# Supplementary material for: Longitudinal multi-omics of host–microbe dynamics in prediabetes
Source: Nature. 2019 May 29;569(7758):663–71. doi: 10.1038/s41586-019-1236-x (PMC6666404; doi:10.1038/s41586-019-1236-x)
Supplement: Supplementary file 3 — This file contains Supplementary Tables 1-29 and 32-40 – see Supplementary Information document for full descriptions. [file 41586_2019_1236_MOESM3_ESM.xlsx]

## Sheet: S1_Subjects
SubjectID	consented	IRIS	SSPG	FPG	SSPG.Date	Class	Gender	Ethnicity	Adj.age	BMI	Num_All_Visits	Days_Span	Num_Healthy_Visits
ZOZOW1T	YES	IS	91.5	131.75	2014-08-07	Diabetic	M	C	59.48	21.47	152	2475	56
ZOQSGYW	NO	Unknown	NA	NA		Crossover	M	A	58.4	21.86	5	515	4
ZOQM06Q	NO	Unknown	NA	NA		Prediabetic	F	A	25.91	19.37	3	23	2
ZODIOFW	NO	Unknown	NA	NA		Crossover	F	A	57.86	26.69	1	0	1
ZIS22OE	YES	Unknown	NA	NA		Prediabetic	F	C	NA	NA	1	0	1
ZOBX723	YES	Unknown	NA	NA		Prediabetic	M	C	58.02	30.98	16	1282	7
ZO9UWDL	NO	Unknown	NA	NA		Control	M		65.24	26.76	2	546	2
ZO94RDZ	NO	Unknown	NA	NA		Prediabetic	M	C	61.17	27.06	11	1289	7
ZO5QFNX	NO	Unknown	NA	NA		Prediabetic	F	A	56.22	30.61	5	588	1
ZO3XSJN	NO	Unknown	NA	NA		Prediabetic	M	C	49.18	23.22	1	0	1
ZNQOVZV	NO	Unknown	NA	NA		Prediabetic	F	C	64.81	28.74	7	311	2
ZNED4XZ	YES	Unknown	NA	NA		Crossover	F	C	59.21	31.64	14	839	8
ZNDMXI3	NO	IR	184	NA		Prediabetic	F	A	44.81	34.49	7	1084	7
ZN9YTFN	YES	IS	140	98.25	2015-01-13	Prediabetic	F	H	60.18	32.21	16	1145	11
ZN9TKCJ	YES	Unknown	NA	NA		Control	F	C	46.04	25.26	2	184	2
ZN3TBJM	YES	IS	133.5	100	2015-02-03	Prediabetic	F	C	67.47	30.18	43	1177	9
ZN0JE53	YES	IS	148	96	2013-06-25	Prediabetic	M	B	66.81	33.32	18	1044	9
ZMS5W76	NO	IR	224	106		Prediabetic	F	unknown	49.97	32.73	1	0	0
ZMGT937	YES	Unknown	NA	NA		Prediabetic	M	A	33.79	26.44	12	790	8
ZMBVNFM	YES	IS	87	96	2013-10-08	Prediabetic	M	A	59.25	23.82	23	1130	6
ZMBH10Z	YES	IS	117	98	2013-10-14	Crossover	F	B	54.16	31.28	8	962	6
ZM8YXDM	YES	IR	212.13	107.5	2015-06-30	Prediabetic	M	C	45.43	26.71	8	1047	8
ZM7JY3G	YES	IR	160	96	2013-11-12	Crossover	M	A	60.18	26	12	1008	10
ZLZQMEV	YES	IR	221	112	2013-11-12	Crossover	F	H	61	29.99	14	1008	10
ZLZNCLZ	YES	IS	130	115	2017-09-01	Prediabetic	M	C	54.74	27.33	24	1071	10
ZLYEM2C	YES	IS	92	97	2015-03-31	Prediabetic	M	A	38.8	22.51	10	1104	8
ZYU89T9	YES	Unknown	NA	NA		Prediabetic	F	C	60.19	29.83	11	873	7
ZYLJ7R7	YES	Unknown	NA	NA		Control	F	A	40.97	23.45	11	718	5
ZYKZ9HQ	NO	Unknown	NA	NA		Prediabetic	F	unknown	55.62	29.94	1	0	1
ZYHHR4Z	YES	Unknown	NA	NA		Diabetic	F	C	43.99	26.47	28	887	11
ZY9XQJP	YES	IR	151	92	2014-02-28	Prediabetic	M	C	63.45	29.31	9	974	9
ZY7IW45	YES	IR	276	110.5	2014-04-02	Prediabetic	F	C	69	36.36	12	729	7
ZY39SN0	YES	Unknown	NA	NA		Prediabetic	F	C	56.26	35.26	10	932	8
ZY1ZKJY	NO	IS	119	92	2013-12-11	Control	F	C	60.34	33.33	15	905	9
ZXSO14L	NO	IS	65	91.75		Control	F	C	36.57	NA	1	0	0
ZXSDNAK	YES	Unknown	NA	NA		Control	F	H	53.72	29.49	1	0	1
ZXKBAO5	YES	Unknown	NA	NA		Prediabetic	M	C	52.25	27.52	3	364	3
ZXHCGKV	YES	Unknown	NA	NA		Prediabetic	F	A	31.37	20.25	6	635	6
ZX52KVK	YES	IR	188	97	2015-04-15	Prediabetic	F	C	60.6	27.04	31	867	9
ZWLGEWL	NO	IR	274	114	2014-08-08	Prediabetic	F	B	63.26	31.41	9	817	6
ZWHMV5E	YES	IR	191	105	2014-07-09	Prediabetic	F	C	62.8	33.96	5	483	3
ZWFDEY0	NO	IR	257.5	98	2014-08-06	Prediabetic	F	A	62.92	30.79	8	801	7
ZWCZHHY	YES	IR	174	92.5	2014-07-21	Prediabetic	M	A	67.09	28.4	10	825	8
ZW61YGW	YES	IR	178.75	97.75	2014-08-20	Prediabetic	M	C	55.86	28.63	8	827	6
ZVTCAK9	YES	IS	51	86		Control	F	C	54.36	29.25	3	196	1
ZVNCGHM	YES	IS	67.13	138	2014-10-28	Crossover	M	C	44.41	24.01	14	671	7
ZVM4N7A	YES	IR	190	100	2014-09-26	Prediabetic	F	C	51.58	28.81	9	738	5
ZVGW5FI	YES	IS	110.88	89.75	2015-05-13	Control	F	A	50.98	25.72	3	155	1
ZVC4YUG	YES	IR	217.8	97.5	2014-11-07	Prediabetic	F	A	47.52	27.49	5	786	2
ZYXQKWY	YES	IR	158.5	95.25	2014-11-18	Prediabetic	F	C	50.7	32.59	9	748	7
ZVBQY1N	YES	IR	250	97.25	2014-11-25	Prediabetic	M	C	57.04	28.68	15	709	5
ZV1ZA6Z	YES	Unknown	NA	NA		Prediabetic	M	C	50.53	26.17	2	236	2
ZV14SIB	YES	IS	58	100	2015-11-20	Crossover	M	C	60.5	25.19	6	452	6
ZUPAQVU	YES	IR	220	109.5	2014-12-09	Prediabetic	M	C	58.19	27.59	9	723	7
ZUL3S6O	YES	IS	100.5	96.25	2015-02-03	Prediabetic	M	C	56.73	24.66	12	742	7
ZUHT69X	YES	Unknown	NA	NA		Control	M	C	32.33	24.05	3	246	3
ZUG7QHE	NO	Unknown	NA	NA		Prediabetic	M	C	71.56	26.85	8	671	8
ZUF48YS	YES	Unknown	NA	NA		Prediabetic	F	C	69.44	26.04	7	623	7
ZUC2YGO	NO	Unknown	NA	NA		Prediabetic	M	C	29.18	23.4	10	561	6
ZTXY83G	YES	IR	220	92.5	2015-03-11	Control	M	C	54.37	33.46	7	643	5
ZTXWLP3	YES	Unknown	NA	NA		Control	M	C	40.26	25.28	5	420	5
ZTUO1AO	YES	IR	225	96		Control	F	C	44	29.41	2	35	1
ZTTL3YH	YES	IR	162	97		Control	M	C	45.43	33.3	2	35	1
ZTMFN3O	YES	IS	90	91.5	2015-08-06	Prediabetic	F	A	40.98	23.16	9	631	6
ZTLUDS8	YES	Unknown	NA	NA		Prediabetic	M	C	50.19	21.71	7	380	3
ZTLIFAS	NO	IS	76	100.25	2015-09-17	Prediabetic	F	C	48.32	27.91	5	524	5
ZTL8083	YES	Unknown	NA	NA		Prediabetic	M	C	73.4	32.19	2	534	2
ZTL5S2Y	YES	Unknown	NA	NA		Prediabetic	M	C	75.23	22.13	18	566	5
ZTJ7L7Z	NO	IR	155.37	109	2015-08-04	Crossover	M	A	63.04	24.07	9	477	6
ZSUQ08V	YES	Unknown	NA	NA		Crossover	M	C	68.86	37.38	7	518	7
ZSQNUZ5	YES	Unknown	NA	NA		Crossover	M	C	69.79	24.76	5	398	5
ZSOZWGV	YES	IR	224.6	107.25	2015-06-23	Crossover	M	C	61.94	29.47	1	0	1
ZSMO1UM	YES	Unknown	NA	NA		Prediabetic	M	C	45.68	23.66	4	428	4
ZS78KHV	YES	Unknown	NA	NA		Control	M	C	46.05	27.99	5	452	5
ZS2DMX7	YES	IS	61	104	2015-10-28	Prediabetic	F	C	45.06	24.89	5	412	5
ZRLZ98T	YES	IS	129	83.5	2016-03-11	Control	F	C	56.13	24.54	3	195	3
ZRGK7U8	YES	IS	71	92.75	2015-07-14	Prediabetic	M	C	47.19	30.33	1	0	1
ZRB0F6P	YES	IR	223	100	2011-05-11	Prediabetic	F	H	53.68	38.9	4	355	4
ZRA5YD8	YES	Unknown	NA	NA		Control	F	A	39.39	19.1	9	403	2
ZR47VBL	YES	IR	161	96.25	2015-08-04	Prediabetic	M	A	52.46	25.2	4	489	4
ZR3WH7V	YES	Unknown	NA	NA		Prediabetic	M	C	48.97	29.18	5	462	5
ZQNZSQF	YES	Unknown	NA	NA		Prediabetic	F	C	41.65	40.83	3	213	3
ZQMVU4Q	YES	IR	222	118	2015-11-16	Crossover	F	C	52.94	23.31	4	233	4
ZQFL1P3	YES	IS	62	97	2017-08-27	Prediabetic	F	C	65.41	29.41	5	333	5
ZQEFRDE	NO	IR	166	107.75	2015-10-22	Prediabetic	M	C	55.92	27.34	1	0	1
ZPXU188	YES	Unknown	NA	NA		Crossover	F	C	60.95	36.64	3	228	3
ZPMBHPS	YES	IS	104	97	2015-10-22	Prediabetic	F	C	54.39	32.29	2	202	2
ZPJT5MY	YES	IR	257	101.25	2016-05-06	Prediabetic	F	C	48.86	37.42	3	190	3
ZPF36E2	YES	IR	159	105	2018-04-10	Crossover	M	C	68.82	25.99	4	363	4
ZPEL6L3	YES	IS	57	78	2017-07-07	Prediabetic	F	C	52.33	24.44	6	295	3
ZPDABJR	YES	IS	93	104	2017-07-12	Prediabetic	M	A	54.02	24.99	7	211	4
ZP0DXQ0	YES	IS	111	89	2017-05-01	Prediabetic	F	A	59.12	25.91	1	0	1
ZJOSZHK	YES	Unknown	NA	NA		Prediabetic	M	C	41.43	19.42	2	113	2
ZLTUJTN	YES	IR	235	100	2012-05-30	Prediabetic	M	C	60.71	34.15	24	1201	13
ZLPZS0H	YES	IR	175	90	2012-06-01	Control	M	A	51.13	29.31	14	1176	10
ZLPRB8E	NO	IS	70	82	2012-07-17	Prediabetic	F	B	50.9	26.86	10	1110	10
ZLGD9M0	YES	IS	62	101	2012-09-11	Prediabetic	M	C	67.9	29.53	12	1069	8
ZL9BTWF	YES	IS	99	112	2013-01-15	Prediabetic	M	C	64.56	26.69	20	1256	12
ZL63I8R	YES	IR	220	95	2012-12-18	Prediabetic	M	C	62.88	32.94	22	1279	12
ZKVR426	YES	IR	174	94	2013-07-08	Prediabetic	F	C	61.95	30.59	26	1337	11
ZKFV71L	YES	IS	65	100	2015-05-06	Prediabetic	F	B	66.08	32.54	17	1293	10
ZK4CK8Y	YES	IS	40	87	2013-04-23	Prediabetic	F	C	50.02	26.94	10	874	8
ZK112BX	NO	IR	234	115	2013-05-07	Crossover	F	A	57.72	28.89	20	1271	11
ZK01UI6	NO	Unknown	NA	NA		Control	M	A	57.78	NA	1	0	1
ZJXC41N	YES	IS	75	94	2013-10-15	Prediabetic	F	B	49.69	28.24	23	982	7
ZJTKAE3	YES	IR	162	99	2013-10-21	Control	F	C	58.65	31.24	15	1001	8

## Sheet: S2_OGTT
ID	Date	FPG	2hr
ZOZOW1T_OGTT1	2013-11-11	147	205
ZOZOW1T_OGTT2		114
ZOZOW1T_OGTT3	2017-12-20	164	244
ZOBX723_OGTT1		91
ZOBX723_OGTT2	2015-04-17	104.5	100.5
ZO94RDZ_OGTT1		98
ZO94RDZ_OGTT2		114
ZO94RDZ_OGTT3	2015-10-06	116	100.5
ZNED4XZ_OGTT1	2013-09-13	112	127.5
ZNED4XZ_OGTT2		110
ZNED4XZ_OGTT3	2015-11-19	129.5	122.5
ZNDMXI3_OGTT1	2013-09-27	99	120
ZNDMXI3_OGTT2	2015-05-22	119.5	182
ZNDMXI3_OGTT3	2015-10-16	109	178.5
ZNDMXI3_OGTT4	2016-06-20	112	208
ZN9YTFN_OGTT1	2013-09-25	100	99
ZN9YTFN_OGTT2		86
ZN9YTFN_OGTT3	2015-09-24	99	116.5
ZN9YTFN_OGTT4	2016-08-04	106	114.5
ZN3TBJM_OGTT1	2013-10-04	107	109
ZN3TBJM_OGTT2	2015-03-26	111.5	125.5
ZN3TBJM_OGTT3	2015-10-15	98.5	189.5
ZN3TBJM_OGTT4	2016-11-30	91.3	152
ZN0JE53_OGTT1	2013-10-11	96	81
ZN0JE53_OGTT2	2015-04-22	107	87
ZN0JE53_OGTT3	2015-10-14	91	99.5
ZN0JE53_OGTT4	2017-10-20	80	79
ZMGT937_OGTT1	2013-10-18	111	113
ZMGT937_OGTT2	2015-04-02	103.5	139
ZMBVNFM_OGTT1	2013-10-02	106	126.5
ZMBVNFM_OGTT2	2015-05-28	99	112
ZMBVNFM_OGTT3	2015-09-23	100	142
ZMBH10Z_OGTT1		98
ZMBH10Z_OGTT2	2015-05-01	103.5	119.5
ZMBH10Z_OGTT3	2015-09-25	103	143.5
ZM8YXDM_OGTT1	2013-11-13	101	116
ZM8YXDM_OGTT2	2015-03-25	109.5	130.5
ZM8YXDM_OGTT3	2017-02-02	124	105
ZM7JY3G_OGTT1		96
ZM7JY3G_OGTT2	2015-03-19	103.5	231
ZM7JY3G_OGTT3	2015-10-09	111.5	133.5
ZM7JY3G_OGTT4	2016-08-17	103	118.5
ZLZQMEV_OGTT1		112
ZLZQMEV_OGTT2	2015-03-19	98	151
ZLZQMEV_OGTT3	2015-10-09	122	215.5
ZLZQMEV_OGTT4	2016-08-17	119	181.5
ZLZNCLZ_OGTT1	2013-11-15	123	182
ZLZNCLZ_OGTT2	2015-04-10	114	170
ZLZNCLZ_OGTT3	2015-10-22	110	164
ZLZNCLZ_OGTT4	2017-03-17	124	187
ZLYEM2C_OGTT1	2013-12-06	116	126
ZLYEM2C_OGTT2	2015-05-13	97	94
ZLYEM2C_OGTT3	2016-07-06	98.5	68
ZYU89T9_OGTT1	2014-02-07	100	137
ZYLJ7R7_OGTT1	2014-02-26	97	128
ZYLJ7R7_OGTT2	2015-08-31	81.5	113.5
ZYHHR4Z_OGTT1	2014-04-01	149	347
ZYHHR4Z_OGTT2	2015-05-22	195.5	test stopped
ZYHHR4Z_OGTT3	2015-06-08	271.5
ZY9XQJP_OGTT1	2013-08-30	102	115
ZY9XQJP_OGTT2		97
ZY9XQJP_OGTT3	2015-04-15	102.5	90
ZY9XQJP_OGTT4	2015-10-08	101	125.5
ZY7IW45_OGTT1		110.5
ZY7IW45_OGTT2	2015-05-19	120.5	178.5
ZY7IW45_OGTT3	2017-02-28	121	196
ZY39SN0_OGTT1	2014-04-02	99	120
ZY39SN0_OGTT2	2015-06-19	114	144.5
ZY39SN0_OGTT3	2016-12-08	112	99
ZY39SN0_OGTT4	2017-11-10	95	109
ZY1ZKJY_OGTT1		72
ZY1ZKJY_OGTT2	2015-04-08	94.5	106.5
ZY1ZKJY_OGTT3	2016-05-11	82.5	130.5
ZY1ZKJY_OGTT4	2017-11-10		89
ZXHCGKV_OGTT1	2014-04-09	103	108
ZXHCGKV_OGTT2	2015-06-30	116.5	119
ZX52KVK_OGTT1	2014-05-30	96.5	137
ZX52KVK_OGTT2	2015-07-10	97	128
ZWLGEWL_OGTT1		114
ZWLGEWL_OGTT2	2015-05-28	100.5	142.5
ZWLGEWL_OGTT3	2015-10-13	118	142
ZWLGEWL_OGTT4	2017-11-20	86	109
ZWHMV5E_OGTT1		104.5
ZWHMV5E_OGTT2	2015-07-01	114	133.5
ZWFDEY0_OGTT1		98
ZWFDEY0_OGTT2	2015-04-03	101	185
ZWCZHHY_OGTT1		92.5
ZWCZHHY_OGTT2	2015-04-03	102.5	146
ZW61YGW_OGTT1		98
ZW61YGW_OGTT2	2015-06-09	113	120.5
ZVNCGHM_OGTT1		133
ZVM4N7A_OGTT1		100
ZVM4N7A_OGTT2	2015-09-15	95	137
ZVGW5FI_OGTT1		89
ZVC4YUG_OGTT1		97.5
ZYXQKWY_OGTT1		91
ZYXQKWY_OGTT2	2016-12-05	116	181
ZYXQKWY_OGTT3	2017-12-12	98	174
ZVBQY1N_OGTT1	2015-07-08	97.25	134.5
ZVBQY1N_OGTT2	2016-11-03	97	111
ZV1ZA6Z_OGTT1	2014-11-07	113.5	77.5
ZV14SIB_OGTT1	2014-11-12	108	126
ZUPAQVU_OGTT1	2015-05-26	109.5	123
ZUPAQVU_OGTT2	2016-12-01	124	90
ZUPAQVU_OGTT3	2017-11-09	105	208
ZUL3S6O_OGTT1		94.5
ZUHT69X_OGTT1	2015-02-10	92.5	101
ZUG7QHE_OGTT1	2015-06-10	106.5	99.5
ZUF48YS_OGTT1	2015-06-10	109	208.5
ZUC2YGO_OGTT1	2015-02-03	92	64
ZTXY83G_OGTT2	2016-02-19	83.5	113
ZTXY83G_OGTT3	2017-07-28	85	120
ZTXWLP3_OGTT1	2015-04-01	95	97
ZTMFN3O_OGTT1	2015-05-12	99.5	164
ZTMFN3O_OGTT2	2016-12-14	81	144
ZTLUDS8_OGTT1	2015-10-14	94	156
ZTLIFAS_OGTT1	2015-03-24	111	74
ZTL8083_OGTT1		103
ZTL5S2Y_OGTT1	2015-05-14	108	194.5
ZTL5S2Y_OGTT2	2017-07-12	103	133
ZTJ7L7Z_OGTT1	2015-05-07	125	149
ZTJ7L7Z_OGTT2	2016-02-16	104.5	151.5
ZSUQ08V_OGTT1	2015-05-14	136.5	211
ZSUQ08V_OGTT2	2017-11-02	111	230
ZSQNUZ5_OGTT1	2015-06-05	99.5	299.5
ZSOZWGV_OGTT1	2015-06-09	111	220.5
ZSMO1UM_OGTT1	2015-06-12	104.5	146.5
ZSMO1UM_OGTT2	2016-06-15	96	107.5
ZS78KHV_OGTT1	2015-06-23	99	66
ZS2DMX7_OGTT1	2015-06-18	108	95.5
ZRLZ98T_OGTT1	2015-07-07	90	104.5
ZRB0F6P_OGTT1	2015-07-23	101.5	121
ZRA5YD8_OGTT1	2015-08-06	93.5	112.5
ZR47VBL_OGTT1	2015-09-09	110.5	102
ZR3WH7V_OGTT1	2015-09-03	112	96.5
ZR3WH7V_OGTT2	2017-12-05	96	113
ZQNZSQF_OGTT1	2015-08-26	112.5	187
ZQMVU4Q_OGTT1	8/?/15	135.5
ZQFL1P3_OGTT1	2015-09-03	104	117
ZQEFRDE_OGTT1	2015-09-11	100	138
ZPXU188_OGTT1	2015-09-18	159	184
ZPMBHPS_OGTT1	2015-10-23	74
ZPJT5MY_OGTT1	2015-10-29	111.5	148
ZPF36E2_OGTT1	2016-06-29	90.5	204
ZPEL6L3_OGTT1	2016-01-28	76	151
ZPEL6L3_OGTT2	2017-03-17	86	97
ZPDABJR_OGTT1	2016-01-28	83	116
ZPDABJR_OGTT2	2017-12-11	85	113
ZP0DXQ0_OGTT1	2016-01-29	107	116
ZP0DXQ0_OGTT2	2017-08-09	93	79
ZJOSZHK_OGTT2	2016-07-07	66.5	192.5
ZLTUJTN_OGTT1		99
ZLTUJTN_OGTT2		84
ZLTUJTN_OGTT3		81
ZLTUJTN_OGTT4	2015-05-07	95	151
ZLPZS0H_OGTT1		90
ZLPZS0H_OGTT2		82
ZLPZS0H_OGTT3		82
ZLPZS0H_OGTT4	2015-04-08	90.5	98.5
ZLPRB8E_OGTT1		82
ZLPRB8E_OGTT2		72
ZLPRB8E_OGTT3	2015-04-27	93	97.5
ZLPRB8E_OGTT4	2015-09-16	90	107
ZLGD9M0_OGTT1	2012-11-19	101	135
ZLGD9M0_OGTT2		92
ZLGD9M0_OGTT3	2015-04-24	94	110
ZLGD9M0_OGTT4	2015-11-18	96	126
ZL9BTWF_OGTT1		112
ZL9BTWF_OGTT2		107
ZL9BTWF_OGTT3	2015-04-13	111.5	155.5
ZL9BTWF_OGTT4	2017-03-08	105	152
ZL63I8R_OGTT1		95
ZL63I8R_OGTT2		107
ZL63I8R_OGTT3	2015-03-26	105	163
ZL63I8R_OGTT4	2016-08-08	87	165.5
ZKVR426_OGTT1		94
ZKVR426_OGTT2		66
ZKVR426_OGTT3	2015-03-20	97.5	124.5
ZKVR426_OGTT4	2016-08-03	101	166.5
ZKFV71L_OGTT1		100
ZKFV71L_OGTT2		101
ZKFV71L_OGTT3	2015-04-27	105.5	124
ZKFV71L_OGTT4	2016-09-01	103	190
ZK4CK8Y_OGTT1		87
ZK4CK8Y_OGTT2		79
ZK4CK8Y_OGTT3	2015-04-02	93.5	136
ZK112BX_OGTT1		115
ZK112BX_OGTT2		102
ZK112BX_OGTT3	2015-06-16	127.5	238
ZK112BX_OGTT4	2017-11-15	113	199
ZJXC41N_OGTT1		94
ZJXC41N_OGTT2	2015-03-20	102	115
ZJXC41N_OGTT3	2015-10-05	103	121
ZJTKAE3_OGTT1		99
ZJTKAE3_OGTT2	2015-04-06	94.5	87.5
ZJTKAE3_OGTT3	2015-10-05	98	117
ZJTKAE3_OGTT4	2017-12-18	91	104

## Sheet: S3_SampleList
SubjectID	SampleID	Days_Since_Start	CL1	CL2	CL3	CL4	Cytokines	ClinicLabs	Metabolites	Proteins	Transcripts	Gut_16S	Nasal_16S	Num_Type
ZOZOW1T	ZOZOW1T-01	-1068	D0	UNK_I	Infection_Early	Infection	0	0	1	0	0	0	0	1
ZOZOW1T	ZOZOW1T-02	-1064	D4	UNK_II	Infection_Middle	Infection	0	0	1	0	1	0	0	2
ZOZOW1T	ZOZOW1T-03	-1047	D21	UNK_III	Infection_Recovery_Early	Infection_L	0	0	1	0	0	0	0	1
ZOZOW1T	ZOZOW1T-04	-960		UNK_IV		Healthy	0	0	0	0	1	0	0	1
ZOZOW1T	ZOZOW1T-05	-952		UNK_V		Healthy	0	0	1	0	0	0	0	1
ZOZOW1T	ZOZOW1T-06	-883		UNK_VI		Healthy	0	0	1	0	0	0	0	1
ZOZOW1T	ZOZOW1T-07	-882		UNK_VII		Healthy	0	0	1	0	0	0	0	1
ZOZOW1T	ZOZOW1T-08	-813		UNK_VIII		Healthy	0	0	1	0	0	0	0	1
ZOZOW1T	ZOZOW1T-09	-779	D0	UNK_IX	Infection_Early	Infection	0	0	1	0	0	0	0	1
ZOZOW1T	ZOZOW1T-10	-778	D1	UNK_X	Infection_Early	Infection	0	0	0	0	0	0	0	0
ZOZOW1T	ZOZOW1T-11	-776	D3	UNK_XI	Infection_Middle	Infection	0	0	0	0	0	0	0	0
ZOZOW1T	ZOZOW1T-12	-774	D5	UNK_XII	Infection_Middle	Infection	0	0	0	0	0	0	0	0
ZOZOW1T	ZOZOW1T-13	-771	D8	UNK_XIII	Infection_Late	Infection	0	0	0	0	0	0	0	0
ZOZOW1T	ZOZOW1T-14	-767	D12	UNK_XIV	Infection_Late	Infection	0	0	1	0	0	0	0	1
ZOZOW1T	ZOZOW1T-15	-761	D18	UNK_XV	Infection_Recovery_Early	Infection_L	0	0	1	0	0	0	0	1
ZOZOW1T	ZOZOW1T-16	-757	D22	UNK_XVI	Infection_Recovery_Early	Infection_L	0	0	1	0	0	0	0	1
ZOZOW1T	ZOZOW1T-17	-746	D33	UNK_XVII	Infection_Recovery_Late	Infection_L	0	0	1	0	0	0	0	1
ZOZOW1T	ZOZOW1T-18	-739		UNK_XVIII		Healthy	0	0	0	0	0	0	0	0
ZOZOW1T	ZOZOW1T-19	-699		UNK_XIX		Healthy	0	0	1	0	1	0	0	2
ZOZOW1T	ZOZOW1T-20	-688		UNK_XX		Healthy	0	0	1	0	0	0	0	1
ZOZOW1T	ZOZOW1T-21	-668		UNK_XXI		Healthy	0	0	1	0	0	0	0	1
ZOZOW1T	ZOZOW1T-22	-621		UNK_XXII		Healthy	0	0	0	0	0	0	0	0
ZOZOW1T	ZOZOW1T-23	-592		UNK_XXIII		Healthy	0	0	1	0	1	0	0	2
ZOZOW1T	ZOZOW1T-24	-536		UNK_XXIV		Healthy	0	0	0	0	0	0	0	0
ZOZOW1T	ZOZOW1T-25	-522		UNK_XXV		Healthy	0	0	1	0	1	0	0	2
ZOZOW1T	ZOZOW1T-26	-466		UNK_XXVI		Healthy	0	0	1	0	1	0	0	2
ZOZOW1T	ZOZOW1T-27	-453	D0	UNK_XXVII	Infection_Early	Infection	0	0	1	0	1	0	0	2
ZOZOW1T	ZOZOW1T-28	-452	D1	UNK_XXVIII	Infection_Early	Infection	0	0	1	0	0	0	0	1
ZOZOW1T	ZOZOW1T-29	-450	D3	UNK_XXIX	Infection_Middle	Infection	0	0	1	0	1	0	0	2
ZOZOW1T	ZOZOW1T-30	-448	D5	UNK_XXX	Infection_Middle	Infection	0	0	1	0	0	0	0	1
ZOZOW1T	ZOZOW1T-31	-443	D10	UNK_XXXI	Infection_Late	Infection	0	0	1	0	0	0	0	1
ZOZOW1T	ZOZOW1T-32	-438	D15	UNK_XXXII	Infection_Recovery_Early	Infection_L	0	0	1	0	0	0	0	1
ZOZOW1T	ZOZOW1T-33	-421	D32	UNK_XXXIII	Infection_Recovery_Late	Infection_L	0	0	1	0	1	0	0	2
ZOZOW1T	ZOZOW1T-34	-389	D0	UNK_XXXIV	Infection_Early	Infection	0	0	1	0	1	0	0	2
ZOZOW1T	ZOZOW1T-35	-388	D1	UNK_XXXV	Infection_Early	Infection	0	0	1	0	1	0	0	2
ZOZOW1T	ZOZOW1T-36	-385	D4	UNK_XXXVI	Infection_Middle	Infection	0	0	1	0	1	0	0	2
ZOZOW1T	ZOZOW1T-37	-380	D9	UNK_37	Infection_Late	Infection	0	0	1	0	1	0	0	2
ZOZOW1T	ZOZOW1T-38	-374	D15	UNK_38	Infection_Recovery_Early	Infection_L	0	0	1	0	1	0	0	2
ZOZOW1T	ZOZOW1T-39	-368	D21	UNK_39	Infection_Recovery_Early	Infection_L	0	0	1	0	1	0	0	2
ZOZOW1T	ZOZOW1T-40	-357	D32	UNK_40	Infection_Recovery_Late	Infection_L	0	0	1	0	1	0	0	2
ZOZOW1T	ZOZOW1T-41	-333		UNK_41		Healthy	0	0	1	0	1	0	0	2
ZOZOW1T	ZOZOW1T-42	-272		UNK_42		Healthy	0	0	1	0	1	0	0	2
ZOZOW1T	ZOZOW1T-43	-228		UNK_43		Healthy	0	0	1	0	0	0	0	1
ZOZOW1T	ZOZOW1T-44	-217		UNK_44		Healthy	0	0	0	0	0	1	1	2
ZOZOW1T	ZOZOW1T-45	-156		UNK_45		Healthy	0	0	1	0	0	0	0	1
ZOZOW1T	ZOZOW1T-46	-124	D0	UNK_46	Infection_Early	Infection	0	0	1	0	1	1	0	3
ZOZOW1T	ZOZOW1T-47	-123	D1	UNK_47	Infection_Early	Infection	0	0	1	0	1	0	0	2
ZOZOW1T	ZOZOW1T-48	-120	D4	UNK_48	Infection_Middle	Infection	0	0	1	0	1	0	0	2
ZOZOW1T	ZOZOW1T-49	-109	D15	UNK_49	Infection_Recovery_Early	Infection_L	0	0	1	0	1	1	0	3
ZOZOW1T	ZOZOW1T-50	-102	D22	UNK_50	Infection_Recovery_Early	Infection_L	0	0	1	0	1	0	0	2
ZOZOW1T	ZOZOW1T-51	-84		UNK_51		Healthy	0	0	1	0	1	0	0	2
ZOZOW1T	ZOZOW1T-52	-39	D0	UNK_52	Infection_Early	Infection	0	0	0	0	0	0	0	0
ZOZOW1T	ZOZOW1T-53	-38	D1	UNK_53	Infection_Early	Infection	0	0	1	0	1	1	1	4
ZOZOW1T	ZOZOW1T-54	-36	D3	UNK_54	Infection_Middle	Infection	0	0	1	0	1	1	1	4
ZOZOW1T	ZOZOW1T-55	-30	D9	UNK_55	Infection_Late	Infection	0	0	1	0	0	1	1	3
ZOZOW1T	ZOZOW1T-56	-23	D16	UNK_56	Infection_Recovery_Early	Infection_L	0	1	1	0	1	1	1	5
ZOZOW1T	ZOZOW1T-57	-19	D1	UNK_57	Infection_Early	Infection	0	0	0	0	0	1	0	1
ZOZOW1T	ZOZOW1T-58	-17	D3	UNK_58	Infection_Middle	Infection	0	1	1	0	0	1	1	4
ZOZOW1T	ZOZOW1T-59	41		UNK_59		Healthy	0	1	1	0	1	1	1	5
ZOZOW1T	ZOZOW1T-60	56		UNK_60		Healthy	0	0	1	0	1	0	0	2
ZOZOW1T	ZOZOW1T-61	96				Healthy	1	1	1	1	1	1	0	6
ZOZOW1T	ZOZOW1T-62	132				Healthy	0	1	1	1	0	1	0	4
ZOZOW1T	ZOZOW1T-63	159				Healthy	1	1	1	1	1	1	0	6
ZOZOW1T	ZOZOW1T-64	216				Healthy	1	1	1	1	1	1	1	7
ZOZOW1T	ZOZOW1T-65	245	D1	UNK_65	Infection_Early	Infection	0	0	1	0	1	1	0	3
ZOZOW1T	ZOZOW1T-66	248	D4		Infection_Middle	Infection	1	1	1	1	1	1	0	6
ZOZOW1T	ZOZOW1T-68	255	D11		Infection_Late	Infection	1	1	1	1	1	1	0	6
ZOZOW1T	ZOZOW1T-2001	263				Imz	1	1	1	1	1	1	0	6
ZOZOW1T	ZOZOW1T-2002	270				Imz	1	1	1	1	1	1	0	6
ZOZOW1T	ZOZOW1T-70	292				Healthy	1	1	1	1	1	1	0	6
ZOZOW1T	ZOZOW1T-71	313				Healthy	1	1	1	1	1	1	0	6
ZOZOW1T	ZOZOW1T-72	347				Healthy	1	1	1	1	0	0	0	4
ZOZOW1T	ZOZOW1T-73	385				Healthy	1	1	1	1	1	0	0	5
ZOZOW1T	ZOZOW1T-74	419				Healthy	1	1	1	1	1	0	0	5
ZOZOW1T	ZOZOW1T-75	448				Healthy	1	1	1	1	0	0	0	4
ZOZOW1T	ZOZOW1T-76	458				Healthy	1	1	1	1	1	0	0	5
ZOZOW1T	ZOZOW1T-77	468				Healthy	1	1	1	1	1	0	0	5
ZOZOW1T	ZOZOW1T-78	496				Healthy	1	1	1	1	0	0	0	4
ZOZOW1T	ZOZOW1T-79	521				Healthy	1	1	1	1	1	0	0	5
ZOZOW1T	ZOZOW1T-80	544				Healthy	1	1	1	1	1	1	0	6
ZOZOW1T	ZOZOW1T-4011	560	D3		Ant_Middle	Ant	1	1	1	1	1	0	0	5
ZOZOW1T	ZOZOW1T-4012	563	D6		Ant_Middle	Ant	1	1	1	1	1	0	1	6
ZOZOW1T	ZOZOW1T-82	575				Healthy	1	1	1	1	1	1	0	6
ZOZOW1T	ZOZOW1T-83	612				Healthy	1	1	1	1	0	1	0	5
ZOZOW1T	ZOZOW1T-84	627				Healthy	1	1	1	1	1	1	0	6
ZOZOW1T	ZOZOW1T-6012	634				Fiber	1	1	1	0	0	0	0	3
ZOZOW1T	ZOZOW1T-6013	641				Fiber	1	1	0	0	0	0	0	2
ZOZOW1T	ZOZOW1T-6014	646	D1		Infection_Early	Infection	1	1	0	1	0	1	1	5
ZOZOW1T	ZOZOW1T-1012	648	D3	Cox/Echo/Rhino Infection (Moraxella catarrhalis by Hudson Alpha assay)	Infection_Middle	Infection	1	0	0	0	0	1	1	3
ZOZOW1T	ZOZOW1T-1013	652	D7		Infection_Late	Infection	1	1	1	1	1	0	0	5
ZOZOW1T	ZOZOW1T-6015	655				Fiber	1	1	0	0	0	1	0	3
ZOZOW1T	ZOZOW1T-6016	661				Fiber	1	1	0	0	0	1	0	3
ZOZOW1T	ZOZOW1T-1015	675	D30		Infection_Recovery_Late	Infection_L	1	1	1	1	1	1	0	6
ZOZOW1T	ZOZOW1T-6021	682				Healthy	1	1	1	1	1	1	0	6
ZOZOW1T	ZOZOW1T-6022	689				Fiber	1	1	0	0	0	0	0	2
ZOZOW1T	ZOZOW1T-6023	696				Fiber	1	1	0	0	0	0	0	2
ZOZOW1T	ZOZOW1T-6024	703				Fiber	1	1	0	0	0	0	0	2
ZOZOW1T	ZOZOW1T-6025	706				Fiber	1	1	0	0	0	0	0	2
ZOZOW1T	ZOZOW1T-6026	711				Fiber	1	1	0	0	0	0	0	2
ZOZOW1T	ZOZOW1T-6027	724				Fiber	1	1	0	0	0	0	0	2
ZOZOW1T	ZOZOW1T-86	747				Healthy	1	1	1	1	0	1	0	5
ZOZOW1T	ZOZOW1T-6031	760				Healthy	1	1	1	1	1	1	1	7
ZOZOW1T	ZOZOW1T-6032	767				Fiber	1	1	0	0	0	0	0	2
ZOZOW1T	ZOZOW1T-6033	774				Fiber	1	1	0	0	0	0	0	2
ZOZOW1T	ZOZOW1T-6034	781				Fiber	1	1	0	0	0	0	0	2
ZOZOW1T	ZOZOW1T-6035	784				Fiber	1	1	0	0	0	0	0	2
ZOZOW1T	ZOZOW1T-6036	791				Fiber	1	1	0	0	0	0	0	2
ZOZOW1T	ZOZOW1T-6037	803				Fiber	1	1	0	0	0	0	0	2
ZOZOW1T	ZOZOW1T-6038	826				Fiber	1	1	0	0	0	0	0	2
ZOZOW1T	ZOZOW1T-1021	838	D1		Infection_Early	Infection	1	1	1	1	1	1	1	7
ZOZOW1T	ZOZOW1T-1022	840	D3		Infection_Middle	Infection	1	1	1	1	1	1	1	7
ZOZOW1T	ZOZOW1T-1023	852	D15		Infection_Recovery_Early	Infection_L	1	1	1	1	1	1	0	6
ZOZOW1T	ZOZOW1T-1025	872	D35		Infection_Recovery_Late	Infection_L	1	1	1	1	1	1	0	6
ZOZOW1T	ZOZOW1T-4021	875	D3	off doxycycline	Ant_Middle	Ant	1	1	1	1	1	1	0	6
ZOZOW1T	ZOZOW1T-4022	880	D8	off doxycycline	Ant_Late	Ant	1	1	1	1	0	0	0	4
ZOZOW1T	ZOZOW1T-4024	893	D21		Ant_Recovery_Early	Ant	1	1	1	1	1	1	0	6
ZOZOW1T	ZOZOW1T-4025	903	D31		Ant_Recovery_Late	Ant	1	1	1	0	0	1	0	4
ZOZOW1T	ZOZOW1T-4026	921				Healthy	1	1	1	1	1	1	0	6
ZOZOW1T	ZOZOW1T-6041	956				Healthy	1	1	1	1	1	0	1	6
ZOZOW1T	ZOZOW1T-6042	963				Fiber	1	1	0	0	0	0	0	2
ZOZOW1T	ZOZOW1T-6043	970				Fiber	1	1	0	0	0	0	0	2
ZOZOW1T	ZOZOW1T-6044	977				Fiber	1	1	0	0	0	0	0	2
ZOZOW1T	ZOZOW1T-6045	980				Fiber	1	1	0	0	0	0	0	2
ZOZOW1T	ZOZOW1T-6046	987				Fiber	1	1	0	0	0	0	0	2
ZOZOW1T	ZOZOW1T-6047	998				Fiber	1	1	0	0	0	0	0	2
ZOZOW1T	ZOZOW1T-7011	1019				Healthy	1	1	1	1	1	1	1	7
ZOZOW1T	ZOZOW1T-7012	1025				Healthy	1	1	1	1	1	0	1	6
ZOZOW1T	ZOZOW1T-7013	1040				Healthy	1	1	1	1	1	0	0	5
ZOZOW1T	ZOZOW1T-7014	1047	D1	metapneumovirus	Infection_Early	Infection	1	1	1	1	1	1	0	6
ZOZOW1T	ZOZOW1T-7015	1050				Healthy	1	1	1	1	1	1	1	7
ZOZOW1T	ZOZOW1T-7016	1054				Fiber	1	1	1	1	1	0	0	5
ZOZOW1T	ZOZOW1T-7017	1061				Fiber	1	1	1	1	1	0	0	5
ZOZOW1T	ZOZOW1T-7022	1090				Healthy	1	1	1	1	1	1	1	7
ZOZOW1T	ZOZOW1T-7023	1098				Fiber	1	1	1	1	0	0	0	4
ZOZOW1T	ZOZOW1T-7028	1139				Fiber	0	1	0	0	0	0	0	1
ZOZOW1T	ZOZOW1T-7029	1147				Fiber	1	1	1	1	1	0	0	5
ZOZOW1T	ZOZOW1T-7030	1154				Fiber	1	1	1	1	1	0	0	5
ZOZOW1T	ZOZOW1T-7033	1165				Healthy	1	1	1	1	1	0	1	6
ZOZOW1T	ZOZOW1T-7035	1182				Fiber	1	1	0	1	1	0	0	4
ZOZOW1T	ZOZOW1T-7036	1196				Healthy	1	1	1	1	1	1	1	7
ZOZOW1T	ZOZOW1T-7037	1201	D1		Imz_Early	Imz	1	1	1	1	1	1	1	7
ZOZOW1T	ZOZOW1T-7038	1207	D7		Imz_Late	Imz	1	1	1	1	1	1	1	7
ZOZOW1T	ZOZOW1T-1042	1222	D1	parainfluenza 3	Infection_Early	Infection	1	1	1	1	1	1	1	7
ZOZOW1T	ZOZOW1T-1043	1225	D4		Infection_Middle	Infection	1	1	1	1	1	1	1	7
ZOZOW1T	ZOZOW1T-7040	1252				Healthy	1	1	0	1	1	1	1	6
ZOZOW1T	ZOZOW1T-7041	1270				Post-Travel	1	1	1	1	1	1	1	7
ZOZOW1T	ZOZOW1T-7042	1313				Allergy	1	1	1	1	1	0	1	6
ZOZOW1T	ZOZOW1T-7043	1329				Allergy	1	1	1	1	1	1	1	7
ZOZOW1T	ZOZOW1T-7044	1362				Healthy	1	1	1	1	0	1	1	6
ZOZOW1T	ZOZOW1T-7045	1375				Healthy	1	1	1	1	0	1	1	6
ZOZOW1T	ZOZOW1T-7046	1389				Healthy	1	1	1	1	1	0	1	6
ZOZOW1T	ZOZOW1T-7047	1407		coronavirus		Infection	0	0	1	1	0	0	1	3
ZOQSGYW	ZOQSGYW-01	-155				Healthy	0	0	0	0	1	0	0	1
ZOQSGYW	ZOQSGYW-03	110				Healthy	1	1	1	1	0	1	0	5
ZOQSGYW	ZOQSGYW-07	287				Healthy	1	1	1	1	1	0	1	6
ZOQSGYW	ZOQSGYW-08	355				Healthy	1	1	1	1	0	1	1	6
ZOQSGYW	ZOQSGYW-1011	360				Infection	1	1	1	1	0	1	0	5
ZOQSGYW	ZOQSGYW-04					Healthy	0	0	0	0	1	0	0	1
ZOQM06Q	ZOQM06Q-1011	355				Infection	1	1	1	1	1	1	0	6
ZOQM06Q	ZOQM06Q-01	367				Healthy	1	0	1	1	1	1	1	6
ZOQM06Q	ZOQM06Q-04	378				Healthy	0	1	1	1	1	0	0	4
ZOQM06Q	ZOQM06Q-02					Healthy	0	0	0	0	1	0	0	1
ZODIOFW	ZODIOFW-03	355				Healthy	1	1	0	1	0	1	1	5
ZODIOFW	ZODIOFW-01					Healthy	0	0	0	0	1	0	0	1
ZODIOFW	ZODIOFW-02					Healthy	0	0	0	0	1	0	0	1
ZIS22OE	ZIS22OE-02	132				Healthy	1	1	1	1	1	1	1	7
ZOBX723	ZOBX723-02	32				Healthy	1	0	0	0	0	1	0	2
ZOBX723	ZOBX723-1013	517	D7		Infection_Late	Infection	1	1	1	1	1	0	0	5
ZOBX723	ZOBX723-1014	530	D20		Infection_Recovery_Early	Infection_L	1	1	1	1	1	1	0	6
ZOBX723	ZOBX723-1015	544	D34		Infection_Recovery_Late	Infection_L	1	1	1	1	1	1	0	6
ZOBX723	ZOBX723-1021	621	D1		Infection_Early	Infection	1	1	1	1	1	1	0	6
ZOBX723	ZOBX723-1022	623	D3		Infection_Middle	Infection	1	1	1	1	1	0	0	5
ZOBX723	ZOBX723-1023	627	D7		Infection_Late	Infection	1	1	0	0	0	1	0	3
ZOBX723	ZOBX723-2014	627					1	0	0	1	1	0	0	3
ZOBX723	ZOBX723-1024	648	D28		Infection_Recovery_Early	Infection_L	1	1	1	1	0	1	1	6
ZOBX723	ZOBX723-1025	654	D34		Infection_Recovery_Late	Infection_L	1	1	1	1	1	0	1	6
ZOBX723	ZOBX723-03	777				Healthy	1	1	1	1	1	0	1	6
ZOBX723	ZOBX723-04	868				Healthy	1	1	1	1	0	1	1	6
ZOBX723	ZOBX723-05	991				Healthy	1	1	1	1	1	1	1	7
ZOBX723	ZOBX723-06	1083				Healthy	1	1	1	1	1	1	1	7
ZOBX723	ZOBX723-07	1228				Healthy	1	1	1	1	1	1	1	7
ZOBX723	ZOBX723-QV8	1314				Healthy	0	0	1	1	0	0	1	3
ZO9UWDL	ZO9UWDL-01	28				Healthy	0	1	0	0	0	1	0	2
ZO9UWDL	ZO9UWDL-02	574				Healthy	1	1	1	1	1	1	1	7
ZO94RDZ	ZO94RDZ-01	41				Healthy	0	0	0	0	1	0	0	1
ZO94RDZ	ZO94RDZ-02	104	D3			Post-Travel	1	1	1	1	1	1	1	7
ZO94RDZ	ZO94RDZ-03	105	D4			Post-Travel	1	1	1	1	1	0	1	6
ZO94RDZ	ZO94RDZ-04	108	D7			Post-Travel	1	1	1	1	1	1	1	7
ZO94RDZ	ZO94RDZ-05	328				Healthy	1	1	1	1	1	1	1	7
ZO94RDZ	ZO94RDZ-06	426				Healthy	1	1	1	1	1	1	1	7
ZO94RDZ	ZO94RDZ-07	600				Healthy	1	1	1	1	1	1	1	7
ZO94RDZ	ZO94RDZ-08	682				Healthy	1	1	1	1	0	1	1	6
ZO94RDZ	ZO94RDZ-1011	721				Infection	1	1	1	1	1	0	1	6
ZO94RDZ	ZO94RDZ-10	949				Healthy	1	1	1	1	1	0	1	6
ZO94RDZ	ZO94RDZ-11	1330				Healthy	1	1	1	1	1	1	1	7
ZO94RDZ	ZO94RDZ-010						0	0	0	0	0	0	0	0
ZO5QFNX	ZO5QFNX-01	91				Healthy	1	1	1	1	1	0	1	6
ZO5QFNX	ZO5QFNX-1012	642	D5		Infection_Middle	Infection	1	1	1	1	1	1	1	7
ZO5QFNX	ZO5QFNX-1013	644	D7		Infection_Late	Infection	1	1	1	1	1	1	1	7
ZO5QFNX	ZO5QFNX-1014	658	D21		Infection_Recovery_Early	Infection_L	1	1	1	1	1	1	1	7
ZO5QFNX	ZO5QFNX-1015	679	D42		Infection_Recovery_Late	Infection_L	1	1	1	1	1	1	1	7
ZO3XSJN	ZO3XSJN-01	153		Singleton		Healthy	1	1	1	1	1	0	1	6
ZNQOVZV	ZNQOVZV-01	189				Healthy	1	1	1	1	1	1	0	6
ZNQOVZV	ZNQOVZV-02	285				Infection	1	1	1	1	1	1	0	6
ZNQOVZV	ZNQOVZV-03	376				Healthy	1	1	1	1	1	1	1	7
ZNQOVZV	ZNQOVZV-1011	474	D3		Infection_Middle	Infection	1	1	1	1	1	0	0	5
ZNQOVZV	ZNQOVZV-1012	476	D5		Infection_Middle	Infection	1	1	1	1	1	1	0	6
ZNQOVZV	ZNQOVZV-1014	486	D15		Infection_Recovery_Early	Infection_L	1	1	1	1	1	1	0	6
ZNQOVZV	ZNQOVZV-1015	500	D29		Infection_Recovery_Late	Infection_L	1	1	1	1	1	1	1	7
ZNED4XZ	ZNED4XZ-01	203				Healthy	1	1	1	1	1	1	1	7
ZNED4XZ	ZNED4XZ-02	287				Healthy	1	1	1	1	1	1	1	7
ZNED4XZ	ZNED4XZ-3001	294	D1			Surgery	1	1	1	1	1	1	1	7
ZNED4XZ	ZNED4XZ-03	369				Healthy	1	1	1	1	1	1	1	7
ZNED4XZ	ZNED4XZ-04	462				Healthy	1	1	1	1	1	1	1	7
ZNED4XZ	ZNED4XZ-4011	482	D0			Healthy	1	1	1	1	0	1	1	6
ZNED4XZ	ZNED4XZ-4012	483	D1	amoxicillin	Ant_Early	Ant	1	1	1	1	0	1	1	6
ZNED4XZ	ZNED4XZ-4013	488	D6	amoxicillin	Ant_Middle	Ant	1	1	1	1	0	1	1	6
ZNED4XZ	ZNED4XZ-4014	503	D21	amoxicillin	Ant_Recovery_Early	Ant_L	1	1	1	1	1	1	1	7
ZNED4XZ	ZNED4XZ-4015	523	D41	amoxicillin	Ant_Recovery_Late	Ant_L	1	1	1	1	1	1	1	7
ZNED4XZ	ZNED4XZ-2011	580				Healthy	1	1	1	1	1	1	1	7
ZNED4XZ	ZNED4XZ-2012	593	D1	flu	Imz_Early	Imz	1	1	1	1	1	1	1	7
ZNED4XZ	ZNED4XZ-08	895				Healthy	1	1	1	1	1	1	1	7
ZNED4XZ	ZNED4XZ-09	1042				Healthy	1	1	1	1	1	0	0	5
ZNDMXI3	ZNDMXI3-01	245				Healthy	1	1	1	1	1	1	1	7
ZNDMXI3	ZNDMXI3-02	339				Healthy	1	1	1	1	0	1	1	6
ZNDMXI3	ZNDMXI3-03	430				Healthy	1	1	1	1	1	0	1	6
ZNDMXI3	ZNDMXI3-06	812				Healthy	1	1	1	1	1	1	0	6
ZNDMXI3	ZNDMXI3-07	959				Healthy	1	1	0	1	0	1	1	5
ZNDMXI3	ZNDMXI3-08	1207				Healthy	1	1	1	1	1	1	1	7
ZNDMXI3	ZNDMXI3-09	1329				Healthy	1	1	1	1	1	1	1	7
ZN9YTFN	ZN9YTFN-01	227				Healthy	1	1	1	1	1	1	1	7
ZN9YTFN	ZN9YTFN-1011	318	D1		Infection_Early	Infection	1	1	1	1	1	1	1	7
ZN9YTFN	ZN9YTFN-1012	320	D3		Infection_Middle	Infection	1	1	1	1	1	1	1	7
ZN9YTFN	ZN9YTFN-1013	326	D9		Infection_Late	Infection	1	1	1	1	1	1	1	7
ZN9YTFN	ZN9YTFN-1014	339	D22		Infection_Recovery_Early	Infection_L	1	1	1	1	1	1	1	7
ZN9YTFN	ZN9YTFN-1015	355	D38		Infection_Recovery_Late	Infection_L	1	1	1	1	1	1	0	6
ZN9YTFN	ZN9YTFN-03	446				Healthy	1	1	1	1	1	1	0	6
ZN9YTFN	ZN9YTFN-04	620				Healthy	1	1	1	1	1	1	0	6
ZN9YTFN	ZN9YTFN-6011	692				Healthy	1	1	1	1	1	1	1	7
ZN9YTFN	ZN9YTFN-6021	755				Healthy	1	1	1	1	1	1	1	7
ZN9YTFN	ZN9YTFN-6031	853				Healthy	1	1	1	1	1	1	1	7
ZN9YTFN	ZN9YTFN-08	937				Healthy	1	1	1	1	1	1	0	6
ZN9YTFN	ZN9YTFN-09	1046				Healthy	1	1	1	1	1	1	1	7
ZN9YTFN	ZN9YTFN-07	1183				Healthy	1	1	1	1	1	1	0	6
ZN9YTFN	ZN9YTFN-11	1252				Healthy	1	1	1	1	1	1	1	7
ZN9YTFN	ZN9YTFN-12	1372				Healthy	0	1	1	1	1	1	1	6
ZN9TKCJ	ZN9TKCJ-01	227				Healthy	1	1	0	0	1	1	1	5
ZN9TKCJ	ZN9TKCJ-02	411				Healthy	0	1	1	1	1	1	1	6
ZN3TBJM	ZN3TBJM-01	229				Healthy	1	1	1	1	1	1	1	7
ZN3TBJM	ZN3TBJM-02	320				Healthy	1	1	1	1	1	1	1	7
ZN3TBJM	ZN3TBJM-03	411				Healthy	1	1	1	1	0	1	1	6
ZN3TBJM	ZN3TBJM-04	496				Healthy	1	1	1	1	0	1	1	6
ZN3TBJM	ZN3TBJM-2011	578	D1		Imz_Early	Imz	1	1	1	1	1	1	1	7
ZN3TBJM	ZN3TBJM-2012	580	D3		Imz_Middle	Imz	1	1	0	1	1	1	1	6
ZN3TBJM	ZN3TBJM-2013	584	D7		Imz_Late	Imz	1	1	1	1	1	1	1	7
ZN3TBJM	ZN3TBJM-2014	587	D10		Imz_Late	Imz	1	1	1	1	1	1	1	7
ZN3TBJM	ZN3TBJM-2015	601	D24		Imz_Recovery_Early	Imz_L	1	1	1	1	1	0	1	6
ZN3TBJM	ZN3TBJM-1011	619	D3		Infection_Middle	Infection	1	1	1	1	1	1	0	6
ZN3TBJM	ZN3TBJM-1013	623	D7		Infection_Late	Infection	1	1	1	1	1	1	0	6
ZN3TBJM	ZN3TBJM-1014	635	D19		Infection_Recovery_Early	Infection_L	1	1	1	1	1	1	1	7
ZN3TBJM	ZN3TBJM-1015	651	D35		Infection_Recovery_Late	Infection_L	1	1	1	1	1	1	1	7
ZN3TBJM	ZN3TBJM-06	692				Healthy	1	1	1	1	0	1	1	6
ZN3TBJM	ZN3TBJM-07	788				Healthy	1	1	1	1	1	1	1	7
ZN3TBJM	ZN3TBJM-2022	795	D1	flu?	Imz_Early	Imz	1	1	1	1	1	1	1	7
ZN3TBJM	ZN3TBJM-2023	797	D3	flu?	Imz_Middle	Imz	1	1	1	1	1	1	1	7
ZN3TBJM	ZN3TBJM-2024	801	D7	flu?	Imz_Late	Imz	1	1	1	1	1	1	1	7
ZN3TBJM	ZN3TBJM-2025	816	D22	flu?	Imz_Recovery_Early	Imz_L	1	1	1	1	1	1	1	7
ZN3TBJM	ZN3TBJM-2031	958	D0			Healthy	1	1	1	1	1	0	1	6
ZN3TBJM	ZN3TBJM-2032	959	D1	flu	Imz_Early	Imz	1	1	1	1	1	1	1	7
ZN3TBJM	ZN3TBJM-2033	962	D4	flu	Imz_Middle	Imz	1	1	1	1	1	0	1	6
ZN3TBJM	ZN3TBJM-2034	966	D8	flu	Imz_Late	Imz	1	1	1	1	1	1	1	7
ZN3TBJM	ZN3TBJM-2035	980	D22	flu	Imz_Recovery_Early	Imz_L	1	1	1	1	1	1	1	7
ZN3TBJM	ZN3TBJM-1022	1078	D1		Infection_Early	Infection	0	0	0	0	0	0	0	0
ZN3TBJM	ZN3TBJM-1023	1085	D7		Infection_Late	Infection	1	1	1	1	1	1	1	7
ZN3TBJM	ZN3TBJM-1025	1099	D21		Infection_Recovery_Early	Infection_L	1	1	1	1	1	0	0	5
ZN3TBJM	ZN3TBJM-4011	1113	D1	amoxicillin	Ant_Early	Ant	1	1	1	1	1	0	1	6
ZN3TBJM	ZN3TBJM-4012	1116	D4	amoxicillin	Ant_Middle	Ant	1	1	1	1	1	1	1	7
ZN3TBJM	ZN3TBJM-4013	1118	D6	amoxicillin	Ant_Middle	Ant	1	1	1	1	1	1	1	7
ZN3TBJM	ZN3TBJM-4014	1134	D23	amoxicillin	Ant_Recovery_Early	Ant_L	1	1	1	1	1	1	1	7
ZN3TBJM	ZN3TBJM-4015	1148	D37	amoxicillin	Ant_Recovery_Late	Ant_L	1	1	1	1	1	1	1	7
ZN3TBJM	ZN3TBJM-10	1214				Healthy	1	1	1	1	1	1	1	7
ZN3TBJM	ZN3TBJM-2041	1216	D1	PCV	Imz_Early	Imz	1	1	1	1	1	1	1	7
ZN3TBJM	ZN3TBJM-2042	1218	D3	PCV	Imz_Middle	Imz	1	1	1	1	1	1	0	6
ZN3TBJM	ZN3TBJM-2043	1222	D7	PCV	Imz_Late	Imz	1	1	1	1	1	1	1	7
ZN3TBJM	ZN3TBJM-2044	1236	D21	PCV	Imz_Recovery_Early	Imz_L	1	1	0	1	1	1	1	6
ZN3TBJM	ZN3TBJM-2045	1250	D35	PCV	Imz_Recovery_Late	Imz_L	1	1	1	1	1	1	1	7
ZN3TBJM	ZN3TBJM-11	1370				Healthy	1	1	1	1	1	1	1	7
ZN3TBJM	ZN3TBJM-2052	1372	D3	flu	Imz_Middle	Imz	1	1	1	1	1	1	1	7
ZN3TBJM	ZN3TBJM-2053	1376	D7	flu	Imz_Late	Imz	1	1	1	1	0	1	1	6
ZN3TBJM	ZN3TBJM-2054	1390	D21	flu	Imz_Recovery_Early	Imz_L	1	1	1	1	0	0	1	5
ZN3TBJM	ZN3TBJM-2055	1406	D37	flu	Imz_Recovery_Late	Imz_L	1	0	1	1	0	0	1	4
ZN0JE53	ZN0JE53-01	242				Healthy	1	0	0	0	1	1	0	3
ZN0JE53	ZN0JE53-02	327				Weight-gain	1	1	1	1	1	1	1	7
ZN0JE53	ZN0JE53-03	425				Weight-loss	1	1	1	1	1	1	1	7
ZN0JE53	ZN0JE53-04	502				Healthy	1	1	1	1	1	1	1	7
ZN0JE53	ZN0JE53-2011	580	D2	flu?	Imz_Early	Imz	1	1	0	0	1	1	1	5
ZN0JE53	ZN0JE53-2012	581	D3	flu?	Imz_Middle	Imz	1	1	1	1	1	1	1	7
ZN0JE53	ZN0JE53-2013	585	D7	flu?	Imz_Late	Imz	1	1	1	1	1	1	1	7
ZN0JE53	ZN0JE53-2014	588	D10	flu?	Imz_Late	Imz	1	1	1	1	1	1	1	7
ZN0JE53	ZN0JE53-2022	593	D1	pneumovax	Imz_Early	Imz	1	1	1	1	1	1	1	7
ZN0JE53	ZN0JE53-2023	595	D3	pneumovax	Imz_Middle	Imz	1	1	1	1	1	1	1	7
ZN0JE53	ZN0JE53-2015	616	D38	flu?	Imz_Recovery_Late	Imz_L	1	1	1	1	1	1	0	6
ZN0JE53	ZN0JE53-06	676				Healthy	1	1	1	1	1	0	1	6
ZN0JE53	ZN0JE53-07	782				Healthy	1	1	1	1	1	1	1	7
ZN0JE53	ZN0JE53-08	888				Healthy	1	1	1	1	0	1	1	6
ZN0JE53	ZN0JE53-09	957				Healthy	1	1	1	1	1	1	1	7
ZN0JE53	ZN0JE53-10	1077				Healthy	1	1	1	1	1	0	1	6
ZN0JE53	ZN0JE53-11	1188				Healthy	1	1	1	1	1	1	1	7
ZN0JE53	ZN0JE53-12	1286				Healthy	1	1	1	1	1	1	1	7
ZMS5W76	ZMS5W76-02	285				Weight-gain	0	1	1	1	0	1	1	5
ZMGT937	ZMGT937-01	250				Healthy	1	1	1	1	0	1	1	6
ZMGT937	ZMGT937-02	339				Healthy	1	1	1	1	1	1	1	7
ZMGT937	ZMGT937-1011	398	D1		Infection_Early	Infection	1	1	1	1	1	1	1	7
ZMGT937	ZMGT937-1012	400	D3		Infection_Middle	Infection	1	0	1	1	1	1	0	5
ZMGT937	ZMGT937-1013	404	D7		Infection_Late	Infection	1	1	1	1	1	1	1	7
ZMGT937	ZMGT937-1014	418	D21		Infection_Recovery_Early	Infection_L	1	1	1	1	1	1	1	7
ZMGT937	ZMGT937-04	524				Healthy	1	1	1	1	1	1	1	7
ZMGT937	ZMGT937-05	620				Healthy	1	1	1	1	1	1	0	6
ZMGT937	ZMGT937-06	721				Healthy	1	1	1	1	1	1	1	7
ZMGT937	ZMGT937-07	809				Healthy	1	1	1	1	1	1	1	7
ZMGT937	ZMGT937-08	937				Healthy	1	1	1	1	0	1	1	6
ZMGT937	ZMGT937-09	1040				Healthy	1	1	1	1	1	1	1	7
ZMBVNFM	ZMBVNFM-01	241				Healthy	1	1	1	1	1	0	1	6
ZMBVNFM	ZMBVNFM-02	294				Weight-gain	1	1	1	1	1	1	1	7
ZMBVNFM	ZMBVNFM-03	388				Weight-loss	1	1	1	1	1	1	1	7
ZMBVNFM	ZMBVNFM-04	474				Healthy	1	1	1	1	1	1	1	7
ZMBVNFM	ZMBVNFM-5011	565	D4			Stress	1	1	1	1	1	1	1	7
ZMBVNFM	ZMBVNFM-5012	579	D18			Stress_L	1	1	0	1	1	0	1	5
ZMBVNFM	ZMBVNFM-2011	607				Healthy	1	1	1	1	1	0	0	5
ZMBVNFM	ZMBVNFM-2012	609	D1	flu	Imz_Early	Imz	1	1	1	1	1	1	0	6
ZMBVNFM	ZMBVNFM-2013	612	D4	flu	Imz_Middle	Imz	1	1	1	1	1	1	0	6
ZMBVNFM	ZMBVNFM-2014	616	D8	flu	Imz_Late	Imz	1	1	1	1	0	0	0	4
ZMBVNFM	ZMBVNFM-2015	630	D22	flu	Imz_Recovery_Early	Imz_L	1	1	1	1	1	1	1	7
ZMBVNFM	ZMBVNFM-1012	707	D3		Infection_Middle	Infection	1	1	1	1	1	1	0	6
ZMBVNFM	ZMBVNFM-1013	712	D8		Infection_Late	Infection	1	1	1	1	1	1	0	6
ZMBVNFM	ZMBVNFM-1014	726	D22		Infection_Recovery_Early	Infection_L	1	1	1	1	1	1	1	7
ZMBVNFM	ZMBVNFM-1015	740	D36		Infection_Recovery_Late	Infection_L	1	1	1	1	1	1	1	7
ZMBVNFM	ZMBVNFM-07	818				Healthy	1	1	1	1	1	1	1	7
ZMBVNFM	ZMBVNFM-08	936				Healthy	1	1	1	1	1	0	1	6
ZMBVNFM	ZMBVNFM-1022	1011	D3		Infection_Middle	Infection	1	1	1	1	1	1	1	7
ZMBVNFM	ZMBVNFM-1023	1014	D6		Infection_Middle	Infection	1	1	1	1	0	1	1	6
ZMBVNFM	ZMBVNFM-1025	1047	D39		Infection_Recovery_Late	Infection_L	1	1	1	1	1	0	1	6
ZMBVNFM	ZMBVNFM-1032	1145	D3		Infection_Middle	Infection	1	1	1	1	1	1	1	7
ZMBVNFM	ZMBVNFM-1033	1151	D9		Infection_Late	Infection	1	1	1	1	1	1	1	7
ZMBVNFM	ZMBVNFM-10	1371				Healthy	1	1	1	1	1	1	1	7
ZMBH10Z	ZMBH10Z-01	241				Healthy	1	1	1	1	1	1	1	7
ZMBH10Z	ZMBH10Z-02	278				Weight-gain	0	1	1	1	1	1	1	6
ZMBH10Z	ZMBH10Z-03	409				Weight-loss	0	1	1	1	1	1	1	6
ZMBH10Z	ZMBH10Z-04	523				Healthy	0	1	1	1	1	1	1	6
ZMBH10Z	ZMBH10Z-05	679				Healthy	1	1	1	1	1	1	1	7
ZMBH10Z	ZMBH10Z-06	791				Healthy	1	1	1	1	1	0	1	6
ZMBH10Z	ZMBH10Z-08	938				Healthy	1	1	1	1	1	1	1	7
ZMBH10Z	ZMBH10Z-08_2	1203				Healthy	1	1	0	0	0	1	1	4
ZM8YXDM	ZM8YXDM-01	280				Healthy	1	1	1	1	1	1	1	7
ZM8YXDM	ZM8YXDM-02	334				Healthy	1	1	1	1	1	1	1	7
ZM8YXDM	ZM8YXDM-03	453				Healthy	1	1	1	1	1	1	1	7
ZM8YXDM	ZM8YXDM-06	754				Healthy	1	1	1	1	1	1	1	7
ZM8YXDM	ZM8YXDM-07	851				Healthy	1	1	1	1	1	0	0	5
ZM8YXDM	ZM8YXDM-6011	888				Healthy	1	1	1	1	1	0	1	6
ZM8YXDM	ZM8YXDM-11	1181				Healthy	1	1	1	1	1	1	1	7
ZM8YXDM	ZM8YXDM-12	1327				Healthy	1	1	1	1	1	1	1	7
ZM7JY3G	ZM7JY3G-01	257				Healthy	1	1	1	1	1	1	1	7
ZM7JY3G	ZM7JY3G-02	292				Weight-gain	0	1	1	1	1	1	1	6
ZM7JY3G	ZM7JY3G-03	347				Weight-loss	0	1	1	1	1	0	0	4
ZM7JY3G	ZM7JY3G-04	425				Healthy	0	1	1	1	1	1	1	6
ZM7JY3G	ZM7JY3G-05	509				Healthy	1	1	1	1	1	1	1	7
ZM7JY3G	ZM7JY3G-07	615				Healthy	1	1	1	1	1	1	0	6
ZM7JY3G	ZM7JY3G-08	727				Healthy	1	1	1	1	0	1	1	6
ZM7JY3G	ZM7JY3G-09	852				Healthy	1	1	1	1	1	1	1	7
ZM7JY3G	ZM7JY3G-10	952				Healthy	1	1	1	1	1	0	1	6
ZM7JY3G	ZM7JY3G-11	1056				Healthy	1	1	1	1	1	1	1	7
ZM7JY3G	ZM7JY3G-12	1180				Healthy	1	1	1	1	0	1	1	6
ZM7JY3G	ZM7JY3G-13	1265				Healthy	1	1	1	1	1	1	1	7
ZLZQMEV	ZLZQMEV-01	257				Healthy	1	1	1	1	1	1	1	7
ZLZQMEV	ZLZQMEV-1011	291	D3		Infection_Middle	Infection	1	1	1	1	1	1	1	7
ZLZQMEV	ZLZQMEV-1012	294	D6		Infection_Middle	Infection	1	1	1	1	1	0	1	6
ZLZQMEV	ZLZQMEV-1013	311	D23		Infection_Recovery_Early	Infection_L	1	1	1	1	1	1	1	7
ZLZQMEV	ZLZQMEV-1015	327	D39		Infection_Recovery_Late	Infection_L	1	1	1	1	1	1	1	7
ZLZQMEV	ZLZQMEV-04	425				Healthy	1	1	1	1	1	1	1	7
ZLZQMEV	ZLZQMEV-04_2	509				Healthy	1	1	0	0	0	1	0	3
ZLZQMEV	ZLZQMEV-06	615				Healthy	1	1	1	1	1	1	0	6
ZLZQMEV	ZLZQMEV-07	727				Healthy	1	1	1	1	0	1	1	6
ZLZQMEV	ZLZQMEV-08	852				Healthy	1	1	1	1	1	1	1	7
ZLZQMEV	ZLZQMEV-09	956				Healthy	1	1	1	1	1	1	1	7
ZLZQMEV	ZLZQMEV-10	1056				Healthy	1	1	1	1	1	1	1	7
ZLZQMEV	ZLZQMEV-11	1180				Healthy	1	1	1	1	1	1	1	7
ZLZQMEV	ZLZQMEV-12	1265				Healthy	1	1	1	1	1	1	1	7
ZLZNCLZ	ZLZNCLZ-01	287				Healthy	1	1	1	1	1	1	1	7
ZLZNCLZ	ZLZNCLZ-1011	311	D7		Infection_Late	Infection	1	1	1	0	0	1	1	5
ZLZNCLZ	ZLZNCLZ-1012	327	D23		Infection_Recovery_Early	Infection_L	1	1	1	1	0	1	1	6
ZLZNCLZ	ZLZNCLZ-1013	341	D37		Infection_Recovery_Late	Infection_L	1	1	1	1	1	1	1	7
ZLZNCLZ	ZLZNCLZ-03	432				Healthy	1	0	1	1	1	1	1	6
ZLZNCLZ	ZLZNCLZ-1021	508	D4		Infection_Middle	Infection	1	1	1	1	1	1	1	7
ZLZNCLZ	ZLZNCLZ-1023	511	D7		Infection_Late	Infection	1	1	1	1	1	1	1	7
ZLZNCLZ	ZLZNCLZ-1025	543	D39		Infection_Recovery_Late	Infection_L	1	1	1	1	1	1	1	7
ZLZNCLZ	ZLZNCLZ-2011	616				Healthy	1	1	1	1	1	1	0	6
ZLZNCLZ	ZLZNCLZ-2012	620	D1	flu	Imz_Early	Imz	1	1	1	1	1	1	0	6
ZLZNCLZ	ZLZNCLZ-2013	622	D3	flu	Imz_Middle	Imz	1	0	1	1	1	1	0	5
ZLZNCLZ	ZLZNCLZ-2014	626	D7	flu	Imz_Late	Imz	1	1	1	1	1	1	0	6
ZLZNCLZ	ZLZNCLZ-2015	640	D21	flu	Imz_Recovery_Early	Imz_L	1	1	1	1	1	1	1	7
ZLZNCLZ	ZLZNCLZ-06	718				Healthy	1	1	1	1	1	1	1	7
ZLZNCLZ	ZLZNCLZ-1032	727	D4		Infection_Middle	Infection	1	1	1	1	1	1	1	7
ZLZNCLZ	ZLZNCLZ-1033	731	D8		Infection_Late	Infection	1	1	1	1	1	1	1	7
ZLZNCLZ	ZLZNCLZ-1035	745	D22		Infection_Recovery_Early	Infection_L	1	1	1	1	1	1	1	7
ZLZNCLZ	ZLZNCLZ-1036	755	D32		Infection_Recovery_Late	Infection_L	1	1	1	1	1	1	1	7
ZLZNCLZ	ZLZNCLZ-08	840				Healthy	1	1	1	1	1	1	1	7
ZLZNCLZ	ZLZNCLZ-10	965				Healthy	1	1	1	1	1	1	1	7
ZLZNCLZ	ZLZNCLZ-11	1057				Healthy	1	1	1	1	1	1	1	7
ZLZNCLZ	ZLZNCLZ-12	1152				Healthy	1	1	1	1	1	1	1	7
ZLZNCLZ	ZLZNCLZ-13	1235				Healthy	1	1	0	1	1	1	1	6
ZLZNCLZ	ZLZNCLZ-14	1358				Healthy	1	1	1	1	1	1	1	7
ZLYEM2C	ZLYEM2C-01	280				Healthy	1	1	1	1	0	1	1	6
ZLYEM2C	ZLYEM2C-02	327				Healthy	1	1	1	1	1	0	1	6
ZLYEM2C	ZLYEM2C-1011	349	D1		Infection_Early	Infection	1	1	1	1	1	1	1	7
ZLYEM2C	ZLYEM2C-1012	351	D3		Infection_Middle	Infection	1	1	1	1	0	0	1	5
ZLYEM2C	ZLYEM2C-03	480				Healthy	1	1	1	1	1	1	1	7
ZLYEM2C	ZLYEM2C-04	760				Healthy	1	1	1	1	1	0	0	5
ZLYEM2C	ZLYEM2C-06	803				Healthy	1	1	1	1	1	0	1	6
ZLYEM2C	ZLYEM2C-07	995				Healthy	1	1	1	1	1	1	0	6
ZLYEM2C	ZLYEM2C-08	1223				Healthy	1	1	1	1	0	0	1	5
ZLYEM2C	ZLYEM2C-09	1384				Healthy	1	1	1	1	1	0	1	6
ZYU89T9	ZYU89T9-01	362				Healthy	1	1	1	1	1	1	1	7
ZYU89T9	ZYU89T9-02	462				Healthy	1	1	1	1	1	1	1	7
ZYU89T9	ZYU89T9-2012	585				Healthy	1	1	1	1	1	1	1	7
ZYU89T9	ZYU89T9-2013	587	D2	flu	Imz_Early	Imz	1	1	1	1	0	1	1	6
ZYU89T9	ZYU89T9-2014	592	D7	flu	Imz_Late	Imz	1	1	1	1	1	1	1	7
ZYU89T9	ZYU89T9-2015	601	D16	flu	Imz_Recovery_Early	Imz_L	1	1	1	1	1	1	1	7
ZYU89T9	ZYU89T9-04	721				Healthy	1	1	1	1	1	1	1	7
ZYU89T9	ZYU89T9-3012	766				Stress	1	1	1	1	0	1	1	6
ZYU89T9	ZYU89T9-06	896				Healthy	1	1	1	1	1	1	1	7
ZYU89T9	ZYU89T9-07	969				Healthy	1	1	1	1	1	1	1	7
ZYU89T9	ZYU89T9-08	1235				Healthy	1	1	0	1	0	0	1	4
ZYLJ7R7	ZYLJ7R7-01	381				Healthy	1	1	1	1	1	1	1	7
ZYLJ7R7	ZYLJ7R7-02	467				Healthy	1	1	1	1	1	1	1	7
ZYLJ7R7	ZYLJ7R7-4011	481	D1	cephalexin	Imz_Early	Imz	1	1	1	1	1	0	1	6
ZYLJ7R7	ZYLJ7R7-4012	483	D3	cephalexin	Imz_Middle	Imz	1	1	1	1	0	1	1	6
ZYLJ7R7	ZYLJ7R7-4013	487	D7	cephalexin	Imz_Late	Imz	1	1	1	1	1	1	1	7
ZYLJ7R7	ZYLJ7R7-4014	503	D23	cephalexin	Imz_Recovery_Early	Imz_L	1	1	1	1	0	0	1	5
ZYLJ7R7	ZYLJ7R7-03	579				Healthy	1	1	1	1	1	1	1	7
ZYLJ7R7	ZYLJ7R7-1013	703	D4		Infection_Middle	Infection	1	1	1	1	1	0	0	5
ZYLJ7R7	ZYLJ7R7-1014	720	D21		Infection_Recovery_Early	Infection_L	1	1	1	1	1	1	1	7
ZYLJ7R7	ZYLJ7R7-06	913				Healthy	1	1	1	1	1	1	1	7
ZYLJ7R7	ZYLJ7R7-07	1099				Healthy	1	1	1	1	1	0	1	6
ZYKZ9HQ	ZYKZ9HQ-01	411		Singleton		Healthy	1	0	0	1	0	1	1	4
ZYHHR4Z	ZYHHR4Z-01	392				Healthy	1	1	1	1	1	1	0	6
ZYHHR4Z	ZYHHR4Z-02	488				Infection	1	1	1	1	1	1	1	7
ZYHHR4Z	ZYHHR4Z-1022	577	D3		Infection_Middle	Infection	1	1	1	1	1	0	1	6
ZYHHR4Z	ZYHHR4Z-1023	581	D7		Infection_Late	Infection	1	1	0	1	1	1	1	6
ZYHHR4Z	ZYHHR4Z-1024	593	D19		Infection_Recovery_Early	Infection_L	1	1	1	1	1	1	0	6
ZYHHR4Z	ZYHHR4Z-2011	606				Healthy	1	1	1	1	1	1	0	6
ZYHHR4Z	ZYHHR4Z-2012	607	D1	flu	Imz_Early	Imz	1	1	1	1	1	1	0	6
ZYHHR4Z	ZYHHR4Z-2013	609	D3	flu	Imz_Middle	Imz	1	1	1	1	1	1	0	6
ZYHHR4Z	ZYHHR4Z-2014	612	D6	flu	Imz_Middle	Imz	1	1	1	1	1	0	0	5
ZYHHR4Z	ZYHHR4Z-2015	626	D20	flu	Imz_Recovery_Early	Imz_L	1	1	1	1	1	0	0	5
ZYHHR4Z	ZYHHR4Z-05	728				Healthy	1	1	1	1	1	1	1	7
ZYHHR4Z	ZYHHR4Z-06	812				Healthy	1	1	1	1	1	1	1	7
ZYHHR4Z	ZYHHR4Z-07	924				Healthy	1	1	1	1	1	1	1	7
ZYHHR4Z	ZYHHR4Z-2021	941				Healthy	1	1	1	1	1	1	1	7
ZYHHR4Z	ZYHHR4Z-2022	942	D1	flu	Imz_Early	Imz	1	1	1	1	1	0	1	6
ZYHHR4Z	ZYHHR4Z-2023	945	D4	flu	Imz_Middle	Imz	1	1	1	1	1	1	1	7
ZYHHR4Z	ZYHHR4Z-2024	949	D8	flu	Imz_Late	Imz	1	1	1	1	1	1	1	7
ZYHHR4Z	ZYHHR4Z-2025	963	D22	flu	Imz_Recovery_Early	Imz_L	1	1	1	1	1	1	1	7
ZYHHR4Z	ZYHHR4Z-08	1020				Healthy	1	1	1	1	1	1	1	7
ZYHHR4Z	ZYHHR4Z-09	1078				Healthy	1	1	1	1	0	1	1	6
ZYHHR4Z	ZYHHR4Z-8013	1099				Post-Travel	1	1	1	1	1	1	1	7
ZYHHR4Z	ZYHHR4Z-8021	1118				Healthy	1	1	1	1	1	0	1	6
ZYHHR4Z	ZYHHR4Z-8022	1130	D1			Post-Travel	1	1	1	1	1	0	1	6
ZYHHR4Z	ZYHHR4Z-8023	1132	D3			Post-Travel	1	1	1	1	1	1	1	7
ZYHHR4Z	ZYHHR4Z-8024	1137	D8			Post-Travel	1	1	1	1	1	1	1	7
ZYHHR4Z	ZYHHR4Z-8025	1151	D22			Post-Travel_L	1	1	1	1	1	1	1	7
ZYHHR4Z	ZYHHR4Z-10	1167				Healthy	1	1	1	1	1	1	1	7
ZYHHR4Z	ZYHHR4Z-11	1279				Healthy	1	1	1	1	1	1	1	7
ZY9XQJP	ZY9XQJP-01	383				Healthy	1	0	1	1	1	1	1	6
ZY9XQJP	ZY9XQJP-02	460				Healthy	0	0	0	1	0	0	1	2
ZY9XQJP	ZY9XQJP-03	599				Healthy	1	1	0	1	0	1	1	5
ZY9XQJP	ZY9XQJP-05	775				Healthy	1	1	1	1	1	1	1	7
ZY9XQJP	ZY9XQJP-06	872				Healthy	1	1	1	1	1	1	1	7
ZY9XQJP	ZY9XQJP-07	952				Healthy	1	1	1	1	1	1	1	7
ZY9XQJP	ZY9XQJP-08	1070				Healthy	1	1	1	1	1	0	1	6
ZY9XQJP	ZY9XQJP-09	1188				Healthy	1	1	1	1	1	1	1	7
ZY9XQJP	ZY9XQJP-10	1357				Healthy	1	1	1	1	1	1	1	7
ZY7IW45	ZY7IW45-02	446				Weight-gain	1	0	1	1	0	1	1	5
ZY7IW45	ZY7IW45-2011	598				Healthy	1	1	1	1	0	1	1	6
ZY7IW45	ZY7IW45-2012	599	D1	flu	Imz_Early	Imz	1	1	1	1	1	1	1	7
ZY7IW45	ZY7IW45-2013	601	D3	flu	Imz_Middle	Imz	1	1	1	1	1	1	1	7
ZY7IW45	ZY7IW45-2014	605	D7	flu	Imz_Late	Imz	1	1	1	1	1	0	0	5
ZY7IW45	ZY7IW45-2015	619	D21	flu	Imz_Recovery_Early	Imz_L	1	1	1	1	1	1	0	6
ZY7IW45	ZY7IW45-04	712				Healthy	1	1	1	1	0	1	0	5
ZY7IW45	ZY7IW45-05	809				Healthy	1	1	1	1	1	1	1	7
ZY7IW45	ZY7IW45-06	901				Healthy	1	1	1	1	0	0	1	5
ZY7IW45	ZY7IW45-07	987				Healthy	1	1	1	1	1	1	1	7
ZY7IW45	ZY7IW45-08	1091				Healthy	1	1	1	1	1	0	1	6
ZY7IW45	ZY7IW45-09	1175				Healthy	1	1	1	1	1	1	1	7
ZY39SN0	ZY39SN0-01	446				Healthy	1	1	0	1	1	1	1	6
ZY39SN0	ZY39SN0-02	530				Healthy	1	1	1	1	1	1	1	7
ZY39SN0	ZY39SN0-3011	578				Stress	1	1	1	1	1	1	1	7
ZY39SN0	ZY39SN0-3012	581				Stress	1	1	1	0	1	0	1	5
ZY39SN0	ZY39SN0-04	742				Healthy	1	1	1	1	1	1	1	7
ZY39SN0	ZY39SN0-05	840				Healthy	1	1	1	1	1	0	1	6
ZY39SN0	ZY39SN0-06	950				Healthy	1	1	1	1	1	1	1	7
ZY39SN0	ZY39SN0-07	1183				Healthy	1	1	1	1	1	1	1	7
ZY39SN0	ZY39SN0-08	1259				Healthy	1	1	1	1	1	0	1	6
ZY39SN0	ZY39SN0-09	1378				Healthy	1	1	1	1	1	1	1	7
ZY1ZKJY	ZY1ZKJY-01	416				Healthy	1	1	1	1	1	1	1	7
ZY1ZKJY	ZY1ZKJY-02	462				Weight-gain	1	1	0	1	0	1	1	5
ZY1ZKJY	ZY1ZKJY-03	565				Weight-loss	1	1	1	1	1	1	1	7
ZY1ZKJY	ZY1ZKJY-2011	578				Healthy	1	1	1	1	1	1	1	7
ZY1ZKJY	ZY1ZKJY-2012	579	D1	flu	Imz_Early	Imz	1	1	1	1	1	1	1	7
ZY1ZKJY	ZY1ZKJY-2014	586	D8	flu	Imz_Late	Imz	1	1	1	1	1	1	0	6
ZY1ZKJY	ZY1ZKJY-2015	600	D22	flu	Imz_Recovery_Early	Imz_L	1	1	1	1	1	1	1	7
ZY1ZKJY	ZY1ZKJY-04	649				Healthy	1	1	1	1	1	1	1	7
ZY1ZKJY	ZY1ZKJY-05	733				Healthy	1	1	1	1	1	1	1	7
ZY1ZKJY	ZY1ZKJY-06	831				Healthy	1	1	1	1	0	1	0	5
ZY1ZKJY	ZY1ZKJY-07	915				Healthy	1	1	1	1	1	1	1	7
ZY1ZKJY	ZY1ZKJY-08	999				Healthy	1	1	1	1	1	1	1	7
ZY1ZKJY	ZY1ZKJY-09	1167				Healthy	1	1	1	1	1	1	1	7
ZY1ZKJY	ZY1ZKJY-10	1251	D14			Colonoscopy	1	1	1	1	1	1	1	7
ZY1ZKJY	ZY1ZKJY-11	1321				Healthy	1	1	1	1	1	1	1	7
ZXSO14L	ZXSO14L-02	465		Singleton		Weight-gain	0	1	1	1	1	1	1	6
ZXSDNAK	ZXSDNAK-01	455		Singleton		Healthy	1	1	0	1	0	0	1	4
ZXKBAO5	ZXKBAO5-01	412				Healthy	1	1	1	1	0	0	0	4
ZXKBAO5	ZXKBAO5-03	686				Healthy	1	1	1	1	1	0	1	6
ZXKBAO5	ZXKBAO5-04	776				Healthy	1	1	1	1	1	1	1	7
ZXHCGKV	ZXHCGKV-01	412				Healthy	1	0	1	1	1	1	1	6
ZXHCGKV	ZXHCGKV-02	571				Healthy	1	1	1	1	1	1	1	7
ZXHCGKV	ZXHCGKV-04	725				Healthy	1	1	1	1	1	1	1	7
ZXHCGKV	ZXHCGKV-05	851				Healthy	1	1	1	1	1	1	1	7
ZXHCGKV	ZXHCGKV-06	935				Healthy	1	1	0	1	0	0	1	4
ZXHCGKV	ZXHCGKV-07	1047				Healthy	1	1	1	1	1	0	1	6
ZX52KVK	ZX52KVK-01	481				Healthy	1	1	1	1	1	1	0	6
ZX52KVK	ZX52KVK-4011	503				Healthy	1	1	1	1	1	1	1	7
ZX52KVK	ZX52KVK-4012	504	D1	Murpircin	Ant_Early	Ant	1	1	1	1	0	1	1	6
ZX52KVK	ZX52KVK-4013	507	D4		Ant_Middle	Ant	1	1	1	1	1	1	1	7
ZX52KVK	ZX52KVK-4014	510	D7		Ant_Late	Ant	1	1	1	1	1	1	1	7
ZX52KVK	ZX52KVK-4015	524	D21		Ant_Recovery_Early	Ant_L	1	1	1	1	1	1	1	7
ZX52KVK	ZX52KVK-1011	552	D2		Infection_Early	Infection	1	1	1	1	1	1	0	6
ZX52KVK	ZX52KVK-1012	557	D7		Infection_Late	Infection	1	1	1	1	1	1	1	7
ZX52KVK	ZX52KVK-1014	572	D22		Infection_Recovery_Early	Infection_L	1	1	1	1	1	1	1	7
ZX52KVK	ZX52KVK-2011	614				Healthy	1	0	0	1	1	1	0	4
ZX52KVK	ZX52KVK-2012	615	D1	flu	Imz_Early	Imz	1	1	1	1	1	1	0	6
ZX52KVK	ZX52KVK-2013	616	D2	flu	Imz_Early	Imz	1	1	1	1	1	1	0	6
ZX52KVK	ZX52KVK-2014	622	D8	flu	Imz_Late	Imz	1	0	1	1	1	1	0	5
ZX52KVK	ZX52KVK-2015	635	D21	flu	Imz_Recovery_Early	Imz_L	1	1	1	1	1	1	1	7
ZX52KVK	ZX52KVK-04	775				Healthy	1	1	1	1	1	1	1	7
ZX52KVK	ZX52KVK-1021	804	D1		Infection_Early	Infection	1	1	1	1	1	1	1	7
ZX52KVK	ZX52KVK-1022	808	D5		Infection_Middle	Infection	1	1	1	1	1	1	1	7
ZX52KVK	ZX52KVK-1032	829	D3		Infection_Middle	Infection	1	1	1	1	1	1	1	7
ZX52KVK	ZX52KVK-1033	833	D7		Infection_Late	Infection	1	1	1	1	1	1	1	7
ZX52KVK	ZX52KVK-05	847	D21		Infection_Recovery_Early	Infection_L	1	1	1	1	1	0	0	5
ZX52KVK	ZX52KVK-1034	847	D21		Infection_Recovery_Early	Infection_L	0	0	0	0	0	1	1	2
ZX52KVK	ZX52KVK-6012	872				Fiber	0	0	1	1	0	0	0	2
ZX52KVK	ZX52KVK-2021	942				Healthy	1	1	1	1	1	1	1	7
ZX52KVK	ZX52KVK-2022	943	D1	flu	Imz_Early	Imz	1	1	1	1	1	1	1	7
ZX52KVK	ZX52KVK-2023	945	D3	flu	Imz_Middle	Imz	1	1	1	1	1	1	1	7
ZX52KVK	ZX52KVK-2025	970	D28	flu	Imz_Recovery_Early	Imz_L	1	1	1	1	1	1	1	7
ZX52KVK	ZX52KVK-6031_2	1054				Healthy	1	1	1	0	0	1	0	4
ZX52KVK	ZX52KVK-6021	1082				Healthy	1	1	1	1	1	1	1	7
ZX52KVK	ZX52KVK-8011	1124				Healthy	1	1	1	1	1	0	1	6
ZX52KVK	ZX52KVK-8012	1139				Post-Travel	1	1	1	0	1	1	1	6
ZX52KVK	ZX52KVK-6031	1348				Healthy	1	1	1	1	1	1	1	7
ZWLGEWL	ZWLGEWL-01	462				Healthy	1	1	1	1	1	1	1	7
ZWLGEWL	ZWLGEWL-02	592				Healthy	1	1	1	1	1	1	1	7
ZWLGEWL	ZWLGEWL-6012	699				Fiber	0	0	1	1	0	0	0	2
ZWLGEWL	ZWLGEWL-04	818				Healthy	1	1	1	1	1	1	1	7
ZWLGEWL	ZWLGEWL-05	956				Healthy	1	1	0	0	1	0	0	3
ZWLGEWL	ZWLGEWL-2012	983	D1	flu	Imz_Early	Imz	1	1	1	1	1	0	1	6
ZWLGEWL	ZWLGEWL-2013	986	D4	flu	Imz_Middle	Imz	1	1	1	1	0	1	1	6
ZWLGEWL	ZWLGEWL-06	1279				Healthy	1	1	1	1	1	1	1	7
ZWHMV5E	ZWHMV5E-01	495				Healthy	1	1	1	1	1	1	1	7
ZWHMV5E	ZWHMV5E-02	607				Weight-gain	0	1	1	1	1	0	0	4
ZWHMV5E	ZWHMV5E-03	725				Weight-loss	0	1	1	1	1	1	1	6
ZWHMV5E	ZWHMV5E-04	852				Healthy	1	1	1	1	1	0	1	6
ZWHMV5E	ZWHMV5E-05	978				Healthy	1	1	1	1	1	0	1	6
ZWFDEY0	ZWFDEY0-01	535				Healthy	1	1	1	1	1	1	1	7
ZWFDEY0	ZWFDEY0-02	602				Weight-gain	0	1	1	1	1	1	0	5
ZWFDEY0	ZWFDEY0-04	763				Healthy	1	1	1	1	1	0	1	6
ZWFDEY0	ZWFDEY0-05	859				Healthy	1	1	1	1	1	1	1	7
ZWFDEY0	ZWFDEY0-06	950				Healthy	1	1	1	1	1	1	1	7
ZWFDEY0	ZWFDEY0-07	1041				Healthy	1	1	1	1	1	1	1	7
ZWFDEY0	ZWFDEY0-08	1133				Healthy	1	1	1	1	1	1	1	7
ZWFDEY0	ZWFDEY0-09	1336				Healthy	1	1	1	1	1	1	1	7
ZWCZHHY	ZWCZHHY-01	511				Healthy	1	1	0	0	1	1	1	5
ZWCZHHY	ZWCZHHY-02	563				Weight-gain	1	1	1	1	0	1	1	6
ZWCZHHY	ZWCZHHY-03	584				Weight-loss	1	1	1	1	0	1	1	6
ZWCZHHY	ZWCZHHY-04	763				Healthy	1	1	1	1	0	1	1	6
ZWCZHHY	ZWCZHHY-05	859				Healthy	1	1	1	1	0	1	1	6
ZWCZHHY	ZWCZHHY-06	950				Healthy	1	1	1	1	1	1	1	7
ZWCZHHY	ZWCZHHY-07	1041				Healthy	1	1	1	1	1	1	1	7
ZWCZHHY	ZWCZHHY-08	1133				Healthy	1	1	1	1	1	0	1	6
ZWCZHHY	ZWCZHHY-09	1223				Healthy	1	1	1	1	1	1	1	7
ZWCZHHY	ZWCZHHY-10	1336				Healthy	1	1	1	1	1	1	1	7
ZW61YGW	ZW61YGW-01	551				Healthy	1	0	1	1	1	1	0	5
ZW61YGW	ZW61YGW-02	565				Weight-gain	0	1	1	1	1	1	1	6
ZW61YGW	ZW61YGW-03	726				Weight-loss	0	1	1	1	1	1	1	6
ZW61YGW	ZW61YGW-04	830				Healthy	1	1	1	1	1	1	1	7
ZW61YGW	ZW61YGW-05	900				Healthy	1	1	1	1	1	1	1	7
ZW61YGW	ZW61YGW-06	991				Healthy	1	1	1	1	1	1	0	6
ZW61YGW	ZW61YGW-07	1180				Healthy	1	1	1	1	1	0	1	6
ZW61YGW	ZW61YGW-08	1378				Healthy	1	1	1	1	1	1	1	7
ZVTCAK9	ZVTCAK9-01	565				Healthy	0	1	1	1	0	1	1	5
ZVTCAK9	ZVTCAK9-02	612				Weight-gain	0	1	1	1	1	0	0	4
ZVTCAK9	ZVTCAK9-03	761				Weight-loss	0	1	1	1	1	1	1	6
ZVNCGHM	ZVNCGHM-1011	558	D3		Infection_Middle	Infection	1	1	1	1	1	1	1	7
ZVNCGHM	ZVNCGHM-1013	563	D8		Infection_Late	Infection	1	1	1	1	1	1	0	6
ZVNCGHM	ZVNCGHM-1014	577	D22		Infection_Recovery_Early	Infection_L	1	1	1	1	1	1	1	7
ZVNCGHM	ZVNCGHM-1022	581	D1		Infection_Early	Infection	1	1	1	1	1	1	1	7
ZVNCGHM	ZVNCGHM-1015	591	D36		Infection_Recovery_Late	Infection_L	1	1	1	1	1	1	1	7
ZVNCGHM	ZVNCGHM-5011	615				Stress	1	1	1	1	0	1	0	5
ZVNCGHM	ZVNCGHM-02	626				Healthy	1	1	1	1	1	1	1	7
ZVNCGHM	ZVNCGHM-6012	633				Fiber	0	0	1	1	0	0	0	2
ZVNCGHM	ZVNCGHM-6021	686				Healthy	1	1	1	1	1	1	1	7
ZVNCGHM	ZVNCGHM-6031	745				Healthy	1	1	1	1	1	1	1	7
ZVNCGHM	ZVNCGHM-05	866				Healthy	1	1	1	1	1	0	1	6
ZVNCGHM	ZVNCGHM-6041	928				Healthy	1	1	1	1	0	1	1	6
ZVNCGHM	ZVNCGHM-09	1138				Healthy	1	1	1	1	1	1	1	7
ZVNCGHM	ZVNCGHM-10	1229				Healthy	1	1	1	1	1	1	1	7
ZVM4N7A	ZVM4N7A-01	578				Healthy	1	1	1	1	1	1	0	6
ZVM4N7A	ZVM4N7A-02	623				Weight-gain	0	1	1	1	1	1	0	5
ZVM4N7A	ZVM4N7A-03	698				Weight-loss	0	1	1	1	0	0	1	4
ZVM4N7A	ZVM4N7A-6012	769				Fiber	0	0	1	1	0	0	0	2
ZVM4N7A	ZVM4N7A-6021	839				Healthy	1	1	1	1	1	1	1	7
ZVM4N7A	ZVM4N7A-07	928				Healthy	1	1	1	1	1	1	1	7
ZVM4N7A	ZVM4N7A-6032	934				Fiber	0	0	1	1	1	0	0	3
ZVM4N7A	ZVM4N7A-09	1231				Healthy	1	1	1	1	1	1	1	7
ZVM4N7A	ZVM4N7A-10	1316				Healthy	1	1	1	1	1	0	1	6
ZVGW5FI	ZVGW5FI-01	593				Healthy	0	1	1	1	0	1	1	5
ZVGW5FI	ZVGW5FI-02	634				Weight-gain	0	1	1	1	0	1	1	5
ZVGW5FI	ZVGW5FI-03	748				Weight-loss	0	1	1	1	1	1	1	6
ZVC4YUG	ZVC4YUG-01	621				Healthy	1	0	1	1	1	1	0	5
ZVC4YUG	ZVC4YUG-02	655				Weight-gain	1	0	1	1	1	1	1	6
ZVC4YUG	ZVC4YUG-03	1056				Weight-loss	1	1	1	1	1	0	1	6
ZVC4YUG	ZVC4YUG-04	1288				Healthy	1	1	1	1	1	1	1	7
ZWLGEWL	ZWLGEWL-05	956				Healthy	0	0	0	1	0	0	1	2
ZVC4YUG	ZVC4YUG-1012	1407	D3		Infection_Middle	Infection	0	0	1	1	0	0	0	2
ZYXQKWY	ZYXQKWY-01	627				Healthy	1	0	0	0	1	1	0	3
ZYXQKWY	ZYXQKWY-02	654				Weight-gain	0	1	0	0	0	1	1	3
ZYXQKWY	ZYXQKWY-03	732				Weight-loss	1	1	1	1	1	1	1	7
ZYXQKWY	ZYXQKWY-04	865				Healthy	1	1	1	1	1	1	1	7
ZYXQKWY	ZYXQKWY-05	957				Healthy	1	1	1	1	1	1	1	7
ZYXQKWY	ZYXQKWY-06	1062				Healthy	1	1	1	1	1	1	1	7
ZYXQKWY	ZYXQKWY-07	1153				Healthy	1	1	1	1	1	1	1	7
ZYXQKWY	ZYXQKWY-08	1271				Healthy	1	1	1	1	1	1	1	7
ZYXQKWY	ZYXQKWY-09	1375				Healthy	1	1	1	1	1	1	1	7
ZVBQY1N	ZVBQY1N-01	634				Healthy	1	0	1	1	0	1	1	5
ZVBQY1N	ZVBQY1N-02	711				Weight-gain	1	1	1	1	1	1	0	6
ZVBQY1N	ZVBQY1N-1011	713	D1		Infection_Early	Infection	1	1	1	1	1	0	0	5
ZVBQY1N	ZVBQY1N-1014	734	D22		Infection_Recovery_Early	Infection_L	1	1	1	1	1	1	1	7
ZVBQY1N	ZVBQY1N-1015	748	D36		Infection_Recovery_Late	Infection_L	1	1	1	1	1	1	1	7
ZVBQY1N	ZVBQY1N-03	770				Weight-loss	1	1	1	1	1	1	1	7
ZVBQY1N	ZVBQY1N-1021	810	D1		Infection_Early	Infection	1	1	1	1	1	1	1	7
ZVBQY1N	ZVBQY1N-1022	812	D3		Infection_Middle	Infection	1	1	1	1	1	1	1	7
ZVBQY1N	ZVBQY1N-1023	817	D8		Infection_Late	Infection	1	1	1	1	1	1	1	7
ZVBQY1N	ZVBQY1N-1024	831	D22		Infection_Recovery_Early	Infection_L	1	1	1	1	1	1	1	7
ZVBQY1N	ZVBQY1N-1025	845	D36		Infection_Recovery_Late	Infection_L	1	1	1	1	1	1	1	7
ZVBQY1N	ZVBQY1N-6011	878				Healthy	1	1	1	1	1	1	1	7
ZVBQY1N	ZVBQY1N-6021	1060				Healthy	1	1	1	1	1	1	1	7
ZVBQY1N	ZVBQY1N-6031	1151				Healthy	1	1	1	1	1	0	1	6
ZVBQY1N	ZVBQY1N-07	1343				Healthy	1	1	1	1	0	1	1	6
ZV1ZA6Z	ZV1ZA6Z-01	616				Healthy	1	1	1	1	1	0	0	5
ZV1ZA6Z	ZV1ZA6Z-05	852				Healthy	1	1	1	1	1	0	1	6
ZV14SIB	ZV14SIB-01	630				Healthy	1	1	1	1	1	1	1	7
ZV14SIB	ZV14SIB-02	721				Healthy	1	1	1	1	1	1	1	7
ZV14SIB	ZV14SIB-03	798				Healthy	1	1	1	1	1	1	1	7
ZV14SIB	ZV14SIB-04	909				Healthy	1	1	1	1	1	1	1	7
ZV14SIB	ZV14SIB-05	994				Healthy	1	1	1	1	1	1	1	7
ZV14SIB	ZV14SIB-06	1082				Healthy	1	1	1	1	1	0	0	5
ZUPAQVU	ZUPAQVU-01	648				Healthy	1	1	1	1	1	1	1	7
ZUPAQVU	ZUPAQVU-02	732				Weight-gain	1	1	1	1	1	1	1	7
ZUPAQVU	ZUPAQVU-03	802				Weight-loss	1	1	1	1	1	1	1	7
ZUPAQVU	ZUPAQVU-04	901				Healthy	1	1	1	1	1	1	1	7
ZUPAQVU	ZUPAQVU-06	993				Healthy	1	1	1	1	1	0	1	6
ZUPAQVU	ZUPAQVU-07	1061				Healthy	1	1	1	1	1	1	1	7
ZUPAQVU	ZUPAQVU-08	1196				Healthy	1	1	1	1	1	1	1	7
ZUPAQVU	ZUPAQVU-09	1271				Healthy	1	1	1	1	1	1	1	7
ZUPAQVU	ZUPAQVU-10	1371				Healthy	1	1	1	1	0	1	1	6
ZUL3S6O	ZUL3S6O-01	648				Healthy	1	0	0	1	0	0	1	3
ZUL3S6O	ZUL3S6O-6011	704				Healthy	1	1	1	1	0	0	0	4
ZUL3S6O	ZUL3S6O-6021	769				Healthy	1	1	1	1	1	0	1	6
ZUL3S6O	ZUL3S6O-6032	874				Fiber	0	0	1	1	1	0	0	3
ZUL3S6O	ZUL3S6O-2011	976				Healthy	1	1	1	1	1	0	1	6
ZUL3S6O	ZUL3S6O-2012	977	D1		Imz_Early	Imz	1	1	1	1	1	1	1	7
ZUL3S6O	ZUL3S6O-2013	980	D4		Imz_Middle	Imz	1	1	1	1	0	1	1	6
ZUL3S6O	ZUL3S6O-2014	984	D8		Imz_Late	Imz	1	1	1	1	1	1	1	7
ZUL3S6O	ZUL3S6O-2015	998	D22		Imz_Recovery_Early	Imz_L	1	1	1	1	1	1	1	7
ZUL3S6O	ZUL3S6O-06	1083				Healthy	1	1	1	1	1	0	1	6
ZUL3S6O	ZUL3S6O-07	1196				Healthy	1	1	1	1	1	1	1	7
ZUL3S6O	ZUL3S6O-08	1390				Healthy	1	1	1	1	0	0	1	5
ZUHT69X	ZUHT69X-01	726				Healthy	1	1	1	1	1	0	1	6
ZUHT69X	ZUHT69X-02	858				Healthy	1	1	1	1	1	0	1	6
ZUHT69X	ZUHT69X-03	972				Healthy	1	1	1	1	1	0	1	6
ZUG7QHE	ZUG7QHE-01	699				Healthy	1	1	1	1	1	1	0	6
ZUG7QHE	ZUG7QHE-02	747				Healthy	1	1	1	1	1	1	1	7
ZUG7QHE	ZUG7QHE-03	831				Healthy	1	1	1	1	1	1	1	7
ZUG7QHE	ZUG7QHE-04	964				Healthy	1	1	1	1	1	1	1	7
ZUG7QHE	ZUG7QHE-05	1048				Healthy	1	1	1	1	1	1	1	7
ZUG7QHE	ZUG7QHE-06	1134				Healthy	1	1	1	1	1	1	1	7
ZUG7QHE	ZUG7QHE-07	1250				Healthy	1	1	1	1	1	1	1	7
ZUG7QHE	ZUG7QHE-08	1370				Healthy	1	1	1	1	1	1	1	7
ZUF48YS	ZUF48YS-01	747				Healthy	1	1	1	1	1	1	1	7
ZUF48YS	ZUF48YS-02	831				Healthy	1	1	1	1	1	1	1	7
ZUF48YS	ZUF48YS-03	964				Healthy	1	1	1	1	0	1	1	6
ZUF48YS	ZUF48YS-04	1048				Healthy	1	1	1	1	1	0	1	6
ZUF48YS	ZUF48YS-05	1134				Healthy	1	1	1	1	1	1	1	7
ZUF48YS	ZUF48YS-06	1250				Healthy	1	1	1	1	1	1	1	7
ZUF48YS	ZUF48YS-07	1370				Healthy	1	1	1	1	1	1	1	7
ZUC2YGO	ZUC2YGO-01	711				Healthy	1	1	1	1	1	0	0	5
ZUC2YGO	ZUC2YGO-1012	731	D3		Infection_Middle	Infection	1	1	1	1	1	1	1	7
ZUC2YGO	ZUC2YGO-1013	735	D7		Infection_Late	Infection	1	1	1	1	1	1	1	7
ZUC2YGO	ZUC2YGO-1014	749	D21		Infection_Recovery_Early	Infection_L	1	0	1	1	1	1	1	6
ZUC2YGO	ZUC2YGO-1015	763	D35		Infection_Recovery_Late	Infection_L	1	1	1	1	1	0	1	6
ZUC2YGO	ZUC2YGO-02	857				Healthy	1	1	1	1	1	1	1	7
ZUC2YGO	ZUC2YGO-03	976				Healthy	1	1	1	1	1	1	1	7
ZUC2YGO	ZUC2YGO-04	1068				Healthy	1	1	1	1	1	0	1	6
ZUC2YGO	ZUC2YGO-05	1187				Healthy	1	1	1	1	1	1	1	7
ZUC2YGO	ZUC2YGO-06	1272				Healthy	1	1	0	1	1	1	1	6
ZTXY83G	ZTXY83G-01	747				Healthy	1	0	1	1	1	1	1	6
ZTXY83G	ZTXY83G-02	783				Weight-gain	1	1	1	1	1	1	0	6
ZTXY83G	ZTXY83G-03	987				Weight-loss	1	1	1	1	1	0	1	6
ZTXY83G	ZTXY83G-04	1085				Healthy	1	1	1	0	1	1	1	6
ZTXY83G	ZTXY83G-05	1197				Healthy	1	1	1	1	1	0	1	6
ZTXY83G	ZTXY83G-06	1288				Healthy	1	1	1	1	1	1	1	7
ZTXY83G	ZTXY83G-07	1390				Healthy	1	1	1	1	1	0	1	6
ZTXWLP3	ZTXWLP3-01	733				Healthy	1	1	1	1	1	0	1	6
ZTXWLP3	ZTXWLP3-02	836				Healthy	1	1	1	1	1	1	1	7
ZTXWLP3	ZTXWLP3-03	955				Healthy	1	1	1	1	1	0	1	6
ZTXWLP3	ZTXWLP3-04	1054				Healthy	1	1	1	1	1	1	1	7
ZTXWLP3	ZTXWLP3-05	1153				Healthy	1	1	1	1	1	1	1	7
ZTUO1AO	ZTUO1AO-01	754				Healthy	1	1	1	1	1	1	1	7
ZTUO1AO	ZTUO1AO-02	789				Weight-gain	1	1	1	1	1	0	1	6
ZTTL3YH	ZTTL3YH-01	754				Healthy	1	1	1	1	1	1	1	7
ZTTL3YH	ZTTL3YH-02	789				Weight-gain	1	1	1	1	1	0	1	6
ZTMFN3O	ZTMFN3O-01	753				Healthy	1	1	1	1	1	1	1	7
ZTMFN3O	ZTMFN3O-02	888				Healthy	1	1	1	1	1	1	1	7
ZTMFN3O	ZTMFN3O-1011	992	D1		Infection_Early	Infection	1	1	1	1	1	1	1	7
ZTMFN3O	ZTMFN3O-1012	995	D4		Infection_Middle	Infection	1	1	1	1	1	1	1	7
ZTMFN3O	ZTMFN3O-1015	1011	D20		Infection_Recovery_Early	Infection_L	1	1	1	1	1	1	1	7
ZTMFN3O	ZTMFN3O-04	1068				Healthy	1	1	1	1	0	1	1	6
ZTMFN3O	ZTMFN3O-05	1173				Healthy	1	1	1	1	1	1	1	7
ZTMFN3O	ZTMFN3O-06	1267				Healthy	1	1	1	1	1	1	1	7
ZTMFN3O	ZTMFN3O-07	1384				Healthy	1	1	1	1	1	1	1	7
ZTLUDS8	ZTLUDS8-01	775	D4		Infection_Middle	Infection	1	1	1	1	1	0	1	6
ZTLUDS8	ZTLUDS8-1023	781	D10		Infection_Late	Infection	0	1	1	1	1	1	1	6
ZTLUDS8	ZTLUDS8-1014	796	D25		Infection_Recovery_Early	Infection_L	1	1	1	1	1	1	1	7
ZTLUDS8	ZTLUDS8-1015	803	D32		Infection_Recovery_Late	Infection_L	1	1	1	1	1	1	1	7
ZTLUDS8	ZTLUDS8-09	957				Healthy	1	1	1	1	1	1	0	6
ZTLUDS8	ZTLUDS8-03	1056				Healthy	1	1	1	1	1	0	1	6
ZTLUDS8	ZTLUDS8-04	1155				Healthy	1	1	1	1	1	1	1	7
ZTLIFAS	ZTLIFAS-01	768				Healthy	1	1	1	1	1	1	1	7
ZTLIFAS	ZTLIFAS-02	930				Healthy	1	1	1	1	1	0	1	6
ZTLIFAS	ZTLIFAS-03	1020				Healthy	1	1	1	1	1	1	1	7
ZTLIFAS	ZTLIFAS-04	1168				Healthy	1	1	1	1	1	1	1	7
ZTLIFAS	ZTLIFAS-05	1292				Healthy	1	1	1	1	1	1	1	7
ZTL8083	ZTL8083-01	789				Healthy	1	1	1	1	1	1	1	7
ZTL8083	ZTL8083-02	1323				Healthy	1	1	1	1	1	1	1	7
ZTL5S2Y	ZTL5S2Y-01	819				Healthy	1	1	1	1	1	1	1	7
ZTL5S2Y	ZTL5S2Y-02	907				Healthy	1	1	1	1	1	1	1	7
ZTL5S2Y	ZTL5S2Y-03	991				Healthy	1	1	1	1	1	1	1	7
ZTL5S2Y	ZTL5S2Y-04	1082				Healthy	1	1	1	1	1	1	1	7
ZTL5S2Y	ZTL5S2Y-05	1160				Healthy	1	1	1	1	1	1	1	7
ZTL5S2Y	ZTL5S2Y-1011	1214	D1		Infection_Early	Infection	1	1	1	1	0	1	1	6
ZTL5S2Y	ZTL5S2Y-1012	1216	D3		Infection_Middle	Infection	1	1	1	1	1	1	1	7
ZTL5S2Y	ZTL5S2Y-1013	1222	D9		Infection_Late	Infection	1	1	1	1	1	1	1	7
ZTL5S2Y	ZTL5S2Y-1014	1236	D22		Infection_Recovery_Early	Infection_L	1	1	1	0	1	1	1	6
ZTL5S2Y	ZTL5S2Y-06	1250	D37		Infection_Recovery_Late	Infection_L	1	1	1	1	1	1	1	7
ZTL5S2Y	ZTL5S2Y-1023	1279	D6		Infection_Middle	Infection	1	1	1	1	1	1	1	7
ZTL5S2Y	ZTL5S2Y-1024	1293	D19		Infection_Recovery_Early	Infection_L	1	1	0	1	1	1	1	6
ZTL5S2Y	ZTL5S2Y-1025	1307	D33		Infection_Recovery_Late	Infection_L	1	1	1	1	1	1	1	7
ZTL5S2Y	ZTL5S2Y-1031	1350	D1		Infection_Early	Infection	1	1	1	1	1	1	1	7
ZTL5S2Y	ZTL5S2Y-1032	1355	D6		Infection_Middle	Infection	1	1	1	1	1	1	1	7
ZTL5S2Y	ZTL5S2Y-1033	1357	D8		Infection_Late	Infection	1	1	1	1	0	1	1	6
ZTL5S2Y	ZTL5S2Y-1034	1371	D22		Infection_Recovery_Early	Infection_L	1	1	1	1	1	1	1	7
ZTL5S2Y	ZTL5S2Y-1035	1385	D36		Infection_Recovery_Late	Infection_L	1	1	1	1	1	0	1	6
ZTJ7L7Z	ZTJ7L7Z-01	811				Healthy	1	1	1	1	0	1	1	6
ZTJ7L7Z	ZTJ7L7Z-02	886				Healthy	1	1	1	1	1	1	1	7
ZTJ7L7Z	ZTJ7L7Z-03	978				Healthy	1	1	1	1	1	1	1	7
ZTJ7L7Z	ZTJ7L7Z-4011	998	D1		Ant_Early	Ant	1	1	1	1	1	1	1	7
ZTJ7L7Z	ZTJ7L7Z-4014	1004	D7		Ant_Late	Ant	1	1	1	1	1	1	1	7
ZTJ7L7Z	ZTJ7L7Z-4014_2	1018	D21		Ant_Recovery_Early	Ant_L	1	1	0	0	0	0	0	2
ZTJ7L7Z	ZTJ7L7Z-04	1082				Healthy	1	1	1	1	1	1	1	7
ZTJ7L7Z	ZTJ7L7Z-05	1179				Healthy	1	1	1	1	1	1	1	7
ZTJ7L7Z	ZTJ7L7Z-06	1288				Healthy	1	1	1	1	1	1	1	7
ZSUQ08V	ZSUQ08V-01	812				Healthy	1	1	1	1	1	1	1	7
ZSUQ08V	ZSUQ08V-02	838				Healthy	1	1	1	1	1	0	0	5
ZSUQ08V	ZSUQ08V-03	895				Healthy	1	1	1	1	1	1	1	7
ZSUQ08V	ZSUQ08V-04	979				Healthy	1	1	1	1	1	1	1	7
ZSUQ08V	ZSUQ08V-05	1085				Healthy	1	1	1	1	1	0	1	6
ZSUQ08V	ZSUQ08V-05_2	1190				Healthy	1	1	0	0	0	1	1	4
ZSUQ08V	ZSUQ08V-06	1330				Healthy	1	1	1	1	1	0	1	6
ZSQNUZ5	ZSQNUZ5-02	979				Healthy	1	1	1	1	1	1	1	7
ZSQNUZ5	ZSQNUZ5-03	1070				Healthy	1	1	1	1	1	0	1	6
ZSQNUZ5	ZSQNUZ5-04	1162				Healthy	1	1	1	1	1	1	1	7
ZSQNUZ5	ZSQNUZ5-05	1280				Healthy	1	1	0	1	1	1	1	6
ZSQNUZ5	ZSQNUZ5-06	1377				Healthy	1	1	1	1	1	1	1	7
ZSOZWGV	ZSOZWGV-01	839		Singleton		Healthy	1	1	0	1	1	1	1	6
ZSMO1UM	ZSMO1UM-01	845				Healthy	1	1	1	1	0	0	1	5
ZSMO1UM	ZSMO1UM-02	929				Healthy	1	1	1	1	1	0	1	6
ZSMO1UM	ZSMO1UM-02_2	1202				Healthy	1	1	0	1	0	0	1	4
ZSMO1UM	ZSMO1UM-03	1273				Healthy	1	1	1	1	1	0	1	6
ZS78KHV	ZS78KHV-01	909				Healthy	1	1	1	1	1	1	1	7
ZS78KHV	ZS78KHV-6011	934				Healthy	1	1	1	1	1	0	1	6
ZS78KHV	ZS78KHV-6021	1088				Healthy	1	1	1	1	1	1	1	7
ZS78KHV	ZS78KHV-6031	1291				Healthy	1	1	1	1	1	0	1	6
ZS78KHV	ZS78KHV-03	1361				Healthy	1	1	1	1	0	1	1	6
ZS2DMX7	ZS2DMX7-01	874				Healthy	1	1	1	1	1	0	1	6
ZS2DMX7	ZS2DMX7-02	971				Healthy	1	1	1	1	1	0	1	6
ZS2DMX7	ZS2DMX7-03	1083				Healthy	1	1	1	1	1	0	1	6
ZS2DMX7	ZS2DMX7-04	1187				Healthy	1	1	1	1	1	0	1	6
ZS2DMX7	ZS2DMX7-05	1286				Healthy	1	1	1	1	1	0	1	6
ZRLZ98T	ZRLZ98T-01	873				Healthy	1	1	1	1	1	0	1	6
ZRLZ98T	ZRLZ98T-6011	893				Healthy	1	1	1	1	1	1	1	7
ZRLZ98T	ZRLZ98T-6021	1068				Healthy	1	1	1	1	1	0	1	6
ZRGK7U8	ZRGK7U8-01	868				Healthy	1	0	1	1	1	0	1	5
ZRB0F6P	ZRB0F6P-01	922				Healthy	1	1	1	1	1	0	1	6
ZRB0F6P	ZRB0F6P-6011	948				Healthy	1	1	1	1	1	1	1	7
ZRB0F6P	ZRB0F6P-6021	1067				Healthy	1	1	1	1	0	1	1	6
ZRB0F6P	ZRB0F6P-6031	1277				Healthy	1	1	1	1	1	0	1	6
ZRA5YD8	ZRA5YD8-01	888				Healthy	1	1	1	1	1	1	1	7
ZRA5YD8	ZRA5YD8-1011	906				Infection	1	1	1	1	1	0	1	6
ZRA5YD8	ZRA5YD8-2014	923				Healthy	1	1	1	1	1	0	1	6
ZRA5YD8	ZRA5YD8-5011	978				Stress	1	1	1	1	1	0	1	6
ZRA5YD8	ZRA5YD8-5012	983				Stress	1	1	1	1	1	0	1	6
ZRA5YD8	ZRA5YD8-5013	999				Stress	1	1	1	1	1	0	0	5
ZRA5YD8	ZRA5YD8-1021	1078	D1		Infection_Early	Infection	1	1	1	1	1	1	1	7
ZRA5YD8	ZRA5YD8-1023	1085	D8		Infection_Late	Infection	1	1	1	1	1	0	1	6
ZRA5YD8	ZRA5YD8-7011	1291				Special	0	1	1	0	0	0	0	2
ZR47VBL	ZR47VBL-01	889				Healthy	1	1	1	1	1	0	1	6
ZR47VBL	ZR47VBL-02	993				Healthy	1	1	1	1	1	1	1	7
ZR47VBL	ZR47VBL-03	1173				Healthy	1	1	1	1	1	1	1	7
ZR47VBL	ZR47VBL-04	1378				Healthy	1	1	1	1	1	1	1	7
ZR3WH7V	ZR3WH7V-01	916				Healthy	1	1	1	1	1	1	1	7
ZR3WH7V	ZR3WH7V-6011	934				Healthy	1	1	1	1	1	1	1	7
ZR3WH7V	ZR3WH7V-6021	1054				Healthy	1	1	1	1	1	1	0	6
ZR3WH7V	ZR3WH7V-03	1182				Healthy	1	1	1	1	1	1	1	7
ZR3WH7V	ZR3WH7V-04	1378				Healthy	1	1	1	1	0	1	1	6
ZQNZSQF	ZQNZSQF-01	945				Healthy	1	1	1	1	1	1	1	7
ZQNZSQF	ZQNZSQF-02	1063				Healthy	1	1	1	1	1	1	1	7
ZQNZSQF	ZQNZSQF-03	1158				Healthy	1	1	1	1	1	0	1	6
ZQMVU4Q	ZQMVU4Q-01	950				Healthy	1	1	1	1	1	1	1	7
ZQMVU4Q	ZQMVU4Q-03	990				Healthy	1	1	1	1	1	1	1	7
ZQMVU4Q	ZQMVU4Q-03_2	1084				Healthy	1	1	0	0	0	0	0	2
ZQMVU4Q	ZQMVU4Q-04	1183				Healthy	1	1	1	1	1	1	1	7
ZQFL1P3	ZQFL1P3-01	916				Healthy	1	1	1	1	1	1	1	7
ZQFL1P3	ZQFL1P3-6011	962				Healthy	1	1	1	1	1	1	1	7
ZQFL1P3	ZQFL1P3-03	1062				Healthy	1	1	1	1	0	1	1	6
ZQFL1P3	ZQFL1P3-6021	1109				Healthy	1	1	1	1	0	1	0	5
ZQFL1P3	ZQFL1P3-6031	1249				Healthy	1	1	1	1	0	1	1	6
ZQEFRDE	ZQEFRDE-01	924		Singleton		Healthy	1	1	1	1	1	0	1	6
ZPXU188	ZPXU188-01	955				Healthy	1	1	1	1	1	1	1	7
ZPXU188	ZPXU188-03	1074				Healthy	1	1	1	1	1	1	1	7
ZPXU188	ZPXU188-03_2	1183				Healthy	1	1	0	1	0	0	1	4
ZPMBHPS	ZPMBHPS-01	966				Healthy	1	1	1	1	1	1	1	7
ZPMBHPS	ZPMBHPS-03	1168				Healthy	1	1	1	0	1	0	1	5
ZPJT5MY	ZPJT5MY-01	972				Healthy	1	1	1	1	1	0	1	6
ZPJT5MY	ZPJT5MY-02	1068				Healthy	1	1	1	1	1	0	1	6
ZPJT5MY	ZPJT5MY-03	1162				Healthy	1	1	1	1	1	0	1	6
ZPF36E2	ZPF36E2-01	1047				Healthy	1	1	1	1	1	1	1	7
ZPF36E2	ZPF36E2-03	1216				Healthy	1	1	1	1	1	1	1	7
ZPF36E2	ZPF36E2-04	1320				Healthy	1	1	1	1	1	1	1	7
ZPF36E2	ZPF36E2-05	1410				Healthy	0	0	1	1	0	0	0	2
ZPEL6L3	ZPEL6L3-01	1063				Healthy	1	1	1	1	1	0	1	6
ZPEL6L3	ZPEL6L3-1012	1131	D3		Infection_Middle	Infection	1	1	1	1	1	1	1	7
ZPEL6L3	ZPEL6L3-1013	1134	D6		Infection_Middle	Infection	1	1	1	1	1	1	1	7
ZPEL6L3	ZPEL6L3-1014	1148	D20		Infection_Recovery_Early	Infection_L	1	1	1	1	1	1	1	7
ZPEL6L3	ZPEL6L3-02	1235				Healthy	1	1	1	1	1	1	1	7
ZPEL6L3	ZPEL6L3-03	1358				Healthy	1	1	1	1	1	1	1	7
ZPDABJR	ZPDABJR-01	1063				Healthy	1	1	0	1	1	0	0	4
ZPDABJR	ZPDABJR-3011	1109				Healthy	1	1	1	1	1	1	1	7
ZPDABJR	ZPDABJR-3012	1111	D1			Colonoscopy	1	1	1	1	1	1	1	7
ZPDABJR	ZPDABJR-3013	1116	D6			Colonoscopy	1	1	1	1	1	1	1	7
ZPDABJR	ZPDABJR-3014	1133	D24			Colonoscopy_L	1	1	1	1	1	1	1	7
ZPDABJR	ZPDABJR-6011	1144				Healthy	1	1	1	1	0	1	1	6
ZPDABJR	ZPDABJR-6031	1274				Healthy	1	1	1	1	1	0	1	6
ZP0DXQ0	ZP0DXQ0-01	1064		Singleton		Healthy	1	1	1	1	1	0	1	6
ZJOSZHK	ZJOSZHK-01	1224				Healthy	1	1	1	1	0	1	1	6
ZJOSZHK	ZJOSZHK-02	1337				Healthy	1	1	1	1	0	0	1	5
ZLTUJTN	ZLTUJTN-05	143				Healthy	1	1	1	1	1	1	0	6
ZLTUJTN	ZLTUJTN-06	234				Healthy	1	1	1	1	1	1	1	7
ZLTUJTN	ZLTUJTN-07	334				Healthy	1	1	1	1	1	1	1	7
ZLTUJTN	ZLTUJTN-08	413				Healthy	1	1	1	1	1	0	1	6
ZLTUJTN	ZLTUJTN-09	508				Healthy	1	1	1	1	1	1	1	7
ZLTUJTN	ZLTUJTN-2011	598				Healthy	1	1	1	1	1	1	1	7
ZLTUJTN	ZLTUJTN-2012	600	D1	flu	Imz_Early	Imz	1	1	1	1	1	1	1	7
ZLTUJTN	ZLTUJTN-2013	602	D3	flu	Imz_Middle	Imz	1	1	1	1	1	1	1	7
ZLTUJTN	ZLTUJTN-2014	612	D13	flu	Imz_Late	Imz	1	1	1	1	1	1	1	7
ZLTUJTN	ZLTUJTN-2015	623	D24	flu	Imz_Recovery_Early	Imz_L	1	1	1	1	1	1	0	6
ZLTUJTN	ZLTUJTN-11	713				Healthy	1	1	1	1	0	1	1	6
ZLTUJTN	ZLTUJTN-12	797				Healthy	1	1	1	1	1	1	1	7
ZLTUJTN	ZLTUJTN-13	942				Healthy	1	1	1	1	1	1	1	7
ZLTUJTN	ZLTUJTN-2021	962				Healthy	1	1	1	1	1	1	1	7
ZLTUJTN	ZLTUJTN-2022	963	D1	flu	Imz_Early	Imz	1	1	1	1	1	1	1	7
ZLTUJTN	ZLTUJTN-2023	966	D4	flu	Imz_Middle	Imz	1	1	1	1	0	0	1	5
ZLTUJTN	ZLTUJTN-2024	970	D8	flu	Imz_Late	Imz	1	1	1	1	1	1	1	7
ZLTUJTN	ZLTUJTN-2025	980	D18	flu	Imz_Recovery_Early	Imz_L	1	1	1	1	1	1	1	7
ZLTUJTN	ZLTUJTN-14	1064				Healthy	1	1	0	1	1	0	1	5
ZLTUJTN	ZLTUJTN-15	1165				Healthy	1	1	1	1	1	1	1	7
ZLTUJTN	ZLTUJTN-2031	1335				Healthy	1	0	1	1	1	1	1	6
ZLTUJTN	ZLTUJTN-2032	1336	D1	flu	Imz_Early	Imz	1	0	1	1	1	1	1	6
ZLTUJTN	ZLTUJTN-2033	1340	D5	flu	Imz_Middle	Imz	1	0	1	1	1	1	1	6
ZLTUJTN	ZLTUJTN-2034	1344	D9	flu	Imz_Late	Imz	1	0	1	1	1	1	1	6
ZLTUJTN	ZLTUJTN-1025						0	0	0	0	1	0	0	1
ZLPZS0H	ZLPZS0H-05	143				Healthy	1	1	1	1	1	1	0	6
ZLPZS0H	ZLPZS0H-06	243				Healthy	1	1	1	1	1	1	1	7
ZLPZS0H	ZLPZS0H-07	367				Healthy	1	1	1	1	1	1	1	7
ZLPZS0H	ZLPZS0H-08	467				Healthy	1	1	1	1	1	1	1	7
ZLPZS0H	ZLPZS0H-09	655				Healthy	1	1	1	1	1	1	1	7
ZLPZS0H	ZLPZS0H-10	768				Healthy	1	1	1	1	0	1	1	6
ZLPZS0H	ZLPZS0H-11	872				Healthy	1	1	1	1	1	1	1	7
ZLPZS0H	ZLPZS0H-12	963				Healthy	1	1	1	1	1	1	1	7
ZLPZS0H	ZLPZS0H-2012	983	D1	flu	Imz_Early	Imz	1	1	1	0	1	1	1	6
ZLPZS0H	ZLPZS0H-2013	985	D4	flu	Imz_Middle	Imz	1	1	1	1	1	1	1	7
ZLPZS0H	ZLPZS0H-2014	990	D8	flu	Imz_Late	Imz	1	1	1	1	1	1	1	7
ZLPZS0H	ZLPZS0H-2015	1005	D18	flu	Imz_Recovery_Early	Imz_L	1	1	1	1	1	0	0	5
ZLPZS0H	ZLPZS0H-14	1231				Healthy	1	1	1	1	1	1	1	7
ZLPZS0H	ZLPZS0H-15	1319				Healthy	1	1	1	1	1	1	1	7
ZLPRB8E	ZLPRB8E-04	143				Healthy	1	1	1	1	0	0	0	4
ZLPRB8E	ZLPRB8E-05	243				Healthy	0	1	1	1	0	0	1	4
ZLPRB8E	ZLPRB8E-06	327				Healthy	1	1	1	1	0	1	1	6
ZLPRB8E	ZLPRB8E-07	397				Healthy	1	1	1	1	1	1	1	7
ZLPRB8E	ZLPRB8E-08	502				Healthy	1	1	1	1	1	1	1	7
ZLPRB8E	ZLPRB8E-09	691				Healthy	1	1	1	1	1	0	1	6
ZLPRB8E	ZLPRB8E-12	888				Healthy	1	1	1	1	1	0	1	6
ZLPRB8E	ZLPRB8E-13	994				Healthy	1	1	1	1	1	0	1	6
ZLPRB8E	ZLPRB8E-14	1077				Healthy	1	1	1	1	1	0	1	6
ZLPRB8E	ZLPRB8E-15	1253				Healthy	1	1	1	1	1	0	1	6
ZLGD9M0	ZLGD9M0-05	201				Healthy	1	1	1	1	0	1	1	6
ZLGD9M0	ZLGD9M0-1011	245	D1	Rhinovirus	Infection_Early	Infection	1	1	1	1	1	0	1	6
ZLGD9M0	ZLGD9M0-1012	248	D4		Infection_Middle	Infection	1	1	1	1	1	1	1	7
ZLGD9M0	ZLGD9M0-1013	250	D6		Infection_Middle	Infection	1	1	1	1	1	1	1	7
ZLGD9M0	ZLGD9M0-1014	257	D13		Infection_Late	Infection_L	1	1	1	1	1	1	1	7
ZLGD9M0	ZLGD9M0-07	348				Healthy	1	1	1	1	1	1	1	7
ZLGD9M0	ZLGD9M0-08	439				Healthy	1	1	1	1	1	1	0	6
ZLGD9M0	ZLGD9M0-09	536				Healthy	1	1	1	1	1	1	1	7
ZLGD9M0	ZLGD9M0-10	784				Healthy	1	1	1	1	1	0	0	5
ZLGD9M0	ZLGD9M0-13	992				Healthy	1	1	1	0	0	1	1	5
ZLGD9M0	ZLGD9M0-14	1074				Healthy	1	1	1	1	1	0	1	6
ZLGD9M0	ZLGD9M0-15	1270				Healthy	1	1	1	1	1	1	1	7
ZLGD9M0	ZLGD9M0-04					Healthy	0	0	0	0	1	0	0	1
ZL9BTWF	ZL9BTWF-03	77				Weight-loss	1	1	0	0	1	0	0	3
ZL9BTWF	ZL9BTWF-04	173				Healthy	1	1	0	1	1	1	0	5
ZL9BTWF	ZL9BTWF-05	264				Healthy	1	1	0	1	1	1	1	6
ZL9BTWF	ZL9BTWF-06	355				Healthy	1	1	1	1	1	1	0	6
ZL9BTWF	ZL9BTWF-1011	391	D1		Infection_Early	Infection	1	1	1	1	1	1	0	6
ZL9BTWF	ZL9BTWF-1012	393	D3		Infection_Middle	Infection	1	1	1	0	1	0	1	5
ZL9BTWF	ZL9BTWF-1013	397	D7		Infection_Late	Infection	1	1	1	1	0	1	1	6
ZL9BTWF	ZL9BTWF-07	446				Healthy	1	1	1	1	1	1	1	7
ZL9BTWF	ZL9BTWF-1021	495	D3		Infection_Middle	Infection	1	1	1	1	1	1	1	7
ZL9BTWF	ZL9BTWF-1022	497	D5		Infection_Middle	Infection	1	1	1	1	1	1	1	7
ZL9BTWF	ZL9BTWF-1023	500	D8		Infection_Late	Infection	1	1	1	1	1	1	0	6
ZL9BTWF	ZL9BTWF-1025	516	D24		Infection_Recovery_Early	Infection_L	1	1	1	1	1	1	1	7
ZL9BTWF	ZL9BTWF-09	608				Healthy	1	1	1	1	1	1	1	7
ZL9BTWF	ZL9BTWF-10	704				Healthy	1	1	1	1	1	1	1	7
ZL9BTWF	ZL9BTWF-11	803				Healthy	1	1	1	1	1	1	1	7
ZL9BTWF	ZL9BTWF-12	930				Healthy	1	1	1	1	1	1	1	7
ZL9BTWF	ZL9BTWF-14	1070				Healthy	1	1	0	1	1	0	1	5
ZL9BTWF	ZL9BTWF-6011	1145				Healthy	1	1	1	1	1	1	1	7
ZL9BTWF	ZL9BTWF-6021	1228				Healthy	1	1	1	1	1	1	1	7
ZL9BTWF	ZL9BTWF-6031	1333				Healthy	1	1	1	1	0	1	1	6
ZL9BTWF	ZL9BTWF-01					Healthy	0	0	0	0	1	0	0	1
ZL63I8R	ZL63I8R-01	-23				Healthy	0	0	0	0	1	0	0	1
ZL63I8R	ZL63I8R-03	81				Weight-loss	1	1	1	1	1	0	0	5
ZL63I8R	ZL63I8R-04	180				Healthy	1	1	1	1	1	1	0	6
ZL63I8R	ZL63I8R-05	278				Healthy	1	1	1	1	1	1	1	7
ZL63I8R	ZL63I8R-06	374				Healthy	1	1	1	1	1	1	1	7
ZL63I8R	ZL63I8R-07	460				Healthy	1	1	1	1	1	1	1	7
ZL63I8R	ZL63I8R-09	558				Healthy	1	1	1	1	1	1	1	7
ZL63I8R	ZL63I8R-09_2	655				Healthy	1	1	0	0	0	0	0	2
ZL63I8R	ZL63I8R-2012	560	D1	flu	Imz_Early	Imz	1	1	1	1	1	1	1	7
ZL63I8R	ZL63I8R-2013	563	D4	flu	Imz_Middle	Imz	1	1	1	1	1	1	1	7
ZL63I8R	ZL63I8R-2014	566	D7	flu	Imz_Late	Imz	1	1	1	1	1	1	1	7
ZL63I8R	ZL63I8R-2015	580	D21	flu	Imz_Recovery_Early	Imz_L	1	1	1	1	1	1	1	7
ZL63I8R	ZL63I8R-1011	679	D1		Infection_Early	Infection	1	1	1	1	1	1	1	7
ZL63I8R	ZL63I8R-11	790				Healthy	1	1	1	1	1	1	1	7
ZL63I8R	ZL63I8R-12	928				Healthy	1	1	1	1	1	1	1	7
ZL63I8R	ZL63I8R-13	1012				Healthy	1	1	1	0	1	1	1	6
ZL63I8R	ZL63I8R-2011	1020	D1		Infection_Early	Infection	1	1	1	1	0	0	1	5
ZL63I8R	ZL63I8R-2012_2	1022	D3		Infection_Middle	Infection	1	1	0	0	0	0	1	3
ZL63I8R	ZL63I8R-1014	1040	D20		Infection_Recovery_Early	Infection_L	1	0	0	1	1	1	1	5
ZL63I8R	ZL63I8R-1025	1054	D34		Infection_Recovery_Late	Infection_L	1	1	1	1	1	1	1	7
ZL63I8R	ZL63I8R-14	1165				Healthy	1	1	1	1	1	1	1	7
ZL63I8R	ZL63I8R-15	1256				Healthy	1	1	1	1	1	1	1	7
ZKVR426	ZKVR426-01	33				Healthy	0	0	0	0	1	1	0	2
ZKVR426	ZKVR426-02	70				Weight-gain	1	0	1	1	1	1	0	5
ZKVR426	ZKVR426-03	130				Weight-loss	1	0	1	1	1	1	0	5
ZKVR426	ZKVR426-04	222				Healthy	1	1	1	1	1	1	0	6
ZKVR426	ZKVR426-1011	307	D1		Infection_Early	Infection	1	1	1	1	1	0	0	5
ZKVR426	ZKVR426-1012	311	D5		Infection_Middle	Infection	1	1	1	1	1	1	1	7
ZKVR426	ZKVR426-1013	313	D7		Infection_Late	Infection	1	1	1	1	1	1	0	6
ZKVR426	ZKVR426-1014	327	D21		Infection_Recovery_Early	Infection_L	1	1	0	1	0	1	1	5
ZKVR426	ZKVR426-1015	341	D35		Infection_Recovery_Late	Infection_L	1	1	1	0	1	1	1	6
ZKVR426	ZKVR426-06	432				Healthy	1	1	1	1	1	1	1	7
ZKVR426	ZKVR426-07	523				Healthy	1	1	1	1	1	1	1	7
ZKVR426	ZKVR426-2011	614				Healthy	1	1	1	1	1	1	1	7
ZKVR426	ZKVR426-2012	615	D1	flu	Imz_Early	Imz	1	1	1	1	1	1	1	7
ZKVR426	ZKVR426-2013	619	D5	flu	Imz_Middle	Imz	1	1	1	1	1	1	1	7
ZKVR426	ZKVR426-2014	622	D8	flu	Imz_Late	Imz	1	0	1	1	1	1	1	6
ZKVR426	ZKVR426-2015	634	D20	flu	Imz_Recovery_Early	Imz_L	1	1	1	1	1	1	1	7
ZKVR426	ZKVR426-09	721				Healthy	1	1	1	1	1	1	1	7
ZKVR426	ZKVR426-10	872				Healthy	1	1	1	1	1	1	1	7
ZKVR426	ZKVR426-11	973				Healthy	1	1	1	1	1	1	1	7
ZKVR426	ZKVR426-2021	986				Healthy	1	1	1	1	1	1	1	7
ZKVR426	ZKVR426-2022	987	D1	flu	Imz_Early	Imz	1	1	1	1	1	1	1	7
ZKVR426	ZKVR426-2023	990	D4	flu	Imz_Middle	Imz	1	1	1	1	1	1	1	7
ZKVR426	ZKVR426-2024	994	D8	flu	Imz_Late	Imz	1	1	1	1	1	1	1	7
ZKVR426	ZKVR426-2025	1008	D22	flu	Imz_Recovery_Early	Imz_L	1	1	1	1	1	1	1	7
ZKVR426	ZKVR426-13	1251				Healthy	1	1	1	1	1	1	1	7
ZKVR426	ZKVR426-14	1370				Healthy	1	0	1	1	0	1	1	5
ZKFV71L	ZKFV71L-01	56				Healthy	0	1	0	0	1	1	0	3
ZKFV71L	ZKFV71L-02	124				Weight-gain	1	1	1	1	1	1	0	6
ZKFV71L	ZKFV71L-04	229				Weight-loss	1	1	1	1	1	0	1	6
ZKFV71L	ZKFV71L-04_2	397				Healthy	0	1	0	0	0	1	1	3
ZKFV71L	ZKFV71L-05	495				Healthy	1	1	1	1	1	1	1	7
ZKFV71L	ZKFV71L-07	719				Healthy	1	1	1	1	1	1	1	7
ZKFV71L	ZKFV71L-09	885				Healthy	1	1	1	1	1	1	1	7
ZKFV71L	ZKFV71L-2011	986				Healthy	1	1	1	1	1	1	1	7
ZKFV71L	ZKFV71L-2012	987	D1		Imz_Early	Imz	1	1	1	1	1	1	1	7
ZKFV71L	ZKFV71L-2013	990	D4		Imz_Middle	Imz	1	1	1	1	1	1	1	7
ZKFV71L	ZKFV71L-2014	994	D8		Imz_Late	Imz	1	1	1	1	1	1	1	7
ZKFV71L	ZKFV71L-2015	1008	D22		Imz_Recovery_Early	Imz_L	1	1	1	1	1	1	1	7
ZKFV71L	ZKFV71L-11	1083				Healthy	1	1	1	1	1	0	1	6
ZKFV71L	ZKFV71L-6011	1166				Healthy	1	1	1	1	1	1	1	7
ZKFV71L	ZKFV71L-12	1280				Healthy	1	1	1	1	1	1	1	7
ZKFV71L	ZKFV71L-6021	1312				Healthy	1	1	1	1	1	1	1	7
ZKFV71L	ZKFV71L-2023	1349	D7		Imz_Late	Imz	1	0	1	1	0	1	1	5
ZK4CK8Y	ZK4CK8Y-01	68				Healthy	1	1	1	1	0	1	0	5
ZK4CK8Y	ZK4CK8Y-02	103				Weight-gain	0	1	1	1	0	1	0	4
ZK4CK8Y	ZK4CK8Y-03	208				Weight-loss	0	1	1	1	0	1	1	5
ZK4CK8Y	ZK4CK8Y-04	290				Healthy	0	1	1	0	0	1	1	4
ZK4CK8Y	ZK4CK8Y-05	397				Healthy	1	1	1	1	0	1	1	6
ZK4CK8Y	ZK4CK8Y-06	501				Healthy	1	1	1	1	0	1	1	6
ZK4CK8Y	ZK4CK8Y-07	678				Healthy	1	1	0	1	1	1	1	6
ZK4CK8Y	ZK4CK8Y-08	762				Healthy	1	1	1	1	1	1	1	7
ZK4CK8Y	ZK4CK8Y-09	866				Healthy	1	1	1	1	1	1	1	7
ZK4CK8Y	ZK4CK8Y-10	942				Healthy	1	1	1	1	1	0	1	6
ZK112BX	ZK112BX-01	84				Healthy	1	1	1	1	1	1	0	6
ZK112BX	ZK112BX-02	124				Weight-gain	1	1	0	1	0	1	0	4
ZK112BX	ZK112BX-03	182				Weight-loss	1	1	1	1	0	1	0	5
ZK112BX	ZK112BX-2001	278	D2		Imz_Early	Imz	1	1	1	1	1	1	1	7
ZK112BX	ZK112BX-2002	284	D8		Imz_Late	Imz	1	1	1	1	1	1	1	7
ZK112BX	ZK112BX-2013	294	D18		Imz_Recovery_Early	Imz_L	1	1	1	1	0	1	1	6
ZK112BX	ZK112BX-05	397				Healthy	1	1	1	1	0	1	1	6
ZK112BX	ZK112BX-06	521				Healthy	1	1	1	1	1	1	1	7
ZK112BX	ZK112BX-07	613				Healthy	1	1	1	1	1	1	1	7
ZK112BX	ZK112BX-08	719				Healthy	1	1	1	1	1	1	1	7
ZK112BX	ZK112BX-1011	741	D2		Infection_Early	Infection	1	1	1	1	1	1	1	7
ZK112BX	ZK112BX-1013	747	D8		Infection_Late	Infection	1	1	1	1	1	0	0	5
ZK112BX	ZK112BX-1014	761	D22		Infection_Recovery_Early	Infection_L	1	1	1	1	1	1	1	7
ZK112BX	ZK112BX-1015	782	D43		Infection_Recovery_Late	Infection_L	1	1	1	1	1	1	1	7
ZK112BX	ZK112BX-09	837				Healthy	1	1	1	1	0	1	1	6
ZK112BX	ZK112BX-10	931				Healthy	1	1	1	1	1	1	1	7
ZK112BX	ZK112BX-11	1018				Healthy	1	1	1	0	1	1	1	6
ZK112BX	ZK112BX-12	1139				Healthy	1	1	1	1	1	1	1	7
ZK112BX	ZK112BX-13	1265				Healthy	1	1	1	1	0	1	1	6
ZK112BX	ZK112BX-14	1355				Healthy	1	0	1	1	0	1	1	5
ZK01UI6	ZK01UI6-01	98				Healthy	1	1	1	1	0	0	0	4
ZJXC41N	ZJXC41N-01	227				Healthy	0	1	0	0	1	0	0	2
ZJXC41N	ZJXC41N-01	227				Healthy	0	0	0	0	1	0	0	1
ZJXC41N	ZJXC41N-03	395				Weight-loss	1	1	1	1	1	1	1	7
ZJXC41N	ZJXC41N-1011	447				Infection	1	1	1	1	1	1	0	6
ZJXC41N	ZJXC41N-02	488				Healthy	1	1	1	1	1	1	0	6
ZJXC41N	ZJXC41N-1011	579				Healthy	1	1	1	1	0	0	0	4
ZJXC41N	ZJXC41N-2012	581	D2	flu?	Imz_Early	Imz	1	1	1	1	1	1	1	7
ZJXC41N	ZJXC41N-2013	584	D5	flu?	Imz_Middle	Imz	1	1	1	1	1	1	1	7
ZJXC41N	ZJXC41N-2014	586	D7	flu?	Imz_Late	Imz	1	1	1	1	1	1	1	7
ZJXC41N	ZJXC41N-2015	602	D23	flu?	Imz_Recovery_Early	Imz_L	1	1	1	1	1	1	0	6
ZJXC41N	ZJXC41N-1023	690	D4		Infection_Middle	Infection	1	1	1	1	1	1	0	6
ZJXC41N	ZJXC41N-1024	692	D6		Infection_Middle	Infection	1	1	1	1	1	1	1	7
ZJXC41N	ZJXC41N-1025	707	D21		Infection_Recovery_Early	Infection_L	1	1	1	1	1	1	0	6
ZJXC41N	ZJXC41N-4013	710	D10	unknown	Ant_Late	Ant	1	1	1	1	1	1	0	6
ZJXC41N	ZJXC41N-1025_2	726	D40		Infection_Recovery_Late	Infection_L	1	1	0	0	0	1	1	4
ZJXC41N	ZJXC41N-4015	749	D49	unknown	Ant_Recovery_Late	Ant_L	1	1	1	1	1	1	1	7
ZJXC41N	ZJXC41N-6012	769				Fiber	0	0	1	1	1	0	0	3
ZJXC41N	ZJXC41N-6021	822				Healthy	1	1	1	1	1	1	1	7
ZJXC41N	ZJXC41N-6031	934				Healthy	0	0	0	0	0	0	1	1
ZJXC41N	ZJXC41N-2022	991	D3	flu	Imz_Middle	Imz	1	1	1	1	1	1	1	7
ZJXC41N	ZJXC41N-2023	994	D6	flu	Imz_Middle	Imz	1	1	1	1	1	1	1	7
ZJXC41N	ZJXC41N-2025	1011	D23	flu	Imz_Recovery_Early	Imz_L	1	1	1	1	1	1	1	7
ZJXC41N	ZJXC41N-11	1209				Healthy	1	1	1	1	1	1	1	7
ZJTKAE3	ZJTKAE3-01	234				Healthy	0	0	0	0	1	1	1	3
ZJTKAE3	ZJTKAE3-02	328				Weight-gain	1	1	1	1	1	1	1	7
ZJTKAE3	ZJTKAE3-03	395				Weight-loss	1	1	1	1	1	0	1	6
ZJTKAE3	ZJTKAE3-04	488				Healthy	1	1	1	1	1	1	1	7
ZJTKAE3	ZJTKAE3-1011	579				Healthy	1	1	1	1	1	0	1	6
ZJTKAE3	ZJTKAE3-2012	581	D1	flu?	Imz_Early	Imz	1	1	1	1	1	1	1	7
ZJTKAE3	ZJTKAE3-2013	584	D4	flu?	Imz_Middle	Imz	1	1	1	1	1	1	1	7
ZJTKAE3	ZJTKAE3-2014	587	D7	flu?	Imz_Late	Imz	1	1	1	0	1	0	1	5
ZJTKAE3	ZJTKAE3-2015	602	D22	flu?	Imz_Recovery_Early	Imz_L	1	1	1	1	1	1	1	7
ZJTKAE3	ZJTKAE3-06	721				Healthy	1	1	1	1	1	1	1	7
ZJTKAE3	ZJTKAE3-6011	766				Healthy	1	1	1	0	0	1	1	5
ZJTKAE3	ZJTKAE3-07	773				Fiber	1	1	1	1	1	0	0	5
ZJTKAE3	ZJTKAE3-6021	829				Healthy	1	1	1	1	1	1	1	7
ZJTKAE3	ZJTKAE3-6031	948				Healthy	1	1	1	1	1	0	1	6
ZJTKAE3	ZJTKAE3-10	1236				Healthy	1	1	1	1	1	0	1	6

## Sheet: S4_HealthyIQR
	All	Expression_Mean	69-001/ZOZOW1T	69-003/ZOQSGYW	69-004/ZOQM06Q	69-005/ZODIOFW	69-010/ZOBX723	69-012/ZO94RDZ	69-016/ZNQOVZV	69-021/ZNED4XZ	69-022/ZNDMXI3	69-023/ZN9YTFN	69-024/ZN9TKCJ	69-026/ZN3TBJM	69-027/ZN0JE53	69-031/ZMGT937	69-032/ZMBVNFM	69-033/ZMBH10Z	69-034/ZM8YXDM	69-035/ZM7JY3G	69-036/ZLZQMEV	69-037/ZLZNCLZ	69-039/ZLYEM2C	69-040/ZYU89T9	69-041/ZYLJ7R7	69-043/ZYHHR4Z	69-045/ZY9XQJP	69-046/ZY7IW45	69-047/ZY39SN0	69-048/ZY1ZKJY	69-051/ZXKBAO5	69-052/ZXHCGKV	69-053/ZX52KVK	69-055/ZWLGEWL	69-056/ZWHMV5E	69-057/ZWFDEY0	69-058/ZWCZHHY	69-060/ZW61YGW	69-063/ZVNCGHM	69-064/ZVM4N7A	69-066/ZVC4YUG	69-068/ZYXQKWY	69-069/ZVBQY1N	69-070/ZV1ZA6Z	69-071/ZV14SIB	69-073/ZUPAQVU	69-074/ZUL3S6O	69-076/ZUHT69X	69-077/ZUG7QHE
IL17F	0.337003	274.938	0.0515679	0.288582	NA	NA	0.14577	0.0410966	0.306671	0.352037	0.261368	0.0469073	NA	0.212192	0.16588	0.0358862	0.0637054	0.127277	0.118141	0.0658439	0.0531788	0.0586691	0.0479103	0.0437066	0.179605	0.109477	0.147125	0.0571139	0.675015	0.181239	0.0244812	0.110619	0.296214	0.182474	0.0299215	0.0500504	0.149426	0.0745316	0.0992616	0.103728	0.0696354	0.104269	0.0329133	0.18205	0.724708	0.0679075	0.138474	0.139668	0.176511
FASL	0.179905	33.2732	0.0470728	0.439265	NA	NA	0.170459	0.0238032	0.0204028	0.0358678	0.29091	0.086371	NA	0.0457797	0.043021	0.17823	0.124652	0.170448	0.0867461	0.471777	0.148682	0.105722	0.105958	0.0381091	0.134343	0.146519	0.31883	0.117061	0.113172	2.21552	0.0350921	0.410578	0.107645	0.198631	0.0526382	0.0789573	0.0669634	0.100013	0.0268696	0.168442	0.0421106	0.0422015	0.0321536	0.0241152	0.0763647	0.156749	0.0442111	0.140672	0.253209
TGFA	0.192823	33.1123	0.0657431	0.154914	NA	NA	0.230485	0.0377784	0.209006	0.311416	0.238247	0.0371547	NA	0.0904273	0.0857264	0.0446615	0.0619291	0.0348852	0.0988414	0.051165	0.0864417	0.0994704	0.0508075	0.0625259	0.132307	0.045274	0.058142	0.0778747	0.189746	0.578314	0.0479117	0.328195	0.216172	0.108719	0.0798528	0.0431205	0.0863244	0.0782557	0.0542386	0.0191647	0.134153	0.153412	0.0455924	0.0133402	0.279032	0.142295	0.139884	0.111168	0.0978279
MIP1A	0.205468	85.8781	0.0551276	0.298115	NA	NA	0.400187	0.0180668	0.250968	1.2607	0.552274	0.0407959	NA	0.0368835	0.578134	0.0665015	0.189442	0.0759099	0.0840808	0.113865	0.0348597	0.0368485	0.128623	0.0592803	0.0884651	0.0704698	0.70243	0.0490587	0.147248	0.694851	0.0210303	0.093059	0.0504805	0.246818	0.0315454	0.0278651	0.0317705	0.0402204	0.0223132	0.0862242	0.0567818	0.0443185	0.0264588	0.0833453	0.0886371	0.0760691	0.0515376	0.105835	0.163053
SDF1A	0.481771	248.565	0.135381	0.383634	NA	NA	0.738297	0.203225	0.0171336	0.832576	0.554045	0.233215	NA	0.128671	0.826498	0.169226	0.320975	0.272886	0.341544	0.409328	0.152682	0.123828	0.244623	0.139184	0.337628	0.294436	1.30692	0.184756	0.464718	0.831441	0.146916	0.420063	0.191563	0.155668	0.241638	0.0997481	0.0782345	0.173013	0.178823	0.122945	0.0719114	0.287214	0.103494	0.241142	0.187719	0.274471	0.174504	0.0490127	0.506056
IL27	0.284006	41.8452	0.100128	0.656977	NA	NA	0.350021	0.137542	0.131778	0.134849	0.642467	0.17761	NA	0.293708	0.167055	0.160961	0.0868804	0.305186	0.437433	0.621998	0.187022	0.134869	0.0989225	0.170911	0.139172	0.114819	0.481031	0.0600515	1.01584	1.53566	0.0408379	0.532935	0.0927804	0.135058	0.214399	0.11843	0.125341	0.100053	0.0683997	0.245028	0.134765	0.290872	0.128856	NA	0.120633	0.128525	0.210523	0.225482	0.306655
LIF	0.216988	47.793	0.0620192	0.0856349	NA	NA	0.854086	0.0620547	0.2686	0.157156	0.0528082	0.230709	NA	0.051387	0.0484087	0.0903035	0.117748	0.2123	0.147517	0.124882	0.0495823	0.119662	0.101185	0.156102	0.0951475	0.0585133	0.184982	0.1138	0.0859309	0.134423	0.131081	0.145646	0.0655431	0.134981	0.0655405	0.110691	0.176398	0.0568018	0.179918	0.113604	0.0436937	0.143561	0.368112	0.0385686	0.115706	0.109278	0.127471	0.0857079	0.238911
IL1B	0.241133	27.4359	0.0986758	0.11208	NA	NA	0.123355	0.123951	0.100797	0.185345	0.179328	0.32699	NA	0.0894941	0.260432	0.131216	0.301357	0.189009	0.241713	0.138122	0.0521083	0.138969	0.107162	0.198617	0.17991	0.0983708	0.227174	0.16137	1.54121	0.261747	0.137302	0.192223	0.13921	0.16367	0.068651	0.109842	0.166304	0.0411906	0.0785132	NA	0.0823812	0.146415	0.155566	0.274528	0.173868	0.0960847	0.18267	0.160141	0.141839
IL2	0.225935	38.7319	0.103794	0.37815	NA	NA	0.158308	0.113357	0.230785	0.262067	0.280627	0.126541	NA	0.1958	0.110213	0.125566	0.187469	0.143064	0.179747	0.168742	0.126522	0.0809121	0.0720807	0.112725	0.0165211	0.0316207	0.214595	0.157398	0.380898	0.221604	0.188143	0.132596	0.151201	0.0516417	0.161266	0.0752573	0.162952	0.0743614	0.135995	0.0824247	0.0967594	0.161803	0.228897	0.422777	0.266193	0.153974	0.324619	0.143535	0.0809017
IL4	0.432343	58.2273	0.108049	0.664416	NA	NA	0.636792	0.0695084	0.40731	0.213878	0.403353	0.263435	NA	0.193056	0.331065	0.102278	0.17958	0.42489	0.478844	0.485589	0.185535	0.0841747	0.232683	0.170516	0.16228	0.32171	0.668528	0.094217	2.31895	1.01868	0.0851773	0.507869	0.185123	0.226253	0.106472	0.22359	0.276235	0.0532358	0.0904362	0.276826	0.127766	0.267285	0.0950319	0.344599	0.297106	0.0994036	0.0501085	0.309256	0.394301
IL5	0.492307	56.8992	0.313568	0.542604	NA	NA	0.948894	0.13271	0.230502	0.495093	0.25072	0.2492	NA	0.254867	0.304825	0.10929	0.303811	0.253977	0.390549	0.182096	0.283932	0.160756	0.377852	0.260904	0.242553	0.147398	0.700831	0.28329	0.322843	0.441574	0.0639294	0.242932	0.187294	0.281353	0.0852392	0.138514	0.089886	0.109745	0.170789	0.213098	0.0767152	0.138602	0.219301	0.178202	0.183152	0.341555	0.42756	0.0618758	0.112614
IP10	0.668	122.26	0.203102	0.86403	NA	NA	0.6731	0.30168	0.16683	0.261831	0.306075	0.284225	NA	0.142172	0.294479	0.322086	0.385962	1.21066	0.301791	0.223614	0.713586	0.18879	0.391724	0.76319	0.302753	0.250193	0.376911	0.422056	0.447853	1.82082	0.238401	1.59473	0.191435	0.213757	0.174544	0.186464	0.211898	0.154961	0.210781	0.173692	0.132823	0.499926	0.116777	0.100224	0.0793439	0.220731	0.343141	0.274422	0.758838
IL6	0.143755	46.6833	0.107886	0.0348198	NA	NA	0.101627	0.04253	NA	0.0761071	0.275574	0.0379983	NA	0.101362	0.0867586	0.062177	0.119363	0.151779	0.306477	0.17513	0.078025	0.120614	0.0764488	0.140368	0.132702	0.102653	0.232047	0.0943039	0.189151	2.05232	0.0202662	0.197933	0.0598598	0.0444723	0.101331	0.0918733	0.0899343	0.0499899	0.0631489	0.0594474	0.0324259	0.0340939	0.0644662	0.0743868	0.0426174	0.122428	0.0344917	0.0464917	0.177443
IL7	0.902367	84.8226	0.545854	0.215004	NA	NA	1.63321	0.0455583	0.110335	1.18205	0.279505	0.918804	NA	0.267001	0.682558	0.803922	1.60357	0.210761	0.399968	0.510937	0.387134	0.461012	0.674743	0.809059	0.100173	0.543092	0.646654	0.146295	0.364932	3.46986	0.134897	0.818613	0.580709	0.171541	0.156197	0.115018	0.234212	0.274054	0.262774	0.249915	0.425991	0.617955	1.3171	0.410702	0.968763	0.697814	1.10216	0.770067	0.172077
IL8	0.463716	68.2862	0.0743403	0.587269	NA	NA	0.27592	0.170681	0.0576108	0.184305	0.307759	0.223809	NA	0.124553	0.129142	0.228482	0.116415	0.29603	0.219535	0.865702	0.304835	0.123325	0.479292	0.0661821	0.423289	0.548043	1.23014	0.101313	0.752721	3.09324	0.0863543	0.669965	0.183327	0.222531	0.143924	0.120896	0.127966	0.110102	0.0965339	0.287848	0.0690834	0.134307	0.219372	0.018961	0.139047	0.139047	0.132706	0.18961	0.681016
IL10	0.272516	92.9101	0.125728	0.599868	NA	NA	0.368142	0.149956	0.312148	0.145291	0.445254	0.0688525	NA	0.0526898	0.232727	0.177956	0.287432	0.134453	0.520016	0.253087	0.288175	0.166223	0.158337	0.153093	0.122378	0.274236	1.03805	0.0953495	0.753129	0.847813	0.0336227	0.335667	0.147789	0.132067	0.235359	0.0683663	0.0651862	0.112076	0.110769	0.136733	0.0806946	0.153015	0.16631	0.196173	0.0673527	0.0993942	0.225754	0.07193	0.268757
IFNB	0.285565	134.356	0.0825702	0.192194	NA	NA	0.505545	0.0173652	0.340374	0.350651	0.148194	0.0548238	NA	0.106529	0.199729	0.0220628	0.0214348	0.0479793	0.36738	0.0282955	0.0133077	0.0430863	0.0393229	0.0541086	0.241712	0.0367143	0.0344467	0.168761	0.298137	0.165535	0.0377056	0.195503	0.579249	0.322447	0.0150822	0.0101805	0.0922863	0.0126314	0.056986	0.0369515	NA	0.056146	0.2416	0.0889862	0.985734	0.0275433	0.0605181	0.00794519	0.10673
EOTAXIN	1.09245	122.419	0.285953	0.457035	NA	NA	1.48231	0.844033	0.0429091	0.278491	0.239486	0.72553	NA	0.427519	0.187397	0.38585	0.22576	0.62479	0.271114	0.24099	0.384472	0.678763	0.34676	0.781558	0.135627	0.601024	1.21388	1.06571	0.705982	0.419928	0.167206	0.901985	0.244391	0.139935	0.0743139	0.180211	0.228862	0.203434	0.274962	0.312118	0.445884	0.361965	0.403674	0.470014	0.511884	2.10156	0.510533	0.405185	0.322797
IL12P70	0.424759	51.8429	0.173229	0.826655	NA	NA	0.869396	0.278659	0.454655	0.525063	0.380646	0.374899	NA	0.0809865	0.533469	0.191208	0.181891	0.428717	0.514461	0.388102	0.0874433	0.158983	0.0851971	0.316763	0.245122	0.229178	0.553948	0.133718	0.499463	1.00432	0.129395	0.473584	0.104782	0.165492	0.258789	0.160449	0.157792	0.0841064	0.0879883	0.13457	0.186328	0.223259	0.0510306	0.038273	0.159471	0.245585	0.286538	NA	0.299805
IL13	0.251945	33.9553	0.1119	1.02459	NA	NA	0.212858	0.196084	0.0159967	0.0912191	0.417522	0.271049	NA	0.229577	0.25445	0.237495	0.0860733	0.417041	0.449515	0.529847	0.282162	0.0788395	0.0858897	0.154384	0.149401	0.429164	0.551212	0.0860983	2.49877	1.35747	0.0294699	0.56091	0.211765	0.120085	0.0294699	0.0766217	0.134768	0.0854626	0.0743897	0.180749	0.0707277	0.145538	0.0500408	0.0260666	0.654923	0.132505	0.0810223	0.152055	0.274785
IL17A	0.779215	81.7552	0.180209	0.283675	NA	NA	0.79481	0.34033	0.519439	1.0522	0.738973	0.336811	NA	0.227824	0.709423	0.343976	0.181005	0.235534	0.364147	0.210741	0.560689	0.131102	0.186537	0.753282	0.296971	0.166692	0.405986	0.274165	0.739835	0.650481	0.220189	0.369917	0.1389	0.0966796	0.0880756	0.145325	0.123868	0.098351	0.167344	0.287713	0.123306	0.183406	0.206225	0.355349	0.202511	0.221616	0.283328	0.382096	0.233079
IL31	0.737211	20.6191	0.178114	0.222812	NA	NA	0.225462	0.159917	0.229696	0.122639	0.525835	0.179422	NA	0.173387	0.180597	0.267577	0.240617	0.343702	0.472591	0.378073	0.32883	0.366074	0.402672	0.376062	0.250961	0.172866	0.390961	0.828598	0.263888	5.11789	0.240816	0.389319	0.273485	0.551322	0.120408	0.256871	0.199041	0.393333	0.0882993	0.14449	0.288979	0.347955	0.302724	0.134692	0.561217	0.235711	0.345976	0.673461	0.213263
IL1RA	0.789978	27.9258	0.37031	0.434598	NA	NA	0.857635	0.33251	0.341801	1.13556	0.556286	0.48519	NA	0.219278	0.455586	0.0967873	0.815612	0.528416	0.644007	0.396312	0.298427	0.306056	0.25981	1.0301	0.288899	0.423662	0.627494	0.685982	4.33395	0.588064	0.0893598	0.531691	0.622224	0.38076	0.312759	0.509351	0.558196	0.187656	0.125158	0.393183	0.428927	0.397383	0.630824	0.149019	0.322873	0.571238	0.288145	0.62091	0.409801
SCF	0.698354	72.552	0.301778	0.606029	NA	NA	1.59207	0.240998	0.730014	0.429007	0.442201	0.491052	NA	0.227285	0.480469	0.14307	0.224217	0.611243	0.986626	0.215928	0.188288	0.405291	0.461853	0.717486	0.499083	0.262826	0.329706	0.239127	0.914364	1.20228	0.36599	0.688061	0.288045	0.223079	0.219594	0.179335	0.381317	0.318411	0.117847	0.333051	0.988173	0.836748	0.568228	0.235119	0.301967	0.583188	0.485239	0.138305	0.176339
RANTES	1.15544	1320.63	0.275482	0.4041	NA	NA	0.937585	1.18442	0.678647	0.19207	0.195362	0.801562	NA	0.550203	0.352646	0.262936	0.392002	0.522601	0.88085	1.00719	0.838963	0.340522	0.181423	0.29682	0.804205	0.89744	1.25899	0.534665	0.576721	0.949938	0.284616	0.764429	0.278945	0.673887	0.139427	0.280237	0.326619	0.279545	0.491381	0.539732	0.0566926	0.881764	0.159904	1.04681	0.247721	0.708815	0.937779	0.480244	1.17341
IFNG	0.351418	66.8016	0.126741	0.515495	NA	NA	0.118369	0.111396	0.550025	0.136863	0.316795	0.308759	NA	0.174422	0.271481	0.0964374	0.0999935	0.217867	0.53745	0.29399	0.146268	0.142064	0.233467	0.256896	0.192584	0.197255	0.491514	0.1009	1.62778	1.26866	0.066814	0.316253	0.217773	0.106093	0.133628	0.132143	0.104068	0.115811	0.0582624	0.112841	0.12472	0.191085	0.121084	0.204329	0.194869	0.138111	0.153768	0.236491	0.248789
GMCSF	0.500969	48.6922	0.0521601	0.0439058	NA	NA	0.233616	0.0813737	0.189467	0.401771	0.182209	0.20697	NA	0.522314	0.148709	0.158932	0.0479284	0.0780032	0.0562082	0.0244716	0.246341	0.0504386	0.0320434	0.104212	0.0703311	0.136223	0.30666	0.209962	0.261054	0.418549	0.0412733	0.132591	0.240063	0.255674	0.175412	0.0732601	0.023204	0.0288913	0.0225822	0.111438	0.043337	0.26018	0.0364837	0.0326928	0.0510825	0.0599368	0.0808561	0.040866	0.0728777
TNFA	0.731929	232.137	0.336161	0.570116	NA	NA	0.634457	0.231959	2.59087	0.487905	0.365978	0.212567	NA	0.231173	0.531808	0.112497	0.298446	0.816659	1.15201	0.451769	0.422717	0.646699	0.264939	1.46993	0.413994	0.24419	1.119	0.742446	1.28806	0.447715	0.247506	0.316602	0.491695	0.272662	0.598141	0.146441	0.316569	0.536264	0.416636	0.231006	0.136129	0.121763	0.127594	0.42975	0.445269	0.243525	0.874476	0.119375	0.472725
HGF	1.23851	81.6235	0.711027	0.540002	NA	NA	1.21573	0.401768	0.694582	0.986889	0.831603	0.415796	NA	0.712726	0.433576	0.388562	0.9783	0.711654	1.28431	0.355827	0.34775	0.507046	0.454957	0.568797	0.558069	0.397111	0.576829	0.494058	0.945967	0.650391	0.476487	0.762379	0.397918	0.321527	0.61663	0.496107	0.72862	0.399408	0.208472	0.274681	0.739956	1.00616	1.09549	0.0200562	0.24736	0.735396	0.795657	1.20337	0.646814
MIP1B	0.876317	401.835	0.276371	1.02151	NA	NA	0.691509	0.204087	0.078115	0.865052	0.409322	0.351172	NA	0.18709	0.362174	0.250195	0.615437	0.407115	0.53912	0.387278	0.289585	0.17658	0.465983	0.457548	0.568734	0.279025	1.16254	0.161592	0.704748	0.698353	0.180782	0.580827	0.278101	0.166876	0.170452	0.501541	0.161837	0.266266	0.17583	0.390489	0.520652	0.704505	0.230347	0.229538	0.380209	0.361964	0.204545	0.105941	0.631524
IFNA	0.530246	126.962	0.148739	1.36729	NA	NA	0.35611	0.17565	0.999553	0.467111	0.42386	0.488621	NA	0.126633	0.347756	0.127065	0.209698	0.291455	0.860896	0.514333	0.228206	0.255537	0.194837	0.707606	0.283777	0.245195	0.952129	0.214575	2.01576	1.10363	0.125326	0.343656	0.25519	0.217305	0.0791531	0.0751954	0.252176	0.0244055	0.177148	0.300782	0.189967	0.253143	0.0950763	0.219594	0.121997	0.274492	0.182848	0.274492	0.36599
TGFB	0.497317	64.3166	0.142567	0.872979	NA	NA	0.625885	0.276899	0.809515	0.449413	0.545387	0.312617	NA	0.116896	0.431634	0.154887	0.166605	0.531658	0.415481	0.169343	0.121133	0.151605	0.171181	0.38051	0.0870908	0.0917986	0.348532	0.169933	0.853076	0.300685	0.159454	0.32389	0.146023	0.093394	0.159454	0.213269	0.399447	0.0747438	0.160076	0.131549	0.167426	0.17668	0.0964256	0.0331275	0.427898	0.207047	0.229252	0.386488	0.189103
MCP1	1.25919	574.971	0.587198	0.547536	NA	NA	0.911886	0.753136	0.425219	0.266241	0.185554	1.52316	NA	0.213427	0.24303	0.187097	0.349323	0.315021	0.246176	0.221141	0.859001	0.37388	0.42745	1.13876	0.274918	1.28026	2.41925	0.657121	0.621908	0.580679	0.694286	2.14661	0.511501	0.226174	0.201933	0.127513	0.685319	0.19195	0.714781	0.14158	0.138857	0.637562	0.463323	0.141795	0.386082	0.390963	0.351477	0.100181	0.338047
IL9	0.26406	36.9106	0.059584	0.27288	NA	NA	0.497063	0.0414424	0.222594	0.210477	0.315449	0.186852	NA	0.0914448	0.104735	0.204818	0.0396335	0.0589226	0.233586	0.378788	0.248437	0.114458	0.261719	0.141952	0.226432	0.291091	0.510312	0.152297	0.360274	2.94912	0.0221118	0.461031	0.161997	0.102802	0.0773914	0.0597019	0.205609	0.111665	0.0476881	0.110559	0.0530684	0.0897053	0.159521	0.0828049	0.220813	0.0989058	0.0771511	0.218513	0.276016
VEGFD	0.970679	85.7788	0.170033	0.287611	NA	NA	0.181717	0.373209	0.0118848	0.280413	0.0958705	0.509575	NA	0.0366053	0.298518	0.0424104	0.0921328	0.0456429	0.0328058	0.51158	0.440256	0.0630826	0.220412	0.432396	0.11817	0.534881	0.286219	0.290003	0.0470298	0.434474	1.14309	0.479443	0.704969	0.270548	0.0163298	0.342273	0.510474	0.0898139	0.254817	0.0431107	0.0940596	0.702476	0.108564	0.00896777	0.301168	0.225689	0.292146	0.493228	0.675572
TNFB	0.325234	68.315	0.0617776	0.372466	NA	NA	0.343817	0.106465	0.193777	0.119884	0.414154	0.175473	NA	0.110684	0.0800899	0.223754	0.0493486	0.259584	0.286339	0.466796	0.307055	0.196866	0.196571	0.248841	0.231073	0.27259	0.459395	0.08714	0.356105	2.53543	0.0383534	0.48581	0.108445	0.148797	0.025569	0.0843776	0.181481	0.0588086	0.114345	0.219893	0.0536948	0.120189	0.122689	0.104164	0.114848	0.114848	0.161173	0.106835	0.297803
NGF	0.422481	46.8165	0.153069	0.674043	NA	NA	0.283359	0.232395	0.308209	0.326143	0.735319	0.407484	NA	0.22524	0.278503	0.144381	0.158358	0.388623	0.717658	0.341989	0.240636	0.116134	0.153581	0.319772	0.261815	0.271105	0.669728	0.233995	3.32674	1.10087	0.0404941	0.430588	0.199154	0.177894	0.161977	0.118783	0.283108	0.117433	0.114773	0.194372	0.145779	0.226411	0.204583	0.25358	0.199241	0.159997	0.160596	0.181129	0.241505
EGF	1.26683	336.026	0.353386	1.39103	NA	NA	2.70648	0.805843	0.177846	0.306161	1.05177	0.349516	NA	0.134068	0.533686	0.302345	0.821772	1.85872	1.40716	0.906028	1.45922	1.17703	1.66086	2.54141	0.979243	0.778362	1.10532	0.215769	0.979397	1.56536	0.640326	0.376075	0.798198	0.205593	0.687886	1.05955	0.859677	0.752151	0.973684	2.2764	2.45969	1.20662	1.37416	0.156022	1.36542	2.13253	0.608387	0.219406	0.310418
BDNF	1.32233	3140.62	0.735293	0.58606	NA	NA	1.40026	0.701374	0.791261	1.05742	1.03642	1.24289	NA	0.45533	1.36355	0.254813	1.72461	2.08012	1.74712	0.701412	0.910509	0.819062	0.520449	0.806549	0.6682	0.678239	0.655107	0.455152	0.910398	0.623095	0.812145	0.955298	0.664628	0.400894	0.783523	0.752218	0.58344	1.48512	0.787995	0.492296	1.10176	1.53926	0.653551	1.28862	0.880927	1.08776	1.22327	0.533121	0.516709
TRAIL	0.358211	151.287	0.0600246	0.466979	NA	NA	0.583589	0.0499039	0.155001	1.16135	0.617196	0.0616662	NA	0.0646764	0.519169	0.106538	0.392351	0.181677	0.271834	0.210745	0.0976954	0.0752999	0.246032	0.179933	0.230334	0.217942	0.959934	0.127882	0.356831	0.743173	0.0914951	0.21758	0.100945	0.254344	0.0892635	0.0343665	0.0560475	0.101537	0.0651624	0.117828	0.0535581	0.0361421	0.0628095	0.1962	0.0777343	0.115311	0.063532	0.169237	0.488492
GCSF	0.307312	57.5559	0.129121	0.191809	NA	NA	0.399795	0.0822096	0.669981	0.166199	0.741249	0.339698	NA	0.0769635	0.110169	0.248074	0.0995142	0.278497	0.253179	0.889293	0.153201	0.12068	0.280529	0.102892	0.292973	0.183001	0.183555	0.158838	0.480442	2.20139	0.119226	0.423998	0.184729	0.297992	0.0894197	0.348737	0.258201	0.0774971	0.133584	0.0715358	NA	0.216581	0.126679	0.245186	0.583338	0.267661	0.180122	0.255402	0.510804
GROA	0.363376	45.7466	0.0696856	0.270202	NA	NA	0.301151	0.0951276	0.177779	0.114626	0.34273	0.202385	NA	0.174539	0.31586	0.343424	0.180448	0.233961	0.183212	0.350942	0.210768	0.0664973	0.25619	0.122605	0.305081	0.322466	0.264067	0.192533	0.747282	2.72457	0.0980501	0.539976	0.215804	0.281969	0.0630322	0.0630322	0.0583418	0.121162	0.0790155	0.0812415	0.361385	0.179464	0.1813	0.0483947	0.139135	0.310533	0.0888018	0.171398	0.572671
IL1A	0.655983	214.907	0.0907204	0.832323	NA	NA	0.635389	0.0828286	0.324435	0.7397	0.49104	0.326323	NA	0.161541	0.440905	0.142454	0.325782	0.362311	0.466475	0.634997	0.259815	0.0883942	0.367667	0.0763645	0.409951	0.472213	1.37035	0.117589	0.386581	0.921827	0.107384	0.420892	0.232285	0.141228	0.102146	0.0633826	0.0770795	0.101098	0.146413	0.188576	0.0597158	0.30666	0.149475	0.110326	0.174387	0.191588	0.0992534	0.237261	0.508925
IL23	0.366622	58.6502	0.140608	0.133776	NA	NA	0.150589	0.183033	0.0832776	0.0914776	0.224581	0.217552	NA	0.286085	0.146681	0.0884456	0.221184	0.253763	0.157192	0.372186	0.109355	0.131154	0.179366	0.167749	0.178798	0.103611	0.207945	0.168244	0.134814	0.799017	0.115827	0.94129	0.159068	0.209399	0.100384	0.0494197	0.157117	0.130499	0.216161	0.0432422	0.148259	0.104257	0.155218	0.205096	0.111094	0.158949	0.237523	0.222187	0.315335
IL12P40	0.891506	266.319	0.311706	0.446317	NA	NA	0.629113	0.358939	0.685018	0.469959	0.390114	0.426947	NA	0.416834	0.398045	0.26748	0.425319	0.899527	0.37761	0.258291	0.522453	0.497936	0.353458	0.289855	0.211263	0.160299	0.837762	0.225486	0.96544	0.660088	0.468092	0.297531	0.144198	0.14788	0.245748	0.241068	0.266347	0.175242	0.184311	0.531285	0.291387	0.349901	0.122098	0.0984096	0.0276777	0.161282	0.204557	0.10251	0.365961
IL15	0.252839	60.1044	0.0830424	0.171955	NA	NA	0.514002	0.130941	0.387548	0.198691	0.366478	0.162698	NA	0.0753683	0.118747	0.0684445	0.0536957	0.19375	0.314844	0.122519	0.0531302	0.106062	0.0757414	0.146451	0.146254	0.063889	0.148874	0.059868	0.732313	0.235865	0.0509779	0.218477	0.196389	0.152257	0.160216	0.0815646	0.20758	0.0553474	0.133865	0.0669995	0.0524344	0.15067	0.298871	0.16875	0.203907	0.186831	0.344562	0.271206	0.258148
IL18	0.778771	271.635	0.213919	0.94264	NA	NA	0.589345	0.239213	1.0217	0.341207	0.232467	0.329271	NA	0.237754	0.285215	0.194104	0.200885	0.58879	0.692694	0.431601	0.197599	0.306173	0.321669	0.290872	0.479812	0.5123	0.958781	0.278805	0.440052	0.80683	0.142923	0.649923	0.232121	0.196424	0.342263	0.203101	0.145222	0.279076	0.104419	0.142923	0.230181	0.582642	0.303949	0.302409	0.17691	0.313498	0.513783	0.141124	0.559961
MCSF	0.381335	73.2362	0.125548	0.317638	NA	NA	0.351298	0.106425	0.0161658	0.119037	0.393645	0.131105	NA	0.182168	0.128809	0.105552	0.0989311	0.365468	0.227131	0.887934	0.26449	0.127428	0.129533	0.193256	0.306367	0.28829	0.51024	0.121432	0.394974	2.72291	0.0726236	0.761942	0.175997	0.131892	0.0847275	0.0605196	0.036741	0.142826	0.0605743	0.220291	0.145247	0.304632	0.151051	0.261113	0.139128	0.109457	0.0767471	0.0461564	0.475411
MCP3	0.416766	47.9853	0.268778	1.07047	NA	NA	0.253827	0.0663856	0.492034	0.649188	0.533051	0.226637	NA	0.24634	0.483441	0.106342	0.194283	0.399231	0.394954	0.239539	0.263853	0.164326	0.286476	0.20368	0.344513	0.196671	0.426322	0.11231	0.194071	0.640756	0.218392	0.455504	0.273797	0.188611	0.187193	0.399346	0.115405	0.357227	0.163822	0.124796	0.299509	0.300532	0.251499	0.7876	0.875687	0.227989	0.263031	0.53543	0.378255
MIG	0.350215	93.2921	0.120128	0.926285	NA	NA	0.298747	0.0587768	0.0389041	0.939819	0.866021	0.111248	NA	0.04112	0.518791	0.0560891	0.293177	0.125908	0.122053	0.0269802	0.112509	0.0755799	0.183078	0.0597101	0.173439	0.10943	0.348173	0.221605	0.23456	0.354842	0.1012	0.229486	0.0802645	0.1852	0.0386941	0.0380988	0.172025	0.0413729	0.0738165	0.169064	0.0714353	0.073944	0.0589933	0.115738	0.0791683	0.384991	0.0666816	0.0964486	0.258402
RESISTIN	0.954059	1632.16	0.36489	0.152693	NA	NA	0.767381	0.372734	0.0320393	0.183657	0.325011	0.17831	NA	0.262365	0.354552	0.293381	0.360446	0.430719	0.442617	0.336443	0.239072	0.226674	0.383394	0.537983	0.391041	0.262632	0.527217	0.642121	0.226145	0.60482	0.259267	0.610891	0.166949	0.359151	0.0808587	0.44999	0.117579	0.3527	0.18126	0.366164	0.148661	1.35667	0.541799	0.145181	0.453617	0.470047	0.24683	0.681097	1.0861
IL21	0.282608	56.3739	0.0625175	0.132774	NA	NA	0.384542	0.0221273	0.178776	1.51006	0.861374	0.106058	NA	0.0389856	0.339368	0.0390274	0.254644	0.0447818	0.266558	0.0725039	0.0515747	0.0466471	0.118631	0.0856466	0.0980106	0.0839453	0.344393	0.136633	0.320561	0.585503	0.0430941	0.121202	0.0866501	0.167176	0.0538676	0.100194	0.100228	0.310277	0.0541127	0.18315	0.0646411	0.0946635	0.0705876	0.0688462	0.216579	0.131955	0.132713	0.179287	0.207256
ICAM1	0.49044	850.927	0.170265	0.0172303	NA	NA	0.333213	0.609166	0.04279	0.0717229	0.0585831	0.702063	NA	0.132677	0.290514	0.0562538	0.22143	0.360368	0.192687	0.0418538	0.449206	0.162	0.309267	0.0928241	0.125359	0.0579015	0.445051	0.148877	0.0517547	0.119353	0.437535	0.180787	0.185548	0.624093	0.0389933	0.0819366	0.0412341	0.059047	0.0597465	0.111815	0.00243075	0.328845	0.0299676	0.0713939	0.0612527	0.084645	0.182936	0.00811294	0.065174
VCAM1	0.884843	16049.9	0.502979	0.380768	NA	NA	0.496405	0.47403	1.23243	0.748952	0.364199	1.01417	NA	0.472363	0.578372	0.312005	0.552558	0.560968	0.554266	0.568889	0.436465	0.99071	0.416149	0.244072	0.428463	0.448903	1.35114	0.9801	0.203165	0.536269	0.554276	0.476897	0.551941	0.358056	4.69406	0.89711	0.517359	0.197769	0.545469	0.829842	0.0119447	0.781954	0.507904	1.238	0.683474	0.638847	0.872141	0.0952386	0.597809
FGFB	0.316556	62.8094	0.0839284	0.364417	NA	NA	0.297554	0.0745191	0.214306	0.0943565	0.68572	0.111452	NA	0.104227	0.0552331	0.156682	0.137588	0.336732	0.397664	0.404078	0.20735	0.172749	0.0664755	0.3848	0.230257	0.315666	0.467416	0.0381238	0.137847	2.0393	0.0304635	0.538443	0.115094	0.0741891	0.0304635	0.0426489	0.17222	0.115761	0.0904441	0.194967	0.182781	0.2032	0.064904	0.16256	0.0965198	0.0745065	0.16026	0.186266	0.429259
IL22	0.859328	167.309	0.162261	0.491471	NA	NA	0.126851	0.959938	0.167091	0.121701	0.131059	0.641714	NA	1.24108	0.530298	0.1093	0.256091	0.532216	0.556376	0.0868353	0.797741	1.55516	1.1938	0.606669	0.19219	1.08476	0.66492	1.62093	0.277944	0.475936	1.05651	0.219267	0.0648805	0.101935	0.256813	0.0604649	0.149113	0.229507	0.375341	0.237309	0.0858212	0.863508	0.464848	0.760079	0.391264	0.550817	0.201696	0.577275	0.708766
PDGFBB	0.917546	201.064	0.117947	0.471261	NA	NA	0.413373	0.127794	0.422895	0.938779	0.394169	0.585297	NA	0.891155	0.645566	0.303835	1.22249	0.177409	0.296136	1.12177	0.724925	0.731138	0.104214	1.151	0.406887	0.236336	1.79968	0.369829	0.516227	0.565379	0.393921	1.36665	0.420741	0.496171	0.114364	0.255413	0.38794	0.369142	0.420606	0.274474	1.73834	0.601468	0.385477	1.00245	0.719147	0.351583	1.59176	0.116226	0.460545
VEGF	0.880794	396.188	0.13968	0.792236	NA	NA	0.478234	0.240893	0.088571	0.787992	0.202447	0.261289	NA	0.157033	0.403423	0.0193814	0.348701	0.65561	0.613042	0.379422	0.13428	0.15451	0.267782	0.345469	0.3486	0.282921	1.05079	0.145166	0.60848	0.670128	0.0786897	0.462663	0.347726	0.382332	0.091537	0.0854345	0.451106	0.247953	0.140498	0.178577	0.159949	0.429686	0.244816	0.462675	0.216905	0.171957	0.234091	0.127834	0.463087
LEPTIN	1.52547	3429.86	0.0127928	0.0287067	NA	NA	0.767012	0.382899	0.036478	0.734358	0.185613	0.952854	NA	1.16585	0.747503	0.498987	0.0646045	0.17143	0.167788	0.0868648	0.344287	0.246844	0.125564	0.36219	0.149788	0.613672	0.438629	1.42679	0.293376	0.250213	0.119485	0.372342	0.690814	0.502239	0.644438	0.656849	0.087737	0.0716476	0.0197525	0.602112	0.185216	0.657337	0.200664	0.0908352	0.0291684	0.210561	0.46181	0.0481001	0.16206
PAI1	1.27781	8357.84	0.280871	0.239143	NA	NA	0.401972	0.455302	1.2397	0.885228	0.527861	0.626261	NA	0.281607	0.242664	0.317313	0.728569	0.334159	0.651407	0.410825	0.194688	0.391973	0.277461	0.958934	0.210751	0.271356	1.38319	0.622509	0.697806	0.307567	0.297474	0.251466	0.249838	0.247433	0.260371	0.626696	0.766882	0.307831	0.146798	0.465247	0.921461	0.0804353	0.347913	0.597144	0.332772	0.202783	0.802298	0.169447	0.758567
CD40L	0.347372	407.175	0.182009	0.17238	NA	NA	0.842849	0.127026	0.120033	0.139087	0.161722	0.148302	NA	0.151923	0.0802827	0.100605	0.188651	0.237987	0.95245	0.105355	0.141906	0.10853	0.14827	0.30532	0.146616	0.074031	0.11305	0.132251	0.2136	0.119261	0.103875	0.182142	0.153023	0.567697	0.140664	0.220446	0.169896	0.171322	0.159852	0.16822	0.32461	0.497221	0.28667	0.146553	0.605337	0.312799	0.401813	0.139169	0.256658
ENA78	0.754943	550.475	0.0303334	0.0247283	NA	NA	0.193794	0.377476	0.0301657	0.734568	0.276481	0.323567	NA	0.173358	0.493272	0.400937	0.152099	0.300742	0.485911	0.0338673	0.653284	0.0743404	0.0616497	0.422139	0.180044	0.197201	0.279744	0.325725	0.196277	0.359418	0.392554	0.305265	0.091917	0.111863	0.0679102	0.0611192	0.0954328	0.0676618	0.0928959	0.352802	0.413424	0.461115	0.133323	0.726256	0.11075	0.247643	0.291255	0.370539	0.0555808
A1C	1.28853	5.57875	0.923124	0.76927	NA	NA	0.846197	0.750038	NA	0.365403	1.34622	0.846197	0.461562	0.692343	0.269244	0.461562	0.0576952	0.250013	0.826965	0.461562	0.480794	0.307708	0.134622	0.807733	0.461562	0.846197	0.576952	0.230781	0.365403	0.384635	1.1539	0.826965	0.653879	0.615416	0.384635	0.192317	0.692343	0.307708	0.519257	0.307708	NA	0.538489	0.76927	0.461562	0.0192317	0.192317	0.480794	0.384635	0.826965
AG	1.20589	8.58824	2.00982	1.00491	NA	NA	0.267976	0.904419	3.21571	1.1389	1.47387	0.736934	1.60786	2.00982	1.67485	0.870922	0.837425	0.502455	1.27289	0.468958	1.60786	1.33988	1.27289	1.87583	1.87583	0.736934	2.14381	1.0719	1.57436	1.33988	1.00491	1.33988	0.803928	1.20589	2.00982	1.40687	1.27289	1.47387	1.40687	2.67976	NA	2.00982	0.703437	0.803928	2.14381	1.00491	1.03841	2.00982	0.636443
ALB	1.3622	3.99147	0.709479	0.283791	NA	NA	1.02165	1.81627	0.34055	0.908133	0.624341	0.908133	0.6811	0.454066	NA	0.6811	0.0851374	0.397308	1.3622	0.737858	0.709479	0.6811	0.879754	0.908133	1.02165	1.24868	0.34055	0.34055	1.2203	0.908133	0.851374	0.539204	1.02165	0.6811	0.851374	0.283791	0.539204	0.794616	0.283791	0.794616	NA	0.454066	1.73113	0.6811	1.10679	0.964891	1.13517	0.567583	1.41896
ALCRU	1.56525	117.078	1.08592	NA	NA	NA	2.45138	1.49144	NA	0.573925	0.358438	1.78519	NA	0.43967	0.620586	0.127256	0.509024	0.396615	1.51859	0.526416	0.450487	1.59261	1.19228	0.822923	0.609557	1.13194	0.716664	1.1207	0.656747	0.844556	NA	0.379647	0.159282	2.15275	0.0407219	0.453244	0.325776	1.37012	1.1856	0.545292	NA	0.521538	1.24987	NA	0.820166	0.494401	0.569259	0.937877	1.38836
ALKP	1.30101	76.8774	0.904609	0.406566	NA	NA	0.406566	0.86734	0.24394	1.02997	0.271044	1.13161	0.650505	0.894445	0.718266	0.674222	0.542088	1.00964	0.67761	0.704714	1.59238	0.298148	0.982534	0.725042	0.596297	0.582744	0.189731	0.142298	1.33828	0.43367	0.948654	0.464163	0.623401	2.11414	0.372685	0.406566	0.528536	0.298148	1.26035	0.664058	NA	0.481103	0.460775	0.0406566	0.43367	0.318477	0.792803	0.542088	0.498043
ALT	1.35717	35.9029	0.829382	0.31416	NA	NA	0.753984	0.728851	0.980179	0.213629	0.666019	0.716285	1.13098	0.402125	0.496373	0.867081	0.33301	0.307877	0.735134	0.60947	0.251328	0.879648	0.779117	0.816816	0.402125	0.439824	0.929913	0.804249	1.01788	0.326726	0.94248	0.427258	0.31416	0.477523	0.062832	0.867081	1.06186	0.653453	0.502656	1.40744	NA	0.936197	0.571771	-1.11e-16	0.320443	1.4577	0.527789	0.439824	0.389558
AST	1.12306	23.712	1.00607	0.818895	NA	NA	0.514734	1.76647	1.40382	0.514734	0.900785	0.982675	1.12306	1.77817	0.608322	1.42722	0.292463	0.456242	0.924182	0.573227	0.432845	0.327558	0.7838	0.608322	1.21664	0.538131	0.561528	1.05287	1.39212	0.889086	2.3397	0.304161	0.304161	0.608322	0.350955	0.772101	0.444543	0.842292	0.748704	1.91856	NA	1.28684	0.93588	NA	0.339257	0.772101	0.760403	0.70191	0.772101
BASO	0.802557	0.700538	0.802557	2.40767	NA	NA	0.535038	0.535038	0.267519	0.222932	0.222932	0.289812	NA	0.579624	0.691091	0.691091	0.601918	0.557331	1.0032	0.535038	0.579624	0.535038	1.47135	0.936316	0.89173	0.490451	0.579624	1.20384	0.423572	0.624211	0.222932	0.445865	0.579624	0.267519	1.11466	0.267519	0.423572	0.89173	0.557331	1.24842	NA	0.869437	0.624211	NA	0.312105	0.713384	0.869437	0.222932	0.735677
BASOAB	1.34818	0.0384767	0.486842	2.24697	NA	NA	0.299595	NA	NA	0.449393	0.449393	0.898786	NA	0.711539	0.711539	0.449393	0.449393	0.898786	1.16093	0.0374494	0.0374494	0.449393	2.05972	1.19838	0.898786	0.449393	0.0374494	1.57288	1.16093	0.599191	0.374494	0.599191	0.449393	0.149798	1.12348	0.374494	0.449393	1.04858	0.449393	1.04858	NA	1.34818	0.711539	0.449393	0.0748988	0.823887	0.0748988	0.748988	0.524292
BUN	1.08262	16.032	1.08262	0.721745	NA	NA	0.360873	0.577396	0.216524	1.11871	0.39696	0.577396	0.216524	1.87654	0.721745	0.469134	0.0360873	0.487178	0.685658	0.902182	0.469134	0.577396	0.775876	0.577396	0.649571	0.938269	0.39696	1.04653	1.20892	0.649571	1.80436	1.24501	0.469134	0.505222	0.541309	0.649571	0.649571	0.505222	1.22697	0.649571	NA	0.757833	0.848051	NA	1.17284	0.577396	0.559353	0.721745	0.559353
CA	1.0635	8.99183	1.08566	NA	NA	NA	1.94975	0.95272	0.531751	1.19644	0.974876	0.753313	1.0635	0.709001	0.95272	0.420969	0.841938	0.886251	0.731157	0.620376	1.0635	0.974876	0.797626	1.46231	0.886251	1.37369	1.86113	0.487438	1.83897	0.620376	0.221563	0.576063	0.686845	0.709001	1.32938	0.709001	0.420969	0.709001	0.664688	0.709001	NA	0.686845	1.7725	NA	0.997032	0.531751	1.66172	0.443126	1.5731
CHOL	1.25845	195.112	1.26282	1.1798	NA	NA	0.314613	0.281841	0.157306	2.08212	0.358309	0.624856	0.838967	0.332091	0.353939	0.600823	0.52217	0.557127	0.613932	0.583344	0.557127	0.585529	1.01157	0.423853	0.139828	0.406375	0.314613	0.594269	2.08431	0.716618	0.677291	0.251253	0.46318	0.358309	0.262177	1.91389	0.616117	0.358309	0.991904	0.480658	NA	0.672922	0.310243	0.865185	0.616117	0.843337	0.375787	0.633595	0.989719
CHOLHDL	1.13291	3.37851	0.73954	1.10144	NA	NA	0.503517	0.416975	0.188819	1.14078	0.723806	1.06997	0.660866	0.220289	0.149482	0.487782	0.409107	0.110144	0.731673	0.582191	0.118012	0.723806	0.944094	0.503517	0.220289	0.173084	0.361903	0.409107	1.62069	0.660866	0.314698	0.503517	0.668733	0.472047	0.86542	0.755275	0.298963	0.566456	0.550722	1.38467	NA	0.330433	0.479915	0.188819	0.416975	0.708071	0.503517	0.393373	0.393373
CL	1.23492	103.247	0.823277	NA	NA	NA	1.92098	1.26922	0.823277	1.50934	1.44074	0.823277	0.823277	1.0977	1.23492	1.47504	1.26922	0.857581	0.651761	1.23492	0.857581	1.23492	0.411639	1.16631	0.686065	1.0977	1.0291	1.37213	1.23492	1.23492	2.05819	1.54365	0.891884	1.64655	2.40123	0.411639	1.47504	0.686065	1.50934	0.96049	NA	0.857581	0.480245	0.411639	1.0634	1.0291	1.74946	2.05819	1.0634
CO2	1.25484	27.4689	1.32455	1.0457	NA	NA	1.11541	1.35941	1.67312	1.18512	1.88226	0.766846	0.418279	1.25484	1.15027	1.08056	0.557706	0.906272	1.49883	0.453136	0.906272	1.53369	1.49883	1.18512	0.836559	1.18512	1.6034	0.836559	1.32455	0.557706	1.39426	1.88226	1.49883	1.39426	0.348566	1.18512	1.25484	1.39426	1.18512	0.836559	NA	1.32455	1.81254	0.836559	0.906272	1.67312	0.487993	0.697132	1.32455
CR	1.1417	0.906755	1.1417	0.475709	NA	NA	0.570851	0.685022	NA	0.951419	0.979961	0.513766	NA	0.532795	0.903848	0.570851	0.599394	0.618422	0.428138	0.570851	0.932391	0.951419	0.637451	1.04656	0.570851	0.570851	0.761135	0.380568	0.570851	0.685022	0.951419	0.665993	0.770649	0.570851	0.475709	0.570851	0.237855	0.608908	0.618422	0.646965	NA	0.794435	0.214069	0.570851	0.618422	0.789678	0.646965	NA	0.637451
EGFR	1.57438	83.6036	0.375289	NA	NA	NA	NA	NA	NA	0.489706	0.164761	0.384442	NA	0.283755	0.549203	NA	NA	NA	0.713964	0.219681	0.164761	0.274602	0.164761	2.03205	NA	0.933646	0.0549203	NA	0.915339	1.83068	NA	NA	NA	0.320369	NA	0.109841	0.0915339	0.659044	0.0549203	0.274602	NA	0.183068	0.109841	NA	NA	0.183068	0.439363	NA	0.411902
EOS	0.818284	3.31882	0.466422	1.08013	NA	NA	0.74191	0.368228	0.196388	0.523701	0.398231	0.136381	NA	0.540067	0.613713	0.207299	0.210026	0.035459	0.534612	0.035459	0.196388	0.338224	2.84217	0.25094	0.632806	0.245485	0.226392	0.420052	0.237302	0.392776	0.98194	0.349134	0.155474	0.174567	0.35459	0.174567	0.291854	0.556433	0.414597	0.294582	NA	0.199116	0.0763731	1.24379	0.0763731	0.223664	0.390049	0.190933	0.531884
EOSAB	0.779844	0.184337	0.454909	1.00266	NA	NA	0.594167	0.232096	0.278516	0.445625	0.566315	0.125332	NA	0.687005	0.24138	0.222813	0.181035	0.0557031	0.673079	0.0557031	0.064987	0.204245	3.44431	0.547747	0.538464	0.167109	0.246022	0.557031	0.306367	0.501328	0.974805	0.352786	0.167109	0.0371354	0.278516	0.157826	0.375996	0.464193	0.36207	0.204245	NA	0.116048	0.153184	0.835547	0.0603451	0.102122	0.431699	0.64987	0.40849
GLOB	0.984959	3.11137	0.49248	0.820799	NA	NA	0.984959	0.0820799	0.738719	0.45144	0.24624	1.14912	1.47744	0.32832	0.14364	0.636119	0.533519	1.49796	0.49248	0.759239	0.779759	0.24624	0.820799	0.697679	0.49248	0.697679	0.24624	0.24624	0.861839	0.49248	0.615599	1.06704	0.533519	0.4104	NA	0.697679	0.49248	0.738719	0.45144	0.656639	NA	0.512999	0.38988	NA	0.554039	0.656639	0.32832	0.4104	1.026
GLU	1.08849	95.9218	1.41101	0.806291	NA	NA	1.14896	1.57227	0.846605	0.725662	0.95747	0.564404	0.604718	0.624875	0.393067	0.37291	0.569443	0.488814	0.579522	0.554325	0.418263	0.544246	0.529128	0.695426	0.382988	3.40658	0.44346	0.272123	0.645033	0.44346	0.302359	0.609758	0.468657	0.685347	0.604718	0.81637	0.796212	0.947392	2.70107	0.866763	NA	0.710544	0.5896	1.69321	2.14171	0.876841	0.554325	0.503932	0.74078
HCT	1.44483	42.0211	0.739271	0.260069	NA	NA	0.780208	0.332311	0.288966	1.12215	0.664622	0.657397	NA	0.216724	0.238397	0.688702	0.724823	0.710375	0.368432	0.929507	0.305822	0.5683	0.669438	0.231173	0.924691	0.563484	0.659805	0.452713	0.60442	0.366023	0.770576	0.866898	0.659805	0.626093	0.746495	0.804288	0.565892	0.587564	0.66703	0.982484	NA	0.281742	0.816329	0.838001	1.06917	0.500874	0.551443	0.409368	1.46169
HDL	1.32089	61.4298	0.580389	0.400268	NA	NA	0.180121	0.270181	NA	0.405272	0.560375	0.730489	0.0600402	0.480322	0.370248	0.190127	0.590396	0.430288	0.705473	0.495332	0.430288	0.280188	0.765513	0.430288	0.600402	0.560375	0.570382	0.0600402	0.190127	0.540362	1.0507	0.83556	0.435292	0.200134	0.600402	0.270181	0.680456	0.640429	0.530355	0.860577	NA	0.465312	0.390261	0.420282	1.3359	0.530355	0.275184	0.500335	0.545365
HGB	1.44655	14.0113	0.817032	NA	NA	NA	0.77685	0.535759	0.241091	0.991154	0.468789	0.736668	NA	0.334849	0.267879	0.48888	0.174122	0.368334	0.254485	0.515668	0.48888	0.64291	0.609426	0.401819	0.77685	0.442001	0.468789	0.294667	0.381728	0.401819	0.937578	0.991154	0.669698	0.669698	0.669698	0.321455	0.428607	0.401819	0.435304	0.991154	NA	0.42191	0.395122	0.401819	0.529062	0.455395	0.622819	0.602729	1.58049
HSCRP	0.526791	2.71835	0.0478901	0.0718352	NA	NA	1.83978	0.590645	NA	0.586654	0.622571	1.74799	NA	0.0718352	1.66817	0.107753	0.0638535	0.327249	0.247432	0.0518809	0.167615	0.0638535	0.0399084	0.514819	0.137684	NA	0.199542	0.129702	1.20723	0.303304	NA	0.415048	0.131698	1.99542	NA	0.363167	0.0478901	0.175597	0.0478901	0.0718352	NA	0.466929	0.161629	0.0478901	0.0399084	0.291331	0.488878	0.0239451	0.0997711
IGM	0.99686	86.1059	0.216747	0.0710647	NA	NA	0.160606	0.104287	0.0639582	0.3571	0.13147	0.074618	0.277152	0.112993	0.101445	0.289589	0.121876	0.222433	0.3571	0.121876	0.181926	0.166291	0.113526	0.168779	0.106597	0.166647	0.0863436	0.313751	0.746179	0.181215	0.190098	0.159363	0.120277	0.237356	0.0692881	0.0518772	0.188321	0.369537	0.165581	0.385171	NA	0.302736	0.16718	0.234514	0.234158	0.161317	0.122764	0.0426388	0.210707
INSF	0.613042	9.2875	0.283646	NA	NA	NA	NA	NA	NA	NA	0.329395	0.292796	NA	0.658791	0.768589	NA	NA	NA	0.439194	0.219597	NA	0.182997	0.109798	NA	NA	0.109798	0.439194	NA	0.274496	0.109798	NA	NA	0.256196	NA	NA	0.109798	0.182997	0.439194	NA	0.768589	NA	0.0914987	0.548992	NA	NA	0.274496	0.548992	NA	0.365995
INSU	0.612776	6.16667	0.294133	NA	NA	NA	NA	NA	NA	NA	NA	NA	NA	NA	NA	NA	NA	NA	0.882398	NA	NA	NA	NA	NA	NA	NA	NA	NA	NA	NA	NA	NA	NA	NA	NA	NA	NA	NA	0.588265	NA	NA	NA	NA	NA	NA	NA	NA	NA	NA
K	1.31852	4.27425	1.05482	0.439508	NA	NA	0.966918	0.57136	0.263705	0.966918	0.747164	1.01087	0.52741	0.966918	0.57136	1.09877	0.966918	0.549385	0.725188	1.40643	0.835065	1.49433	1.36247	0.747164	2.54915	1.53828	1.27457	0.791114	1.97779	1.31852	1.97779	0.461483	0.835065	0.703213	0.219754	0.439508	0.681237	1.14272	1.01087	0.791114	NA	0.81309	0.417533	0.263705	0.593336	1.31852	0.615311	0.879016	1.47235
LDL	1.32004	113.977	1.26387	1.26387	NA	NA	0.4681	0.341713	0.252774	1.89112	0.486824	0.94088	0.70215	0.262136	0.301924	0.699809	0.444695	0.425971	0.60853	0.451716	0.599168	0.411928	1.07429	0.56172	0.196602	0.290222	0.262136	0.603849	2.05964	0.664702	0.772365	0.322989	0.42363	0.430652	0.257455	1.73665	0.645978	0.28086	0.945561	0.299584	NA	0.538315	0.472781	0.645978	0.182559	0.954923	0.149792	0.60853	0.683426
LDLHDL	1.25321	2.0048	0.892436	1.32916	NA	NA	0.493688	0.408242	0.227856	0.968388	0.778508	0.958894	0.683568	0.341784	0.199374	0.702556	0.484194	0.23735	0.683568	0.693062	0.227856	0.455712	1.07282	0.531664	0.227856	0.208868	0.398748	0.417736	1.66145	0.683568	0.28482	0.246844	0.360772	0.531664	0.85446	0.816484	0.113928	0.56964	0.56964	1.02535	NA	0.389254	0.71205	0.113928	0.389254	0.683568	0.370266	0.37976	0.408242
LYM	1.42629	31.7279	0.54555	1.38699	NA	NA	0.850687	0.913102	0.596406	0.577913	0.404539	0.599873	NA	0.602185	0.948933	0.607964	0.7143	0.911946	1.05411	0.529368	0.497005	0.568666	0.818324	0.991698	0.753598	1.14658	0.619522	0.515498	0.355994	0.665755	1.81465	1.46559	0.535147	0.300515	0.866869	0.587159	0.834506	0.360617	0.766312	0.564043	NA	0.765156	0.473888	0.0970893	0.752442	0.316696	0.486602	0.92466	0.944309
LYMAB	1.07126	1.72982	0.730819	0.78075	NA	NA	0.466029	0.242093	0.127099	0.296564	0.502343	1.34362	NA	0.562867	0.331365	0.357087	0.806473	0.24058	0.998634	0.529579	0.272355	0.44182	0.547736	0.505369	0.798907	0.387349	0.390375	0.432742	0.479647	0.732332	1.60387	0.526553	0.357087	0.54471	0.529579	0.76562	0.829169	0.357087	0.74141	0.296564	NA	0.46149	0.245119	0.435768	0.626416	0.459977	0.475108	1.98214	0.64306
MCH	1.2357	29.897	0.604418	1.11e-16	NA	NA	0.322356	0.259676	0.161178	0.367128	0.671576	1.32077	NA	0.277585	0.277585	0.362651	0.550692	0.546215	0.353696	0.434286	0.286539	0.304448	0.416377	0.564124	0.250722	0.564124	0.241767	0.519352	0.232813	0.250722	0.402945	0.214904	0.447717	0.322356	0.0447717	0.340265	0.416377	0.232813	0.219381	2.02368	NA	0.461149	0.273107	0.214904	0.501443	0.438763	0.358174	0.492489	0.725302
MCHC	1.16041	33.3293	0.78435	1.03147	NA	NA	0.687649	1.05296	0.128934	0.988495	1.13892	1.472	NA	0.795094	1.07445	0.816583	2.15965	1.16041	1.1819	1.46125	0.945517	1.03147	0.870306	1.78359	1.46125	1.11743	1.1819	1.11743	0.408292	0.816583	0.752116	0.859561	0.924028	0.945517	0.429781	1.22487	0.633926	0.859561	0.537226	1.71912	NA	0.472759	1.22487	1.28934	1.472	0.816583	1.30009	1.71912	0.687649
MCV	1.19818	89.6692	0.51529	0.427922	NA	NA	0.335206	0.233574	0.192565	0.488545	0.499243	1.31408	NA	0.369083	0.172952	0.294197	0.452885	0.269234	0.178301	0.287065	0.392262	0.249621	0.279933	0.238923	0.649016	0.196131	0.520639	0.952127	0.222876	0.306678	0.106981	0.31381	0.258536	0.271018	0.196131	0.445752	0.518856	0.228225	0.470715	2.31791	NA	0.483196	0.197914	0.299546	0.155122	0.167603	0.294197	0.606223	0.565214
MONO	1.23165	7.79642	0.970932	0.647288	NA	NA	2.67905	1.06982	0.701229	1.02487	0.413545	0.768654	NA	0.777645	0.42703	0.678753	0.543902	1.04735	0.728199	0.84507	0.534912	0.341624	0.467486	1.18669	0.413545	0.8181	0.728199	0.602337	0.85406	0.611327	0.764159	1.11477	0.764159	0.683248	0.629308	0.458496	0.8181	0.719209	0.674258	1.58226	NA	1.64519	0.211268	0.647288	0.512436	1.5463	0.557387	0.988912	0.786635
MONOAB	1.34734	0.424741	0.812368	0.554788	NA	NA	2.03422	0.17172	0.396277	0.911437	1.24167	0.574602	NA	1.34734	0.488742	0.647253	0.61423	0.653857	1.46623	0.818973	0.416091	0.501951	0.673671	0.634043	0.264185	0.475533	0.488742	0.198139	0.376463	0.449114	0.990693	0.52837	0.627439	0.211348	0.330231	0.290603	0.61423	0.501951	0.508556	0.87181	NA	1.20204	0.376463	0.158511	0.561393	0.673671	0.416091	1.18883	0.620834
NA.	1.32205	139.274	0.88137	1.83619	NA	NA	1.32205	0.954817	2.20342	1.17516	1.17516	1.24861	0.440685	1.46895	1.46895	0.257066	1.83619	0.991541	1.57912	1.35878	0.954817	2.20342	0.697751	0.807922	0.58758	1.32205	0.367237	1.24861	1.76274	1.17516	2.20342	2.01981	1.13844	0.88137	1.83619	0.734475	1.83619	0.146895	1.90963	1.17516	NA	0.954817	1.72602	1.32205	0.550856	0.807922	0.954817	1.83619	1.13844
NEUT	1.33504	56.453	0.835689	0.569507	NA	NA	0.453955	1.1452	0.755215	0.625219	0.451891	0.522048	NA	0.356973	1.09671	0.591173	0.68609	1.05751	1.00076	0.670615	0.509667	0.730454	1.25147	1.12044	0.532365	1.16996	0.600458	0.647917	0.221819	0.726327	1.84677	1.42377	0.527206	0.449828	1.04203	0.478716	0.56538	0.226977	0.642758	1.08124	NA	0.320863	0.389988	0.544745	0.842911	0.753152	0.610775	0.711883	0.616965
NEUTAB	1.33387	3.1525	1.03355	0.333878	NA	NA	0.448444	0.999997	0.677576	0.890341	1.21931	0.660391	NA	0.434532	0.546643	0.301963	0.7635	0.619474	0.757772	1.62356	0.351063	0.759408	1.45499	0.932894	0.333878	0.921437	0.461537	0.507363	0.574466	0.615383	0.392797	0.697215	0.352699	0.936167	0.744678	0.675939	0.624384	0.180032	0.304418	1.20131	NA	0.595743	0.487723	0.402617	0.670211	0.890341	0.609654	1.55482	0.414074
NHDL	1.22711	133.684	1.25693	1.12911	NA	NA	0.417557	0.383471	0.153388	1.89392	0.600771	1.29954	0.843636	0.264169	0.315298	0.475078	0.453774	0.360037	0.4346	0.790376	0.59438	0.400514	1.12485	0.59225	0.221561	0.328081	0.183214	0.413296	2.02387	0.715812	0.724334	0.285473	0.317429	0.4346	0.362167	1.76823	0.370689	0.27269	0.941634	0.536859	NA	0.409036	0.281212	0.664683	0.236474	0.928852	0.502773	0.70303	0.86494
PLT	1.19259	218.54	0.712535	0.144922	NA	NA	0.350229	0.233989	0.27173	1.33449	1.12013	0.875573	NA	0.457411	0.529873	0.335133	0.246066	0.757823	0.800092	0.442315	0.280787	0.223422	0.495152	0.304941	0.489113	0.371364	0.181153	0.214364	0.629507	0.549497	0.181153	0.241537	0.519305	0.253614	0.377402	0.621959	0.510248	0.410613	0.101144	0.815188	NA	0.519305	0.27022	0.253614	0.511757	0.878592	0.220403	0.709516	0.872554
RBC	1.45223	4.69547	0.575338	0.0238071	NA	NA	0.714213	0.420592	0.142843	1.02371	0.547563	0.390833	NA	0.392817	0.230135	0.573354	0.505901	0.609065	0.293621	0.543595	0.291637	0.579306	0.628904	0.218232	0.706277	0.678502	0.42456	0.452335	0.432496	0.317428	0.634856	0.722149	0.68247	0.555499	0.674534	0.583274	0.543595	0.579306	0.486062	0.944348	NA	0.20236	0.640808	0.595177	0.916573	0.428528	0.745956	0.317428	1.52762
RDW	1.01791	13.7846	0.692747	0.593783	NA	NA	0.282754	0.862399	0.424131	0.381718	0.212065	1.22291	NA	0.791711	0.254478	0.402924	0.197928	0.296891	0.318098	0.353442	0.431199	0.36758	0.36758	0.749297	0.169652	0.452406	0.212065	0.438268	0.657402	0.508957	0.212065	0.650334	0.353442	0.678609	0.0706884	0.169652	0.572576	0.480681	0.614989	2.68616	NA	0.360511	0.516026	0.254478	0.0494819	0.155515	0.219134	0.212065	0.940156
TBIL	1.04659	0.577738	0.697727	1.74432	NA	NA	0.697727	0.407007	NA	NA	0.697727	0.348864	0.348864	0.348864	0.755871	0.203504	0.755871	1.04659	1.4536	1.42453	0.348864	0.348864	1.16288	0.348864	0.581439	0.29072	0.29072	0.29072	0.552367	0.348864	0.872159	0.407007	0.552367	0.697727	0.29072	0.348864	0.552367	1.04659	0.639583	0.814015	NA	0.407007	0.610511	0.348864	0.814015	2.09318	0.407007	0.29072	0.697727
TGL	1.18033	99.4281	0.77332	0.770412	NA	NA	0.377938	0.238392	0.139546	0.577082	0.250021	1.11056	0.697732	0.267464	0.411371	0.933216	0.441897	0.20932	1.11637	0.754423	0.441897	0.825649	0.360495	0.212227	0.424454	0.194784	0.51167	0.293629	1.33296	1.24429	0.101753	1.49722	1.07712	0.238392	0.523299	0.604701	0.72099	0.552371	0.633773	1.44198	NA	0.848907	0.838732	0.191876	0.267464	0.779134	1.15416	0.886701	0.68901
TP	1.38393	7.10284	0.711187	0.961063	NA	NA	1.76836	1.2686	0.922621	0.230655	0.615081	1.30705	1.84524	0.30754	0.230655	0.46131	0.74963	1.65303	0.826515	0.74963	1.19172	0.768851	0.999506	1.23016	0.922621	1.11483	0.230655	0.576638	1.63381	0.999506	0.576638	0.941842	0.634302	0.691966	0.576638	0.653523	0.634302	1.23016	0.422868	0.768851	NA	0.345983	1.5377	0.46131	0.807293	1.07639	1.03795	0.576638	1.74914
UALB	0.127563	17.2907	0.0941535	NA	NA	NA	1.73576	NA	NA	0.145786	0.865604	0.0455581	NA	0.0759302	0.258163	NA	0.0607442	NA	0.0425209	NA	0.106302	0.0455581	0.0182233	NA	NA	0.270312	0.186788	0.182233	0.0835232	NA	NA	NA	NA	0.0911163	NA	0.100228	NA	NA	0.0759302	NA	NA	0.145786	0.0759302	NA	0.0637814	0.0607442	NA	8.69249	0.230828
UALBCR	0.270494	78.1667	NA	NA	NA	NA	NA	NA	NA	NA	NA	NA	NA	NA	NA	NA	NA	NA	NA	NA	NA	NA	NA	NA	NA	NA	0.0958713	NA	NA	NA	NA	NA	NA	NA	NA	NA	NA	NA	NA	NA	NA	NA	NA	NA	NA	NA	NA	2.38309	0.0958713
WBC	1.41822	5.52934	1.08452	0.143014	NA	NA	0.357536	0.870003	0.357536	0.405207	1.3348	0.476714	NA	0.464796	0.411166	0.184727	0.840209	0.244316	1.17987	1.25733	0.583975	0.595893	1.07261	0.536303	0.357536	0.83425	0.452878	0.512468	0.780619	0.50055	0.536303	0.6674	0.452878	0.83425	0.357536	0.548221	0.679318	0.262193	0.393289	1.0011	NA	0.601852	0.28007	0.357536	0.339659	0.762743	0.673359	1.96645	0.393289
pHILIC_142.1225_1.3	1.8226	207697	1.409	0.19548	0.261322	NA	2.65092	0.670833	0.42112	0.304386	0.290001	1.9747	NA	0.689452	0.630242	0.341659	1.77555	0.0738009	0.176271	0.190321	1.07642	0.72699	1.99186	0.266794	0.881763	0.379765	0.243267	2.01412	0.233961	2.19973	0.187329	0.225991	1.87544	1.60246	0.916636	1.72304	0.0660737	0.276858	2.08035	1.10093	1.71328	2.19004	0.91139	0.2204	0.194512	1.89948	1.96668	0.0540968	0.0977889
pHILIC_199.0825_1.5	1.12636	161569	1.24534	1.64974	0.688983	NA	0.270623	0.554502	0.111855	1.06087	2.0075	0.84174	NA	0.460501	0.540988	0.531171	0.66111	0.462855	0.476007	0.286208	0.62416	1.23772	1.38097	0.751818	0.810324	0.691795	0.451113	1.94893	0.829733	1.22258	0.26428	1.41486	0.97337	1.68888	3.81099	1.5432	0.656057	0.821631	0.839916	0.362507	0.50289	1.02171	0.382985	0.340614	0.409865	0.71329	0.632566	0.722776	0.649847
pHILIC_154.1225_1.6	1.99229	1.36041e+06	1.98581	0.145578	0.347169	NA	2.07819	0.551582	0.193629	0.199022	0.391209	1.88962	NA	0.378825	0.280223	0.139772	2.00585	0.294133	0.174564	0.246972	0.862765	0.322629	1.60972	0.270807	0.996222	0.300362	0.317903	1.90535	0.232258	1.91505	0.0682237	0.169243	2.11563	1.52457	0.421627	1.74617	0.159637	0.185944	1.98823	0.928429	2.12721	2.1822	1.03985	0.251187	0.300955	1.77022	2.20875	0.073813	0.232742
pHILIC_302.3046_1.8	0.983647	261936	0.956342	0.460038	1.39536	NA	1.56475	0.928388	0.0499836	1.3805	1.42656	1.13036	NA	1.04747	0.59405	0.814648	1.87439	0.620467	0.583604	0.844621	0.801861	0.437361	0.751579	1.07635	1.11197	1.1118	0.871864	1.36298	0.712744	1.03714	0.350424	1.1232	1.69681	1.20374	0.681316	0.765122	1.50684	1.35883	1.28787	1.06659	1.73061	0.951931	0.717511	0.982207	0.95824	1.00098	1.17094	1.39595	1.42696
pHILIC_790.5707_2	1.03997	4.83814e+07	1.69881	1.54015	0.403584	NA	1.27389	0.9429	0.056057	0.541211	1.52398	0.701599	NA	0.290732	1.52446	0.931037	0.682986	0.899957	0.637586	1.41869	0.266112	0.754182	1.03822	0.297886	0.191283	1.33728	2.23271	0.395418	2.22152	0.233884	1.86407	1.6593	0.803328	1.45017	1.02617	0.418475	2.059	1.59018	0.380421	0.851041	0.0272572	0.790973	1.85369	1.74245	0.933831	0.677088	0.674646	1.32443	2.31421
pHILIC_257.1127_2	0.877177	315786	0.914754	0.97645	0.338446	NA	0.320842	0.721217	0.0015352	0.668497	0.822796	0.586258	NA	0.362307	0.48507	0.449423	0.111556	0.350796	1.2528	0.867752	0.617955	0.826896	0.839117	1.04765	1.32122	0.564578	0.531909	0.61018	0.5136	0.795765	0.567531	0.861125	0.549353	0.172669	4.87361	0.671386	0.740537	0.548518	0.289708	0.949146	0.135084	0.77343	0.633129	1.79585	0.427937	0.717197	0.811259	0.234436	0.672869
pHILIC_114.0661_2.5	0.656995	8.32844e+07	0.460698	0.769038	0.351541	NA	0.189821	0.218079	0.0511004	0.546092	0.430385	0.471001	NA	0.278566	0.143525	0.19936	0.374352	0.313844	0.331632	0.255802	0.332602	0.49543	0.654332	0.252238	0.472817	0.358552	0.483175	0.456634	0.278529	0.273195	0.450296	0.238053	0.343743	0.522104	0.570916	0.442641	0.296715	0.178692	0.203713	0.201773	0.401558	0.458996	0.290844	0.382094	0.113542	0.545143	0.521761	0.217565	0.316032
pHILIC_776.5554_3	0.670806	2.42673e+06	0.373547	0.273645	0.104701	NA	0.933616	0.56131	0.335803	0.513151	1.05787	0.397402	NA	0.305405	0.501952	0.678094	0.576588	0.592233	0.592854	1.50983	0.37385	0.322294	0.145991	0.359968	0.59996	0.638779	0.47881	0.484192	0.432459	0.528651	0.51509	0.529689	0.639671	0.590276	1.13055	0.620894	0.409326	1.01113	0.546191	0.147166	0.698631	0.460057	0.654977	0.491848	1.18768	0.656885	0.254588	0.61139	1.99524
pHILIC_137.0457_3.1	0.857877	4.37507e+06	1.13346	1.06424	0.404001	NA	0.744803	0.490327	0.476406	0.247613	0.833786	0.997645	NA	0.366411	0.325117	0.780856	0.60755	0.520691	0.593501	0.950592	0.755837	1.27488	1.61685	0.633726	0.493137	0.436311	0.362103	1.51318	0.549179	0.73359	0.862141	0.994474	0.816287	0.681369	0.24672	0.702075	0.335287	0.842028	0.952151	0.74755	0.985994	1.26028	0.814191	0.509962	0.353749	0.374263	0.93232	0.749247	0.359231
pHILIC_750.5399_3.1	0.573461	5.4556e+06	0.382156	0.221984	0.224084	NA	0.542923	0.428001	0.116492	0.548342	0.998452	0.298612	NA	0.294903	0.234706	0.429808	0.346917	0.487133	0.457575	1.23156	0.275395	0.335894	0.128451	0.527603	0.371923	0.467217	0.313245	0.134734	0.410269	0.231196	0.447097	1.41303	0.41981	0.522483	0.698771	0.140173	0.441155	0.577448	0.234116	0.254168	0.661236	0.349424	0.303028	0.622566	1.57401	0.19658	0.396204	0.690606	1.68476
pHILIC_764.5206_3.4	1.03404	732378	0.931745	0.172915	0.968677	NA	1.02747	0.722464	0.186317	0.893759	0.872159	0.594136	NA	0.740201	0.698163	0.636313	0.174647	1.24501	0.870342	1.89987	0.565172	0.833713	0.340248	1.18324	0.609387	0.990017	0.357791	0.680105	0.898395	0.267516	0.964343	0.581899	0.649058	0.767477	0.785159	0.605632	0.475737	1.04455	0.495564	0.2209	0.682093	0.967301	0.674979	0.234462	1.27089	0.181523	0.51319	0.644736	0.959703
pHILIC_768.5558_3.5	0.597263	1.44764e+06	0.724518	0.334179	0.0306433	NA	0.644614	0.174943	0.203256	0.633454	1.0616	0.2997	NA	0.630563	0.396962	0.538847	0.256273	1.00579	0.915448	1.35905	0.273226	0.314188	0.147224	0.434295	0.241871	0.327051	0.343743	0.115279	0.63641	0.220069	0.66112	0.608854	0.602725	0.776905	0.791003	0.32359	0.768989	0.474163	0.558122	0.20418	0.680422	0.644123	0.353413	0.361597	2.19408	0.411531	0.266821	0.739083	0.634528
pHILIC_740.5213_3.6	0.772338	484854	0.840127	0.436817	0.102681	NA	1.16998	0.401311	0.368697	0.805166	1.47947	0.416512	NA	0.508863	0.381095	0.672748	0.453874	0.821581	0.715867	2.84269	0.385587	0.389144	0.317038	0.528893	0.501438	0.830194	0.220667	0.095953	1.26376	0.257192	3.46879	1.73371	0.769577	0.295645	1.11076	0.415833	0.909457	0.635835	0.448638	0.401578	0.0239596	0.67166	0.454649	0.0143163	0.900419	0.332432	0.245381	0.64942	0.692554
pHILIC_738.5049_3.9	0.781784	235390	0.637061	1.08372	1.60578	NA	0.939221	1.53615	0.383041	0.775754	0.659364	0.52337	NA	1.44858	1.72472	2.5864	0.477915	2.72497	0.858717	0.341455	0.403538	1.71714	0.370754	1.04266	0.818301	0.998675	0.738946	0.495222	0.236501	0.786135	0.595085	0.706384	1.41568	0.663164	0.756237	0.537931	0.445683	0.462062	1.4098	3.80082	2.4746	1.10898	1.11157	0.711479	1.06827	0.768215	1.7032	0.772917	0.777386
pHILIC_716.5208_3.9	1.2131	1.03762e+06	0.937901	1.22041	0.627872	NA	1.25148	1.29946	0.35906	1.47579	1.25434	0.548546	NA	0.6418	1.15579	1.05338	0.890478	0.843192	0.740762	0.679612	0.520575	0.399094	1.09354	0.430468	1.0346	0.965392	1.10578	0.899833	0.328295	0.955694	0.48908	0.651588	1.69217	0.622688	0.798369	1.1284	1.23376	1.18725	0.863686	0.965922	0.417623	0.65593	0.85339	0.00457412	0.326834	0.828548	0.69188	0.857497	1.18295
pHILIC_223.1438_4.1	1.22538	390660	2.04	0.657605	0.384088	NA	0.404128	0.827322	0.419488	0.736908	1.16749	0.760535	NA	1.72966	1.09311	0.547934	1.23553	1.73601	1.42814	1.05302	0.588434	1.41021	0.882951	0.69833	0.296417	0.3598	1.95278	0.984314	1.5862	1.05636	0.410071	1.12803	0.991301	0.666504	0.991306	0.833807	1.83253	1.56506	1.42959	1.19162	0.322549	0.75668	0.460009	0.151451	1.33906	0.901575	0.691916	1.00912	1.38782
pHILIC_764.5217_4.2	1.186	1.9349e+06	1.01307	0.705396	2.36943	NA	0.319489	0.897186	0.00200834	0.590261	0.742907	0.442855	NA	1.14835	1.8909	0.794419	0.596861	1.04309	1.17792	0.976124	0.502009	0.550972	0.324061	1.11887	0.989223	0.684084	1.36671	0.836989	0.601813	0.395542	0.493538	1.46103	0.942084	1.00307	0.160992	0.734647	0.79731	0.887816	0.576547	1.11147	1.85545	1.21381	0.844665	0.825925	0.781706	1.1847	0.961665	1.44091	2.21352
pHILIC_722.5093_4.2	1.0904	282770	0.701858	0.770759	2.21004	NA	1.3958	0.818854	0.231256	0.712229	0.554514	0.63685	NA	0.782829	1.4692	1.68022	1.41142	1.60207	0.446237	0.883548	0.91498	0.663215	0.51091	1.14928	0.657615	0.672225	1.56804	0.894881	0.436812	0.461753	0.8588	0.760619	1.24706	0.582003	0.904952	0.869396	1.36825	0.9244	0.40397	2.71659	2.13797	1.23531	0.869333	0.693902	1.04681	1.53342	1.15317	1.92655	1.44603
pHILIC_752.5554_4.3	1.23845	4.67246e+06	1.13666	1.27222	0.175589	NA	0.803435	0.359014	0.310247	1.16659	1.38774	0.399438	NA	0.800296	0.933398	1.15437	0.609128	0.823904	0.513161	1.47684	0.344581	0.988436	0.492315	1.51489	0.981613	0.964671	1.94053	0.89737	0.619434	0.704194	0.15258	1.64857	1.53943	0.754627	0.444052	1.16661	1.10161	2.19848	0.873078	1.15972	1.11358	1.20738	0.640713	0.411875	1.16242	1.35208	0.892955	2.32162	1.6215
pHILIC_776.5553_4.3	1.26743	1.56578e+06	1.04359	0.821187	0.0716963	NA	1.13996	0.585371	0.136907	1.1294	0.984725	0.53196	NA	0.839017	0.593033	0.930378	0.915265	0.9061	0.604684	1.01265	0.389722	0.698324	0.392172	1.59265	0.681405	0.738436	1.80342	0.772294	0.586014	0.484669	0.525854	2.06477	1.05635	0.97226	0.447868	0.901868	1.14852	2.00617	0.551869	1.1753	0.342915	1.20987	0.306262	0.223557	1.54127	1.14963	1.34633	2.77906	2.99101
pHILIC_750.5404_4.4	1.30782	4.71237e+06	0.935514	1.33497	0.284325	NA	1.31074	0.501953	0.371101	0.917081	1.07994	0.656394	NA	0.732495	1.0938	0.856425	0.984171	0.950883	0.618571	1.40629	0.454127	1.17467	0.435766	1.24971	0.900571	0.914612	2.13479	1.13762	0.513591	0.618964	0.251065	1.57336	1.04148	1.0748	1.13752	1.04122	1.38316	1.48472	0.774023	1.63749	1.31231	0.767709	0.67898	0.102404	1.53834	1.06796	1.29127	2.33317	1.23414
pHILIC_724.5254_4.4	1.25199	3.143e+06	0.947089	1.19505	0.0883196	NA	1.10833	0.455288	0.400737	1.13099	1.12044	0.592655	NA	0.545398	0.853408	1.11415	0.471193	1.04075	0.793738	1.90314	0.485704	1.14311	0.643391	1.3042	1.09683	0.868813	2.05998	0.887491	0.578938	0.38442	0.158836	1.3882	1.46423	0.926696	0.846338	1.39531	1.16044	1.29362	1.12993	1.22903	1.5737	0.687474	0.99401	0.0587908	1.10131	1.1119	0.955386	2.39364	1.29368
pHILIC_738.5403_4.4	1.25702	252527	0.877782	0.987378	2.43285	NA	1.21501	0.802198	0.291264	1.56326	0.821638	0.765134	NA	0.952497	0.8202	1.01163	1.15708	1.06281	0.466567	1.12205	0.476686	0.970972	0.397719	1.05794	1.11837	0.651545	1.50997	0.697699	0.604161	0.464321	0.275579	1.60506	1.02919	1.0465	0.509082	0.781406	1.45345	2.11507	0.509803	0.475736	0.85924	1.36003	1.13785	1.2028	1.1906	1.31496	0.595339	2.0622	1.68
pHILIC_740.522_4.4	1.1665	1.44845e+06	1.08584	0.689623	1.02053	NA	0.547669	0.8693	0.156823	1.34084	1.69371	1.0414	NA	0.891907	0.966019	0.832987	1.02752	1.53772	1.08474	1.28523	0.457952	0.857067	0.337784	0.758066	1.09603	0.399645	0.80526	0.832283	0.994325	0.466216	0.670197	1.2345	1.34622	0.468907	0.294971	0.644534	1.211	1.01835	0.893924	0.912864	0.0568009	1.14909	1.53728	0.809569	1.20738	1.101	0.896876	1.59061	1.45725
pHILIC_768.5548_4.4	1.30005	2.82319e+06	0.94863	0.629851	1.23827	NA	0.889984	0.817572	0.0727496	1.21432	1.32163	0.596825	NA	1.05384	0.969546	1.01563	0.240302	1.23048	0.933043	0.639681	0.668688	0.584626	0.804445	0.494763	0.532679	0.915821	1.84806	0.665836	0.673692	0.502959	0.874714	1.4776	1.34354	1.06738	0.203583	0.341054	1.16574	1.57677	0.71423	0.524669	1.87486	0.627772	0.65737	0.783064	1.39943	0.747967	0.864243	1.52608	1.98682
pHILIC_728.5563_4.5	1.21566	919209	0.990611	1.73116	0.475707	NA	0.613235	0.601968	0.311325	2.36136	1.20203	0.947581	NA	0.902114	0.999273	1.24374	0.455957	0.741242	0.892987	1.18518	0.653832	0.749878	0.830672	1.08463	1.08444	0.839753	1.69214	1.14202	1.06739	0.658648	0.520687	0.524764	1.55079	1.29988	0.566174	1.30431	1.64676	1.49308	0.908794	1.03126	0.193163	0.867446	1.18062	0.385173	2.21591	1.33163	0.789852	3.21978	1.82404
pHILIC_792.5536_4.5	1.21516	876238	1.16352	0.083716	2.17358	NA	0.262316	0.885634	0.114771	0.672613	0.568616	0.556409	NA	1.22023	1.23897	0.803252	0.87869	0.707649	0.381459	0.882894	0.546284	0.488974	1.0157	1.21919	0.410443	0.823907	1.59141	0.942913	0.645283	0.383442	1.65663	1.53405	0.57951	1.20379	0.561047	0.575643	0.921126	0.804379	0.57985	0.866831	1.61267	0.739186	0.382654	1.24385	0.890378	0.799613	1.18136	1.27374	1.91839
pHILIC_298.1139_4.7	0.761361	55336.1	0.793722	0.580519	0.92951	NA	0.604856	1.42281	0.102141	1.43672	0.271801	1.59693	NA	0.992363	1.01185	0.737001	0.955049	0.393655	0.19796	0.564499	0.542442	0.963	0.590358	0.453276	0.709966	0.936917	0.407343	0.278865	0.333207	0.974227	0.266397	1.48657	1.08068	0.833599	0.544014	1.07507	0.541589	0.509615	0.806077	2.05251	1.30319	0.6395	0.905491	0.365245	0.676907	0.722939	0.229073	1.70087	0.366588
pHILIC_834.5972_4.7	0.276739	1236609668	0.233209	0.212189	0.0410799	NA	0.224882	0.154033	0.265976	0.222187	0.155576	0.134768	NA	0.145802	0.0990028	0.0936378	0.32056	1.45028	1.47989	0.872862	0.0983757	0.0707635	0.262314	0.17405	0.149069	0.22637	0.678705	0.304844	3.37067	0.216558	0.9464	3.14527	0.170121	0.436814	2.1986	0.216207	0.867066	3.64895	0.243497	0.201135	0.0534076	0.0681332	0.172048	0.82963	1.10349	0.242405	0.31711	1.93495	2.12305
pHILIC_764.557_4.7	0.624946	176408	0.49381	0.727309	0.744917	NA	0.212046	0.282913	1.23729	0.382119	0.635179	0.702707	NA	0.16896	0.236491	0.37069	0.666156	1.76386	2.58972	0.623415	0.224517	0.167672	0.591063	0.402145	0.486508	0.30136	0.591984	1.0684	0.866933	0.437768	0.558414	2.40275	0.690537	1.03211	1.19408	0.643136	0.370454	4.1847	0.322782	1.01113	0.805375	0.512324	0.534602	0.050657	0.96091	0.582059	0.551846	0.501326	0.873835
pHILIC_806.567_4.8	0.239868	3.40163e+08	0.215869	0.173575	0.0694063	NA	0.183881	0.163673	0.223894	0.134001	1.36831	0.16221	NA	0.105909	0.0575634	0.0712528	0.268756	1.34739	0.130111	0.435634	0.101203	0.093428	0.329209	0.14668	0.140107	0.184992	0.438951	0.233976	3.38542	0.166125	0.263454	3.47348	0.111676	0.350114	1.54948	0.19599	0.396494	3.58556	0.20381	0.186083	0.0759715	0.0705637	0.143772	0.307348	1.11848	0.209725	0.243629	2.3485	2.30052
pHILIC_810.597_4.8	0.271009	2143982349	0.207521	0.119709	0.00148025	NA	0.225849	0.143306	0.224844	0.231095	1.78279	0.136844	NA	0.127647	0.0311109	0.0988677	0.237728	1.36346	0.238282	0.621141	0.0969105	0.0804827	0.305141	0.103989	0.138864	0.200693	0.485419	0.231055	3.53087	0.165787	0.622387	3.33574	0.173756	0.371081	1.80748	0.118384	0.532602	3.80791	0.22836	0.169723	0.0725357	0.0939961	0.156708	0.211189	0.608982	0.157907	0.202802	2.58081	2.54675
pHILIC_585.2694_4.9	1.31314	2.60764e+06	1.28738	0.737893	0.402428	NA	0.658842	0.491824	0.665591	1.42814	0.474739	0.806633	NA	0.739373	0.645403	1.20574	0.346734	0.790488	1.47039	0.62216	1.34087	0.557336	0.693593	0.634455	0.708946	1.23725	0.715487	1.26178	0.842934	1.14055	0.110122	1.04093	0.819912	1.39834	0.560624	2.09705	0.928171	1.01694	1.60396	1.45743	1.13593	0.990761	1.13493	2.50997	0.848387	0.939218	0.684825	0.907585	0.722282
pHILIC_219.0795_5	0.814507	1.41674e+06	0.755673	0.658449	0.370344	NA	0.364656	0.711134	0.684663	0.969945	0.220177	0.928451	NA	0.466634	0.782195	0.832239	0.297307	0.711577	0.328238	0.521895	0.647091	0.581576	0.813938	1.11208	1.14832	0.456275	0.757501	0.511625	0.457212	0.51656	0.34343	0.620438	0.544585	0.833444	0.17176	0.558536	0.283731	0.363754	0.247438	0.778121	0.30194	1.12171	0.543437	0.241276	0.466277	0.981511	0.608665	0.511499	0.718086
pHILIC_816.5884_5	0.318783	220191	0.500345	0.669178	0.227644	NA	0.114913	0.0919682	0.0390563	0.155582	2.07782	0.183596	NA	0.468395	0.0388587	0.174131	0.28239	0.36618	0.93883	0.429159	0.133595	0.15354	0.246361	0.233482	0.183587	0.165404	0.412258	0.42775	0.260742	0.162968	0.0703205	0.639383	0.560443	0.139518	1.12384	0.261983	0.231221	0.593799	0.111725	0.159496	0.305491	0.198777	0.112702	0.127609	4.70498	0.168393	0.359542	0.786558	1.03936
pHILIC_850.6644_5	0.441434	420518	0.381778	2.20726	0.0339238	NA	0.22933	0.183477	0.0596431	0.536685	2.95274	0.277266	NA	0.404108	0.170167	0.160144	0.236865	0.321708	0.758632	0.61604	0.227658	0.437498	0.730128	0.196925	0.29012	0.299593	0.573656	0.37961	0.772188	0.204568	0.232815	0.69429	0.573792	0.273663	0.625025	0.295341	0.373125	1.33157	0.163478	0.11634	0.0546175	0.673777	2.37155	0.178607	1.16567	0.312376	0.55136	0.623917	0.324751
pHILIC_764.5577_5	0.430246	234146	0.27974	1.0307	0.768516	NA	0.225459	0.0741442	0.107531	0.19371	2.14184	0.310147	NA	0.39034	0.101387	0.129097	0.604467	0.129196	1.15231	0.49438	0.167791	0.29843	0.990557	0.311299	0.160395	0.269254	0.34885	0.413411	0.520799	0.149356	0.056753	0.697959	0.975509	0.119586	1.00742	0.467841	0.143859	0.827486	0.107445	0.278812	0.2101	0.25002	1.45422	0.00556765	4.27795	0.234875	0.51922	0.677812	0.628849
pHILIC_834.5975_5	0.259766	8.75811e+06	0.212496	0.818933	0.02809	NA	0.14278	0.102986	0.0230479	0.236083	2.56187	0.199917	NA	0.272951	0.172961	0.13675	0.34382	0.183905	0.978509	0.304124	0.154631	0.176413	0.175801	0.118683	0.144751	0.136793	0.457601	0.201999	0.288224	0.114027	0.10568	0.457999	0.657395	0.10298	0.591446	0.281317	0.251949	0.969221	0.0590904	0.166105	0.0929657	0.151299	0.193098	0.0564423	5.02381	0.140386	0.392406	0.654067	0.407253
pHILIC_892.6501_5	0.467521	208277	0.454357	0.459793	0.0560353	NA	0.367454	0.159784	0.00950573	0.280707	1.81278	0.37676	NA	0.127794	0.0384921	0.291516	0.706778	0.330453	0.338537	0.578267	0.243078	0.30282	0.330345	0.127384	0.171029	0.153252	0.81702	0.142199	0.457612	0.199785	0.140317	0.813666	0.620948	0.165342	0.978922	0.444087	0.542472	1.96028	0.169638	0.370435	0.057716	0.53287	2.17829	0.0540381	1.65498	0.324101	0.712393	1.09645	0.848653
pHILIC_810.5973_5	0.213357	3.91433e+07	0.198354	0.725628	0.0242554	NA	0.128496	0.0444729	0.00313468	0.237378	1.80047	0.151393	NA	0.270189	0.116846	0.0918457	0.203423	0.16803	0.827367	0.32247	0.13214	0.207697	0.133423	0.122209	0.104164	0.0747366	0.358622	0.187679	0.235159	0.0781263	0.10945	0.407735	0.562002	0.0908369	0.621124	0.172034	0.213765	0.792749	0.0846685	0.116853	0.0169983	0.170267	0.148544	0.0171152	5.31136	0.225071	0.286665	0.445859	0.270129
pHILIC_806.5663_5	0.215098	2.78303e+07	0.166903	0.748717	0.0675029	NA	0.124019	0.109617	0.00233835	0.231898	1.60378	0.185864	NA	0.223981	0.153526	0.0661864	0.263327	0.152004	0.775313	0.288894	0.119165	0.164654	0.120356	0.109428	0.127634	0.127213	0.385288	0.172768	0.250557	0.0955583	0.0896846	0.470911	0.518273	0.0878684	0.49783	0.221105	0.120776	0.625045	0.0445442	0.126024	0.00452894	0.101557	0.102	0.0214788	5.29597	0.210873	0.340523	0.592121	0.372462
pHILIC_782.5665_5.1	0.201602	8.85837e+07	0.173118	0.651785	0.0580683	NA	0.0773727	0.0692388	0.00908355	0.190561	1.58825	0.146622	NA	0.230016	0.128108	0.0627394	0.134385	0.192851	0.830842	0.317597	0.104255	0.188	0.0925921	0.0760512	0.107325	0.0761347	0.311151	0.175699	0.252547	0.0993992	0.12223	0.430044	0.510952	0.0791757	0.650259	0.151891	0.161739	0.670142	0.0808797	0.108599	0.0237841	0.17278	0.139947	0.006783	5.59418	0.218573	0.274389	0.408208	0.270107
pHILIC_778.5358_5.1	0.311153	198636	0.292681	0.615124	0.197754	NA	0.286785	0.0401512	0.0175998	0.170729	2.51616	0.294701	NA	0.210136	0.173518	0.168062	0.446577	0.236727	1.35342	0.203526	0.141342	0.153262	0.140672	0.155103	0.140543	0.208007	0.259654	0.110432	0.47524	0.128029	0.141014	0.445643	0.765808	0.207076	0.683173	0.294756	0.151496	2.65761	0.0887531	0.26012	0.198582	0.151901	1.5569	0.0591032	5.00073	0.232051	0.329866	0.559686	0.457206
pHILIC_742.5724_5.1	0.284957	2.99066e+06	0.261827	0.754518	0.144605	NA	0.0759911	0.133788	0.0403856	0.245624	2.41798	0.239081	NA	0.354123	0.173733	0.0669078	0.247142	0.0421568	1.20447	0.487885	0.12531	0.281241	0.135994	0.170473	0.225625	0.158926	0.130381	0.280434	0.344413	0.140101	0.0866224	0.499307	0.618422	0.137602	0.981358	0.364495	0.257153	1.24906	0.111528	0.148083	0.103177	0.28986	0.177338	0.132737	0.898784	0.267492	0.369566	0.335834	0.311609
pHILIC_754.5367_5.1	0.326633	398799	0.200197	0.450769	0.0977878	NA	0.287416	0.0328185	0.116803	0.163009	1.43141	0.133251	NA	0.188525	0.20626	0.125623	0.265162	0.374169	1.55042	0.245375	0.120307	0.231716	0.203001	0.0945605	0.120431	0.290093	0.352239	0.183715	0.346157	0.129681	0.276012	0.495525	0.870639	0.188569	1.04105	0.18015	0.147833	0.253397	0.193245	0.210178	0.174461	0.287601	1.62202	0.372942	4.72104	0.183287	0.297815	0.355238	0.571126
pHILIC_768.5508_5.1	0.337581	399817	0.244103	0.786647	0.384087	NA	0.225456	0.0951224	0.0515415	0.246869	3.39928	0.107273	NA	0.376685	0.124069	0.152617	0.187317	0.407985	0.532795	0.65208	0.23508	0.209534	0.184101	0.145398	0.174163	0.257486	0.593429	0.264705	0.355428	0.0761642	0.225881	0.760582	0.609135	0.110789	0.604788	0.195453	0.156462	0.88496	0.159217	0.104475	0.113165	0.144259	0.161456	0.0789456	1.09665	0.235271	0.395818	1.07671	0.751839
pHILIC_786.5972_5.1	0.188076	7.20899e+07	0.173119	0.573613	0.0568126	NA	0.0639803	0.15047	0.00982276	0.225869	1.72436	0.143546	NA	0.260996	0.172738	0.0957674	0.20025	0.123813	0.92409	0.327279	0.106002	0.184472	0.0743006	0.0590649	0.116115	0.0773731	0.262451	0.17373	0.305513	0.109937	0.121014	0.352411	0.570976	0.125849	0.745397	0.260583	0.203406	0.724041	0.0796377	0.142299	0.058975	0.202018	0.134399	0.0248103	6.01778	0.198701	0.292712	0.275066	0.245842
pHILIC_772.5828_5.1	0.233095	2.64033e+06	0.22644	0.556616	0.0465134	NA	0.0933382	0.189646	0.0670884	0.249955	2.4608	0.136778	NA	0.235225	0.153952	0.0699308	0.129988	0.207615	1.46134	0.29641	0.101253	0.172143	0.108327	0.0683148	0.163215	0.0680669	0.346717	0.189023	0.307305	0.14809	0.1137	0.398296	0.615896	0.11404	1.2156	0.205078	0.277863	1.47174	0.0975443	0.129789	0.0372256	0.269738	0.11498	0.116176	5.61547	0.29483	0.33204	0.27886	0.29635
pHILIC_758.5668_5.1	0.175537	1.64243e+08	0.164886	0.387361	0.0179376	NA	0.0432866	0.150416	0.0217571	0.180564	1.63558	0.118628	NA	0.207059	0.155405	0.072809	0.169933	0.135	0.879452	0.279764	0.0962509	0.194379	0.0602881	0.056433	0.132046	0.0867067	0.186565	0.192537	0.251814	0.14082	0.109686	0.376397	0.508796	0.090461	0.814069	0.253981	0.176782	0.751745	0.0530474	0.0968261	0.0188392	0.188991	0.125369	0.0135576	6.1538	0.199418	0.270266	0.232934	0.240801
pHILIC_746.5694_5.1	0.275165	1.67701e+06	0.247326	0.354045	0.129568	NA	0.160651	0.279596	0.140959	0.280997	3.50428	0.12146	NA	0.115516	0.182653	0.065576	0.152249	0.211122	1.84569	0.425544	0.082654	0.21565	0.142047	0.057728	0.141704	0.155138	0.385415	0.183436	0.302085	0.185689	0.129113	0.511682	0.651589	0.105884	1.31469	0.290722	0.201112	1.2744	0.115678	0.161232	0.173463	0.305314	1.68993	0.195776	4.99627	0.308176	0.298696	0.337878	0.323782
pHILIC_732.5525_5.1	0.330979	5.06291e+06	0.275004	0.203034	0.116976	NA	0.214596	0.218414	0.143289	0.211509	2.96531	0.145504	NA	0.119737	0.180904	0.133317	0.273233	0.178938	1.51044	0.275692	0.104783	0.246086	0.160491	0.0788042	0.136626	0.186997	0.0543639	0.260457	0.36502	0.204742	0.263119	0.4868	0.827082	0.162057	1.36853	0.355625	0.214444	1.96545	0.202955	0.202453	0.219723	0.321105	0.376141	0.164866	0.993591	0.236466	0.327265	0.298038	0.350144
pHILIC_247.1437_5.3	0.625209	2.62729e+06	0.472112	0.101621	0.088247	NA	0.161783	0.156008	0.165109	0.324684	1.49185	0.323746	NA	0.396017	0.213234	0.113006	0.331332	0.199891	0.350703	0.497695	0.210465	0.280483	0.567852	0.416555	0.250617	0.183098	0.383241	0.112932	0.408045	0.299238	0.148192	0.63899	0.181632	0.488743	0.648547	0.50784	0.355416	0.26321	0.176385	0.194261	0.342605	0.36796	0.39397	0.101615	0.957951	0.142589	0.237746	0.204432	0.484683
pHILIC_583.2539_5.3	1.01494	1.25149e+06	0.631481	1.32136	1.35122	NA	0.544069	0.455549	0.24644	0.887063	0.536328	0.913983	NA	0.318191	0.784282	0.936488	0.789256	1.41188	1.10659	1.09061	0.24413	0.345004	0.545395	1.26449	0.626435	0.813232	0.0807025	0.885309	0.89678	0.567871	1.21848	1.1986	0.608525	0.877593	0.720856	0.922091	0.882258	0.498216	0.813673	1.4033	1.18883	2.09555	0.415221	1.56998	0.855993	0.190446	0.517494	0.959974	1.00404
pHILIC_428.3736_5.5	1.07991	135993	1.17882	0.495921	1.01137	NA	0.811151	0.721914	0.195763	1.91765	1.41239	0.855769	NA	0.824969	0.553396	0.686045	0.534082	0.850235	0.706616	0.775809	0.657418	0.71249	0.536077	1.20561	0.771449	0.639025	0.944774	0.666733	0.541118	0.578385	1.11605	0.764162	1.35718	0.192968	0.505147	1.06642	1.56286	1.5019	0.18666	1.0916	0.501805	1.24849	0.999508	0.0491844	0.435894	1.11382	1.01321	0.944935	1.01455
pHILIC_400.3413_5.6	0.987197	651070	0.919579	0.475916	1.36426	NA	0.937118	1.08088	0.0951902	1.41776	1.12667	0.996033	NA	1.00645	0.348481	0.370936	0.563807	0.295557	0.897556	0.632526	0.728063	0.86511	0.994816	0.807544	0.468566	0.966872	1.07165	0.313696	0.546738	0.734806	1.19438	0.916412	0.998131	0.428283	0.165257	1.23468	0.942664	1.23916	0.435872	0.651926	0.254646	1.46509	0.78781	0.068256	0.759103	0.86563	1.4175	1.26255	0.932158
pHILIC_813.6806_5.6	0.933457	8.91907e+06	0.987263	0.714779	0.39838	NA	0.905006	0.972947	0.408539	1.33895	1.17839	0.78677	NA	1.07725	0.32935	1.13456	0.569835	0.229784	0.478344	1.23241	0.576378	0.521946	0.775467	1.29752	0.547227	0.839966	1.29746	1.13653	0.940158	0.593793	0.335169	0.590328	0.977552	1.05872	0.576802	0.527031	1.12626	1.3666	0.617975	0.372109	0.726923	0.520213	0.927073	0.244574	1.48842	0.901678	1.99159	0.996776	1.18718
pHILIC_785.6497_5.6	1.07077	6.90987e+06	0.908889	0.530624	0.455407	NA	1.24603	0.978372	0.696712	1.27829	1.66805	0.906389	NA	1.04309	0.396169	1.21503	1.04242	0.306021	0.558004	1.65554	0.635314	0.612776	1.01905	1.23302	0.818219	1.27635	1.31156	1.23773	0.985067	0.704137	0.452885	0.573198	1.41603	1.28068	0.538353	0.49412	1.41399	1.55959	0.712316	0.472547	1.18769	0.663002	1.06771	0.308109	1.61126	1.14603	2.21903	1.33839	1.34389
pHILIC_372.31_5.6	0.874374	313781	0.767875	0.761234	1.49291	NA	0.591105	1.17576	0.40282	0.645854	0.953064	0.70195	NA	0.395853	0.365232	0.390222	0.418657	0.962757	0.708361	0.347334	0.508342	0.494953	0.819929	0.351763	0.242039	0.591586	0.584735	0.769578	0.525958	0.311202	0.975144	0.816785	0.463849	0.360533	0.35061	0.576108	0.112497	1.11623	0.477843	0.570569	0.484922	0.857985	0.161368	0.136722	0.733014	0.431666	0.500763	0.642965	1.18623
pHILIC_731.6033_5.7	0.835383	3.25051e+06	0.730217	0.481063	0.212742	NA	0.988294	0.846917	0.369421	1.38639	1.24563	0.827472	NA	1.03581	0.278585	1.05849	0.568797	0.265863	0.285691	1.12275	0.596535	0.664021	0.639681	1.09624	0.502635	0.750545	1.15597	0.916922	0.57954	0.640237	0.458869	0.428165	0.967793	0.831447	0.475477	0.328186	0.893185	1.40313	0.713744	0.313987	0.675304	0.591535	0.808585	0.249876	1.21695	0.753568	1.81166	0.741939	0.971288
pHILIC_703.5724_5.7	0.762786	1.49305e+07	0.7538	0.694746	0.267833	NA	0.928839	0.55845	0.25538	0.874733	1.1921	0.544034	NA	0.755437	0.510329	0.928452	0.445853	0.326094	0.601497	0.909099	0.533462	0.524095	0.367202	0.613769	0.418878	0.626605	0.609	0.784516	1.1654	0.708574	0.189104	0.630997	1.69645	0.714289	3.32908	0.629753	0.801421	1.70799	0.503137	0.380008	3.24165	1.03499	0.186474	0.182549	1.35814	0.734446	1.33957	0.62446	0.677669
pHILIC_288.2161_5.8	0.896384	4.17369e+06	0.732638	0.662541	0.611314	NA	0.712238	0.470849	0.362858	0.83043	0.616678	0.3861	NA	0.296629	0.1419	0.329343	0.512176	0.633276	0.361794	0.309689	0.402175	0.787244	0.986606	0.222751	0.701821	0.630063	0.369947	0.678935	0.378205	0.30273	0.141538	0.371836	0.192542	0.498063	0.279016	0.64199	0.114682	0.336618	0.374466	0.823667	0.180733	0.387163	0.369093	0.0519635	0.319307	0.244218	0.294516	0.43539	0.330468
pHILIC_310.1756_5.8	0.944028	227035	0.951246	0.85643	0.725139	NA	0.132088	0.100867	0.537074	0.913306	0.580717	0.849516	NA	0.427052	0.880047	0.876852	0.595974	0.959874	0.821099	0.84695	0.663056	0.704888	0.750726	0.420785	1.5721	0.388364	0.719616	0.182612	0.128475	0.572697	0.732605	1.38563	0.64455	0.641908	1.25626	0.332514	0.88111	0.697947	0.653177	1.48564	0.736151	0.827206	1.18497	0.463411	0.461673	0.323112	1.11354	0.520634	0.496319
pHILIC_542.3221_6	0.902737	4.75331e+06	0.590258	0.791478	0.336894	NA	0.483404	0.132293	0.0309781	0.180367	0.625151	0.726593	NA	0.606292	0.621067	0.318327	0.722098	0.427642	0.966081	0.782488	0.246547	0.27739	1.51106	0.149897	0.26181	0.1723	0.307578	0.368949	0.683086	0.27574	0.353047	0.545889	0.862219	0.404405	3.76586	0.765394	0.354154	1.9984	0.306218	0.245336	0.0497781	0.252488	0.832189	0.0747981	3.06408	0.496897	0.625018	0.821737	0.716368
pHILIC_360.2736_6.1	1.21384	258029	0.509044	0.216075	0.298637	NA	0.458677	0.630641	0.237349	0.360583	0.657819	0.33655	NA	0.232097	0.320604	0.278847	0.123623	0.373627	0.533752	0.399043	0.285144	0.384808	1.14509	0.178332	0.108735	0.281423	0.36202	0.438416	0.446394	0.27315	0.594748	0.654191	0.709859	0.490629	1.72363	0.64186	0.191353	0.512274	0.065939	0.399281	0.167307	0.84332	1.3345	0.195846	1.60684	0.281619	0.285277	0.721054	0.597863
pHILIC_166.0861_6.2	0.36593	6.45414e+06	1.58277	0.294598	0.120961	NA	0.148996	0.246545	0.0581382	0.239999	0.8565	0.313103	NA	0.265478	0.162239	0.201928	0.169719	0.205502	0.056845	1.44262	0.199683	0.274818	0.339059	0.34741	0.190884	0.18607	0.327943	0.0744371	0.469834	0.229277	0.025527	0.634021	0.222514	0.157148	1.9907	0.501922	0.291408	0.268878	0.162363	0.244915	0.0601098	0.154411	0.224161	2.11474	0.977305	0.292737	0.258288	2.0064	0.325637
pHILIC_158.1174_6.2	1.15074	629575	0.818585	0.184982	1.19144	NA	0.336052	0.916597	0.567414	1.33115	0.865864	0.948285	NA	2.15626	0.864119	0.638309	0.731694	0.57942	0.401677	0.195988	0.964083	0.66647	0.586025	1.38149	0.466073	0.847166	1.19972	0.429483	0.739668	0.365809	1.1953	0.81425	0.960056	0.983851	0.916136	0.98956	0.165263	0.758673	1.16262	1.01008	0.259045	0.53124	1.14531	0.92468	0.356694	1.06269	0.339532	1.16761	0.761122
pHILIC_224.1278_6.2	1.21251	275044	0.694493	0.53184	0.401582	NA	1.73624	1.44133	1.03321	0.36108	0.968162	1.42565	NA	2.07255	0.954992	0.578862	0.45939	0.686823	0.521065	0.586203	1.22852	0.665089	0.86817	1.19933	0.923994	0.660556	1.141	0.816576	0.634994	0.502393	1.99561	0.572675	1.11449	0.819753	1.11409	1.31326	0.779279	0.823083	1.44775	0.565041	0.171456	0.740559	2.43201	1.07647	1.30344	0.985773	1.16076	0.429115	0.665146
pHILIC_221.0917_6.6	0.853169	304100	1.44929	0.644616	4.65275	NA	0.464065	0.528763	0.0567398	0.775737	1.29088	0.669289	NA	0.301922	1.11525	0.37826	0.188731	0.723594	0.481802	0.481802	0.861683	0.600299	0.833201	0.456074	0.755252	0.975032	0.56158	0.377762	0.433818	0.363504	0.613554	0.233484	0.318381	0.341435	0.339766	1.51285	0.394116	0.558467	0.851482	1.6498	0.504969	1.4382	1.0181	0.225155	0.236017	0.726825	0.745903	1.72532	0.350336
pHILIC_104.1069_6.6	0.895503	1.17596e+07	1.28305	1.32777	0.482032	NA	0.78304	0.811471	0.0895219	0.842812	1.33799	0.863827	NA	0.920854	0.808685	0.593275	0.645477	0.579868	0.531277	0.704682	0.401363	0.456427	0.780245	0.6193	0.763228	0.824981	0.670884	0.738757	0.415272	0.641205	1.02478	1.41463	0.854655	0.755788	1.40184	0.843469	0.496184	0.571762	0.425384	0.731313	1.26753	0.965447	1.11616	0.146274	0.381884	0.7624	0.476905	0.745196	0.610629
pHILIC_130.0863_6.6	1.10202	1.6906e+06	0.696431	0.544276	0.482225	NA	0.20895	0.339326	0.829592	1.2591	1.31147	0.677666	NA	0.715734	0.983472	0.795719	0.907777	1.1323	0.295523	0.308543	0.313027	0.744972	0.861192	1.177	0.371173	1.15199	0.471918	0.520681	0.475241	0.492308	0.208963	0.265777	0.535368	2.01668	1.07425	0.463971	1.09705	0.736939	0.706663	0.425731	0.643868	0.821404	0.618169	0.50234	0.615812	0.448425	0.582659	0.518528	0.366277
pHILIC_144.1018_6.7	1.50938	1.03242e+07	1.20524	1.04373	0.160613	NA	1.62381	1.41654	2.98	2.43564	1.27247	1.43185	NA	1.30023	1.18363	1.04676	0.311457	1.1299	1.05989	1.0048	0.314227	0.791947	1.18685	1.30522	1.65929	0.744166	1.49116	0.358955	0.87774	1.1452	0.442527	0.738774	0.810044	1.49451	0.419443	1.59613	2.02501	0.976731	0.521663	0.859849	1.79282	1.14989	1.47223	1.27096	0.739657	1.05176	0.533152	0.290032	0.741903
pHILIC_282.119_6.7	0.629939	537296	0.65443	0.974026	0.57171	NA	0.45716	0.759347	0.437571	1.36481	0.728289	1.15333	NA	0.666692	0.901481	0.483283	2.25866	0.930156	0.399429	0.426806	0.460001	0.620516	0.593482	0.75832	0.686487	0.658641	0.451789	0.396692	0.493759	0.773868	0.0931775	0.529993	0.298077	1.31474	0.896583	1.14537	0.756356	0.429906	0.607663	1.36555	0.351653	0.791859	1.08391	0.288234	0.418417	0.989594	0.477096	0.424247	0.465121
pHILIC_205.0969_6.7	0.525507	1.21495e+07	0.677106	0.632315	0.714048	NA	0.205436	0.194664	0.322798	0.322845	0.473402	0.411439	NA	0.57496	0.586861	0.471212	0.602527	0.394185	0.232419	0.194368	0.3429	0.631971	0.58957	0.741089	0.320142	0.255925	0.309285	0.182456	0.454864	0.410586	0.260521	0.348438	0.159493	0.348125	0.366228	0.56421	0.303577	0.151086	0.434264	0.429897	0.0288738	0.30508	0.462543	0.393815	0.469877	0.464627	0.444148	0.479325	0.228349
pHILIC_200.128_6.8	0.996734	129195	0.568677	0.47807	4.6685	NA	0.462565	0.891692	0.0604842	0.574752	0.699557	0.836471	NA	0.439541	0.582172	0.630568	0.243671	0.524458	0.297988	0.207983	0.19117	0.359688	0.392614	0.24667	0.704119	0.455321	0.644915	0.322594	0.323626	0.556705	0.390482	0.435603	0.434769	0.686471	0.56862	0.367878	0.412365	0.838331	0.375857	0.48607	1.03162	0.387905	0.388821	0.755522	0.207255	0.699631	0.174911	0.69679	0.395462
pHILIC_150.0581_7	0.568846	2.07513e+06	0.637485	0.284159	0.289653	NA	0.271084	0.554056	0.610795	0.459547	1.25017	0.547868	NA	0.490112	0.233886	0.220434	0.303637	0.195549	0.260928	0.248097	0.347722	0.500895	0.166508	0.416377	0.508621	0.252002	0.444775	0.282375	0.308529	0.311777	0.249351	0.760114	0.318652	0.216881	0.297188	0.246546	0.543121	0.217009	0.577797	0.549933	0.384809	0.304265	0.456334	0.35516	0.0926313	0.384545	0.563405	0.366094	0.512177
pHILIC_216.1227_7	0.111744	1.11196e+06	0.512244	0.0740264	0.0175407	NA	0.126662	0.141072	0.0997692	0.168048	6.05827	0.131505	NA	0.048708	0.128085	0.0243989	0.134225	0.145603	0.0261321	0.314184	0.110702	0.102913	0.134509	0.156245	0.0477038	0.0604009	0.244826	0.0717161	1.09335	0.0577215	2.11276	0.538482	0.0665751	0.237204	3.84107	0.0807934	0.0556251	0.0698091	0.0472594	0.10784	0.114872	0.0765742	0.126326	0.0716136	1.29168	0.145925	0.14486	3.61278	1.34475
pHILIC_118.0861_7	0.735172	42828266	0.504476	1.4922	1.47076	NA	0.423152	0.698717	0.0470232	0.74601	0.912572	0.643232	NA	0.604926	0.561501	0.552233	0.187462	0.388345	0.422483	0.246383	0.37292	0.516811	0.594415	0.294494	0.397072	0.531128	0.548323	0.409152	0.471621	0.510858	0.174806	0.568377	0.632535	0.906235	0.337526	0.582577	0.233952	0.248772	0.4188	0.459795	0.277763	0.868293	0.74274	0.0885787	0.50679	0.826913	0.272453	0.494364	0.509155
pHILIC_203.0813_7.2	1.44802	112124	1.24255	0.71567	0.0950681	NA	1.03211	0.862509	0.625793	0.433243	1.92184	0.423464	NA	0.656992	1.06761	0.710249	0.239397	0.970364	0.638119	0.321609	1.06278	0.553842	1.71717	1.48534	0.975783	1.00632	0.37884	0.977272	0.516683	1.0705	0.710846	1.06185	0.228624	0.895636	0.255375	1.03243	0.80342	0.840361	0.473886	1.42513	0.512637	1.45793	0.708736	1.14317	0.624685	0.490003	0.957153	1.19672	0.716642
pHILIC_229.1543_7.2	0.786073	2.54326e+06	0.63838	1.17472	0.614101	NA	0.744689	1.042	0.0705759	0.635934	0.548777	0.608479	NA	0.325518	0.268456	0.336891	0.189233	0.399664	0.786029	0.59253	0.516559	0.318493	0.897264	0.482123	0.383549	0.745335	0.277944	0.783489	0.38623	0.31304	0.579764	0.335112	0.327512	1.06002	0.657657	0.202043	0.474064	0.35976	0.291911	0.844454	0.218502	0.424452	0.366088	0.308423	0.430286	0.306994	0.609932	0.469315	0.453589
pHILIC_237.0865_7.3	1.21946	179506	1.10979	0.949559	1.59217	NA	0.41332	0.263148	0.0497621	1.14079	0.260597	0.921667	NA	0.328538	0.705015	0.46182	0.695874	0.936788	0.307076	0.489926	0.846981	0.81228	0.479959	0.931387	0.420146	0.808726	0.694769	0.512228	0.870211	0.403206	0.421871	0.976218	0.715661	0.399814	0.993457	1.31362	0.387737	0.876948	0.564376	1.62131	0.206226	1.21124	0.965798	0.239627	0.279562	1.35431	1.04998	0.827941	0.370603
pHILIC_218.1384_7.3	1.48639	2.30329e+06	2.7314	0.523277	0.855313	NA	0.303658	0.420144	0.0459901	0.225824	0.323746	0.329722	NA	0.546033	0.278113	0.28415	0.347327	0.296495	0.370355	0.286107	0.295117	0.269266	0.592009	0.500944	0.669785	0.198409	0.633484	0.323248	0.675213	0.36578	0.156568	0.604406	0.44215	0.284649	0.200911	0.498479	0.195186	0.423694	0.209735	0.424764	0.669467	0.44352	1.09945	0.22393	0.171736	0.37576	0.873887	0.361394	0.307503
pHILIC_294.1541_7.3	1.30791	355493	1.4115	1.30701	0.419708	NA	1.43231	2.11701	1.27392	0.852767	2.49659	1.16482	NA	1.05747	2.08813	0.63483	1.1671	1.1697	0.780716	1.57703	1.0718	0.826736	1.08513	0.710776	0.771192	1.1946	0.448418	0.572082	1.96348	0.834261	0.823248	1.46592	2.03978	1.23166	0.624098	0.930585	1.3256	1.49414	0.354811	1.24864	0.182204	0.891191	1.41536	0.821809	0.813343	1.71158	1.09743	0.497781	1.5399
pHILIC_179.0484_7.4	1.23191	143413	1.29787	1.03686	0.942012	NA	0.855328	0.623756	1.38382	1.99133	1.10794	0.649174	NA	1.39217	0.468105	0.798439	0.944082	1.5051	1.15627	0.720634	1.30964	0.895605	1.4372	1.37364	1.30854	0.72538	1.51517	0.453563	0.552698	0.572157	0.419578	1.05314	0.347327	0.852497	1.86068	0.826214	0.831539	0.928663	1.40802	1.12964	0.536647	1.39445	1.0277	1.47988	1.07174	1.56452	0.855608	1.82111	0.918333
pHILIC_180.0865_7.4	1.15498	1.09384e+06	1.17013	1.25851	0.70697	NA	0.684632	1.00913	0.178268	0.237033	1.60898	0.950526	NA	0.961545	0.887585	0.453813	0.729863	0.228073	0.425355	0.899174	0.497104	0.316465	0.924795	1.55081	0.660247	1.23108	0.399368	1.11288	0.548321	0.732782	0.354081	0.644203	1.00369	0.713765	0.3043	0.849803	0.446994	1.00392	1.39957	0.76666	0.406904	0.879275	0.694507	1.62034	1.35732	0.83603	0.662925	0.0826058	0.348268
pHILIC_212.1026_7.4	1.21429	168921	0.71717	0.439162	1.17533	NA	0.818157	0.870028	0.494945	1.40668	0.617915	0.786421	NA	1.00324	0.893074	0.532113	0.493761	0.453028	0.562698	0.465866	0.524367	1.34613	0.475883	1.19239	0.6892	0.420944	0.176509	0.923997	1.33287	0.569955	1.11761	0.942093	0.916021	0.610098	0.820685	0.44263	0.481713	0.661655	0.495536	0.879576	0.931057	0.709738	0.420947	0.0713069	0.161759	1.20637	1.26888	1.13034	0.585648
pHILIC_160.0967_7.5	1.27931	689060	0.981945	0.89185	0.562496	NA	1.22159	1.0889	2.85416	2.68707	1.09502	0.860806	NA	1.8167	1.18599	1.28419	0.370302	1.48878	1.18166	0.774762	0.612978	1.94877	1.0798	1.40335	1.24382	0.926083	1.25977	0.394515	0.92734	0.843608	1.19575	0.44252	0.967734	1.3718	0.806522	1.10512	1.67448	1.30619	0.685883	1.07084	0.735802	0.719708	1.86219	0.169276	0.700831	0.487455	0.958953	0.224883	0.944904
pHILIC_163.0534_7.5	0.975644	377695	1.18129	0.909965	0.931509	NA	0.545149	1.27351	1.09227	1.63717	1.18189	1.47805	NA	0.934938	0.937967	0.989262	0.9459	0.987507	0.550703	0.674447	0.594685	0.640073	1.54061	2.43516	0.983026	0.283128	1.52972	0.377599	0.570882	0.918625	0.584462	0.943413	0.864961	1.66924	0.878057	0.359499	0.350612	1.18661	0.32792	0.680664	0.0308588	0.994889	0.516856	0.747431	1.2228	1.12781	0.370729	0.42332	1.1377
pHILIC_221.0918_7.5	1.16162	681878	0.958914	0.52365	0.0740933	NA	0.838868	1.06546	0.482904	0.619538	1.04113	0.35397	NA	0.530038	0.748986	0.87714	0.277128	0.776006	0.637241	0.441352	0.877597	0.842043	1.38261	1.47294	1.27275	0.860282	0.410997	1.00914	0.571825	0.975348	0.768223	0.875361	0.194307	0.755825	0.409081	1.22982	0.566397	0.473097	0.589189	1.39472	0.584671	0.93779	0.735436	0.988938	0.424775	0.380302	0.829547	1.09457	0.474835
pHILIC_146.0811_7.5	1.3458	1.18612e+06	2.15886	1.21569	0.490049	NA	0.748772	1.11772	0.330145	2.40347	1.4868	0.482201	NA	1.1093	0.988999	1.47432	1.00295	0.702498	0.924215	0.831317	1.03516	0.584625	0.613516	1.09737	1.79072	0.513175	0.951246	0.492535	0.718463	1.18053	0.901076	2.1847	1.00056	1.48978	0.314761	1.39317	0.652624	0.808142	0.643866	0.670052	1.21831	1.11085	0.42325	0.389168	0.579348	0.436701	1.6532	1.07919	0.338449
pHILIC_171.0763_7.5	1.17155	518121	0.841458	0.350106	1.02539	NA	1.11693	0.844384	0.548909	1.69039	0.942717	1.66116	NA	0.931673	1.11694	0.962497	0.218369	0.827831	0.264084	0.331454	0.806537	1.1456	0.507961	1.45838	0.514369	0.528093	0.944281	0.720219	0.739131	1.19251	1.3098	0.917491	2.16187	1.04874	0.670824	0.741387	1.35468	0.773195	0.416415	1.34198	0.532514	0.848667	0.571127	0.198398	0.291873	0.821776	1.53791	0.720322	0.651862
pHILIC_174.1237_7.5	1.18743	139710	0.517431	0.667309	0.803916	NA	0.490449	0.542007	0.18329	0.532117	1.21098	1.0988	NA	0.860229	0.607782	0.86618	0.324376	0.433368	0.949824	0.294376	0.460795	0.639831	1.22191	1.45564	0.747883	0.318912	0.610831	0.446129	0.54412	0.808424	1.13476	1.08536	0.950877	0.70683	0.070533	0.697803	2.4003	0.861681	0.351091	0.721285	0.0327872	0.96132	0.857164	0.19921	1.02298	0.475483	0.479454	0.341808	0.45607
pHILIC_234.0766_7.5	0.813975	3.75383e+06	0.915945	3.10086	0.0168425	NA	0.464392	0.980114	0.0185773	0.782811	0.7603	1.31569	NA	1.41297	0.709137	0.836533	0.474528	0.357733	0.428219	0.477255	0.727226	1.10106	1.68464	1.99823	0.709955	0.646859	0.732411	0.816343	0.388091	0.439278	0.539103	0.454911	0.950476	1.58934	1.52991	1.46715	0.189185	0.345334	0.514324	1.61522	0.34495	0.985914	1.19744	1.00595	0.54726	1.14782	1.78007	0.603591	0.662366
pHILIC_245.1492_7.5	0.787829	107374	0.794472	1.01621	0.477621	NA	0.512975	0.432553	0.285401	0.362501	0.721207	1.17301	NA	0.599607	0.404684	0.524912	0.392855	0.898218	0.297813	0.575424	1.28728	0.648417	0.802758	0.765264	0.460614	0.874593	0.874382	0.714061	0.752833	1.45968	0.329112	1.69163	0.589588	0.434755	1.13138	1.10397	0.592553	0.617298	0.286566	0.619637	0.588042	0.638261	0.963995	0.706857	0.509081	0.446104	0.459268	0.282748	0.332063
pHILIC_299.1383_7.5	1.37094	969544	1.6534	1.01514	0.229022	NA	0.993884	0.498939	0.788724	0.831976	0.585788	0.956743	NA	0.599547	0.768031	1.13495	0.613757	0.491601	0.823639	0.649095	0.56622	0.623849	0.569039	1.34646	0.693194	0.580565	1.04031	0.732034	1.02107	0.642201	0.479886	0.548169	1.03775	1.21189	0.881127	1.20038	1.17267	0.539244	1.69718	1.37645	0.404903	0.929794	0.50299	0.66115	1.16813	0.781525	0.943417	0.744323	0.852617
pHILIC_178.0532_7.5	1.32802	126347	1.06435	0.862872	0.88813	NA	0.274693	0.712492	2.28884	1.60704	1.15461	1.18561	NA	1.87395	1.45861	1.37369	1.24378	1.00985	1.07685	1.00159	1.65039	1.74509	0.765331	0.879195	1.06509	0.824215	0.251763	1.28178	0.549617	1.31372	0.304111	0.65435	2.19692	1.12532	1.87906	1.15909	1.38968	0.99946	2.15184	0.639841	1.39659	0.930688	1.66278	1.71599	1.45302	1.85869	2.30843	0.449732	0.334554
pHILIC_175.1076_7.6	0.868485	389459	0.908642	1.27406	4.0789	NA	1.04761	2.9294	0.739192	0.870372	1.09234	1.01364	NA	2.70289	0.856816	0.777773	0.441099	0.885301	1.31985	1.07226	1.44012	0.619714	0.774942	0.437912	0.893581	0.663382	1.32639	0.960917	0.870978	0.559273	1.21588	0.952987	1.64654	1.10294	1.35871	0.424243	0.872708	1.10039	0.184865	0.900138	0.121089	0.930866	0.460211	0.168255	0.76154	1.33005	1.23736	0.529803	0.996213
pHILIC_130.0862_7.6	1.04411	1.43667e+06	0.534858	0.963332	2.22097	NA	0.251761	1.87508	0.560617	0.540944	0.771493	0.785516	NA	0.824206	0.367786	0.323186	1.07631	0.555749	1.63239	1.51419	1.12047	0.778901	0.588325	1.49109	1.75952	0.584431	0.851373	0.434448	0.621309	0.750544	0.41484	0.864785	1.53549	0.450825	0.892955	1.29641	0.780888	1.57309	1.03645	1.27418	1.49874	0.411298	0.311435	0.977545	2.11755	1.17773	0.825811	1.00658	1.07965
pHILIC_263.0732_7.6	0.577994	196341	0.403882	1.10451	0.16903	NA	0.274955	0.156462	0.0126383	0.237602	0.630985	0.617711	NA	0.500561	0.208105	0.788536	0.108965	0.124664	0.284067	0.183669	0.331804	0.474288	0.398368	0.752584	0.191606	0.326494	0.211229	0.270557	0.368515	0.277573	0.378945	0.259265	0.345921	0.188958	0.535711	0.288115	0.155444	0.181451	0.210681	1.02451	0.0216231	0.298708	0.614758	0.252092	0.0979304	0.400379	0.211731	0.194584	0.227529
pHILIC_152.0705_7.6	1.07905	257952	1.186	0.778393	0.674815	NA	0.881525	0.552701	0.311654	0.212506	0.617537	1.16407	NA	1.12048	0.785483	0.456239	1.23808	0.961228	0.821064	0.542481	0.887781	1.31606	1.38884	1.07661	0.938328	0.9624	0.434085	0.705958	0.757839	0.471449	0.683004	0.478459	1.21712	0.650065	0.532558	1.01544	0.354249	0.959463	0.646331	0.96714	0.185221	0.891623	0.717705	0.0544436	0.61595	1.39435	1.31335	0.880112	1.25254
pHILIC_139.0501_7.6	1.2391	181129	1.11232	0.755163	1.08233	NA	1.56046	1.14356	0.293762	1.07512	1.16742	1.02016	NA	0.693394	0.411585	0.584807	1.86381	1.07278	0.736683	0.955797	0.582624	1.89746	1.58144	1.57897	1.22746	0.893771	0.740078	0.475167	0.80925	0.498449	0.446319	0.906703	1.48925	0.881965	1.71337	1.32673	1.32205	1.07353	1.04168	1.51805	0.463371	0.827717	1.00099	0.0984871	1.04106	1.33408	0.534259	1.02889	1.15166
pHILIC_173.092_7.6	0.985073	164561	1.09112	1.5555	0.494238	NA	1.09913	1.33312	2.0176	0.981074	2.45188	0.339008	NA	1.03915	0.323708	1.02554	0.707783	2.37257	1.07585	0.5833	0.655542	1.50142	0.895679	1.42853	0.705772	0.669078	0.858713	0.698834	0.460417	0.338974	0.939023	1.88239	0.812064	1.32241	0.603768	1.07666	0.781515	0.601729	1.11188	0.876191	0.227307	0.834403	0.791535	0.598067	0.782131	0.566385	0.640148	2.53786	1.04297
pHILIC_182.081_7.7	0.652767	4.95371e+06	0.665767	0.849436	1.2339	NA	0.153828	0.935714	0.201433	0.363866	0.60066	0.632753	NA	0.731118	0.481111	0.370835	0.53166	0.397343	0.406489	0.292964	0.322633	0.907941	0.653559	0.812194	0.812662	0.614186	0.434296	0.436956	0.2281	0.440563	0.261216	0.977124	0.555332	0.0987498	1.6026	0.964449	0.438642	0.179346	0.607981	0.513079	0.0901348	0.572609	0.389137	0.427813	0.762913	0.551303	0.881829	0.900245	0.536422
pHILIC_186.1123_7.8	0.903577	1.19953e+06	0.52117	0.879752	3.62417	NA	0.23585	0.350122	0.0617641	0.465778	0.689723	0.730804	NA	0.232874	0.327425	0.517341	0.247589	0.201282	0.233451	0.186637	0.263335	0.33982	0.451375	0.223356	0.890477	0.396635	0.404361	0.503669	0.315085	0.497573	0.360601	0.0770755	0.186668	0.634403	0.597306	0.479461	0.226284	0.30836	0.219706	0.419031	0.515625	0.35712	0.162608	0.678324	0.240688	0.52712	0.901046	0.242817	0.323423
pHILIC_188.128_8	1.14928	230211	0.390697	0.681239	5.11417	NA	0.303856	0.281017	0.147713	0.223728	0.625222	0.322683	NA	0.225176	0.216614	0.277824	0.244413	0.319756	0.196032	0.235859	0.217161	0.281927	0.372022	0.417636	0.554506	0.373295	1.03589	0.415471	0.427243	0.406905	0.353013	0.303436	0.32906	0.534028	0.817577	0.320313	0.227917	0.274818	0.0685083	0.67227	0.527001	0.281974	0.228656	0.750334	0.222365	0.40175	0.454468	0.306295	0.280473
pHILIC_280.1384_8	1.11965	115732	1.29265	1.09404	0.240921	NA	0.752284	1.68661	1.2139	0.626814	2.54091	0.821579	NA	0.595578	1.74709	0.544886	0.541551	1.35905	0.927528	1.8288	0.619371	0.687899	0.964702	0.358426	0.357343	1.28307	0.390711	0.466749	1.27954	0.693697	0.467076	1.79328	1.25714	0.742496	0.83524	0.801743	0.65023	1.43427	0.651911	0.90625	0.0963625	0.67558	0.638964	1.38002	0.524181	1.33111	0.815051	0.165377	0.673659
pHILIC_173.092_8.1	1.21177	224354	1.01187	0.901642	3.20685	NA	2.35826	0.499866	0.50204	0.609204	1.34421	1.55069	NA	1.06059	1.0088	0.84038	0.644277	0.955385	1.96013	1.54295	1.61969	0.904892	1.35898	1.25234	0.709192	0.963927	0.968092	1.74646	1.97251	1.38981	1.66238	1.28686	0.728462	1.76675	1.33311	1.1686	1.81797	0.757507	1.30705	1.78793	0.306959	0.670097	0.880853	0.131326	1.30084	0.880415	1.46049	1.33274	1.02909
pHILIC_161.1283_8.1	0.65041	206220	1.25933	0.953505	6.47798	NA	1.35462	1.18918	0.944982	0.779132	1.261	1.30303	NA	0.536815	1.14933	1.19494	1.58475	1.11723	0.21834	0.502315	0.449277	1.1871	1.46721	1.07705	1.46365	0.494189	1.04266	0.367933	0.62397	1.29164	0.440463	0.521601	1.16656	0.493297	0.134477	0.573801	0.372359	0.509609	0.512032	0.487738	0.34291	0.975177	0.671593	0.575152	0.615552	1.11131	0.687626	0.388325	0.848737
pHILIC_104.0705_8.1	0.984635	185625	0.926946	0.471359	0.421016	NA	1.12427	0.596266	0.774202	1.2287	0.468727	1.04476	NA	0.375527	0.592505	0.731117	0.621744	1.20155	0.64007	1.80861	0.82155	0.728144	0.750175	0.561249	1.20991	0.745726	0.531238	1.23581	1.16704	0.436149	0.493663	1.06945	0.589538	0.676756	2.49866	0.350305	0.73002	0.637437	0.800832	0.78878	0.2551	0.244377	0.72181	0.0983482	0.743257	0.883474	1.12774	1.41651	0.66841
pHILIC_269.1239_8.3	1.4338	254368	0.604768	1.13113	0.0868562	NA	0.338519	0.710116	0.385831	0.583847	0.864902	1.1049	NA	0.493911	0.233551	0.380881	0.434458	0.520213	0.441282	0.438862	0.391075	0.356982	0.761924	0.423372	0.721878	0.694965	0.392886	0.339955	0.513507	0.218282	1.21134	0.514699	0.457271	0.223354	0.160543	0.773955	0.396252	0.228248	0.343519	0.352055	0.546782	0.489358	0.562693	0.21874	0.267729	0.974671	0.268664	0.433273	0.231361
pHILIC_157.0607_8.3	0.953899	113745	0.725401	0.151254	0.683295	NA	0.244429	0.401777	0.644687	0.842228	0.597672	0.848022	NA	0.297192	0.208189	0.431986	0.303136	0.286653	0.312302	0.379807	0.242419	0.863868	0.588123	0.483733	0.506892	0.227738	0.424596	0.622723	0.410567	0.440386	0.527486	0.326102	0.38658	0.449257	0.246908	0.347935	0.456131	0.232381	0.313993	0.448873	0.309257	0.677302	0.45725	0.442082	0.296883	0.310928	0.671506	0.587413	0.266007
pHILIC_189.1233_8.4	0.957952	100292	1.34088	1.21969	0.34137	NA	0.590345	0.423378	0.578266	0.786113	0.555244	0.840359	NA	0.494683	0.300709	0.450432	0.199509	0.170336	0.528676	0.399142	0.503449	0.506544	1.02135	1.02135	0.470127	0.338492	0.320906	0.483135	0.774051	0.693862	0.638051	0.782766	0.70956	0.764444	0.159456	0.452992	0.122291	0.32299	0.34505	0.59792	0.127741	0.433744	0.511952	0.0522651	0.311007	1.19132	0.773067	0.180421	0.502536
pHILIC_143.0815_8.5	1.29676	77651	1.27662	1.14143	0.919307	NA	0.47267	0.392034	1.24147	0.73023	0.674702	0.766876	NA	1.40572	1.3717	0.727399	1.82162	1.24464	1.66384	1.29959	1.169	1.3687	1.16202	0.973527	1.2534	0.721983	1.14482	1.49279	1.8426	1.53832	0.675681	1.02486	2.00593	0.792764	0.792393	0.989823	1.14384	1.7578	0.749082	0.456997	1.48165	1.44773	1.22889	0.270843	0.563348	1.67006	1.87604	1.63387	1.31314
pHILIC_170.0923_8.5	0.840979	2.04688e+06	0.448326	0.76221	1.13595	NA	0.309082	0.355959	0.086587	0.679053	0.541641	0.195742	NA	0.50699	0.451026	0.332454	0.416693	0.396475	0.27233	0.522804	0.278157	0.6985	0.440137	0.906861	0.433444	0.560643	0.295817	0.891332	1.03033	0.637601	0.301033	1.54448	0.338836	0.666712	0.586966	0.351945	0.513839	0.390986	0.280755	0.425134	0.54725	0.537082	0.254651	0.242004	0.428789	0.980926	0.492739	0.141926	0.516758
pHILIC_175.1076_8.9	1.02362	90476.2	0.733667	2.2456	1.7409	NA	0.403123	0.558107	0.878255	0.744724	1.02327	0.951571	NA	1.07736	1.55885	0.670753	0.462609	0.401502	1.08741	0.539834	0.619059	1.45783	1.6043	0.457874	0.526556	1.02462	1.12339	0.997677	0.803152	0.69389	0.167737	0.422038	0.77983	1.18797	1.46673	1.48221	0.616806	1.04635	0.445881	0.314093	0.542874	0.188431	0.505116	0.458257	0.739019	0.817799	0.407067	1.90087	1.80328
pHILIC_203.1388_8.9	0.370296	68167.9	0.271483	0.415888	0.115229	NA	0.611993	0.308969	0.831834	0.261388	2.48907	0.771107	NA	0.47839	0.280385	0.248402	0.234441	0.173782	0.304398	1.90282	0.194677	0.464101	0.171525	0.241983	0.302454	0.497986	1.21884	0.902327	0.463207	0.498877	0.139158	1.97108	0.606235	1.48695	0.442629	0.591079	0.321251	0.472886	0.729857	0.15472	0.0240373	0.367415	0.339892	0.100863	2.10395	0.336878	0.339278	4.35148	1.10884
pHILIC_132.0766_9	1.05783	631948	0.63782	0.31931	1.16171	NA	0.671224	0.73337	1.35432	1.08718	0.766388	0.379573	NA	0.826105	0.398849	0.900188	0.264573	0.659391	0.654475	0.302536	0.439932	0.847769	0.490631	0.373172	0.971436	0.593641	0.233732	0.708219	0.935441	1.08399	0.674579	0.828243	0.756932	1.10377	0.321942	0.773608	0.516544	0.679812	0.472233	0.646299	0.412088	0.553685	0.9404	0.29967	0.353189	0.254216	0.730464	1.04988	0.496608
pHILIC_147.0763_9.7	0.454852	509642	0.393185	0.291518	0.824776	NA	0.107593	0.227085	0.265244	0.389809	0.624322	0.253394	NA	0.564839	1.14681	0.358481	0.123031	0.5267	0.22668	0.254335	0.187108	0.273094	0.779674	0.267585	0.541294	0.166166	0.347995	0.79881	0.413498	0.358087	0.489001	0.378233	0.525626	0.18234	0.134944	0.274915	0.257444	0.12542	0.260605	2.61281	0.561439	0.701158	0.329113	0.174707	0.166399	0.295709	0.938884	0.368214	0.298187
pHILIC_229.1544_10.4	0.653228	496871	0.516822	0.718812	0.455347	NA	0.429156	0.588679	0.197597	0.320779	0.619694	0.609435	NA	0.33389	0.30875	0.274425	0.251482	0.368965	0.595812	0.369946	0.392566	0.513443	0.936542	0.503293	0.523855	0.579692	0.219692	0.457182	0.364326	0.197126	0.685267	0.29486	0.406345	0.540941	0.344641	0.358848	0.477329	0.221962	0.354536	0.511913	0.0106475	0.366979	0.285917	0.314243	0.169294	0.66306	0.666058	0.166449	0.413419
pHILIC_249.1078_10.4	0.184805	3.03006e+06	0.242583	0.412714	6.19334	NA	0.854289	0.132665	0.00307723	0.165316	0.217721	0.264281	NA	0.306735	0.246821	0.168785	1.02175	0.211143	0.067515	0.10925	0.141631	0.415876	0.329314	0.273897	0.390111	0.351472	0.123947	0.255574	0.0993668	1.60091	0.104056	0.274709	0.196584	0.138286	0.0371869	0.310362	0.16181	0.212472	0.100283	0.744237	0.14893	1.22432	0.213243	0.0809724	0.0574275	0.303238	1.09381	5.8091	0.263923
pHILIC_189.0869_10.4	0.384479	329541	0.414616	0.702355	6.89487	NA	1.30048	0.227799	0.0271752	0.266742	0.547162	0.670354	NA	0.356935	0.302066	0.514864	0.335195	0.234651	0.372131	0.298445	0.493675	0.810134	0.51497	0.481672	0.332186	0.448402	0.362072	0.6632	0.365298	1.67736	0.333599	0.259628	0.680926	0.359732	0.291704	0.558086	0.524063	0.237162	0.185722	0.559586	0.0922014	1.13973	0.208166	0.131149	0.144862	0.715454	0.619463	4.00898	0.739222
pHILIC_229.1181_10.5	0.72399	131724	0.692758	1.44032	4.16297	NA	0.571871	0.565764	0.189111	0.414189	1.2437	0.8757	NA	0.962966	0.803976	0.372615	1.04465	0.35305	0.367087	0.869894	1.42199	0.607676	0.608471	0.542606	0.349716	0.615441	0.560451	0.547162	0.451327	1.88087	0.207678	0.982821	0.656244	0.446185	0.251021	0.792643	0.546623	0.441719	0.53532	0.912069	0.104157	2.03477	0.32747	0.260202	0.33789	0.299561	1.41264	3.57514	0.923511
pHILIC_290.1593_10.7	0.667947	3.91231e+06	0.448172	0.461364	2.3995	NA	0.361602	0.151496	0.0085283	0.267264	0.718038	0.243053	NA	0.231939	0.165673	0.170985	0.220384	3.97762	0.634134	0.643988	0.166164	0.296718	0.0885771	0.253215	0.174374	0.0477864	1.10619	0.263335	1.00917	0.132225	0.771205	1.2872	0.142038	0.169368	0.400986	0.459756	0.570776	2.53967	0.0787386	0.27254	0.0360855	0.548722	0.151951	0.272366	0.466119	0.255716	0.339227	0.867692	0.507714
pHILIC_263.0868_10.8	0.579412	159996	0.739867	0.830313	11.3928	NA	0.557974	0.712279	0.0509673	0.392235	0.314817	0.536934	NA	0.5149	0.513759	0.463315	0.662231	0.542455	0.357796	0.468233	0.753713	0.394379	1.07937	0.854267	0.479708	0.646965	0.557565	0.4468	0.385868	0.359039	0.468493	0.533728	0.44426	0.725413	0.240797	0.246315	0.500771	0.674047	0.631007	0.708336	0.116571	1.53285	0.381251	0.0216759	0.348219	0.972284	1.29647	0.789968	0.914988
pHILIC_258.1097_10.8	0.999442	1.19954e+06	1.62955	0.395421	4.08574	NA	2.12456	0.159981	0.560764	1.73807	0.76867	0.962793	NA	1.05974	0.837253	0.288287	0.956063	0.801649	0.385543	0.568049	0.973422	1.32768	1.06427	1.18208	0.365985	1.49752	0.396578	2.36954	0.40436	2.0082	0.940321	0.807055	2.26226	0.357603	0.302184	1.48081	0.342006	0.601616	1.04695	2.26551	0.581202	1.90774	1.09143	0.800521	0.292919	0.842795	1.86128	0.365119	0.633075
pHILIC_249.1077_10.8	0.574093	1.79431e+06	0.972107	0.999143	5.95168	NA	0.958446	0.519179	0.380675	0.56849	0.800952	0.566763	NA	0.364654	0.384604	0.522141	0.203308	0.616417	0.403565	0.274918	0.711765	0.654819	0.772126	0.295199	0.340121	1.1412	0.753025	0.616295	0.262674	0.451457	0.615184	0.965554	1.1631	0.393008	1.16533	0.921593	0.682968	0.712181	0.367178	2.32605	0.144428	3.53879	0.60818	0.504418	0.23402	0.486373	1.11941	1.39937	0.495744
pHILIC_229.1181_10.9	0.972611	303826	0.793212	1.00245	1.31522	NA	0.61086	0.222866	0.0231351	0.524007	0.557627	0.881772	NA	0.600647	1.0072	0.532925	0.874429	0.178782	0.435953	0.587636	1.91127	1.00705	0.702286	0.5286	0.670876	1.45749	1.06173	2.87363	0.996917	1.55481	0.297845	1.93922	1.93779	0.891669	0.102197	1.0583	0.49148	0.529547	0.672624	1.63119	0.147468	1.70115	0.658765	0.19293	0.124746	0.0909488	1.46793	0.522397	0.90795
pHILIC_290.1594_11	0.638762	131564	0.749124	0.243481	2.80744	NA	0.445681	0.440625	0.310634	1.12444	0.513655	0.426022	NA	0.356139	0.96926	0.571291	0.388464	0.463447	0.370969	0.542235	0.474292	1.13733	0.51931	0.222358	0.347794	0.416608	0.58878	1.17388	0.245889	0.23402	0.53057	0.869169	1.22172	0.548139	0.342529	0.211566	0.239844	0.398568	0.374601	2.79177	0.22022	1.889	0.819201	0.670594	0.962315	0.137744	0.748094	0.912225	0.455283
pHILIC_146.1175_11	0.689771	1.89916e+06	0.483786	1.05455	0.549132	NA	0.226852	0.368084	0.134229	0.314476	0.925552	0.849524	NA	0.328913	0.398305	0.48369	0.486043	0.513656	0.24935	0.243325	0.245163	0.40594	0.654335	0.470771	0.48892	0.275686	0.322292	0.353099	0.494039	0.536682	0.176472	0.487561	0.658805	0.676198	0.545492	1.03615	0.323007	0.209909	0.26121	0.867389	0.360938	0.387875	0.368093	0.565053	0.34604	0.385447	0.508025	0.204061	0.384573
pHILIC_147.1128_11.2	1.03349	433006	1.09971	0.645186	4.88562	NA	1.16069	0.917051	0.353538	1.21788	1.73858	0.625808	NA	0.697182	0.901656	0.694327	1.02817	0.333197	1.52322	1.62211	0.898046	1.65249	1.33306	0.602771	2.00379	1.4221	1.36575	0.750832	1.34029	1.26794	1.33694	1.11454	1.49993	1.47234	1.58348	1.34088	1.59529	1.03256	0.990187	0.705054	0.379023	1.58727	0.998343	0.264571	1.43068	1.3161	1.83512	3.52145	2.52612
pHILIC_263.1235_11.4	1.08854	238106	1.46777	0.161495	9.37996	NA	1.19836	1.08526	0.692885	0.913723	0.790185	1.86538	NA	1.01606	1.0788	1.03604	0.639866	0.593366	0.568921	1.02407	1.06086	1.69037	1.242	1.15058	1.63559	1.05314	1.31941	1.15537	0.908212	1.09268	0.681957	1.05456	1.49628	1.43999	0.896261	1.2323	0.81913	1.01013	0.603695	0.863658	0.38314	1.25378	0.90291	0.321841	1.27817	1.86925	1.95048	0.556249	0.933177
pHILIC_350.1185_11.5	1.4841	167708	1.74467	0.683757	2.05678	NA	1.55511	1.75039	0.137175	0.21479	1.68931	1.51888	NA	1.4807	1.55897	0.42362	0.489417	0.24755	1.01178	1.19797	1.55345	1.11055	1.38497	0.777661	0.232088	0.749282	1.69747	0.259624	1.87694	0.650926	0.134684	0.349939	1.65205	0.916222	1.50877	1.82213	1.85667	1.29872	0.400533	1.34146	0.955511	1.37411	0.996371	0.0995658	0.200576	1.66226	1.67763	1.31092	1.11737
pHILIC_337.1234_11.6	1.05235	93900.8	1.31719	0.637144	1.35282	NA	1.3324	1.23071	0.155704	0.151166	1.1681	1.02519	NA	0.990768	1.14907	0.280829	0.29262	0.195412	0.703623	0.642249	1.20478	0.527438	1.46596	0.502572	0.137456	0.35299	1.10617	0.288235	1.39277	0.607279	0.13921	0.133853	1.20107	0.913023	1.08588	1.14153	1.33184	1.13551	0.12198	0.646167	0.688192	1.08446	0.948226	0.00747081	0.153708	1.19477	1.33522	0.802539	0.825455
pHILIC_245.1856_12.4	1.077	234164	1.31503	1.13158	1.69408	NA	1.00765	1.7903	0.700329	1.89333	1.09493	1.05612	NA	0.569344	0.683937	0.742229	0.284327	1.04883	0.636569	0.486427	0.954373	0.735405	1.69402	2.23449	1.80536	0.701765	0.85515	1.59717	1.12931	0.804544	0.450484	1.46886	0.342244	2.34442	0.927181	0.865369	0.623093	0.584528	0.680629	0.411182	0.0763226	1.1364	0.898845	0.508904	0.462732	0.908695	0.775489	1.36508	0.483177
pHILIC_224.1653_12.6	1.351	535381	3.42769	0.359738	0.511207	NA	0.153696	0.282444	0.313817	0.346977	0.63926	1.32225	NA	0.520585	0.65306	0.267814	1.07666	0.430342	0.508347	0.589468	0.188227	0.581681	0.646929	0.643947	0.183899	0.509352	0.451749	0.578539	0.293724	0.294923	0.119333	0.508266	1.27175	0.496731	0.302063	0.859417	0.651371	0.69444	0.954617	0.334011	1.50342	1.26017	0.912089	0.0659276	0.415965	0.918041	1.42665	0.0931875	0.549098
pHILIC_210.1497_12.7	1.34322	214525	2.20802	0.767173	0.142476	NA	0.418127	0.211701	0.121668	0.37515	0.295868	2.36754	NA	1.08917	0.665212	0.262912	1.71703	0.108445	0.253995	0.229572	0.410276	1.08502	1.3089	0.811729	0.252158	1.18069	0.345397	1.25351	0.43665	0.176134	0.193358	0.377155	1.70106	0.379191	0.336452	0.954533	0.419549	0.473045	1.13836	0.423684	1.59395	0.792338	1.56377	0.235545	0.207456	0.601184	0.448335	0.0699794	0.135195
pHILIC_276.1548_13.2	0.934299	62985.1	1.06561	2.22308	0.698958	NA	0.639481	0.64366	0.953235	0.356727	0.558166	1.0493	NA	0.827363	1.19618	0.852992	0.614513	0.289332	0.269954	0.570964	0.466096	0.751126	1.30277	0.553859	1.21509	0.886813	0.665721	1.07904	1.12907	0.440588	1.01505	2.14898	0.931324	0.670338	0.235071	0.281321	0.379535	0.881136	0.643218	0.872022	0.187652	1.31132	1.11926	0.6142	0.244693	0.613173	1.08413	1.25461	0.864796
pHILIC_203.1501_13.6	0.468111	2.58757e+06	0.5161	1.30779	0.382377	NA	0.229198	0.261956	0.0740167	0.413098	0.399293	0.686861	NA	0.299616	0.577631	0.351658	0.155137	0.225153	0.513055	0.249854	0.282405	0.307135	0.749967	0.329781	0.408071	0.304487	0.201752	0.709819	0.333214	0.426332	0.442719	0.373993	0.742906	1.12295	0.843923	0.397997	0.338309	0.457932	0.227515	0.331459	0.0514755	0.271534	0.531515	0.229551	0.214585	0.588251	0.758633	0.353996	0.385373
pHILIC_189.1345_14.4	1.00133	1.31382e+06	0.419891	0.765981	0.534419	NA	0.35429	0.443821	0.162704	0.584486	0.738131	0.242615	NA	0.355869	0.285129	0.411276	0.492043	0.186577	0.386971	0.431182	0.200294	0.313257	0.837437	0.377529	0.91633	0.381052	0.503558	0.338066	0.377576	0.143824	0.150338	0.932451	0.354161	0.739822	0.671531	0.376646	0.4942	0.559047	0.409653	0.661491	0.26579	0.506322	0.629116	0.516318	0.452088	0.64497	0.648732	0.486632	0.425517
pHILIC_175.1188_15.1	0.793472	1.70509e+07	0.737573	1.24203	1.18923	NA	0.686804	0.503064	0.745375	0.528062	1.77273	0.705647	NA	0.74581	0.337171	0.505795	0.446109	0.23363	0.3697	0.34601	0.268923	0.784245	0.859609	0.551525	1.10816	0.655253	0.341253	0.671134	0.394699	0.638562	0.690765	1.71737	0.522778	0.889885	0.553038	0.569105	0.133497	0.46582	0.198635	1.33752	0.763832	1.32344	1.18918	0.259412	0.664143	0.859296	1.47396	0.317843	0.686143
pHILIC_309.1649_15.6	1.2408	332545	1.196	1.38537	1.78016	NA	0.376997	1.35063	0.671671	1.05852	2.3785	1.13865	NA	1.15746	1.88991	0.561704	0.723072	1.37768	0.46875	1.82148	1.13682	0.53209	1.0286	0.451897	0.393554	1.57767	0.678273	0.553366	1.8954	1.01579	0.716624	1.08472	1.97607	0.92478	0.150055	0.870772	1.53414	2.23641	0.798468	1.07872	0.416683	0.638058	1.18581	1.28536	0.63137	1.49484	1.1694	0.150504	1.32199
pHILIC_147.1126_15.9	0.791191	5.1402e+06	0.518204	0.848262	1.10824	NA	0.39852	0.39575	0.433764	0.548688	0.642686	0.825034	NA	0.577977	0.596939	0.361573	0.319226	0.272525	0.468366	0.513588	0.279392	0.484834	0.948544	0.530823	1.04278	0.498289	0.461009	0.969163	0.625622	0.410927	0.624804	2.02926	0.91122	0.501404	0.388646	0.904614	0.324217	0.514362	0.539659	0.822939	0.65935	0.532379	0.72699	0.11954	0.375137	1.14396	1.06873	0.93402	0.334672
pHILIC_133.097_16.1	1.03328	2.07646e+06	0.9167	1.09617	1.86541	NA	0.727863	0.961104	0.219448	0.402569	0.991588	0.913111	NA	0.287027	0.966327	0.765242	0.602989	0.671121	0.657703	0.79303	0.922022	0.946209	1.1059	0.785749	0.412526	0.736558	0.270461	0.972696	1.2677	0.497279	0.590613	1.3499	1.01172	0.701326	0.0194229	0.658559	0.868211	0.984526	0.561369	1.12903	1.35578	1.21725	0.656019	0.262045	0.409084	0.862857	1.06803	0.927935	0.84177
pHILIC_161.1283_16.4	1.60298	2.15697e+06	0.374032	0.553029	0.673434	NA	0.223728	0.240191	0.00278353	0.130111	0.357853	0.496322	NA	0.230202	0.387094	0.215653	0.0967591	0.192849	0.118653	0.185348	0.342525	0.278764	0.430802	0.325686	0.396255	0.273996	0.385404	0.251756	0.213724	0.172948	0.0891624	0.254767	0.454238	0.35046	0.346514	0.253103	0.211288	0.227207	0.226534	0.24987	0.0260482	0.283232	0.297855	0.178798	0.182252	0.435481	0.273026	0.145274	0.392539
pHILIC_189.1596_18.3	0.99604	1.12594e+06	1.26287	1.46642	1.39655	NA	0.952329	0.705554	0.187331	0.673785	1.36017	0.536667	NA	0.880083	1.0131	0.171747	0.299059	0.642492	1.13512	0.51302	0.401245	1.13207	0.599775	1.09772	1.00477	0.557355	0.757138	0.911285	1.77381	0.527746	0.358874	1.04938	0.489258	0.628031	0.908861	1.00803	0.78547	0.499725	0.260218	0.848892	0.0957412	1.24489	0.417139	0.864966	1.10072	0.741097	0.747085	0.434278	1.04851
nHILIC_239.0771_7.6	0.134495	3.57456e+06	0.174749	0.99399	1.20686	NA	0.0810572	0.459513	0.0269851	0.110859	0.151358	0.169904	NA	0.194443	0.711836	0.0647886	0.0396174	0.0394457	0.0892878	0.0599619	0.280589	0.120891	1.0081	1.47064	0.0885244	0.289021	0.0642006	0.925246	0.0436993	0.097867	0.110923	0.102503	0.71091	0.508755	0.143855	0.137196	0.0362176	0.0595597	0.175423	1.16248	0.0314638	0.194399	0.33319	0.089779	0.210589	0.106324	0.609935	0.0954302	0.0365648
nHILIC_179.0561_7.6	0.135046	1.20052e+07	0.169598	0.948575	0.0674387	NA	0.0738901	0.146318	0.0141277	0.135268	0.141915	0.148597	NA	0.179919	0.242299	0.051702	0.0331944	0.0294859	0.0643112	0.0437213	0.203317	0.129712	0.861526	1.345	0.0675268	0.220929	0.0316089	0.575309	0.0531766	0.0708494	0.024474	0.114116	0.586165	0.356751	0.0402812	0.155511	0.0296506	0.0497405	0.214543	0.0595491	0.00207827	0.189192	0.267882	0.180164	0.135763	0.0986945	0.0983228	0.0536532	0.0288457
nHILIC_174.0883_10.1	0.269039	1.09575e+06	0.146582	0.246339	1.91812	NA	0.0730451	0.314523	0.135945	1.38144	0.157088	0.269254	NA	0.236282	2.38949	0.089288	0.0560212	0.100481	0.166292	0.142905	0.134964	0.293652	0.315202	0.264882	0.166245	0.681505	0.109087	0.27725	0.200744	0.169252	0.0894943	0.296151	0.378325	0.172614	0.273785	0.155567	0.104028	0.092696	0.107202	4.64009	2.11953	0.136061	0.262678	0.144212	0.115172	0.202372	0.558538	0.384692	0.230381
nHILIC_329.0306_10.8	0.147213	8.25338e+07	0.233418	0.382604	11.0247	NA	0.0855775	0.125972	0.180765	0.123636	0.115823	0.261198	NA	0.193372	0.226984	0.177083	0.211179	0.0745407	0.0418798	0.136932	0.187897	0.188125	0.138874	0.290998	0.147665	0.161325	0.110127	0.100909	0.0837685	0.172259	0.11498	0.0478047	0.364083	0.0770798	0.149208	0.174051	0.0786102	0.128324	0.0857472	0.154335	0.0217223	1.30386	0.281219	0.0986622	0.112173	0.2545	0.28588	0.0793486	0.146671
nHILIC_279.2328_1	1.18329	3.54839e+06	1.31236	1.5961	0.478159	NA	1.53793	2.56191	0.843907	1.4951	1.34041	0.5276	NA	1.04069	1.07328	0.812809	0.793869	0.131442	1.09353	0.846219	0.80247	0.591953	1.62896	0.551932	0.408992	0.739279	0.550452	1.36214	0.732667	0.543673	1.94151	1.53239	1.12452	0.624014	1.26129	1.23758	1.24495	0.762943	0.42419	0.714982	0.623387	1.0537	1.39687	0.423429	0.532554	1.13998	0.418305	0.760685	0.668875
nHILIC_303.2327_1	0.888675	315256	0.499201	0.716488	0.635633	NA	0.874329	0.710739	0.668894	2.36977	0.532342	0.434519	NA	0.638662	0.798434	0.466132	1.21914	0.839791	0.869828	1.28231	0.435353	0.529442	0.866726	0.859934	0.400649	0.699511	1.0888	1.12391	1.2959	1.17673	0.51291	1.9176	0.697816	0.245839	0.816878	0.232601	0.511054	0.459389	0.959574	0.442785	1.02768	0.886878	0.532045	1.45541	1.23141	0.597404	0.126674	0.648621	0.578052
nHILIC_230.0127_2.1	1.09852	2.64263e+06	0.800721	0.310076	0.738465	NA	0.860834	0.37967	0.593991	1.03758	1.87301	1.0092	NA	0.832045	1.97238	0.712492	0.39581	0.147701	2.2403	1.35066	2.36245	0.543987	0.271745	1.97123	0.905857	0.741038	0.621196	0.6336	1.39075	0.297912	0.0130016	1.3037	0.682541	0.614345	1.64167	0.83347	1.57471	1.91051	0.843404	0.822499	0.300576	0.941502	0.648469	0.135145	0.241893	0.657552	0.835853	0.214398	2.35696
nHILIC_188.0716_2.1	1.01431	4.47774e+06	0.975294	0.259997	0.58692	NA	0.35228	0.286997	0.709894	0.672453	0.327789	0.721347	NA	0.474355	0.568818	1.10523	0.36174	0.273129	2.72187	0.520857	0.225207	0.480708	0.570795	0.641596	0.419153	0.402691	0.699237	0.560375	0.840203	0.472628	0.123221	0.703541	0.61977	0.857887	0.466528	1.54795	1.68316	0.280012	0.261298	1.06845	1.19211	0.177396	0.373697	0.979912	1.45421	0.266396	0.961943	0.664534	0.350154
nHILIC_243.0621_3.4	0.799426	1.65298e+07	0.902387	0.87099	0.392541	NA	0.894435	0.400906	0.656275	0.674543	0.477175	0.76945	NA	0.559836	0.849742	0.851945	0.788555	0.450534	0.683367	0.546331	0.630563	0.87079	1.16525	1.6495	0.518064	0.804117	0.734405	1.19601	1.43429	0.4071	0.576407	2.59902	0.606116	0.721502	0.685446	0.540788	0.979405	0.218924	0.193119	0.802205	0.99158	0.786429	0.887956	0.204145	0.773932	0.691849	0.742569	0.716723	0.604275
nHILIC_441.1596_3.7	0.27853	5.98397e+06	0.292674	0.831449	0.373048	NA	0.220473	0.135886	0.0167434	0.155784	0.109447	0.250908	NA	0.173413	0.145493	0.199927	0.1761	0.17067	0.0842504	0.0715558	0.283661	0.113161	0.747918	1.29698	0.132451	0.175887	0.109405	0.66467	0.12633	0.208915	0.0939667	0.0461787	0.616913	0.439377	0.111597	0.343627	0.155597	0.102649	0.127755	0.225609	0.0601052	0.488514	0.4981	0.0359048	0.0961277	0.345115	0.191792	0.111658	0.104101
nHILIC_267.0719_4.2	0.5553	165913	0.598239	0.949095	0.367946	NA	0.523447	0.443239	0.358414	0.657662	0.809833	0.741775	NA	0.277438	0.944397	0.280237	0.189583	0.404282	0.289924	0.263546	0.978344	0.28492	0.524925	1.87869	0.29497	0.713139	0.576881	1.71359	0.626816	0.366978	0.184373	1.14169	2.20365	0.568441	0.367708	0.97578	0.294748	0.355991	0.265143	0.46689	0.465036	0.571897	0.784124	0.125261	0.582857	0.394533	0.984485	0.268019	0.529135
nHILIC_746.5159_4.2	1.29111	1.03909e+06	0.94861	0.275279	0.979233	NA	1.67843	0.559019	0.122347	0.923483	1.39357	0.998394	NA	0.579478	1.30158	1.00051	1.12268	0.301853	0.525493	1.36561	0.691117	0.98941	0.886024	2.29676	1.27361	0.764844	1.46895	1.6861	1.01624	0.712129	0.0955024	1.04391	1.37623	0.809526	1.14894	1.13513	1.71938	1.25247	0.694126	1.8353	0.73854	1.67434	0.871407	0.0158216	0.702563	0.301918	1.10091	1.75097	1.45249
nHILIC_241.087_1.1	1.86471	4.29295e+06	1.80549	1.79568	0.794327	NA	0.579697	0.598718	1.3913	0.16899	2.09252	1.95259	NA	0.663137	2.02451	1.24086	1.75429	1.27956	1.14614	1.89129	1.66346	0.72545	1.62768	1.85329	0.419147	2.03746	1.815	0.295547	0.771525	1.11314	0.00976452	2.19653	2.11234	0.170925	0.428358	1.17609	1.58498	1.57292	0.502318	2.36876	0.647999	0.914623	1.08817	0.161723	0.718786	1.85442	0.856178	1.70473	0.745313
nHILIC_740.525_4.5	1.1552	238304	0.97831	0.509414	0.842851	NA	0.893522	0.721426	0.584626	2.28485	0.643458	0.799994	NA	0.472914	1.1934	0.923171	1.03015	0.501429	1.08285	1.39381	0.401304	0.354992	1.21213	1.2114	0.961254	0.645868	1.1877	0.65155	0.806782	0.543982	0.381782	0.642942	2.11321	0.827697	0.22283	0.857945	0.85567	1.05775	1.06413	0.616888	0.597002	0.666365	0.5939	0.522369	0.564049	0.804335	0.453364	0.934642	1.52329
nHILIC_224.0617_4.8	0.965632	2.38191e+06	0.422324	0.605453	1.94911	NA	0.745186	0.54462	0.0549758	0.937639	0.8067	0.228854	NA	0.388912	0.441571	0.295703	0.265781	0.160916	0.366144	0.269883	0.251058	0.169215	0.782999	0.398614	0.416376	0.460318	0.16477	0.575803	0.198125	0.477185	0.282612	0.522372	1.08084	0.357444	0.359541	0.527451	0.411342	0.315961	0.414077	0.273383	0.0899882	0.383708	0.323267	0.230237	0.444615	0.645704	0.531895	0.800726	0.186647
nHILIC_217.0651_5	1.17284	1.90214e+06	1.32911	1.13398	0.973886	NA	1.05235	1.10042	1.01892	1.21478	0.618571	0.930965	NA	0.531551	1.13914	0.880974	0.544879	1.03792	0.481615	0.533976	0.83135	0.786764	1.58599	2.95928	1.17841	0.431846	1.21954	0.304274	0.511937	0.964255	0.771298	0.890415	0.977796	1.23153	1.90841	0.602857	0.513112	0.562893	0.298946	1.1057	0.723945	0.941647	0.877956	0.478202	0.750696	1.21436	1.14368	0.745741	0.67775
nHILIC_271.0614_5.2	0.592259	3.03982e+06	0.787337	0.753538	0.263566	NA	0.29006	0.317289	0.0109689	0.782352	0.678432	0.480105	NA	0.32099	0.408305	0.222195	0.205173	0.640564	0.407348	0.846288	0.396843	0.468068	0.412104	0.801564	0.276045	0.278603	1.07448	0.523402	0.890392	0.3303	0.305908	0.327543	0.66744	0.798349	0.845074	0.411371	0.467301	0.708409	0.115319	0.35908	0.112977	0.570312	0.564107	0.212773	0.869502	0.256816	1.1181	0.45696	0.485328
nHILIC_151.0611_5.4	0.768874	143046	0.772338	1.8221	0.519771	NA	0.287956	0.321221	0.163665	1.53435	0.479865	0.393157	NA	0.542339	0.779146	0.375138	0.493769	1.1331	1.08429	0.622782	0.537196	0.192903	0.481668	0.869883	0.590064	0.373074	1.05194	0.32345	0.392011	0.30081	0.808406	0.760691	0.908766	0.632259	2.1678	0.56316	0.547428	0.4394	0.222015	2.97461	0.6627	0.629034	0.732568	0.637787	0.899394	0.614272	1.15044	0.575938	0.869441
nHILIC_204.0665_5.1	0.900367	449098	0.998722	0.64006	0.427702	NA	0.717718	0.746649	0.803678	1.35823	0.857778	0.532733	NA	0.378702	0.547028	0.274694	0.206258	0.427217	0.481671	0.408186	0.486702	0.668083	0.616189	0.373484	0.487363	0.664176	0.456144	0.90091	0.604455	0.425812	0.363978	0.606985	0.764279	0.701173	1.0061	0.726529	0.349998	0.104602	0.460831	0.73958	0.345203	0.444687	0.628009	0.120175	0.797204	0.413238	0.994394	0.503645	0.309187
nHILIC_512.2684_5.7	1.07	557405	0.869513	0.167355	1.69215	NA	0.905654	0.281627	0.465479	1.06196	2.56052	1.24289	NA	0.535074	0.510038	1.31128	0.473659	0.675224	1.21788	0.796002	0.776026	1.49088	0.837507	1.56829	1.02429	0.487657	0.559178	0.593801	0.631275	0.567434	0.166127	1.37962	0.297487	0.334441	1.40481	0.50872	3.09168	1.08968	0.349215	1.11614	2.76851	0.845511	1.04057	0.492896	0.57776	0.318439	0.76263	2.14458	1.39891
nHILIC_243.0621_5.8	0.365198	3.62919e+06	1.4165	0.357837	0.634599	NA	0.186239	0.63612	0.15155	0.412818	0.124471	0.167409	NA	0.304306	0.764209	0.294834	0.0776623	0.573061	0.13707	0.183078	0.290062	0.455135	0.322741	0.2691	0.293783	0.249581	0.240134	0.988185	0.337355	0.297009	0.180924	0.733999	1.08553	0.346107	0.129848	0.176423	0.32475	0.24248	0.340526	5.2701	0.470256	0.410958	0.284396	0.0958073	0.314206	0.224667	1.1168	0.142091	0.132673
nHILIC_194.0458_6.6	1.37124	693012	0.945043	0.165988	0.421925	NA	0.941678	0.735132	1.08399	2.1728	1.20704	1.00679	NA	0.567938	0.163882	1.49008	0.555521	0.678862	1.40252	0.5378	0.503753	1.02681	0.920899	1.69408	1.12798	1.17643	0.965891	0.974479	1.43467	0.573212	1.29199	1.52586	0.437316	1.60897	0.555077	0.715197	1.35778	1.48601	0.877079	0.733798	1.39144	0.535746	1.47115	0.378797	0.506921	1.10535	1.42271	0.462958	0.664043
nHILIC_181.0367_6.8	1.19129	1.17293e+06	0.752922	0.580837	1.09794	NA	0.532621	0.575181	0.0013176	1.32067	1.18611	0.674286	NA	0.860676	0.863565	0.531342	0.482559	0.194694	0.428467	0.424152	0.677528	0.664671	0.563746	0.97131	0.714941	0.305176	0.69605	0.926278	0.746808	0.466869	0.308291	1.03669	0.993144	0.955945	1.05384	0.482758	0.815274	0.665997	2.86861	0.356287	0.203279	0.47253	0.579407	0.686258	0.674986	0.531232	0.609547	1.14565	1.11385
nHILIC_245.0431_7.2	0.888945	291119	1.64985	1.04733	3.13281	NA	0.516899	0.528308	0.770566	2.45982	1.15432	0.524679	NA	0.513648	0.898342	0.420267	0.29095	0.758918	0.250704	0.630196	0.427788	0.468734	0.561511	1.18671	0.281622	0.439492	0.199752	0.370118	0.617445	0.351916	0.288072	0.44052	0.721455	0.504	0.227597	0.365267	0.634887	0.336483	0.32128	3.62732	0.266612	0.917708	0.856106	1.51514	0.423076	0.371478	1.73491	0.205272	0.233426
nHILIC_243.0509_8.1	1.22326	287692	0.662683	0.680387	0.546733	NA	1.25597	0.733074	0.241423	0.334534	0.451165	0.647133	NA	0.554674	0.355707	0.50288	0.951321	0.70349	0.803916	0.787672	0.564276	0.531666	0.538056	1.05716	0.38362	0.701144	0.521422	0.364189	0.547066	0.517775	0.469576	0.490527	1.40479	0.544057	0.28269	1.30144	0.485588	0.272513	0.580295	1.12525	1.02881	0.31122	1.84267	0.517014	0.560657	0.806504	0.37405	0.790542	0.810418
nHILIC_335.0495_8.3	0.523833	3.81061e+07	0.346838	1.10551	0.594818	NA	0.0983722	0.229757	0.194715	0.60976	0.250527	0.386624	NA	0.621088	0.557501	0.440976	0.195137	0.155213	0.280834	0.136932	0.659591	0.557668	0.400158	0.582567	0.303653	0.340465	0.0802004	0.497094	0.120284	0.293673	0.271728	0.412419	0.515522	0.251375	0.529048	0.32666	0.240513	0.352903	0.132897	0.312905	0.441867	0.444096	0.30889	0.133506	0.182029	0.31093	0.319339	0.220409	0.128033
nHILIC_132.0302_8.3	0.803724	98301.6	0.97618	1.47941	2.58535	NA	0.18546	0.949319	0.0567336	0.827898	0.469797	0.245885	NA	0.953657	2.83036	0.649663	0.279055	1.974	0.412287	0.341694	0.474481	0.684984	0.618065	1.44097	0.471023	0.310657	0.447312	0.6369	0.453131	0.27268	0.75226	0.712693	0.726239	1.04745	0.732569	0.38894	0.394045	0.739322	0.284369	5.02408	1.08188	1.19116	0.574638	0.608463	0.251969	0.664841	1.58387	0.143233	0.350579
nHILIC_124.0073_8.7	0.568363	2.43031e+06	0.661577	1.3243	1.7774	NA	0.30026	0.409864	0.0846985	0.232829	0.455646	0.522352	NA	0.33934	0.843532	1.00882	0.201585	0.221094	0.222476	0.216141	0.365172	0.293443	0.424698	1.00287	0.295242	0.442386	0.206744	0.948524	0.764607	0.373445	0.908262	0.574309	1.1394	0.266714	0.362677	0.689503	0.348375	0.386079	0.392768	0.303452	1.041	0.5105	0.943477	0.064027	0.252921	0.440596	0.728384	0.637123	0.599873
nHILIC_190.0356_10.6	0.909261	8.52746e+06	1.32345	0.382157	2.88954	NA	1.23213	1.24059	0.120587	1.31148	1.0132	1.097	NA	0.855735	1.27612	0.586891	0.16186	0.0694135	0.950206	0.466222	1.11099	1.14951	0.353956	0.520189	0.11294	0.465947	0.802652	0.297589	1.09708	0.417795	0.0238979	0.161351	0.976284	0.863486	1.24587	0.974351	1.02207	1.14774	0.238172	2.41326	2.20897	1.3343	0.601638	0.199451	0.366075	1.16546	1.31828	0.898775	1.02463
nHILIC_160.0615_10.7	0.523197	132257	0.317815	0.375914	2.88717	NA	0.182133	0.643328	0.166074	1.07941	2.53723	0.366123	NA	0.230708	2.64915	0.199132	0.518303	1.79249	0.22206	0.387542	0.279023	0.292513	0.269248	0.32078	0.309145	0.809494	0.544555	0.414722	0.504603	0.29661	0.165049	0.618248	0.564833	0.121053	3.48979	0.129282	0.208005	0.659609	0.177339	1.2284	1.62042	0.265073	0.264026	0.343545	0.321713	0.345122	0.555989	0.743691	0.244996
nHILIC_133.0142_10.4	0.851609	1.44629e+06	1.53887	1.063	0.220354	NA	0.550735	0.998158	0.11049	0.680159	0.998419	0.606795	NA	0.574067	2.06208	0.802044	0.431855	0.619738	0.558038	0.603645	0.606246	1.24837	1.17718	0.72906	0.325139	0.813904	0.21903	1.51173	0.463443	0.416754	0.954285	0.372146	0.586744	0.850192	0.58261	0.530054	0.456927	0.287931	0.328389	1.43192	2.71229	2.18502	0.810697	0.0688277	0.248457	0.722792	0.953654	0.106447	0.356194
nHILIC_203.1037_10.8	0.195008	117605	0.38715	0.219001	8.38114	NA	0.239122	0.440591	0.154664	0.269114	0.33584	0.433803	NA	0.259774	3.54247	0.260638	0.536809	1.41133	0.173804	0.156881	0.274052	0.383782	0.375819	0.0929208	0.293322	0.37862	0.128953	0.127823	0.245902	0.128105	0.381249	0.560214	0.3523	0.183146	1.97843	0.304884	0.189195	0.263007	0.318818	1.76181	4.06892	3.10756	0.286088	0.0161482	0.118315	0.229215	0.603183	0.0334021	0.213941
nHILIC_247.057_11.8	0.461239	75919	0.441877	0.524107	4.64991	NA	0.233645	0.251143	0.468126	0.24148	0.264133	0.388541	NA	0.364617	1.07825	0.345999	0.307224	0.195561	0.38624	0.634377	0.309488	0.445815	0.565954	0.0861194	0.282641	0.540292	0.593746	0.160787	0.664157	0.176779	0.392866	1.46725	1.48645	0.24344	0.192073	1.66143	0.266126	1.22578	0.084005	2.73755	6.46111	0.465315	0.31236	0.351085	0.706732	0.418518	0.400768	0.558435	0.423542
nHILIC_165.0403_11	0.795074	312390	0.517495	0.717564	2.16576	NA	0.337761	0.603434	0.225438	1.39935	1.62878	0.558625	NA	0.66517	1.31599	0.42959	0.696169	1.64529	0.744913	0.785163	1.12668	1.21136	0.744632	0.390963	0.321025	0.687838	1.90689	0.540344	1.51323	0.503254	0.673527	0.781568	0.711963	0.731316	0.957875	0.938269	1.01247	0.846921	0.84438	1.62054	1.52153	1.37113	0.664626	0.0539668	0.504187	0.720723	1.10615	0.122796	1.14783
nHILIC_399.0965_7.8	0.320831	527058	0.23807	0.365224	2.07403	NA	0.176792	0.532328	0.0579096	0.314825	0.60351	0.331233	NA	0.5993	1.5564	0.782007	0.595463	0.151916	0.167863	0.263202	0.236311	0.464038	0.428901	0.458675	0.138977	0.92751	1.08474	0.159543	0.509992	0.068132	0.309857	0.864733	0.551993	0.508039	0.520414	1.57751	0.122423	0.701678	0.24086	0.52823	0.305638	0.406872	0.622083	0.0859096	0.577162	0.235058	3.00715	0.383024	0.613943
nHILIC_401.0758_7.6	0.318917	2.39284e+06	0.246405	3.77969	0.0373641	NA	0.484891	0.116062	0.0525659	0.0998381	0.569245	0.367119	NA	0.301854	0.367437	3.46423	0.359936	0.0508124	0.07676	0.462988	1.39273	1.44544	0.247399	0.525739	0.0624571	0.439535	0.307361	0.201619	0.411558	0.107851	0.586953	0.519388	2.32317	0.305922	0.194233	0.462843	0.0335696	0.913158	0.264047	0.375255	0.234623	0.167318	1.99047	0.221549	0.276459	0.181822	0.436824	1.08461	0.958354
nHILIC_144.0302_7.2	1.07901	226279	1.013	1.29668	0.22135	NA	0.50751	0.33606	0.391722	0.501019	0.719621	0.721124	NA	0.715653	0.510551	0.439104	0.788905	0.376596	0.140206	0.538863	0.518055	0.709254	0.407438	0.828229	0.573017	0.55648	0.59855	0.344412	0.657254	0.363712	1.30568	1.09823	1.49221	0.841812	0.547131	0.605528	0.497942	0.397954	0.67358	1.2747	0.222794	1.09438	1.04967	0.197798	0.623719	0.576407	1.08236	0.215044	0.575336
nHILIC_119.0349_5.7	0.843279	489054	0.920283	1.22346	0.25271	NA	0.179503	0.74553	0.12698	0.360083	0.620093	0.493368	NA	0.283771	0.386331	0.308603	0.524341	1.96227	0.363825	0.672887	0.342634	0.887528	0.398104	0.492517	0.36892	0.195908	0.734689	1.27116	0.753324	0.363815	0.561732	0.993817	0.739017	1.17576	3.3317	1.17893	0.726355	0.993606	0.328916	0.126834	0.577126	0.68612	1.47532	0.0485849	1.29331	0.597167	1.07164	0.694777	0.652504
nHILIC_277.2171_1	0.940614	392448	1.06895	0.762379	0.228266	NA	1.04841	1.55587	1.25039	1.60098	0.527787	0.55743	NA	0.532728	0.677501	0.563399	0.814807	1.53108	0.683365	0.86093	0.730678	0.638011	1.46316	1.01135	0.650372	0.492277	0.906511	2.26256	0.833885	0.656039	3.35853	0.752739	0.678826	0.364636	0.806043	0.672704	0.671487	0.711531	0.840676	0.262308	0.576045	0.841479	0.638908	0.49089	1.38484	0.904511	1.02903	2.04444	0.805254
nHILIC_188.9862_0.9	0.782183	2.93539e+06	1.33244	0.25666	0.337626	NA	1.14636	0.460317	1.05196	1.25334	0.46302	0.555937	NA	0.942898	1.37494	0.457746	0.430826	2.60089	0.648024	0.45906	0.591627	0.441162	0.426827	0.347916	1.14063	0.694561	0.38457	0.858924	0.655177	0.413216	5.13264	1.01396	0.343847	0.122877	3.21108	0.38406	0.451901	0.562298	0.403591	0.256211	0.157985	0.500185	1.38245	0.715231	0.742122	1.16473	0.869788	1.62189	0.496421
nHILIC_281.2484_1	1.20205	4.29745e+06	1.28708	1.84334	0.576041	NA	1.93397	2.47442	0.750207	1.68689	1.52557	0.427793	NA	0.969287	0.647134	1.06987	1.04035	0.400659	1.10385	0.867296	0.673256	0.986563	2.23272	0.854977	0.841524	0.6921	0.289081	1.88178	1.26973	0.5535	2.57293	1.82022	1.09559	0.59812	1.23362	1.36383	1.06889	1.04352	0.52052	0.970834	2.01326	1.13409	1.41025	0.369381	1.13291	1.18754	0.872678	0.709255	0.637021
nHILIC_327.2328_1	1.03755	200195	0.716844	0.566529	1.69582	NA	0.733685	0.740999	0.115354	0.598722	0.162844	0.65204	NA	0.852276	1.27748	1.20532	1.29677	0.742431	1.24636	0.970846	0.624538	1.07758	1.11581	1.64082	0.605163	0.961645	0.563524	1.35455	1.84247	0.902346	1.41629	2.71465	0.918238	0.420008	0.988716	0.410423	0.914715	1.19175	0.872591	0.707803	0.18267	1.60575	1.20782	0.885856	0.77019	0.57645	0.644387	1.66831	0.518093
nHILIC_167.0349_1.3	1.07907	350824	0.887874	1.46065	3.09113	NA	0.376322	1.34493	0.00273869	1.07118	1.15299	0.643218	NA	0.681034	2.05013	0.356918	0.255093	0.671795	0.757474	0.361177	0.873792	0.630018	0.564429	1.95123	0.759628	0.653478	0.557029	0.361123	2.04399	0.481672	0.183846	0.620932	0.563059	0.612781	1.04478	1.0031	0.4088	1.15667	0.979287	0.209678	0.562755	0.907348	0.533846	0.177723	1.00232	0.445149	0.839985	1.17926	0.70598
nHILIC_188.0023_1.6	1.1733	1.18152e+06	1.13554	1.28305	0.993004	NA	0.499969	1.41557	0.192176	1.45991	1.18164	0.933852	NA	0.685936	0.738423	1.10149	0.59962	1.22464	1.57597	0.382539	0.561104	1.10955	1.34045	0.629641	0.788801	1.08892	1.54858	1.25379	1.0488	0.531518	0.569283	0.79691	1.26521	1.33331	0.458418	0.559828	0.429383	1.3146	1.43472	0.573397	0.854344	0.46047	1.52971	0.919287	0.938506	1.24672	0.617224	2.01202	0.862224
nHILIC_115.0399_2	0.17848	1.33242e+07	0.237603	0.418201	0.0541719	NA	0.127059	0.214236	0.061757	0.234416	0.15102	0.246248	NA	0.11461	0.288864	0.152955	0.14066	0.184797	0.116518	0.178699	0.275908	0.248599	0.23341	1.29982	0.148786	0.305116	0.0597081	0.11295	0.158067	0.102057	0.0243488	0.207783	0.257408	0.474767	0.0882498	0.121145	0.104033	0.110047	0.0649494	0.274046	0.146446	0.217237	0.208802	0.00779734	0.2038	0.118261	0.239569	0.168055	0.10728
nHILIC_459.1407_2.1	1.15085	234895	1.16529	1.01444	1.9307	NA	0.575024	0.913705	0.421611	1.92843	1.38417	1.45831	NA	1.21932	0.668409	1.13168	0.723761	0.437772	0.939563	0.596253	1.08956	0.290593	0.944444	0.662106	1.02226	0.89931	0.320773	1.59806	1.18125	1.33179	0.733797	0.765057	1.83869	0.581674	0.859393	1.96836	0.716068	0.373076	1.78306	1.92925	1.61387	1.46044	0.736426	0.112563	0.883692	0.859468	0.496169	0.884034	0.717352
nHILIC_183.0294_2.1	1.12643	222023	0.669242	0.23653	1.55076	NA	0.21442	2.21416	0.189257	0.510521	0.525068	1.33144	NA	1.00582	0.886954	0.714105	0.818045	0.483674	0.848576	0.869752	1.39434	1.67138	1.31376	2.97012	0.689515	1.03111	1.32411	1.36405	0.650102	0.623514	0.49408	1.56819	0.526784	3.82947	2.076	1.07125	1.02423	0.509196	1.39931	1.76704	0.249288	0.405757	0.675944	1.15503	1.15859	0.966369	1.72827	1.15144	1.0849
nHILIC_281.089_2.2	0.558093	76345.3	0.734108	0.353821	0.882263	NA	0.491124	0.90326	0.217244	0.510416	0.468716	0.400086	NA	0.350207	1.37119	0.989539	0.160577	0.951727	0.626559	0.342985	0.169859	0.297984	0.636302	0.376521	1.1434	0.554379	0.352815	0.934275	0.566682	0.449776	0.294818	0.610523	0.272545	0.402509	0.839199	0.71467	0.238781	0.822153	0.206522	0.288637	0.518372	0.640532	0.65117	0.832106	1.13719	0.345917	1.0486	0.11304	0.668081
nHILIC_212.0022_3	1.12628	2.46877e+07	1.09996	0.654916	0.273761	NA	0.90324	0.336813	0.321478	1.01951	0.855032	1.28368	NA	0.334213	0.893986	1.1047	0.853042	0.926335	0.39926	0.958407	1.3964	0.934805	0.951698	1.04749	1.10014	0.580833	0.440883	0.636467	0.449835	1.39881	0.939846	1.63041	1.47699	0.817028	0.916389	0.163697	0.910196	0.619125	0.405508	1.25555	3.18343	0.519248	1.27118	0.474929	1.0754	0.994949	1.35522	1.48727	0.426414
nHILIC_253.0927_3.2	0.703828	491773	0.569666	1.12714	0.706031	NA	0.23531	0.554707	1.51033	0.510319	0.293991	0.616238	NA	1.26018	0.644681	0.683859	0.503969	0.401558	0.837916	0.385945	0.445471	0.901785	0.474703	1.5911	0.383601	0.416921	0.446165	3.22739	0.494119	0.44991	0.17073	0.430765	0.687352	1.1085	0.192416	0.827118	0.661892	0.419208	0.421511	0.450461	0.234498	0.53547	0.630356	0.348371	0.422905	0.262711	0.862741	0.219021	0.39408
nHILIC_165.0768_3.4	1.11703	275617	0.695377	1.03564	0.75271	NA	1.08815	2.35965	0.641256	1.22152	0.179243	0.994041	NA	1.0899	1.1274	0.795685	1.05803	0.450825	0.624597	0.387271	0.400071	1.21961	0.550451	1.53255	1.2658	0.317127	0.813024	0.38836	0.354396	0.482561	0.864454	1.19496	0.803347	1.91171	0.532153	0.686468	0.557305	1.30001	0.229194	0.250311	0.782197	0.522416	2.52866	1.29711	0.83355	1.0551	0.890023	0.116885	0.622935
nHILIC_111.0199_3.4	1.12727	86005.6	1.44832	0.931884	0.961591	NA	0.901141	0.736395	1.01836	0.938797	0.867801	0.774732	NA	1.17138	1.45584	1.1342	0.98201	1.00872	0.956747	0.79749	0.67508	1.20322	1.0987	2.04121	0.686549	0.707896	0.811246	1.22108	2.15185	0.601515	1.05073	3.73049	1.10207	1.09835	0.888922	0.762661	1.00179	0.440581	0.27614	0.905558	1.72522	1.00135	1.11942	0.488268	0.798969	0.508713	1.01675	0.989735	0.876338
nHILIC_343.0993_3.5	0.829653	249050	1.31	0.829258	1.79937	NA	5.47842	2.31733	0.0118586	1.01815	0.972048	0.790753	NA	1.0866	1.28802	1.74742	1.92306	0.806494	1.0811	0.348665	0.924469	1.10742	1.03123	1.34544	1.41063	1.31983	0.63592	1.20866	0.484575	1.51103	0.258812	0.198744	1.12102	0.578106	0.488823	1.20701	0.403496	0.466812	1.77764	1.39307	0.646597	0.830041	2.20115	0.540926	0.610587	1.6918	0.656651	0.333794	0.391126
nHILIC_121.0505_3.5	0.428913	176445	0.423032	1.02945	0.5919	NA	0.470811	0.691637	0.174636	0.544269	0.188804	0.236491	NA	0.367102	0.556679	0.219907	0.123496	0.0514646	0.357217	0.0879739	0.370817	0.26409	0.876656	1.8887	0.332953	0.383584	0.340022	0.444254	0.420654	0.249539	2.32721	0.296496	0.446672	0.449508	0.780023	0.368362	0.283795	0.189866	0.188257	0.176775	0.0505544	0.313534	0.463801	0.149122	0.272523	0.617694	0.341014	0.135696	0.349626
nHILIC_177.0226_3.6	1.0027	674227	0.519419	1.38047	0.911673	NA	0.277991	1.02772	0.0803816	0.666199	0.318065	0.407018	NA	0.519498	1.30654	0.556436	0.220392	0.305395	0.369279	0.289471	0.615451	0.619168	0.668318	0.8938	0.662722	0.538927	0.552864	0.634376	0.585925	0.490185	0.316828	0.929704	0.542306	1.33534	0.859561	0.260408	0.350193	0.278558	0.325097	1.16342	0.340787	0.649499	0.863701	0.251912	0.499464	0.672798	1.37044	0.471321	0.527771
nHILIC_197.0678_4.1	0.941399	1.67913e+06	0.519189	0.424151	0.621897	NA	0.207989	0.603206	0.0367778	0.375745	0.950276	0.509626	NA	0.46123	1.11472	0.380805	0.272001	0.642319	0.62448	0.307214	0.572325	0.728707	0.52847	0.4568	0.842218	0.263167	0.352715	0.484084	0.466912	0.281216	0.358384	0.558073	0.467182	1.04392	0.67158	0.588104	0.602834	0.732488	2.28067	0.21539	0.408084	0.316658	0.477165	0.388572	0.505438	0.397169	0.368273	0.623018	1.39776
nHILIC_87.045_4.2	1.0406	115542	1.1649	1.01707	1.72923	NA	0.383819	0.743126	0.0177036	0.826002	0.644024	1.16815	NA	0.145484	0.938514	0.620295	0.702932	0.704655	0.345839	0.314906	0.906815	1.15218	1.08563	0.425393	0.466231	0.869332	0.323661	1.11478	0.526926	0.617549	0.700131	1.26462	0.820229	0.926896	0.434463	0.221775	0.388256	0.268045	0.107759	0.817531	0.286685	0.818964	0.760678	0.110918	0.520148	0.203938	0.601785	0.777333	0.646071
nHILIC_151.0261_4.3	0.962931	1.03827e+06	0.932175	0.91903	1.35225	NA	0.531146	0.246815	0.50477	0.640451	1.67997	1.17329	NA	0.366883	0.970825	0.467008	0.474655	0.832976	0.621096	0.90494	0.706144	0.940223	1.14127	1.32583	0.544352	0.537645	0.527605	0.466218	0.748822	0.601679	1.8163	1.51423	0.726105	0.600623	0.366673	0.497243	0.69275	0.920705	1.36475	0.772401	0.649029	1.12265	1.23124	1.48647	0.402434	1.05644	0.687825	0.172818	0.516039
nHILIC_724.5298_4.4	1.2016	469300	0.887767	0.683849	0.813595	NA	1.15203	0.786833	0.0592653	3.36047	0.728451	0.804816	NA	0.876061	1.28487	1.45484	0.80939	0.32818	0.752116	1.54881	0.42699	0.992032	0.883964	1.17782	1.3954	1.30089	0.98009	1.0372	1.43781	0.393974	0.448363	0.974298	2.07157	0.589101	0.723246	1.56914	1.35143	1.4985	0.888686	1.87287	0.661005	2.0662	0.634748	0.0445096	0.884322	0.940905	0.874755	1.77267	0.903472
nHILIC_133.0506_4.4	1.35225	211467	1.34218	1.41288	1.71086	NA	0.426383	1.09861	0.388251	1.2079	1.2486	1.05656	NA	1.49109	0.654098	0.342372	0.361317	0.647909	0.608085	0.65453	0.565159	0.384507	1.26488	0.535432	0.305189	1.03674	1.17607	0.533053	1.61916	0.715546	0.579074	1.55233	2.11644	0.0912696	0.709827	0.585238	1.05582	0.53646	1.13071	1.00923	0.0544814	0.404046	1.40916	0.785034	0.841779	1.80047	0.479401	0.491737	1.41791
nHILIC_87.0087_4.4	0.458376	5.8777e+06	0.797148	0.534724	0.341715	NA	0.309834	0.146279	0.191821	0.365215	0.237281	0.261956	NA	0.13512	0.330634	0.171321	0.185569	0.190774	0.124355	0.151617	0.229638	0.352491	0.680524	1.37793	0.258549	0.269382	0.168612	0.559131	0.101533	0.104687	0.299098	0.15936	0.565331	0.421043	0.145137	0.172615	0.163413	0.159443	0.163232	0.423415	0.42948	0.703979	0.634416	0.0884021	0.307663	0.354005	0.437346	0.378193	0.269954
nHILIC_742.5417_4.6	0.962029	4.32698e+06	0.719683	0.528713	0.43793	NA	0.743466	0.469687	0.308883	1.36086	0.571004	0.6655	NA	0.694195	0.579516	0.865144	0.403673	0.726763	1.00573	0.765186	0.38869	0.299982	0.304799	0.466143	0.701672	0.642755	0.957275	0.709958	0.629233	0.431233	0.240284	0.659857	1.67948	0.658845	0.296281	0.886143	1.09635	0.895618	0.823375	0.948574	0.738093	0.55775	0.515529	0.0220262	0.791744	0.938041	0.597392	1.26694	0.88052
nHILIC_103.04_4.6	1.16864	8.58184e+06	0.90586	1.67867	0.433598	NA	1.25015	1.5916	1.28165	0.835519	1.89934	1.39237	NA	0.745799	0.989706	0.795058	0.354889	1.32457	0.897644	0.380214	1.21993	1.12365	0.810568	0.997812	0.752015	0.874093	0.685922	1.64901	0.449081	0.384506	1.36734	1.10524	1.29852	1.95618	1.3309	0.746267	0.946539	0.740004	0.828963	1.05825	0.615397	0.76635	1.28933	0.788017	0.711089	0.797629	1.36029	0.462422	0.832038
nHILIC_176.0387_4.9	0.591361	134390	0.4369	0.744297	0.32635	NA	0.537394	0.289419	0.226925	0.669849	1.15796	0.557347	NA	0.206196	0.711076	0.524979	0.140348	0.950099	0.197246	0.571384	0.352227	0.178393	0.817875	0.690548	0.395429	0.378648	0.362217	0.243021	0.505675	0.328273	0.577949	1.64861	0.443809	0.615317	5.3584	0.1881	0.259576	0.169724	0.714143	2.69945	0.167364	0.375326	0.497005	0.398703	0.635827	0.32966	1.44648	2.00266	0.333962
nHILIC_171.0775_5	0.738276	74939.1	0.787328	0.584138	0.491702	NA	0.704215	0.760919	0.693002	0.510711	2.09353	0.305578	NA	0.363081	2.23759	0.35959	0.213088	1.05527	0.782702	1.07979	0.446957	0.316681	0.869542	1.33903	0.851775	0.277545	0.647778	0.288708	0.375239	0.36901	1.06808	0.639715	0.436944	0.421508	3.48906	0.322309	1.04688	0.930905	0.270028	3.51525	0.299528	0.698323	0.280442	0.448612	0.614958	0.575403	1.03424	3.1421	0.343076
nHILIC_131.0349_5.1	0.385766	206830	0.43677	0.982131	0.239977	NA	0.197543	0.364583	0.53466	0.303037	0.372728	0.276055	NA	0.15255	0.400687	0.219482	0.291888	0.505894	0.181851	0.20938	0.410139	0.340703	0.704588	1.4955	0.229088	0.226337	0.205078	0.439199	0.152887	0.281288	0.518139	0.208129	0.657462	0.570122	0.113871	0.377465	0.165198	0.185082	0.279785	0.22386	0.419776	0.4395	0.527054	0.235638	0.321758	0.331939	0.353586	0.14916	0.156255
nHILIC_833.5227_5.2	1.23452	428137	0.855057	0.638882	0.226208	NA	1.1273	0.833725	0.572455	1.10526	1.20029	1.0962	NA	0.245595	0.531827	1.0337	1.38609	0.860961	1.11944	1.32483	1.10792	0.600427	1.03339	1.09259	0.614251	1.27007	1.20152	1.2885	1.02483	0.367505	0.551163	0.805109	2.47634	1.11831	0.657507	0.973852	1.39779	1.47149	1.29786	0.607964	0.478877	0.694068	0.826323	0.425827	1.59704	1.03124	1.06223	1.33835	1.84588
nHILIC_481.244_5.2	0.856405	70323.3	0.463165	0.464131	2.44474	NA	0.315557	0.730128	0.149836	0.344979	0.768102	0.355632	NA	0.308335	1.16611	0.552325	0.239943	0.74296	0.614893	0.538707	0.387947	0.287932	0.410385	0.819485	0.286609	0.303599	0.510415	0.408862	0.31619	0.329433	0.424896	0.955285	0.635412	0.590505	1.93291	0.338889	0.415934	0.71979	0.632433	1.36925	1.70332	0.350303	0.669519	0.297002	0.824656	1.08301	0.581587	0.901815	0.527412
nHILIC_157.0366_6.1	0.479377	984383	1.29667	0.413665	0.995642	NA	0.535325	0.327209	0.316322	0.594068	0.309321	0.398543	NA	0.51745	0.195756	0.52729	0.197859	0.590952	0.159457	0.538768	0.452863	0.550295	0.540386	0.73586	0.544262	0.4411	0.603691	0.722769	0.579084	0.494455	6.63444	0.669906	0.206242	0.489117	0.530874	0.878354	1.49337	1.4708	0.220299	1.32462	0.672781	0.271361	0.291367	0.419821	0.409869	0.295346	0.458487	0.837978	0.309671
nHILIC_130.0872_6.3	0.815199	5.6651e+06	0.975273	1.06009	0.108463	NA	0.250701	0.88934	0.509788	0.634644	0.609951	0.679075	NA	0.476835	0.770818	0.459824	0.0894442	0.454891	0.522522	0.258122	0.471786	0.475216	0.596561	1.49388	0.301487	0.647339	0.336963	0.492171	1.29464	0.532133	0.462844	1.29673	0.514414	0.662951	0.452439	0.719415	0.278069	0.311558	0.368054	0.834855	0.292326	0.510734	0.641422	0.408387	0.539477	0.864258	1.7174	0.678025	0.318223
nHILIC_235.0723_6.5	1.40245	114651	2.41308	0.628813	0.541293	NA	1.07132	0.411696	0.275417	0.581357	0.688631	0.662523	NA	0.577487	0.619093	0.421615	0.93764	0.349884	0.502614	0.537198	0.745404	0.60665	0.892993	0.614828	0.504979	0.871334	0.750594	0.767762	0.443065	0.484794	0.508057	0.726891	0.335958	0.440967	0.592826	1.03801	0.496843	0.300111	0.634467	0.538951	0.663216	1.33649	1.21567	0.010348	0.357501	0.569738	1.02496	0.942865	0.664532
nHILIC_245.0432_6.5	0.707224	142354	0.649287	0.981945	0.366803	NA	0.583034	0.492093	0.310679	0.90171	0.59198	0.819118	NA	0.499019	0.959554	0.80508	0.132985	0.571408	0.24498	0.197664	0.497392	0.438269	0.653391	0.67697	0.457095	0.771612	0.401769	0.430467	0.305131	0.138418	0.268053	0.583424	0.640068	0.522905	0.259945	0.519684	0.493696	0.47851	0.261359	0.788254	0.471247	0.663365	1.41882	0.411821	0.450364	0.630141	0.871823	0.574383	0.202566
nHILIC_177.0339_6.7	1.24141	1.23897e+06	1.36895	0.830105	0.611985	NA	1.04258	1.12862	1.32327	1.17689	0.688748	0.568843	NA	0.741146	1.467	0.809249	0.538045	1.12723	0.570007	0.488078	0.97545	1.04602	1.54768	2.85852	1.28715	0.803607	0.925124	0.55022	0.412539	1.08257	0.32823	0.888544	1.75792	1.26882	0.326514	0.894923	0.725011	0.564011	0.685596	1.26753	0.254183	1.10422	0.86132	0.242948	0.905791	1.07076	0.856744	0.369663	0.865196
nHILIC_194.0458_6.9	1.00088	170963	1.23405	0.264229	1.10839	NA	0.520522	0.462874	0.0580789	5.7796	1.11006	1.18769	NA	0.753104	0.50537	0.720657	0.650719	2.19711	1.61948	1.45855	0.566689	1.13286	0.723059	0.699377	0.653743	0.694943	0.653343	0.196099	0.654433	0.291631	0.765668	1.24147	0.854218	0.470962	0.303859	0.789898	1.14348	1.32666	0.418375	1.30603	1.40778	0.575572	0.9463	0.294432	0.612249	0.962864	0.436595	0.660391	0.399886
nHILIC_238.0929_7.3	0.228969	319863	0.317092	1.09205	1.18765	NA	0.112723	0.619431	0.00415221	0.190581	0.366261	0.228354	NA	0.211519	0.671776	0.129344	0.0883579	0.041573	0.1043	0.16226	0.282536	0.0996801	0.989433	1.45228	0.114614	0.442572	0.113302	0.748433	0.174288	0.138043	0.0628983	0.0788247	0.7381	0.692494	0.0667451	0.172181	0.0390989	0.184489	0.36447	0.898843	0.419119	0.255791	0.279466	0.304936	0.158373	0.21406	0.401453	0.18575	0.0825878
nHILIC_173.0567_7.6	0.958164	186638	0.917239	1.58813	2.18173	NA	1.26319	0.790725	0.307747	1.09698	0.595256	1.01145	NA	1.39097	1.35848	0.662201	0.65493	0.763087	0.846143	0.733835	0.915479	0.772479	1.40433	1.15545	0.355946	0.937699	0.634006	1.07953	0.914365	0.324558	0.549701	1.37791	1.04915	0.756569	0.0383109	1.07705	0.577554	0.444747	0.376596	3.90418	0.0720593	1.09478	0.73897	0.530924	0.935495	0.623116	1.55391	1.01576	0.557162
nHILIC_120.0124_7.6	0.429469	615272	0.559048	1.25937	0.359763	NA	0.125247	0.492803	0.448991	0.808111	0.587265	0.29251	NA	0.464611	0.408156	0.798438	0.187778	0.590026	0.536451	0.23597	0.404716	0.333716	0.696712	0.995668	0.51888	0.240198	0.294908	0.538989	0.231282	0.391675	0.42769	0.144704	0.483071	0.886574	0.408112	0.250414	0.339098	0.541669	0.440951	0.354097	0.585694	0.686401	0.367155	0.0684538	0.449591	0.686975	0.396303	0.345762	0.261004
nHILIC_146.0458_7.6	0.525156	713248	0.458473	1.36169	0.0249943	NA	0.291894	0.491642	0.180317	0.471741	0.225411	0.451866	NA	0.372318	0.722704	0.74598	0.327179	0.247593	0.323717	0.516393	0.711167	0.572427	0.732074	0.868332	0.445939	0.69054	0.476614	0.297537	0.431209	0.164354	0.459751	1.53148	0.320157	0.591488	0.433025	0.518624	0.481133	0.408544	0.436831	0.956728	0.452575	0.962981	0.635622	0.341506	0.629143	0.230417	0.501831	0.197303	0.263059
nHILIC_128.0352_7.6	0.774654	7.09415e+06	1.15605	1.58836	0.782549	NA	0.677779	0.339446	0.0306065	0.382083	0.518239	0.978304	NA	1.09574	0.505173	0.421833	0.532592	0.826694	0.384446	0.512357	1.05163	0.62138	0.799956	0.453785	0.265055	0.561546	0.360696	0.870506	0.410965	0.543414	0.382492	1.09798	0.967291	1.1029	0.650491	0.900377	0.518868	1.04247	0.596838	1.26973	0.770931	1.12954	0.156092	0.287739	0.69758	0.856853	0.67523	0.847021	0.590327
nHILIC_308.0987_7.7	0.163782	1.30647e+07	0.250295	4.41898	2.24324	NA	0.360186	0.253892	0.0197361	0.125147	0.102123	0.38599	NA	0.921243	0.799802	0.783727	0.443069	0.0725598	0.041613	0.082469	1.30711	0.268754	0.359386	0.701885	0.050328	1.8266	0.0712165	0.988713	0.0891078	0.0735051	0.0166188	0.233839	2.29354	0.228688	0.202924	3.06794	0.0725305	0.470265	0.159684	2.18017	0.00189031	0.111571	0.150823	0.0534793	0.185436	0.249014	2.30915	0.127818	0.115751
nHILIC_103.0036_7.7	1.07267	139057	0.679599	0.528312	0.204085	NA	0.772287	0.673996	0.72719	2.44905	0.816946	1.03331	NA	0.464146	1.32753	1.18629	0.338395	0.830072	0.666839	1.16601	0.707215	1.20005	0.43682	1.08567	0.787372	0.501622	0.814083	1.34857	0.617496	0.753511	0.551085	0.57499	1.39303	0.954681	0.368699	1.06108	0.283672	0.950074	0.8003	1.20865	0.867192	1.97678	1.37629	1.41176	0.715646	0.80409	0.832336	0.917543	1.8315
nHILIC_221.0665_7.7	0.563386	235576	0.671537	1.28525	1.88055	NA	0.193252	0.333562	0.0850454	0.677541	0.58855	0.175217	NA	0.761113	0.461121	0.212799	0.412696	0.275195	0.706222	0.252268	0.411421	0.373565	1.84204	1.26557	0.112322	0.446949	1.40337	0.606573	0.435728	0.314494	0.262062	1.29749	1.27636	0.891247	0.286395	0.340029	0.487096	0.30145	0.369302	0.470033	0.526197	0.545507	0.380338	0.00149762	0.816497	0.98896	0.513488	0.312503	0.449198
nHILIC_177.0404_7.8	0.804698	219922	0.873872	1.60774	4.82631	NA	0.238998	0.920997	0.146643	0.797916	0.557191	0.226974	NA	0.313215	1.67849	0.896772	0.378025	0.381193	0.450932	0.531252	0.532819	0.476159	0.236241	0.536056	0.463238	0.696008	0.255658	0.815341	0.420342	0.465793	0.461533	0.27929	0.470722	0.372105	0.482269	0.45579	0.321631	0.706244	0.683306	4.05734	0.302488	0.478029	0.644715	0.532192	0.536149	0.32585	1.90499	0.140926	0.621515
nHILIC_165.0404_7.8	1.40694	197255	1.35858	0.61111	0.96873	NA	0.965959	0.918093	1.14163	0.845101	0.993494	0.843598	NA	0.523506	0.565432	0.903034	0.47422	0.683228	1.05088	0.889676	0.477661	0.555603	1.43287	0.976097	0.643933	0.887548	1.58773	1.53357	1.99073	0.6954	1.17782	0.904474	1.39798	0.675766	0.799709	0.554237	1.24474	0.893794	0.347049	1.295	0.330346	0.321771	1.48883	0.0645128	0.418785	0.855204	0.583146	0.490069	0.683588
nHILIC_114.0559_7.8	0.922472	1.0141e+06	0.687784	1.35075	3.13654	NA	0.725905	0.802237	0.184124	0.461052	0.535017	0.595125	NA	0.576323	2.00752	0.363247	0.313847	0.219403	0.406548	0.390732	0.702193	0.564036	0.818743	1.16341	0.493342	1.00322	0.203697	0.783834	0.454147	0.411256	0.367797	1.16535	1.3528	0.793273	0.189048	0.661928	0.199139	0.137957	0.494785	3.698	0.539116	0.901742	0.461756	0.298503	0.616676	1.03104	1.06603	0.432654	0.274856
nHILIC_135.0299_7.9	0.875079	2.52406e+06	0.675967	1.48903	0.848435	NA	0.445618	0.683872	0.286961	0.905682	0.88817	0.554676	NA	0.468804	1.274	0.602776	0.223402	1.94847	0.290109	0.579258	0.497149	0.588543	0.648633	0.859717	0.530125	0.456741	0.458568	0.198876	0.382303	0.341298	0.147512	0.820358	0.744302	0.600132	1.28652	0.50486	0.429911	0.451593	0.229338	0.643925	0.410095	1.24439	0.945175	0.978513	1.16754	0.373446	1.10368	0.376017	0.402587
nHILIC_287.052_8.1	0.931629	107326	0.441404	1.4962	1.37868	NA	0.633564	0.565267	0.326666	1.01563	0.528894	0.587193	NA	0.23428	1.32304	0.324893	0.25993	0.406469	0.356174	0.420701	0.254005	0.804903	0.307809	0.73807	0.432788	0.612926	0.436535	1.03972	0.589178	0.22188	0.370914	0.252718	0.597614	0.649842	0.128353	0.493611	0.565356	0.486779	0.226035	1.36103	0.322786	0.995832	0.393172	0.0866706	0.519103	0.502023	1.11839	0.518016	0.82857
nHILIC_349.0752_8.5	1.36713	146015	0.702773	1.14333	2.8154	NA	0.229338	0.685247	0.225569	1.49363	0.659615	0.727415	NA	1.26416	0.917376	1.3921	1.29961	0.900293	0.926971	0.658809	0.379415	1.21753	0.596484	0.483625	0.572377	0.484618	0.433513	2.42474	0.987817	0.297383	0.313564	1.64426	0.911196	1.42117	0.71304	0.550437	0.629899	0.867398	2.38416	0.470176	0.132308	1.91487	0.684421	0.87626	0.341025	1.25903	1.41713	0.896318	0.379851
nHILIC_165.0405_8.5	0.900573	573788	0.977907	1.14979	0.388619	NA	0.828877	0.664039	0.636512	0.642806	1.31903	0.156175	NA	0.37133	1.43641	0.809355	0.426018	0.900933	0.640474	0.471395	0.546969	0.841783	0.657314	0.797622	0.603864	0.807859	1.2876	0.436242	1.25126	0.35117	0.534712	0.878108	0.723091	0.753943	0.792401	0.682194	0.230021	0.943479	0.395196	0.933067	0.428704	0.989221	0.543453	0.121636	0.68069	1.22823	1.13055	0.539233	0.6036
nHILIC_195.051_8.7	0.163755	1.94772e+06	0.138336	3.70605	0.0262597	NA	0.102621	0.103159	0.0350422	0.110936	0.174784	3.65582	NA	1.53324	0.719229	0.184422	0.104615	0.0250921	0.0362688	0.0717483	0.103048	0.227811	4.05924	0.0955225	0.0248734	0.115403	0.103959	3.53844	0.193331	0.0281184	0.0944562	0.105362	2.65136	0.48684	0.0925805	0.686527	0.057868	0.0625085	0.0759272	0.160574	0.678551	4.11171	0.176028	0.0542226	0.112517	0.178912	0.217617	0.151193	0.150931
nHILIC_130.0509_8.8	1.01374	174972	1.26713	1.30261	2.92887	NA	1.10047	0.565786	0.717397	0.660579	0.801636	0.336887	NA	0.643055	3.50328	0.429913	0.517612	0.877711	0.469628	0.944917	0.586945	1.5727	1.05064	1.05085	0.946599	0.815203	0.921669	0.325446	1.28106	0.775391	0.188721	0.94064	0.774592	0.746669	1.08431	0.414302	0.597968	0.814883	0.623771	2.95505	0.598968	1.09572	0.79219	1.03945	0.606633	1.13434	0.918653	0.230912	0.374855
nHILIC_275.0649_8.9	0.31483	1.00391e+06	0.493125	4.99393	0.705844	NA	0.203531	0.211574	0.131243	0.598923	0.355283	0.40335	NA	0.226773	1.01676	0.0738915	0.120037	0.198885	0.103114	0.262273	0.244943	0.182416	0.50812	0.240094	0.25894	0.199636	0.0609224	4.81847	0.976728	0.415504	0.270569	0.525431	3.6214	0.307089	0.179592	0.723264	0.216825	0.590068	0.350198	0.332688	0.498047	0.980877	0.0671369	0.415221	0.391689	0.255809	0.503436	0.279147	0.275649
nHILIC_280.0754_8.9	0.240735	151545	0.440792	4.36438	2.74576	NA	0.327961	0.211653	0.122587	1.98636	0.340747	2.09305	NA	0.389868	2.54391	0.104994	0.23451	0.184909	0.184227	0.167883	0.180649	0.338587	3.34973	0.298363	0.360301	0.403125	0.121017	4.44937	0.289297	0.308235	0.294033	0.17758	3.97234	0.383759	0.638704	0.791467	0.177548	0.119038	0.334776	1.60755	0.188089	1.26061	0.0707179	0.226678	0.41181	0.289366	0.873603	0.267046	0.295789
nHILIC_969.5442_9.2	0.496341	100960	0.689593	3.73124	3.96944	NA	0.433699	0.36129	0.0151084	0.139537	0.755618	0.601414	NA	0.334363	0.726339	0.36558	0.206954	0.610066	0.589933	0.560409	0.400005	0.260668	3.17	1.49795	0.536718	0.251726	0.960206	1.8382	0.497576	0.308825	0.651593	0.319113	2.14271	0.272266	0.410574	0.5875	0.610274	0.537687	0.162273	0.249565	0.117133	2.46837	0.420868	1.52012	0.736164	0.704954	0.422366	0.586368	0.357691
nHILIC_154.0621_9.6	0.643129	1.2358e+06	0.745482	1.19816	3.23018	NA	0.329157	0.953864	0.280617	1.41048	0.560977	0.556483	NA	0.732604	2.71603	0.507827	0.886917	0.346218	0.524718	0.563934	0.262956	1.07314	0.578794	0.739508	0.429253	0.564658	0.474184	1.10798	0.628583	0.696311	0.562277	0.470954	1.72039	0.308514	0.0673545	0.3831	0.508835	0.200841	0.368695	2.47025	2.71318	1.01728	0.513717	0.110528	0.538225	0.656683	0.927388	0.418616	0.418381
nHILIC_74.0246_9.6	0.921547	64001	0.612982	1.19344	1.21814	NA	0.324623	0.751343	0.0178666	1.24266	1.69927	0.837908	NA	0.68143	1.88787	0.757402	0.428741	0.199354	0.221433	0.410661	0.606622	0.908326	0.647431	1.10032	0.69736	0.753431	0.869678	0.700786	0.422457	0.594992	0.546002	0.760384	0.316159	1.09752	0.816908	0.562404	0.268088	0.237769	0.678003	1.45838	2.305	0.633837	0.553685	0.180672	0.185375	0.427934	0.88751	0.265952	0.425013
nHILIC_131.0461_9.7	0.360998	130965	0.297111	0.552471	1.05425	NA	0.10788	0.430034	0.0423655	0.721315	0.150922	0.390426	NA	0.285232	1.63247	0.218912	0.199188	0.14306	0.184	0.333922	0.217503	0.427517	0.0925693	0.372324	0.225993	0.376316	0.328343	0.405129	0.440374	0.1868	0.123882	0.23584	0.190929	0.500249	0.150959	0.171184	0.0647467	0.120535	0.278912	1.36496	1.85535	0.322177	0.323299	0.117922	0.313313	0.146346	0.620662	0.168028	0.336458
nHILIC_104.0352_9.7	0.272753	294650	0.156241	0.310561	1.19764	NA	0.132508	0.217765	0.0378028	1.5641	0.1493	0.232909	NA	0.184981	1.74703	0.201821	0.101123	0.0570528	0.084181	0.11298	0.147384	0.234485	0.0925704	0.0963687	0.258077	0.231529	0.19446	0.233975	0.252063	0.169257	0.114972	0.291124	0.343899	0.152114	0.164586	0.129686	0.13826	0.0870379	0.119108	1.45791	1.85683	0.286735	0.0655933	0.192083	0.148138	0.0796943	0.158162	0.0701824	0.197306
nHILIC_147.0297_10.2	0.941051	100236	1.41691	0.908843	0.288098	NA	0.768204	0.472274	0.275039	1.02062	1.50623	0.552708	NA	0.636516	1.91822	0.792338	0.6046	0.59321	0.552824	1.23899	0.60765	1.01687	1.1468	0.799559	0.426703	0.695067	0.794835	0.764277	0.61284	0.557025	0.465426	1.1172	0.983324	0.889926	4.11021	0.829991	0.287584	0.61742	0.370148	0.714422	1.15311	0.313152	0.693296	0.2962	0.607827	0.188948	0.422866	0.138982	0.19262
nHILIC_333.0592_10.7	1.12717	118843	1.47158	0.274127	1.5154	NA	1.09801	0.518467	0.610174	0.586883	0.297547	0.505615	NA	0.416354	0.793156	0.400276	0.655938	0.478253	0.128044	0.334534	0.557445	0.482955	0.395105	0.534138	0.596161	0.463385	0.574209	0.919002	0.176855	0.614117	0.173546	0.650217	0.850124	0.603344	9.09594	0.317892	0.381462	0.386399	0.337789	0.80286	0.190869	0.660119	0.803257	0.723255	0.39336	0.904404	0.643752	0.317783	0.622484
nHILIC_261.0725_10.7	0.331023	2.21167e+06	0.368484	0.301379	4.41843	NA	0.329279	0.585007	0.0193675	1.80417	0.104777	0.498003	NA	0.456598	2.87565	0.331063	0.45313	0.248865	0.166793	0.23722	0.408143	0.477826	0.345283	0.403777	0.244984	0.465198	0.320694	0.653115	0.216299	0.196569	0.320865	0.301116	0.662454	0.411825	0.299358	0.403887	0.209912	0.327239	0.253891	2.31835	2.20271	0.787975	0.214239	0.189752	0.105872	0.649623	0.576435	0.531975	0.581709
nHILIC_296.0378_11	1.0042	2.5259e+06	0.925987	0.718759	2.82242	NA	0.447635	0.567206	0.914657	0.275984	0.634338	1.15535	NA	0.613659	1.30208	1.2067	0.86316	0.402928	0.495102	1.00017	0.471076	0.97569	1.67945	1.40154	1.18679	1.12214	0.515942	1.62178	0.531149	0.83035	0.804337	0.913393	0.980384	1.78232	0.906204	0.838284	0.887648	0.86401	1.00381	1.15447	0.890754	1.67016	0.790731	0.265068	0.634137	0.893303	0.754444	0.716227	0.7343
nHILIC_209.0302_11	0.745162	228620	0.490346	1.00031	1.98891	NA	0.278552	0.660332	0.204631	1.38008	1.63725	0.613032	NA	0.616683	1.75788	0.317037	0.609333	1.98006	0.683209	0.796505	1.07447	1.07392	0.56647	0.659408	0.288917	0.569804	1.70819	0.299757	1.30974	0.445586	0.638685	0.662229	0.657977	0.676182	1.02732	0.818842	1.31413	0.948212	0.707758	1.67519	1.66548	1.35713	0.750415	0.046423	0.405178	0.635053	1.10524	0.150315	0.894972
nHILIC_191.0197_11.2	0.810114	3.10746e+07	0.909457	0.848425	7.3759	NA	0.378462	1.3559	0.262535	0.514203	0.618759	1.32129	NA	0.746821	1.13128	0.729525	0.517387	0.349919	0.387683	0.515756	0.531663	0.585028	0.677407	0.947465	0.115148	0.780586	1.12449	1.2793	0.522472	0.618997	0.708322	0.486733	1.39697	0.412877	0.281098	0.403713	0.1961	0.709975	0.196989	1.1928	0.908704	1.79242	0.886624	0.155162	0.170589	0.353477	1.31646	1.03458	0.871058
nHILIC_471.1343_11.8	0.816195	151204	0.819073	0.0857804	1.03564	NA	1.05854	0.97923	0.00222999	0.235644	1.17291	1.83032	NA	1.46758	0.662895	0.295118	0.42667	0.171144	0.620987	0.865912	0.78654	0.389799	0.406493	0.749725	0.203275	0.721284	1.01735	0.305275	1.30431	0.902256	0.216993	0.939682	1.69303	0.622594	0.960889	1.00601	0.824308	0.656298	0.614841	0.495232	0.200113	1.18606	1.86434	0.137145	0.254584	0.894332	1.044	1.11386	0.734782
nHILIC_239.0164_12.1	1.1366	5.06614e+06	1.06802	0.4818	0.85343	NA	0.869217	0.722216	0.275915	0.658214	0.628496	0.258846	NA	0.767718	1.05229	0.669086	0.427959	0.535811	0.7941	0.739294	0.468609	1.05333	0.806387	0.975625	0.687244	0.720368	0.317394	0.364607	0.513202	0.19401	1.12351	0.464206	1.27506	0.669854	1.17954	0.580503	0.854425	0.528369	0.77281	1.28761	0.928081	0.872989	0.750455	0.911482	0.440933	1.0117	0.942747	0.908954	0.718346
nHILIC_274.1407_13.3	0.724662	162193	0.646828	0.384208	2.84652	NA	0.46629	1.60122	0.326149	0.909845	0.705346	0.451256	NA	0.467191	4.62658	0.330494	0.298236	0.163624	0.375749	0.515243	0.598218	0.477081	0.514539	1.00126	1.23946	1.09044	0.340714	0.780612	0.92626	0.502117	0.707277	1.58095	1.37286	0.628597	0.420905	0.735615	0.231093	0.508699	0.520693	0.414471	0.0345864	0.71376	0.710698	0.564594	0.460956	0.499197	1.03103	0.888811	0.33373
nHILIC_202.1197_13.3	0.936036	87142.8	1.00038	0.759623	0.292642	NA	0.546598	0.855297	0.528074	0.554272	0.697157	1.26926	NA	0.77375	0.880909	0.898945	0.489676	0.411938	0.617445	0.57209	0.340046	0.854316	0.905653	0.877896	0.559323	0.726713	0.311521	1.47828	0.111017	0.475222	0.864001	0.791995	2.25344	0.510819	0.680931	1.1181	0.382779	0.294513	0.20184	0.393667	0.737041	0.784125	0.657877	0.770536	0.454386	0.726924	0.77587	0.315958	0.583426
nHILIC_425.0806_12.4	0.875177	213935	0.707929	0.268117	2.37139	NA	0.657437	1.44865	0.0233519	1.37699	1.61249	0.599215	NA	0.419939	0.773249	0.742952	0.241497	3.21677	0.523639	0.520732	0.646808	0.88371	0.876717	0.776466	0.72703	0.430644	0.407324	0.836352	0.426172	0.714279	0.4	0.715152	0.598035	1.14212	0.973995	0.677871	0.931489	0.535704	0.43475	5.51924	3.45697	0.669005	0.561049	0.894266	0.303589	0.271616	1.66138	0.693766	0.431848
nHILIC_274.1407_12.3	0.824496	290131	0.836257	0.857481	1.77877	NA	0.49796	0.882594	0.409507	0.670393	0.563979	0.4831	NA	0.766866	1.80753	1.36705	0.220565	0.334164	0.42606	0.458063	0.502732	0.775183	1.24825	1.00833	1.0155	0.835827	0.805627	1.01383	0.985319	0.395002	0.506233	1.26392	1.83919	0.846931	0.383687	1.585	0.407194	0.461981	0.894945	0.72987	0.419221	1.81344	1.08955	0.43263	0.473806	0.656452	1.21728	1.28285	0.813409
nHILIC_96.96_11.1	0.536235	2.42888e+06	0.579882	0.235809	0.447977	NA	0.219853	0.347072	0.1278	0.692985	0.210178	0.278844	NA	0.493773	1.42365	0.707791	0.365551	0.272031	0.218674	0.358196	0.355922	0.681997	0.693878	0.711808	0.280833	0.359292	0.312894	1.38575	0.388748	0.303305	0.268066	0.419274	1.51758	0.760891	1.43147	1.03234	0.364759	0.744838	0.188307	0.615909	0.803599	0.305233	0.680744	0.0409629	0.443382	0.571075	1.14504	0.500257	0.212276
nHILIC_88.988_11	0.476325	172199	0.465598	0.80286	1.39848	NA	0.25725	0.613363	0.092871	1.25763	0.782868	0.766896	NA	0.138509	3.97764	0.147553	0.193552	1.48089	0.221892	0.562752	0.474007	0.663776	3.51557	0.373683	0.135074	0.940665	1.15638	6.15553	0.341781	0.258471	0.390379	0.215805	4.00883	0.826101	0.392206	1.00501	0.403349	0.534708	0.233307	1.60407	1.96358	0.781565	0.627051	0.281878	0.193101	0.661999	0.786301	0.543992	0.607312
nHILIC_216.0704_10.5	0.596286	819318	0.863036	0.71446	2.20074	NA	1.07387	0.74633	0.186432	0.806368	0.324837	0.975962	NA	0.810403	1.80551	0.409489	0.361664	1.18964	0.593472	0.442044	0.967904	0.687473	0.512006	0.642046	0.302131	1.20263	0.72294	0.617994	1.05973	0.351456	0.448409	0.284219	0.794847	0.904399	3.39471	0.526349	0.739038	0.465234	0.241893	4.16039	2.62843	0.956964	0.265609	0.131594	0.425627	0.833512	1.15412	0.357273	0.335985
nHILIC_160.0251_10.4	0.452395	148407	0.591753	0.544395	0.106495	NA	0.234412	0.623238	0.638872	1.99934	1.54725	0.497913	NA	0.573852	3.61979	0.28323	0.324938	0.723163	0.533684	0.260526	0.485013	0.208005	0.765975	0.528774	0.37763	0.453418	0.788795	0.850342	0.338659	0.317629	0.595535	0.483758	0.701296	0.167176	3.07665	0.466195	0.380857	0.28334	0.196188	4.0754	3.19452	0.742934	0.449361	0.610689	0.606039	0.240029	0.662914	0.207431	0.311233
nHILIC_168.0276_10.3	0.460709	66153.3	0.226464	0.101492	0.447938	NA	0.268342	0.585627	0.139272	1.75305	3.22072	0.306425	NA	0.405338	2.25663	0.129654	0.231354	1.65543	0.156596	0.187927	0.456865	1.6018	0.547299	0.268019	0.346082	0.225774	0.179624	0.608461	0.199349	0.292333	0.290263	0.160084	0.595198	0.407572	3.29266	0.149936	0.174727	0.490868	0.083441	1.62414	3.59088	0.0326326	0.215823	0.198366	0.383329	0.144322	0.278299	0.147912	0.175096
nHILIC_168.0778_10.2	1.11439	528162	0.727457	0.383457	1.23954	NA	1.25288	1.10645	0.555347	2.37908	1.5397	1.82691	NA	1.22305	1.57675	1.3768	0.352341	0.688746	0.811926	0.364067	0.670588	1.2726	0.278368	1.5776	0.709559	0.642901	0.529803	1.37595	1.186	1.50843	2.13751	0.944937	2.36048	1.56813	0.702802	0.77896	1.22451	0.655534	0.253774	1.1471	1.77764	1.05073	0.578444	0.022694	0.380166	1.55782	1.37887	1.36913	0.560268
nHILIC_88.0403_8.9	1.07314	1.03851e+06	1.17664	1.80937	0.362769	NA	0.888829	0.618591	0.261664	0.541457	0.480163	0.860989	NA	0.755802	0.703345	0.660513	0.256149	0.285804	0.809667	0.442795	0.818442	1.06313	1.03032	1.0975	0.41695	0.98715	0.684149	0.605654	0.52662	0.31669	1.41563	1.29627	1.24165	0.995781	0.566733	1.14681	0.259928	0.353439	0.369226	1.18153	0.255043	1.00874	0.898307	0.38679	0.249625	1.16435	0.729566	0.265044	0.343956
nHILIC_118.0509_8.9	0.399322	1.70495e+06	0.282318	0.120966	4.94673	NA	0.117344	0.344483	0.00741839	0.545857	0.552878	0.212751	NA	0.363153	3.37516	0.352902	0.217818	0.173058	0.252852	0.197077	0.197012	0.736975	0.285593	0.712006	0.436353	0.377793	0.268684	0.68835	0.159887	0.142682	0.357965	0.438065	0.651243	0.369863	0.206891	0.31733	0.209106	0.135278	0.314697	4.43738	0.361818	0.381869	0.635222	0.500637	0.0879205	0.172187	1.02469	0.302943	0.211613
nHILIC_191.0561_8.5	1.30004	1.96135e+06	0.473749	0.623609	2.27557	NA	0.0807278	0.607256	0.193179	1.6883	0.845957	0.51997	NA	1.09542	1.1225	1.16643	0.517192	1.06098	0.643468	0.57646	0.300803	0.381252	0.377408	0.468674	0.58049	0.148982	0.377183	0.567635	0.676672	0.152418	0.239826	1.2849	0.75154	0.341066	0.357553	0.777159	0.41176	0.538246	1.64935	0.278956	0.187043	0.470658	0.392103	0.483628	0.482918	0.982477	0.471893	0.920353	0.308995
nHILIC_149.0455_8.2	0.840848	339334	0.628267	0.863685	0.813188	NA	0.345971	2.53289	0.158954	0.516464	0.29168	0.360171	NA	0.367604	1.14539	0.498489	0.23948	0.440125	0.771885	0.730611	0.551508	0.527874	0.346024	0.798898	0.319031	0.80265	0.248176	0.0405096	0.745075	0.317569	1.01486	0.676917	0.773066	0.55014	2.15909	0.681494	0.388895	0.914157	0.817435	0.828434	1.59395	0.323083	0.448622	0.258703	0.388901	2.4014	0.630676	0.48186	0.338038
nHILIC_105.0192_7.8	0.69276	927609	0.737592	1.64729	0.208528	NA	0.392815	0.448958	0.416219	1.66221	0.743448	0.77847	NA	0.625892	0.679165	0.874763	0.208966	0.868006	0.456237	0.598318	1.00055	0.68584	0.461838	0.926495	0.505473	0.542153	1.11331	0.467366	0.648086	0.569014	0.905556	0.303104	0.440859	0.595547	0.553381	0.563641	0.364842	0.446586	0.772956	0.213429	0.498327	1.18829	1.22149	0.811734	0.231537	0.383732	0.658231	0.295756	0.605287
nHILIC_360.1302_7.8	0.595887	5.52809e+06	0.595176	0.400821	0.941756	NA	0.264801	0.827479	0.156346	0.200704	0.505762	0.455047	NA	0.731777	1.30515	0.877219	0.167117	0.323415	0.337529	0.482581	0.418168	0.982727	0.381402	0.984048	0.396891	0.410502	0.342444	0.406572	0.420077	0.35365	0.446663	1.46693	0.323774	0.282008	0.253899	0.514819	0.194196	0.323661	0.637653	0.921179	1.59377	0.410155	0.90127	0.573019	0.680381	0.481241	1.34934	0.284072	0.271849
nHILIC_207.0511_7.7	0.874984	266157	0.56869	1.35311	1.79196	NA	1.81503	0.79751	0.31377	1.84818	1.00389	0.92878	NA	0.631358	0.674655	0.917218	0.218484	1.10391	0.635039	0.783771	1.12009	0.677892	1.41692	0.351183	0.985448	0.94611	1.31874	1.24759	0.8071	1.46173	0.913151	0.737581	1.05509	0.492944	0.748384	1.03842	0.704413	1.21211	0.803068	0.405082	0.220366	0.555422	0.581828	0.818228	0.904022	0.414794	0.247359	1.67414	1.13074
nHILIC_149.0455_7.6	0.380693	310067	0.362218	1.2925	1.29729	NA	0.283374	0.652595	0.173069	0.344067	0.432676	0.406014	NA	0.310364	0.225154	0.105483	0.370992	0.267755	0.37982	0.133551	0.253215	0.238741	1.33247	0.300891	0.072565	0.497036	0.353926	0.894667	0.566719	0.202148	0.421124	0.603604	0.803106	0.394747	0.118408	0.443219	0.211701	0.217201	0.238881	0.37693	0.216488	0.303263	0.330317	0.787657	0.253545	0.340189	0.433866	0.20379	0.228413
nHILIC_85.0294_7.6	0.865153	130335	0.994447	0.988837	0.159742	NA	0.547695	0.970446	0.402085	0.721811	1.16305	0.496869	NA	0.746314	0.554334	0.693312	0.325521	0.211861	0.327054	0.555699	0.331141	0.735268	0.502126	0.758086	0.474456	1.93706	0.592317	0.625108	0.722457	0.628919	0.276682	0.753635	0.849368	0.608817	0.367614	0.724222	0.854115	0.590503	1.60184	0.667027	0.288348	1.09905	0.70454	1.32339	1.75406	1.05007	0.28217	0.318152	0.42288
nHILIC_269.0875_7.6	0.284941	681406	0.538131	1.04007	0.160217	NA	0.241367	0.163401	0.037899	0.153038	0.374213	0.276303	NA	0.203742	0.428318	0.128856	0.176376	0.274131	0.188129	0.0683337	0.300855	0.321834	1.32968	1.74187	0.165549	0.318048	0.104345	1.13189	0.174956	0.143271	0.192207	0.181994	1.17934	0.43579	0.266241	0.0950366	0.161851	0.124414	0.313254	0.157055	0.148374	0.383883	0.291121	0.363749	0.328653	0.365759	0.22885	0.251461	0.13768
nHILIC_129.0192_7.6	1.01155	379486	0.829476	0.400667	2.86655	NA	0.357411	0.823924	1.08994	3.02335	0.831263	1.23473	NA	0.733747	1.64553	0.649314	0.836702	0.799354	0.745812	0.816118	1.15336	0.661056	0.319768	1.25331	0.431508	0.515346	1.54117	0.841115	1.37091	0.618954	0.459591	0.54179	0.645391	0.378109	0.218645	0.0501468	1.17783	0.544707	0.496299	2.82029	0.469417	0.552082	0.810889	0.497593	0.991876	0.629256	0.624467	0.236298	1.54076
nHILIC_116.0352_7.5	0.756472	282015	0.799782	1.01333	1.69126	NA	0.276718	1.28156	0.326287	0.318706	0.228535	1.00776	NA	0.391313	0.567861	0.263212	0.259958	0.423972	0.622499	0.354657	0.357764	0.462349	0.531236	0.956257	0.27098	0.705633	0.25727	0.312848	0.253673	0.352586	1.3852	0.408964	1.00685	0.841828	0.181972	0.353311	0.134051	0.4688	0.278733	2.53985	0.00586069	0.396025	0.410355	0.603495	0.797683	0.532317	0.517262	0.23071	0.461474
nHILIC_116.0716_7.3	0.754367	3.8624e+06	0.708311	1.20407	3.91967	NA	0.21588	1.19935	0.84741	0.634398	0.542022	0.563324	NA	0.411176	2.21612	0.517457	0.261652	0.62033	0.500953	0.375118	0.497748	0.648046	0.627619	1.46671	0.4145	0.758479	0.057406	0.858133	0.891388	0.503324	0.948973	1.20988	0.723611	0.955624	0.433861	0.641286	0.209085	0.333928	0.466765	3.83981	0.265957	0.280009	0.85072	0.489748	0.594433	0.6244	2.19858	1.02592	0.332536
nHILIC_219.0451_7.2	0.86515	429117	0.573371	1.79448	1.1219	NA	0.607226	0.488732	0.497768	0.732227	0.568436	0.683768	NA	0.725186	0.682089	0.587956	0.446816	0.195858	0.489092	0.57072	1.08057	0.615651	0.904538	1.81183	1.07395	0.474855	0.522998	0.199424	1.43974	1.02838	0.575697	0.482519	0.935148	0.2635	1.24021	0.857026	0.633533	0.694814	0.69501	0.528125	0.144428	0.32793	1.08854	0.672663	0.651349	0.13012	0.381953	0.68334	1.29496
nHILIC_447.2749_7.2	0.847846	1.01512e+06	0.214784	0.210811	0.0797998	NA	0.07749	0.398285	0.155387	0.828046	3.91564	0.187177	NA	0.5401	0.0590009	0.111808	0.162452	0.662712	0.285386	1.45299	0.0955807	0.160539	0.128767	0.141897	0.0920329	0.118415	0.780988	0.413027	1.08954	0.342842	1.47659	1.84743	0.32009	0.0948046	0.702094	0.111422	1.86034	0.717673	0.315409	0.359325	0.0288763	0.101387	0.144846	2.65736	2.20212	0.222434	0.190124	2.01484	0.742013
nHILIC_300.0394_7.2	1.07242	377201	0.731793	0.627412	0.463709	NA	0.461688	0.169932	0.535022	0.300683	0.474128	0.539583	NA	0.301369	0.623402	0.609573	0.314127	0.257181	0.471701	0.472385	0.269667	0.198911	0.671871	0.261089	0.509897	0.50771	0.381908	0.492299	0.427312	0.406831	0.736764	0.43198	1.17505	0.322805	0.125831	0.727476	0.862176	0.390224	0.447154	0.58513	0.910696	0.634791	0.856664	0.316934	0.388831	0.810709	0.775203	0.413507	0.365288
nHILIC_214.0488_7.2	0.912591	449650	1.65365	2.43851	0.331171	NA	0.490398	0.739176	0.175064	1.35142	1.39351	0.690656	NA	0.663554	0.739715	0.420383	0.604942	1.21862	0.874565	0.753223	0.753317	0.991913	0.861555	1.56801	0.835449	1.04296	0.455407	1.12168	1.3125	0.920471	1.44501	1.16416	0.90124	0.721479	0.762955	0.916027	0.275244	1.0897	1.1038	0.291668	0.0230394	0.794342	0.852606	0.804918	0.937474	0.780936	0.661785	1.11672	0.627069
nHILIC_160.0615_7.2	1.16152	85528.1	1.31866	0.947658	1.42473	NA	0.518702	1.35511	0.456108	2.26181	1.43238	0.994555	NA	0.592364	1.43985	0.429481	0.846162	2.29222	1.03035	1.11242	1.08166	0.963661	0.449504	0.457281	0.811553	0.926349	0.362836	0.639035	0.689007	0.760317	1.09722	0.564987	0.65945	0.749579	0.295183	0.590832	0.207191	0.318105	0.448917	1.48321	0.182008	0.628649	0.457581	0.12288	0.993097	0.191382	0.512309	0.467484	0.424164
nHILIC_189.0404_7.2	1.17576	565140	0.790867	0.875049	0.998875	NA	0.718685	0.724437	0.522895	2.44195	1.5518	0.774581	NA	0.575597	1.35954	0.720043	0.49107	0.33953	0.584697	0.632659	0.857088	0.497514	0.542522	0.751946	0.650882	0.789383	0.803334	0.939963	0.554779	0.487745	0.280967	0.644722	1.99742	0.537828	0.680852	0.82951	0.455838	0.179074	0.502362	0.683925	0.531309	0.740677	0.408977	0.17934	0.25564	0.480346	0.605635	0.511902	0.848029
nHILIC_252.09_6.7	0.192957	509086	0.660245	1.09488	0.083583	NA	0.107565	0.152941	0.0446253	0.164877	0.139023	0.669602	NA	0.163574	0.28209	0.207665	0.330201	0.391778	0.112484	0.125761	0.21252	0.312729	0.937501	1.60323	0.0869345	0.0923715	0.115298	1.18472	0.131592	0.0639089	0.403267	0.123351	0.641689	0.442662	0.239727	0.19519	0.181211	0.195963	0.0726402	0.224153	0.161152	0.246019	1.2077	0.237796	0.203734	0.156135	0.429443	0.193358	0.17859
nHILIC_528.2633_6.7	1.27682	1.58518e+06	0.895907	1.06733	0.88018	NA	1.2913	0.387481	0.412068	0.534322	0.409305	0.965863	NA	0.633025	0.815159	0.634702	1.00384	0.769438	0.775532	0.375952	0.732931	0.735988	0.907143	0.215485	0.517448	0.933136	0.589807	0.444795	0.281689	0.727629	0.333875	0.687859	0.592231	0.568263	0.868206	0.688498	0.846935	0.975723	1.61432	1.35366	0.556129	0.93882	0.757037	0.26701	1.04264	0.79136	1.23172	0.908922	1.33743
nHILIC_302.1148_6.5	1.02216	93961	0.808995	0.882911	1.14934	NA	0.391713	0.362977	0.375401	1.3603	0.897699	0.713918	NA	0.319257	0.6618	1.10638	0.285773	1.44625	0.309338	0.750295	0.755425	0.463681	0.324816	0.822347	1.04987	0.433334	0.304134	0.491998	0.473357	0.238385	0.577388	0.611767	1.24893	1.6238	0.547377	0.799987	0.563989	0.221039	0.409956	0.693103	1.54638	0.518336	0.909245	0.741275	0.586249	3.05795	0.550122	1.18488	1.08317
nHILIC_218.1032_6.5	1.00991	517550	0.563288	0.238563	0.483669	NA	0.334463	0.217284	0.0414248	0.76061	1.21397	0.564677	NA	0.369736	0.542146	0.362737	0.649074	0.142297	0.366038	0.411408	0.674518	0.487788	0.561805	0.347995	0.23339	0.364096	0.415995	0.214254	0.424	0.443218	1.14464	0.9765	0.802238	1.27116	0.345153	0.529407	0.547386	0.522236	1.01947	0.549762	0.25424	0.260364	0.560994	0.290796	0.409404	0.14337	0.689742	0.558413	0.741168
nHILIC_539.2489_6.5	0.834977	1.30557e+06	1.10158	0.496498	2.37923	NA	0.521342	0.362522	0.0841913	0.523104	0.412649	2.02093	NA	0.648569	0.573696	0.256201	0.583434	1.02928	0.205179	0.447359	0.530838	0.360599	0.590646	0.361977	0.262856	0.331403	0.448707	1.17314	0.176311	0.624046	1.30711	0.934168	0.738289	0.222571	0.273708	1.01531	1.2779	0.280466	0.610987	0.744094	0.837859	0.452345	0.390377	0.50293	0.678024	0.312513	0.477953	0.770387	0.530651
nHILIC_181.0506_6.2	0.852271	899577	0.786262	0.764443	0.392374	NA	0.416376	0.753758	0.0950719	0.84168	0.548294	0.684888	NA	0.388737	0.649729	0.356809	0.123861	0.257956	0.14417	0.548564	0.360239	0.228749	0.444904	0.453231	0.685092	0.735566	0.543238	0.778295	0.273867	0.154377	0.982407	1.09224	0.848467	0.434163	0.386645	0.714637	0.334409	0.385611	0.688248	0.951905	0.391954	0.542189	0.371698	0.383392	0.665159	0.202581	0.453991	0.497667	0.176432
nHILIC_581.2411_5.9	0.982237	72407.4	0.942186	1.38862	2.22802	NA	1.2425	0.787758	0.740449	0.495256	0.493951	1.38375	NA	0.59591	0.789111	0.765673	0.983303	0.916534	1.09427	0.837928	0.599796	0.474462	1.56969	1.73783	1.01927	1.14648	0.52748	0.953896	0.856083	0.596089	1.55917	0.84426	0.94158	1.07397	0.750652	0.787662	0.545582	0.390555	0.610556	2.04209	1.11012	1.7115	0.703543	0.0769062	0.99275	0.629645	0.378834	0.346459	0.893175
nHILIC_269.0542_5.9	1.29459	164651	1.31689	1.20523	0.950783	NA	0.563042	0.800519	0.265904	1.19134	0.844837	0.955939	NA	0.370925	1.41986	0.333669	0.855267	0.783561	1.57194	1.34758	0.64941	1.71552	1.19131	0.949363	0.501177	0.877114	0.791261	1.0085	0.668848	0.776201	1.68405	2.18759	1.3197	0.703662	1.255	1.11941	0.667495	0.63242	0.731243	1.08444	1.07291	0.762769	1.48124	1.029	1.62036	0.875765	1.58992	0.638624	1.3878
nHILIC_89.0243_5.8	0.322163	2.44478e+07	0.773081	0.457738	0.525641	NA	0.266973	0.0594827	0.108566	0.172174	0.278663	0.219038	NA	0.112927	0.244648	0.159299	0.191351	0.290643	0.172406	0.20709	0.248826	0.344061	0.757799	0.430241	0.219644	0.252291	0.186085	0.453148	0.328162	0.288623	0.323251	0.142421	0.443094	0.193906	0.208475	0.196068	0.204691	0.233429	0.0930617	0.52139	0.180602	0.319309	0.349794	0.0253343	0.208962	0.341458	0.470739	0.0823832	0.375458
nHILIC_504.3095_5.8	0.777212	141936	3.05959	0.260662	0.480079	NA	0.0954636	0.251765	0.158251	0.335179	0.677725	0.515394	NA	0.546741	0.509438	0.267498	0.358427	1.19408	0.694111	1.15145	0.278561	0.345059	0.974586	0.287105	0.0765837	0.340018	0.909198	0.622008	0.670207	0.282188	1.25915	2.30788	0.624185	0.494581	0.739377	0.807075	0.45886	0.782255	0.373507	0.750413	1.20589	0.874869	0.525136	0.784287	0.548796	0.290479	0.096099	0.537271	0.719875
nHILIC_149.0455_5.6	0.97415	64741.9	0.437952	0.871568	0.526612	NA	0.310844	0.622247	0.220114	0.583265	0.945496	0.762249	NA	0.332759	1.04034	0.46617	0.277072	1.55212	0.48974	1.30766	0.24263	0.459179	0.716416	0.542901	0.370673	0.366713	0.961669	0.319252	0.597589	0.222645	0.55986	1.08806	0.445424	0.429908	1.66941	0.790181	0.875536	0.866636	0.255879	2.03528	0.295798	0.402858	0.955328	1.23748	1.06037	0.301894	1.7745	0.849174	0.745437
nHILIC_103.0399_5.4	0.448045	3.80278e+06	0.456637	0.927509	0.553241	NA	0.541407	0.875495	0.762292	0.416325	0.681745	0.649795	NA	0.442956	0.459092	0.207113	0.413756	0.594931	0.230495	0.155713	0.397516	0.334865	0.602678	0.50981	0.254575	0.343214	0.134142	0.257365	0.268686	0.20488	0.66607	0.489456	0.817925	0.603446	0.570774	0.390555	0.251001	0.244835	0.243295	0.39891	0.783127	0.27454	0.574602	0.0822894	0.232298	0.398536	0.308441	0.0776897	0.268847
nHILIC_835.537_5.2	1.20979	338834	0.929915	1.05303	0.390645	NA	1.7423	0.495611	0.920941	0.996597	1.01859	0.997522	NA	0.251555	0.676031	1.26184	1.31821	0.256434	1.0764	0.9738	1.05388	0.574548	1.21125	0.698417	0.544853	1.19205	1.16772	1.20096	1.41795	0.870798	0.454313	1.02956	2.1506	0.920813	0.93622	0.958961	1.55598	1.86416	0.991601	0.377083	0.257636	0.841773	0.413475	0.29834	1.87464	1.0382	0.95037	1.08946	0.837138
nHILIC_146.0276_5.1	0.815839	109502	0.690646	0.935931	0.490451	NA	0.558946	0.968617	1.12142	0.95983	1.22604	0.947622	NA	0.864974	0.731925	0.812271	0.774775	0.884158	0.689698	0.428135	0.635362	0.589231	1.10048	0.872522	0.736104	0.304506	0.999912	0.484893	0.58383	0.974415	0.385743	0.520051	1.01004	1.3043	1.54066	0.557022	0.875632	0.524224	0.391308	1.36418	0.302965	0.615263	1.10909	0.162385	0.566235	1.13618	1.17325	0.685821	0.715431
nHILIC_144.0666_5.1	1.28973	59936.8	1.1555	1.61407	2.29069	NA	0.676322	1.2937	0.623572	1.4415	1.16876	0.583631	NA	0.862819	1.653	1.01075	1.38248	0.595592	1.12385	1.1432	0.855002	1.37293	1.58357	2.14225	0.59713	1.20059	1.85844	0.622771	1.05493	0.598064	0.842682	1.54168	1.32562	1.6174	2.23879	1.09557	1.40062	1.08234	0.301034	0.636348	0.566132	2.10339	1.96728	0.528945	1.20894	0.815221	2.23058	1.38143	0.956828
nHILIC_183.0774_5	1.18769	158597	1.33891	1.39586	1.0757	NA	1.18603	0.968986	1.10619	1.19719	0.684322	0.825901	NA	0.426508	1.10307	0.807332	0.482981	1.15411	0.533495	0.655422	0.946225	0.725339	1.46918	2.37024	1.26546	0.403017	1.23955	0.228408	0.376743	1.13484	0.813738	1.02935	1.24824	0.788748	2.12346	0.706918	0.515645	0.652807	0.345857	1.18682	0.980502	1.01453	0.679175	0.462573	0.768269	1.33318	0.897311	0.760081	0.665951
nHILIC_716.5258_4.7	1.11513	91969.2	0.833599	0.481534	0.724416	NA	1.42408	1.61488	0.738462	0.552169	1.78221	0.419231	NA	0.341477	0.973329	1.02896	0.936801	0.445169	1.06989	0.533744	0.657235	0.304784	0.68541	0.559776	1.22675	0.66076	1.05817	0.353001	0.764129	0.571372	0.810686	0.471064	1.62496	0.563484	0.454281	0.408068	1.46268	2.16215	0.716923	1.35689	0.0855027	0.48768	0.697535	0.388403	1.08795	0.312732	1.66576	0.766721	1.09728
nHILIC_194.0458_4.6	1.13595	1.02454e+06	0.794731	0.392093	0.858686	NA	2.32028	0.947816	0.228939	1.66425	1.31314	1.96013	NA	0.588724	2.66236	0.340188	0.327616	0.354353	0.708054	0.382777	0.995465	1.91905	1.12458	1.20798	0.235341	0.702276	0.428972	0.507788	1.18443	1.16183	0.447596	0.515696	0.776397	0.579694	0.115245	0.39178	0.377825	0.641607	0.73594	0.234782	0.29608	0.421015	0.466819	0.079058	0.174992	0.521272	0.272334	0.659048	1.27665
nHILIC_700.5312_4.5	1.15438	89627.1	0.706156	0.995898	0.686072	NA	1.20493	0.453552	0.562959	1.26577	0.903633	0.726017	NA	0.458487	1.15939	2.42931	0.819107	0.274354	0.53041	1.25954	0.285187	0.770214	1.13693	0.883867	1.0862	0.705538	1.50682	0.769253	1.29169	0.484609	0.513517	0.566332	3.08606	1.00383	0.944756	1.15812	2.21868	1.44082	1.75806	1.96957	0.61395	2.13636	0.74734	0.0987391	1.46981	1.27143	0.370635	1.60291	1.35387
nHILIC_738.511_4.5	1.25746	444672	1.10071	0.450659	1.89729	NA	1.1649	0.47797	0.522242	2.0213	1.29121	0.856531	NA	0.960157	1.09222	1.11295	1.02796	0.633071	1.53704	0.658845	0.599578	0.388372	0.753387	1.05343	1.31078	0.945514	1.11227	0.660791	0.760947	0.444874	0.571945	0.553042	1.89211	0.380183	0.364137	0.67178	1.05917	0.879243	1.17812	1.50417	0.505632	1.30762	0.944606	0.710031	0.583892	0.501419	0.744163	0.686671	2.03844
nHILIC_163.0612_4.5	1.01875	1.82812e+06	0.532016	1.02138	0.194323	NA	0.330496	0.2594	0.0427791	0.411523	0.707674	0.679038	NA	0.434281	0.524004	0.459776	0.245323	0.175321	0.365496	0.277978	0.395867	0.554766	0.580524	0.778852	0.278056	2.51174	0.507877	0.551991	0.672371	0.251455	0.250331	2.8375	0.431048	0.67402	0.248113	0.48371	0.292752	0.391163	0.327363	0.151854	0.220535	0.471709	0.610357	0.0739502	0.235996	0.537851	0.338634	0.257332	0.325844
nHILIC_777.5678_4.3	1.16174	344938	0.784789	0.905776	0.699648	NA	1.24536	0.675887	1.11533	2.6798	1.17132	0.71332	NA	0.529096	0.739019	1.43134	0.529759	0.602123	0.596561	1.70687	0.673859	1.45079	0.773868	1.0538	1.19286	0.660015	1.80275	1.23939	0.776359	0.479543	0.506879	0.62464	2.18242	1.06862	1.22603	0.848815	1.91652	2.42935	0.496468	1.35289	0.595973	1.06049	1.09963	0.802641	1.13847	0.733741	1.67792	2.04781	1.79247
nHILIC_103.0036_4	0.575209	233104	0.486362	0.680988	0.492453	NA	0.291062	0.388701	0.467989	0.849722	0.331912	0.970531	NA	0.422741	0.953466	0.231881	0.0698612	0.386494	0.379112	0.364886	1.00356	0.51051	0.465628	3.29905	0.270357	0.473076	0.512913	0.448147	0.430949	0.396296	0.18284	0.286144	0.257917	0.711151	0.305768	0.994468	0.404212	0.497524	0.812723	0.553364	0.0597783	0.40093	0.572	0.158359	0.385293	0.384545	0.508754	0.483211	0.702347
nHILIC_485.1492_3.9	1.20502	4.71852e+06	1.21606	0.730436	1.69536	NA	0.620506	0.570688	1.06422	0.701365	0.342097	1.53423	NA	0.742741	0.863533	0.799789	0.365107	1.13012	0.786914	0.381278	0.630185	0.487918	0.433517	0.701645	0.449765	0.961443	1.09903	0.665783	0.965142	0.970677	0.591384	0.462202	0.987262	0.415058	0.309934	0.949467	0.923408	0.850062	0.934553	1.16636	0.426078	0.868699	0.896018	0.605297	1.19824	0.959749	0.262482	1.24755	1.16496
nHILIC_381.1387_3.9	0.916533	1.40933e+07	1.06715	0.473613	0.905846	NA	0.909204	0.362232	0.037323	0.61038	0.307108	0.668721	NA	0.407448	0.513758	0.761023	0.583626	0.709302	0.38116	0.37644	0.547521	0.571463	0.989193	0.776705	0.374362	0.252176	0.403703	0.657176	0.262425	0.579174	0.521886	0.312679	1.03717	0.565544	0.34231	0.69614	0.423678	0.618825	0.551733	0.931191	0.64702	0.733952	1.13861	0.0792697	0.299244	1.10002	0.659399	0.426725	0.518936
nHILIC_174.056_3.8	0.77347	451138	0.741686	0.771018	0.405266	NA	0.605477	0.387494	0.221474	1.04606	0.959647	0.941884	NA	0.355584	0.483645	0.613162	1.05909	0.482781	0.375218	0.421535	0.631597	0.565244	0.559866	0.993966	1.46652	0.603012	0.328233	0.448437	0.566134	0.481623	0.229251	0.246307	0.543299	0.824749	0.32689	0.257168	0.39153	0.171635	0.377128	0.770793	1.02222	0.487331	0.631431	0.502771	0.631364	0.985052	0.401183	0.429959	0.897333
nHILIC_181.0717_3.5	0.248473	498607	0.252068	1.66512	0.406976	NA	0.205035	0.4863	0.0471876	0.319156	0.132584	0.114172	NA	0.19268	0.992023	0.103024	0.0526142	0.0548288	0.194712	0.0432839	0.480477	0.0925704	3.18601	1.46193	0.168542	0.206363	0.236344	1.97621	0.309239	0.157627	1.52186	0.0954399	1.48151	0.653132	0.502556	0.213274	0.162115	0.0645271	0.147965	0.135882	0.0952761	0.314629	0.437787	0.0820847	0.17553	0.396027	0.248022	0.0926326	0.189005
nHILIC_345.0942_3.3	0.645664	1.09162e+06	0.866868	0.689944	0.0120842	NA	0.952157	0.479282	0.240995	0.632804	0.686835	0.536212	NA	0.617022	0.788801	0.55136	0.459566	0.185725	0.313655	0.285906	0.621059	1.00875	0.638784	0.608859	0.322714	0.39653	0.30022	0.912895	0.483973	0.313147	0.573931	0.985273	0.556949	0.9439	0.326598	0.297055	0.367594	0.353421	0.420372	0.387225	0.488849	0.618634	0.348602	0.00349456	0.248798	0.465343	0.427355	0.307745	0.530155
nHILIC_361.1254_3.3	1.18975	3.85472e+06	1.01231	0.96668	0.455021	NA	0.316693	0.687296	0.846344	0.785412	1.10283	0.737739	NA	0.710097	1.11061	0.950797	0.536383	0.709954	0.724703	0.631467	0.870151	1.13765	0.898873	1.87967	0.385968	0.759231	0.714608	1.67683	0.485894	0.387901	0.35767	1.76197	0.518375	1.32307	0.440234	0.912538	0.534684	0.583248	0.625714	0.480767	0.175976	0.825787	0.651236	0.257662	0.468582	0.341513	1.1135	0.923675	0.495243
nHILIC_133.0506_2.3	1.70123	347202	1.11218	1.99194	1.18558	NA	1.80666	0.536566	0.253723	1.61644	0.964766	0.477682	NA	0.848636	0.550573	0.697471	0.372588	0.200929	1.20303	0.306716	0.331921	0.447948	1.90822	0.934625	0.297333	1.54719	0.957062	0.265135	1.78103	0.549772	1.1102	1.42753	1.94164	0.133159	1.29083	0.877861	1.68148	0.261174	1.46713	0.716688	0.693895	0.289038	1.8912	0.400073	0.437026	0.609408	1.06847	0.401662	1.32413
nHILIC_179.0348_2.2	1.00767	63506	1.82944	1.37389	1.96429	NA	0.507944	1.07235	0.000226571	0.501015	0.499546	0.630491	NA	0.78892	1.76339	0.283919	0.329475	1.45043	0.52223	0.437433	0.367503	0.65266	1.34358	0.654603	0.907892	0.796739	0.627738	2.35559	0.43122	0.846961	0.241398	0.811582	1.10023	0.212794	0.488621	0.47169	0.392095	0.67456	0.387579	0.558017	0.266279	1.55016	0.731064	0.688566	0.405467	0.815827	0.868471	0.279226	0.453761
nHILIC_257.0777_2.2	1.08174	1.35973e+06	0.624758	1.17464	0.796571	NA	0.283868	1.01721	0.104632	0.504025	0.71147	0.446956	NA	0.364869	1.09669	0.951164	0.396323	0.530054	0.669072	0.358634	0.469915	0.873851	0.291393	1.60288	0.713249	0.379246	0.499467	0.820968	0.859161	0.465044	0.660496	1.55656	1.11407	0.500046	0.792071	0.533542	0.582396	0.444184	0.638937	1.18606	0.769158	0.551977	0.647062	1.10338	0.380595	0.734766	1.11597	0.142929	0.521984
nHILIC_459.3476_1.8	1.18194	82993.4	0.682995	0.46351	0.605676	NA	0.605846	0.778924	0.21626	0.956017	0.352908	0.621813	NA	2.0203	0.517236	0.54296	0.388998	0.548789	0.339382	0.614769	0.586898	0.409642	0.784156	1.37738	0.589091	0.234416	0.831786	1.04785	0.547179	0.479308	1.29803	0.544028	0.6067	0.585319	0.875886	0.219369	0.248399	0.209546	1.47204	0.454288	0.362859	0.651087	0.360077	0.37279	0.392316	0.835673	0.13633	0.583592	0.502686
nHILIC_163.04_1.4	0.465218	182812	0.746381	0.591862	0.0332912	NA	0.171202	0.356953	0.273931	0.406702	0.0750384	0.338781	NA	0.448057	0.984819	0.269223	0.473814	0.622668	0.299328	0.343696	0.508797	0.45019	0.528333	1.95924	0.608708	0.46018	0.185196	0.295132	0.265689	0.423248	0.0592079	0.604185	0.373504	0.523036	0.311631	0.505366	0.193781	0.3379	0.319896	0.264726	0.380943	0.425081	0.390336	0.101942	0.320828	0.472097	0.889974	0.453037	0.198022
nHILIC_197.0679_1.4	1.0645	2.2503e+06	1.10285	0.980686	1.2106	NA	0.392625	0.428611	0.02735	1.25123	1.89775	1.01615	NA	0.551321	0.568454	0.559899	0.225441	0.391108	0.4695	0.253096	0.454618	1.29453	1.19791	0.677868	2.16765	0.371071	0.57169	1.37539	1.02339	0.799912	0.272543	1.42116	0.821929	1.67068	1.26668	1.19431	0.838674	0.82428	2.79959	0.420571	0.468457	0.9739	0.419265	0.214752	0.468532	0.809809	0.160967	0.699088	0.752461
nHILIC_204.9811_1.1	1.36277	1.64102e+06	1.27651	0.491663	0.104634	NA	0.22857	2.08763	0.220677	0.445341	0.833624	1.33908	NA	0.890916	0.821549	0.50339	0.834242	1.44581	1.59135	1.19577	1.38244	0.490929	1.90183	0.908454	0.449459	0.506225	2.54438	1.31333	1.05838	0.527734	0.547105	0.82705	1.57156	2.39458	1.66251	1.04722	0.628226	1.25979	0.830278	1.26836	1.55903	1.14901	0.829799	0.529595	0.55706	0.432846	1.03641	0.435438	0.745444
nHILIC_137.0243_1	1.14946	8.53334e+06	0.876909	0.589311	0.00978775	NA	2.22067	1.09115	0.279469	1.23306	1.4518	1.7019	NA	0.444857	3.1198	0.390595	0.347961	0.328544	0.600783	0.486292	0.597834	1.91415	0.578434	1.35878	0.437436	0.423882	0.436399	1.02191	1.40897	1.39014	0.606522	0.500404	0.419481	0.602274	0.276541	0.481831	0.201923	0.693234	0.720896	0.355209	0.573747	0.252322	0.100813	0.377336	0.649641	0.683611	0.506256	0.481492	1.30548
nHILIC_157.0869_1	1.23071	854399	0.995403	2.26994	0.280896	NA	0.353011	0.977182	0.219446	1.09773	0.82216	1.52665	NA	1.11833	1.99373	1.20188	1.29086	0.481685	0.716461	1.18318	1.04564	1.13989	1.12652	0.838138	0.900532	0.57534	1.2296	1.29526	1.45356	0.477781	2.03116	0.750651	1.86262	0.822474	0.456964	0.939613	0.726791	0.584211	0.480416	0.621201	2.08558	0.761065	0.684427	1.56826	0.405414	0.892417	1.11056	0.750583	0.404254
pRPLC_162.1123_0.6	0.452141	593652	0.809213	0.141872	0.177932	NA	0.596963	0.32542	0.576939	0.673657	0.286494	0.287927	NA	0.254478	0.419864	0.342704	0.396255	0.16187	0.21422	0.256745	0.416123	0.416244	0.509043	0.461379	0.857065	0.344922	0.429203	0.535879	0.349043	0.366416	0.293612	0.413527	0.465967	0.438076	0.417942	0.652128	0.213384	0.21295	0.626486	0.669547	0.739651	1.07957	0.190973	0.564486	0.109328	0.403833	0.702779	0.220803	0.263114
pRPLC_290.1601_0.6	1.26923	18200.9	0.858426	0.467076	3.00125	NA	0.586749	0.35093	0.430334	0.674647	0.88633	0.424535	NA	0.229489	0.601373	0.629573	0.73808	0.812626	0.449341	0.312276	0.55008	0.504333	0.546377	0.429474	0.842468	0.409166	1.2613	0.56311	0.64988	0.386337	0.316557	0.893059	0.344971	0.337577	1.21089	0.335866	0.297612	0.412755	0.440553	0.313601	0.75899	0.608186	0.658622	0.299967	0.530826	0.266878	0.656128	0.74761	0.529118
pRPLC_261.1446_0.8	0.959691	35207.8	0.819968	0.615264	0.485936	NA	0.40106	0.662983	0.227269	0.697472	0.333636	0.555266	NA	0.305866	0.657259	0.686444	0.201412	0.136728	0.551685	0.165322	0.390531	0.653168	0.34427	0.7628	1.27508	0.627853	0.465327	0.806081	1.31961	0.69417	0.428106	1.51635	0.575175	0.519645	0.599942	0.412666	0.462877	0.184529	1.04692	0.137586	0.337065	0.807565	0.938271	0.836461	0.455948	0.325695	1.00824	1.22876	0.584379
pRPLC_232.1543_0.9	0.865195	321395	0.882287	0.60937	1.09985	NA	0.239017	0.568074	0.0158383	0.493175	0.129686	0.151993	NA	0.279997	0.437832	0.529361	0.257674	0.302393	0.433735	0.218511	0.23214	0.237049	0.572736	0.608577	0.533053	0.450467	0.503266	0.461452	0.524689	0.287604	0.712597	0.7123	0.501042	0.485784	0.570636	0.339643	0.133762	0.318215	0.369806	0.312175	1.18687	1.20001	0.203525	0.43424	0.405923	0.210549	0.668294	0.32999	0.431171
pRPLC_261.1446_1	0.726256	57759.5	0.907002	0.171492	0.168742	NA	0.109855	0.410293	0.567104	0.385684	0.560042	0.495721	NA	0.280946	0.785914	0.39134	0.363309	0.267776	0.4612	0.237686	0.295896	0.266157	0.417751	0.928009	0.608911	0.421668	0.479208	0.645355	1.07356	0.257148	0.299463	1.45495	0.494927	0.31657	0.49464	0.318734	0.275755	0.33268	0.597215	0.320091	0.673574	1.75453	0.663861	0.766376	0.444312	0.388331	0.681353	0.682132	0.16773
pRPLC_100.0756_1.2	1.24119	241586	0.900237	0.622326	2.66543	NA	0.651926	0.513889	0.311656	0.807584	0.692039	1.41279	NA	0.79921	0.487258	1.26143	0.251218	0.535853	1.16688	1.03169	0.533519	0.457588	0.525766	1.01422	2.13365	0.435148	0.467947	0.787761	1.04912	0.428898	0.295635	0.943821	0.638919	0.0967496	0.5132	0.986927	0.58941	0.943314	1.68288	0.75276	1.29168	0.808498	1.05189	0.114084	0.411993	0.660728	0.458555	0.578814	0.8565
pRPLC_153.0658_1.2	1.0054	453532	1.1017	0.318469	1.3519	NA	0.350566	0.841001	0.411358	1.46379	1.46896	0.372194	NA	0.382453	1.13701	0.42279	0.69083	0.322018	0.940543	0.505845	0.544599	0.443078	0.717417	1.03928	0.358236	0.33983	0.638257	0.343613	0.677363	1.00307	0.506439	1.13366	0.432527	0.818186	0.971543	0.559709	0.352305	0.608021	0.487982	0.388011	0.158065	0.483701	0.605714	0.598749	0.229069	0.929484	0.702097	0.852831	0.461177
pRPLC_166.0724_1.2	0.384563	63059.1	0.776246	0.498987	0.234851	NA	0.408408	0.141046	0.0547783	0.422886	0.116651	0.279773	NA	0.344707	0.266089	0.348501	0.0844136	0.152393	0.282985	0.152349	0.16221	0.223982	0.27774	0.220972	0.241474	0.35125	0.226029	0.289995	0.138644	0.230096	0.206792	0.455441	0.546697	0.252699	0.328739	0.113239	0.367028	0.171142	0.136371	0.102203	0.373494	1.05892	0.249121	0.411032	0.112371	0.435213	0.21245	0.162469	0.264172
pRPLC_295.1292_1.3	0.625328	35528.8	0.899962	1.86919	0.247911	NA	0.611023	0.39768	0.30291	0.609457	0.560565	0.264219	NA	0.263398	0.290396	0.392207	0.157993	0.238314	0.285491	0.252516	0.481195	0.18257	0.423578	0.600811	0.286329	0.420891	0.30355	0.493481	0.693265	0.2384	0.433459	1.92635	0.455351	0.479454	0.227294	0.451344	0.221491	0.328872	0.44623	0.122776	0.398818	0.937266	0.242557	0.239193	0.208185	0.206683	0.290343	0.673029	0.406216
pRPLC_169.0971_1.6	1.1132	43777.3	1.31241	1.55591	1.033	NA	0.370126	0.671216	0.415368	2.07856	0.288993	1.08061	NA	0.356135	0.854079	0.234874	0.324059	0.732463	0.383761	0.55731	0.409187	0.36931	0.783264	0.819514	0.557145	0.34713	0.882139	1.26887	0.842422	0.687137	0.0981042	1.16612	1.29132	0.677626	0.722228	0.473878	0.884359	0.68738	0.530832	0.235881	1.26331	0.714289	0.994747	0.542032	0.942465	0.54466	0.3842	0.583528	0.390902
pRPLC_244.1544_1.7	1.16003	13339.9	0.5044	0.243272	1.60521	NA	0.573504	0.56215	0.0878448	0.987041	0.280403	1.03639	NA	0.271206	0.749278	0.223389	0.540163	1.33609	0.541818	0.855729	0.558136	0.917594	0.794034	0.62433	0.461575	0.306616	1.15425	0.906877	0.254515	0.343741	0.279172	0.859258	0.472106	0.581397	0.853403	0.498237	0.830624	0.820168	0.396233	0.520896	0.683663	0.50858	0.735812	0.822678	0.548414	0.30836	0.590052	0.410713	0.52762
pRPLC_153.0658_1.7	1.05331	153939	0.728763	0.304721	1.61312	NA	0.316252	0.789973	0.167467	1.48048	1.58373	0.496322	NA	0.360861	1.09367	0.681749	0.409522	0.272694	0.953974	0.513436	0.537927	0.513047	0.636399	0.946401	0.548791	0.29974	0.785223	0.429791	0.69428	1.16313	0.533537	1.1086	0.501716	0.966053	0.902658	0.393203	0.404302	0.710993	0.443194	0.523074	0.298885	0.542253	0.575095	0.404168	0.244196	0.856711	0.600701	1.04451	0.596954
pRPLC_246.17_1.9	1.20779	164381	0.958746	0.369777	0.920704	NA	0.975812	1.31639	0.0959517	1.30455	0.501923	0.859225	NA	0.425047	1.02615	0.977439	1.73795	0.73412	0.877622	0.501457	0.619156	1.08118	0.977594	0.818809	0.723357	1.15287	0.71271	1.0462	1.13967	0.468447	0.421278	1.70118	1.15299	1.01332	0.931185	0.562566	0.734856	0.254772	0.399784	0.796286	1.88949	0.620364	0.660998	1.01155	0.337912	0.989358	0.963727	0.497996	1.10715
pRPLC_180.0654_2	1.27832	729185	0.900535	0.327249	0.569736	NA	0.614015	1.00606	1.14754	0.625915	2.1253	0.969775	NA	0.6424	0.442226	0.550427	0.667627	0.485216	1.24427	0.759696	0.551811	0.845827	1.22	1.00638	0.995771	0.748923	0.793838	0.791394	0.447511	0.263846	1.17298	1.23398	0.982329	1.0155	2.81785	0.863951	1.46341	1.74699	0.906442	0.984549	1.92496	1.14459	1.51639	0.544517	0.624539	0.485204	0.229231	1.33742	0.937036
pRPLC_265.1184_2.6	1.08153	874496	1.09239	1.06286	1.23256	NA	0.185672	0.264584	0.82681	0.974571	0.465963	0.509932	NA	0.48588	0.396904	1.18233	0.510905	0.744499	1.12903	0.484603	0.95802	0.888859	0.666231	0.934493	1.83523	0.219379	0.456991	0.59726	0.349974	0.930693	1.4101	1.36995	0.622693	0.673592	0.656265	0.174961	1.31552	1.11482	0.611319	1.66706	1.24167	0.620081	1.10375	0.474156	0.763567	0.506122	1.08039	1.24203	0.239244
pRPLC_312.1305_2.8	0.766401	21908	0.886027	0.559975	0.210543	NA	1.18973	0.281307	0.285541	0.638102	0.56157	0.321261	NA	0.582973	0.28138	0.740256	0.414725	0.232357	0.774279	0.548928	0.240968	0.37327	0.630002	0.803466	0.504494	0.139091	0.45617	0.899028	0.566464	0.339802	0.681022	0.548713	0.779598	0.627612	0.774839	0.569999	0.615732	0.348349	0.681304	0.229811	0.171791	1.68154	0.537722	0.646835	0.361972	0.409462	0.528746	0.932539	0.773001
pRPLC_146.06_3	1.10893	112226	0.941444	0.121949	1.68109	NA	0.592147	0.870946	0.580112	0.877561	0.375968	0.888453	NA	0.37632	0.482594	0.478535	1.13526	0.63836	0.232146	0.317136	0.282737	1.33696	0.627323	0.171638	1.26558	0.260095	0.608177	0.555358	0.993445	0.359764	1.55911	0.804739	1.08134	1.00069	0.549977	0.566311	0.298676	0.137711	0.680369	0.388398	0.405065	1.0062	0.308729	0.543643	0.266084	0.212096	0.569063	0.378883	0.833587
pRPLC_279.1705_3.1	0.826055	14635.1	0.837214	0.252488	4.37149	NA	0.578297	0.174469	0.960694	0.738496	0.241801	0.444554	NA	0.501634	0.633888	0.619931	0.185637	0.862775	0.242297	0.312495	0.73758	0.279201	0.693056	0.624179	0.389118	0.383092	0.154006	0.474189	0.418671	0.936828	0.572237	1.44873	0.719345	0.91672	0.616473	0.949139	0.230638	0.273097	0.626588	1.54474	0.149049	1.20472	0.936171	0.353781	0.161441	0.645226	0.870917	0.504111	0.613153
pRPLC_195.1128_3.1	0.991965	125893	0.972408	1.07394	2.00488	NA	0.30104	0.387287	0.40334	1.32115	1.0598	0.726906	NA	0.559952	0.430953	0.621855	0.571087	0.801614	0.556926	0.56641	0.769104	0.626998	0.280715	0.689425	0.964348	0.190036	0.925277	0.537158	0.839799	0.629706	0.266731	0.819129	0.786599	0.420103	1.14874	0.241996	0.717734	0.459341	0.483534	0.26558	0.918132	0.796129	0.539665	0.590444	0.807262	0.20435	0.675468	1.06277	0.289032
pRPLC_181.0718_3.1	0.942004	1.84316e+06	1.18627	1.00476	1.79301	NA	0.488714	0.356056	0.108366	1.16191	1.24139	0.816731	NA	0.630928	0.328439	0.346492	0.252067	0.425569	0.591456	0.364284	0.384997	1.03697	1.30946	0.625945	1.56788	0.263524	0.716937	1.28349	0.821135	0.804636	0.467494	1.25517	0.867817	1.77179	1.03271	1.14589	0.742863	1.04329	1.78412	1.69509	0.151097	0.662644	0.763574	0.0805215	0.466139	0.58475	0.250112	0.550341	0.70113
pRPLC_260.1858_3.3	0.94374	91456.9	0.857615	0.924104	1.96497	NA	0.896744	1.21866	0.5811	0.802398	1.10279	0.718054	NA	0.542897	0.536457	0.306178	0.895366	0.641441	0.680595	0.19354	0.63252	0.627188	0.305793	0.45153	1.48704	0.993603	0.27435	0.487708	0.885749	0.291179	0.432613	0.600341	0.758688	0.607246	0.314626	0.850864	0.335334	0.370474	0.567096	0.937967	0.318467	0.664179	0.255127	0.25755	0.428133	0.614972	1.09945	0.287523	0.589271
pRPLC_181.0719_3.4	0.934976	3.24056e+06	0.811782	0.48857	0.400532	NA	0.579428	0.382277	0.225497	0.943021	1.98118	0.45471	NA	0.847788	0.499675	0.477752	0.475117	0.414092	0.383531	0.409038	0.521479	1.05422	0.647542	0.865567	1.72818	0.469888	0.570208	1.01392	0.508368	0.337287	0.0740463	0.631187	0.665999	1.65435	0.791778	0.813149	0.827022	1.00024	3.24598	0.434641	0.713896	0.690443	0.189179	0.808315	0.642664	0.281196	0.510702	0.511082	1.24088
pRPLC_197.1285_3.4	1.0864	171348	1.26455	1.83733	1.16401	NA	0.309206	0.499548	0.52537	1.5083	0.5313	1.05228	NA	0.44085	0.350733	0.877641	0.247359	0.893093	0.307737	0.3421	0.581099	0.298195	0.805575	0.7497	0.690717	0.443322	0.486073	1.37212	0.283184	0.272996	0.384301	1.10767	1.13213	0.937333	0.249307	0.526904	0.663291	0.986002	1.05088	0.477056	0.936583	2.01692	0.720013	0.102059	0.426764	0.414568	0.483041	0.495075	0.496937
pRPLC_313.1548_3.5	0.582522	28177.2	0.418657	0.289947	10.1696	NA	0.325525	0.28057	0.665021	0.81454	0.110133	0.307455	NA	0.183266	0.489505	0.371054	0.322864	0.436294	0.232015	0.239603	0.160545	0.285975	0.229912	0.337927	0.311395	0.256643	0.352772	0.289087	0.276512	0.388939	0.519791	2.0745	0.498968	0.576956	0.621397	0.645341	0.686287	0.324301	0.433525	1.89624	0.0447627	3.19072	0.521666	0.335063	0.304778	0.555851	0.48678	0.714501	0.316289
pRPLC_146.06_3.6	1.13284	138443	0.825418	0.239389	1.67973	NA	0.926687	0.362947	0.56211	1.19463	1.10307	0.789827	NA	0.550126	0.813436	0.349969	0.764307	1.02638	0.730285	0.62389	1.03063	0.526956	0.813132	0.732139	2.25721	0.41713	0.442427	0.791192	0.462136	0.297224	1.34764	0.378783	0.443323	1.92489	0.852008	0.696884	1.09163	0.750728	0.334237	0.826153	1.1092	1.38533	0.593919	0.682372	0.52009	0.552749	0.368722	0.650116	1.45468
pRPLC_352.1657_3.7	0.632769	67537.2	0.581196	0.439711	2.01874	NA	0.613133	0.825964	0.332729	0.948027	0.583756	0.448358	NA	0.463768	0.423154	0.431746	0.310446	0.447527	0.259897	0.436448	0.146739	0.160391	0.302853	0.647843	0.299179	0.534658	0.441191	1.45972	0.517164	0.374392	0.288921	0.658359	0.483641	0.874005	0.20276	0.236721	0.175722	0.121278	0.282403	1.78957	0.507294	1.0659	0.428283	0.164356	0.258446	0.964099	0.598544	0.255472	0.38665
pRPLC_286.2015_4.3	1.08756	666882	1.03675	0.84828	0.467435	NA	0.930059	1.27236	0.675368	1.14594	1.29561	0.954492	NA	1.09715	0.739178	0.882252	0.719357	0.73786	0.173772	0.656819	0.938362	1.20021	1.104	0.728469	1.77768	0.830411	0.424187	0.857006	1.05604	0.797883	0.494088	0.642128	0.903014	0.650624	0.401177	0.810753	0.662335	0.468104	0.858813	1.14084	0.388517	0.932455	0.452859	0.256019	0.702612	0.623681	0.540509	0.763646	1.05079
pRPLC_211.1441_4.4	1.41722	216833	0.781858	1.26543	1.2763	NA	0.245638	0.337601	0.0331198	1.81618	0.405298	0.449877	NA	0.330068	0.546228	0.75624	0.280182	0.806371	0.237969	0.403834	0.863905	0.299532	0.376221	0.363303	0.503795	0.296913	0.491125	1.06017	0.48279	0.397924	0.0782928	0.955479	0.965389	0.569349	0.288566	0.407851	0.72304	0.899792	1.74481	0.450907	0.644664	0.826267	0.647542	0.631401	0.981383	0.300755	1.1012	0.211075	0.278748
pRPLC_195.0875_4.6	0.946648	4.52571e+06	0.484692	0.719041	0.0516869	NA	0.61124	0.955196	0.129216	0.979586	1.63057	0.350056	NA	0.811251	0.479753	0.423492	0.726623	0.383981	0.576776	0.563096	0.437307	0.844277	0.715935	0.601251	1.45603	0.24944	0.480583	0.835174	0.518674	0.339092	0.0287587	0.870766	0.668336	1.4002	0.585603	0.61579	0.89486	0.964026	3.31447	0.167288	0.747309	0.65235	0.513953	0.759938	0.368826	0.58544	0.762643	0.220904	0.987601
pRPLC_211.144_4.6	1.22735	52577	1.5085	1.67321	0.546907	NA	0.430371	0.308971	0.161334	2.73624	0.529958	0.60761	NA	0.48763	0.683203	0.894754	0.491571	0.534305	0.49151	0.65277	0.591491	0.340659	0.813683	0.833348	0.656756	0.308347	0.464864	1.18709	0.610198	0.801767	0.148622	0.68169	1.08346	0.457091	0.397081	0.710045	1.12146	1.07534	0.654541	0.627102	0.742176	0.394268	0.723803	0.882506	1.48755	0.280897	1.53793	0.142413	0.760165
pRPLC_413.207_4.8	0.832915	278438	3.15117	0.888347	2.04791	NA	0.55535	0.571818	0.200687	0.434152	0.329405	0.801173	NA	0.620155	0.47085	0.537524	1.37267	0.452642	0.626185	0.597695	0.530098	0.845948	0.947129	0.888886	0.776072	0.233494	0.966658	0.508725	0.423511	0.488791	0.260478	0.580913	0.779359	1.1119	0.632638	0.761143	1.55485	0.440196	0.323342	0.892297	0.256238	0.722935	1.78789	0.990367	0.640419	0.453168	0.838964	0.859241	0.49055
pRPLC_204.0655_4.8	0.951354	34856.8	0.835676	0.0931827	0.463301	NA	0.943591	0.754884	0.821487	0.397474	0.301787	0.579935	NA	0.633315	0.687425	1.02272	0.475869	0.491437	0.81445	0.776808	0.386707	0.353438	0.6508	0.615867	2.76783	0.314647	0.619816	0.218799	1.53476	0.487726	0.76689	0.681033	0.508705	0.746675	1.01989	2.00795	1.36643	0.503406	0.41439	0.620826	0.000333539	0.654039	0.507243	0.273355	1.80298	0.745842	0.503535	1.28141	0.186989
pRPLC_310.2015_4.9	1.10858	109219	0.98561	0.943981	0.501775	NA	1.02701	1.10176	1.40089	1.22044	0.942747	0.786813	NA	0.93378	1.142	0.911118	1.02863	1.01665	0.535842	0.891604	1.24192	0.907157	1.44955	1.32978	1.87957	0.815483	0.709008	0.894306	0.807749	0.476641	1.33432	0.523259	0.715333	0.830725	0.148904	1.02186	0.582986	0.526693	1.22168	0.994759	0.38428	1.24585	1.00989	0.099337	1.02912	1.33737	0.590696	1.25958	1.11761
pRPLC_310.2014_5.1	1.05343	239405	1.41761	1.04594	0.548797	NA	0.892816	0.738226	1.70381	1.02504	0.908889	0.621947	NA	1.06617	0.937956	0.729558	0.19879	0.827615	0.29364	0.708371	0.553809	0.821438	1.60043	0.633904	2.02552	0.724328	0.775005	0.991778	0.513698	0.665752	0.998377	0.665429	1.07177	1.07304	0.301392	0.657511	0.484884	0.61017	0.486682	1.94586	0.189155	0.253126	0.74961	0.284312	0.680276	0.57061	0.767981	0.840361	0.992899
pRPLC_239.0914_5.1	1.30025	2.11876e+06	0.193141	0.12843	2.08991	NA	0.377755	0.124942	0.271405	0.256689	1.0668	0.303174	NA	0.571729	0.371295	0.336433	0.519036	0.20622	0.317102	0.355795	0.291781	0.31859	0.127278	0.393517	0.221427	0.131448	0.241059	0.262846	0.736193	0.190297	0.0336746	0.284615	0.33553	0.237342	0.11796	0.412338	0.217062	0.891235	0.396294	0.301058	0.710148	1.35474	0.872386	0.431457	0.160199	0.199264	0.41037	0.360022	0.0868267
pRPLC_277.0384_5.1	1.20373	41770.4	0.230293	0.0452658	3.59072	NA	0.479218	0.0676616	0.950704	0.0449516	0.891924	0.227167	NA	0.512594	0.476833	0.208828	0.396237	0.293607	0.16146	0.303222	0.358475	3.54897	0.0952119	0.471841	0.343671	0.202558	0.351202	3.35576	0.664048	0.189504	0.0451975	0.491098	0.241906	0.317643	0.125369	0.193258	0.227064	0.854157	0.456349	0.227063	0.658063	0.6992	0.90892	0.722908	0.0681728	0.138803	0.304184	0.474104	0.184675
pRPLC_288.2172_5.1	0.943081	612242	0.587893	0.55895	1.02304	NA	1.01908	0.84377	0.120012	0.67581	1.09764	0.72235	NA	0.457184	0.310494	0.559046	1.27462	0.740831	0.616282	0.357254	0.601686	0.611653	0.599111	0.497257	1.05019	0.992021	0.307626	0.264982	0.736054	0.435649	0.115913	1.13771	0.968892	0.887968	0.437925	0.953949	0.277694	0.414657	0.824937	1.18689	0.134323	0.481718	0.337796	0.154595	0.200786	0.551283	0.9132	0.411335	0.616208
pRPLC_312.2171_5.4	0.957111	64927.6	0.813103	0.965255	0.203414	NA	0.693748	0.825322	0.247326	0.595264	0.572885	0.647862	NA	0.614589	0.668935	0.388528	0.216917	0.551181	0.998149	0.736123	0.462771	0.763636	0.65848	0.479282	1.46319	0.736533	0.406376	0.78868	0.993554	0.662941	0.473124	0.364655	0.753037	0.952229	0.62837	0.803294	0.568884	1.25495	0.900949	1.13537	0.721729	0.955797	0.483068	0.240779	1.15575	1.1028	0.706224	0.466499	0.709679
pRPLC_302.2328_5.6	1.09723	94248.7	0.666239	1.22917	0.234962	NA	0.96339	0.728095	0.292791	0.951354	0.371125	0.885535	NA	0.285203	0.364579	1.24864	0.863708	0.835724	0.663726	0.448169	0.291391	1.13163	0.439251	1.08576	0.233369	0.388333	0.424621	0.539449	0.944338	0.827402	0.320325	0.607405	0.482139	1.29982	0.552044	0.53827	0.765457	0.459442	0.658999	0.827851	0.853427	0.530134	0.51464	0.231144	0.560284	0.422277	0.225174	0.243523	0.447768
pRPLC_319.129_5.7	0.909332	125100	0.821009	0.610447	0.326359	NA	1.14274	0.578247	0.272068	0.241937	0.606405	0.873978	NA	0.500397	0.986923	0.578911	0.578436	0.989948	0.706865	0.889666	0.719151	0.557031	1.14406	1.57991	1.12277	0.655465	0.135157	1.06527	1.24634	0.790582	1.17924	0.811943	0.617372	0.450638	0.237684	1.08949	0.907212	0.577124	1.2333	2.2168	0.983497	1.66617	0.732988	1.0948	0.154468	0.525923	0.865313	0.285737	0.885145
pRPLC_319.129_5.8	0.905986	290417	1.04242	0.438454	0.527848	NA	0.784277	0.492814	0.960997	0.199627	0.454837	0.361847	NA	0.380656	0.891206	0.226884	0.610467	0.564514	0.346589	0.454832	0.426497	0.673929	0.928348	1.39278	0.731065	0.611935	0.387345	0.908542	0.652092	0.514892	0.694563	0.529994	0.542744	0.436715	1.71917	0.602405	1.02467	0.594192	0.777158	2.8737	0.825845	1.16185	0.965845	0.143266	0.59922	0.465369	0.478273	0.137408	1.04024
pRPLC_301.1185_5.8	1.03067	389787	0.913115	0.488499	0.534327	NA	0.803511	0.644724	0.780838	0.249179	0.608057	0.52568	NA	0.551504	0.953018	0.352415	0.80763	0.995259	0.774954	0.657572	0.46924	0.482252	1.15701	1.6739	0.985006	0.713038	0.307112	0.936136	1.04866	0.669697	0.948274	0.739813	0.635564	0.452577	1.27996	0.724612	1.26387	0.633164	1.16291	1.89509	0.827178	1.17028	1.10202	0.382192	0.621118	0.669524	0.789022	0.230557	1.19001
pRPLC_319.1289_6	0.978166	89804.1	0.683507	0.652676	1.13658	NA	0.68333	0.623737	0.688971	0.325532	0.44481	0.270349	NA	0.490346	0.790395	0.32689	0.866506	0.717855	0.857059	0.636475	0.557033	0.878304	0.816197	1.23703	0.700168	0.803004	1.00237	1.07837	1.18313	0.587691	0.75031	0.818949	0.622485	0.484925	1.32648	0.58936	1.04645	0.851177	0.894525	2.49756	0.361777	1.10687	0.881585	0.819306	0.628282	0.93614	1.34264	0.949705	0.916237
pRPLC_347.0633_6	0.763258	186100	0.562549	0.625037	0.997333	NA	0.546413	0.749103	0.400912	0.580998	0.324724	0.63963	NA	0.993328	0.394516	0.403812	0.818932	0.648062	0.364291	0.36363	0.687398	0.396898	1.19381	0.824088	0.56577	0.422371	0.439073	0.56898	0.412071	0.993185	0.589596	0.362017	0.853308	0.85339	0.24391	0.612186	0.871645	0.328935	0.421522	4.42233	0.51787	1.8636	1.11455	0.49054	0.317303	0.522394	0.859142	0.496547	0.357314
pRPLC_314.2328_6.1	0.840282	520644	0.773389	0.821023	0.598952	NA	0.650319	0.631251	0.338453	0.631883	0.630303	0.76459	NA	0.509872	0.423092	0.48823	0.700699	0.618594	0.561044	0.497683	0.680555	0.500855	0.494629	0.312232	1.20414	0.9926	0.214422	0.404988	0.776369	0.537694	0.48256	0.666747	0.916397	0.686474	0.525103	0.594136	0.470009	0.74482	0.543254	0.979718	0.826542	0.479908	0.199586	0.112183	0.453334	0.831937	0.659259	0.450893	0.478595
pRPLC_267.1228_6.3	1.22353	63212.5	0.526611	0.615349	0.59631	NA	0.540999	0.709413	0.188841	0.834109	0.69247	0.664262	NA	0.584312	0.753265	0.254897	0.491833	0.279421	1.03472	1.63162	0.663389	0.318783	0.716581	0.741289	0.829367	0.433521	1.41462	0.517369	0.611406	0.534755	0.172861	0.783865	0.350352	0.598796	0.872191	1.15249	0.413264	0.254924	0.258684	0.954775	0.134391	0.495078	1.34192	0.0777175	1.08307	0.651245	0.824515	1.04627	0.541932
pRPLC_355.1265_6.4	1.24057	215444	1.14703	1.28552	2.5239	NA	0.744407	0.871063	0.657951	0.639199	0.92374	1.26922	NA	0.674354	0.785304	1.4346	0.672944	0.263898	1.1069	0.647243	0.761991	0.631386	0.404077	0.801365	1.00225	0.947662	0.459616	0.57883	0.475316	0.599096	0.638754	0.930147	1.33405	0.715265	0.976951	0.947756	1.06031	0.867815	2.52002	1.02591	0.759508	0.460847	0.809674	0.0565555	1.51765	0.650892	1.35579	0.613811	1.02091
pRPLC_316.2484_6.6	0.833389	1.38936e+06	0.553131	0.407714	0.736723	NA	1.14539	0.942391	0.0579909	0.606044	0.925551	0.563516	NA	0.403154	0.219549	0.421756	1.17688	0.81543	0.492827	0.328983	0.472303	0.536672	0.525084	0.265446	0.915944	0.894652	0.377297	0.416726	0.802526	0.391898	0.297856	1.18217	1.0484	0.888848	0.420697	0.920113	0.171434	0.447264	0.698302	1.1006	0.0471572	0.389271	0.213428	0.20963	0.190893	0.485318	0.821094	0.413685	0.795074
pRPLC_227.0914_6.8	0.698908	163079	2.66318	0.691285	1.98839	NA	0.587121	0.314244	0.0567042	0.375543	0.311146	0.549122	NA	0.504946	0.391955	0.297512	1.01731	0.689087	0.582064	0.631003	0.242574	0.707053	0.376008	0.832841	0.424432	0.407098	0.661273	0.767699	0.448911	0.356518	0.69813	0.428003	0.626438	0.932559	1.05245	2.07222	0.596245	0.900487	0.549625	1.36078	0.396778	2.62756	1.90653	1.05221	0.519981	0.704192	0.331903	0.737297	0.470769
pRPLC_464.1915_7	1.11505	412119	1.19809	1.22734	0.741409	NA	1.42222	1.24652	0.749411	0.844778	0.910305	2.02983	NA	0.407321	0.424169	1.6029	0.554702	0.761955	0.983803	0.607238	0.93013	0.513324	1.35381	1.15437	1.04291	0.647599	0.575032	0.918234	0.458325	0.696226	0.516874	0.657026	1.0416	0.45839	1.0112	0.459742	1.13897	0.792926	0.571681	0.331053	0.272104	0.578224	0.713421	0.652257	0.563852	0.72444	1.30335	0.0893874	0.646085
pRPLC_330.2637_7.1	0.918788	94100.2	0.735611	0.272467	1.02318	NA	0.930126	0.97394	0.156327	0.757398	0.245661	0.802161	NA	0.216872	0.415421	0.635589	0.889918	1.31828	0.412639	0.704252	0.43023	0.715765	0.653835	0.504934	0.238431	0.5315	0.262039	0.525003	0.526794	0.171457	0.194319	1.42677	1.09012	0.957179	0.144591	0.711789	0.413466	0.471612	1.19792	0.907632	1.01351	0.481761	0.234147	0.273381	0.515915	0.557951	0.550989	0.326124	0.191106
pRPLC_255.1227_7.2	1.24195	1.75153e+06	0.363174	0.257153	2.25524	NA	0.674298	0.178072	0.658703	0.302151	0.746189	0.363421	NA	0.307067	0.454236	1.15341	1.00774	0.479862	0.289177	0.461273	0.384956	0.36177	0.383493	1.21107	0.538353	0.44813	0.638384	0.486642	0.629023	0.46822	0.230756	0.177306	0.453944	0.856927	0.275547	0.312173	0.214758	0.965715	0.250268	0.523311	1.09369	1.53259	1.08611	1.13901	0.384754	0.380386	0.449953	1.21166	0.254732
pRPLC_269.1382_7.1	1.24717	105012	0.367676	0.283132	2.12348	NA	0.634329	0.157869	0.493007	0.2964	0.70846	0.363604	NA	0.316942	0.501258	0.921271	0.944435	1.25635	0.409426	0.435996	0.3437	1.15982	0.375376	1.64843	0.581624	0.394791	0.879947	1.01571	0.513476	0.442405	0.193048	0.155819	0.44028	0.913817	0.287406	0.428009	0.220369	1.21956	0.212907	0.793828	1.14532	1.60644	1.19491	1.36643	0.414893	0.333328	0.408202	1.26366	0.218561
pRPLC_311.0802_7.2	1.0879	182929	0.327761	0.186984	3.29144	NA	0.576932	0.119069	0.685936	0.15525	0.486288	0.262181	NA	0.294468	0.44664	2.02344	0.722628	0.643565	0.24447	0.331048	0.304853	1.15532	0.249127	1.48407	0.324786	0.398972	0.623712	0.594229	0.631552	0.33597	0.158543	0.295299	0.363837	0.649774	0.196474	0.3126	0.14689	0.751941	0.147501	0.383046	1.28855	1.57484	1.2206	1.18936	0.185405	0.370494	0.305006	1.08953	0.173285
pRPLC_339.0751_7.2	1.12947	369532	0.319275	0.15603	2.41893	NA	0.600006	0.135023	0.725945	0.150765	0.53998	0.285385	NA	0.264894	0.519437	1.46823	0.809145	0.662831	0.293226	0.424277	0.311461	0.633452	0.264432	1.54943	0.350618	0.407045	1.5018	0.538693	0.686304	0.282096	0.157272	0.325053	0.348571	0.814337	0.211579	0.363377	0.180014	0.80076	0.212538	0.441462	1.41249	1.75731	1.24003	1.59623	0.197274	0.284322	0.27555	1.18397	0.163573
pRPLC_342.2639_7.2	0.874267	466758	0.806241	0.558106	0.496364	NA	0.90989	1.19729	0.190705	0.880277	0.983385	0.899152	NA	0.696953	0.66848	0.526692	1.02068	0.880947	0.777384	0.308069	0.68789	0.42983	0.596485	0.417214	0.875303	1.03754	0.399595	0.335923	0.793132	0.526724	0.186472	1.17493	0.955202	0.662014	0.524474	0.71361	0.672692	1.0494	0.891524	1.03489	0.442109	0.512562	0.255031	0.166442	0.61349	0.713591	1.21896	0.391122	0.659202
pRPLC_777.6945_7.2	0.796158	184198	0.444844	0.482777	2.18873	NA	0.901739	0.381657	0.551834	0.517874	0.237975	0.271162	NA	0.563312	0.420538	0.218504	0.154536	0.75723	0.436729	0.698038	0.367003	0.40006	0.460023	0.338445	0.698975	0.337521	0.384801	0.534568	0.42807	0.393168	0.128076	0.577453	0.433509	0.521308	0.464151	0.338222	0.500646	0.299531	0.471878	1.56547	0.0475252	1.93646	0.388664	0.432977	0.492666	0.296754	0.419421	0.245757	0.462898
pRPLC_315.1341_7.4	1.26985	213865	0.774242	1.33551	0.951625	NA	0.310504	0.450055	0.551738	0.407651	1.20525	1.29832	NA	0.660545	1.00722	1.00685	0.589274	0.616224	0.894082	0.967255	0.7294	0.680742	0.677982	1.01425	0.946961	0.465189	1.36208	0.227512	0.571622	0.448374	0.813335	1.00227	1.0604	0.538999	0.421783	0.879982	0.843149	1.47106	1.64529	1.38546	0.496207	1.57524	0.827771	0.10686	0.957991	0.908748	1.35523	0.658761	1.05038
pRPLC_267.1228_7.6	1.11259	61105.2	0.61765	0.501043	0.917482	NA	0.393715	0.716588	0.441407	0.836908	0.79549	0.472591	NA	0.609975	0.816212	0.28731	0.579363	0.73659	1.00244	2.12888	0.609697	0.213388	0.640392	1.5039	0.834291	0.453356	1.80403	0.517129	0.82026	0.637445	0.357739	0.777384	0.396173	0.610078	0.97332	1.48888	0.569203	0.52271	0.469149	1.12738	0.0390706	0.478703	1.17779	0.226049	0.717535	0.525227	0.787569	0.898466	0.601301
pRPLC_368.2795_7.7	0.992666	317510	0.893513	1.03304	0.132031	NA	0.912545	1.15867	0.505938	0.878102	1.22977	0.766329	NA	0.718915	0.389737	0.435715	0.840806	1.11788	0.973679	0.458524	0.822508	0.555456	0.901736	0.35651	1.36386	1.28826	0.33462	0.412886	1.06256	0.618456	0.519645	1.21849	1.18205	0.830164	0.616822	1.0412	0.464751	1.12767	0.650899	1.19069	0.0678135	0.524944	0.337958	0.212136	0.821003	0.583887	1.28761	0.660347	0.517135
pRPLC_315.1341_7.8	1.05888	93224.3	0.809582	0.905203	0.493839	NA	0.785245	0.579911	0.702284	0.261088	1.05946	0.781113	NA	0.322452	0.62788	0.458912	0.637191	0.54784	1.04594	0.582949	0.455237	0.513429	0.656676	1.50405	0.828145	0.413884	0.656929	0.534703	0.694087	0.422366	0.764575	0.691537	0.505056	0.193368	0.401987	1.15086	0.681461	0.579217	1.5573	2.24822	0.142484	1.31153	0.792956	0.216438	0.636528	0.809215	0.759603	0.469695	0.589946
pRPLC_344.2796_7.8	0.818566	426323	0.733846	0.59832	0.912633	NA	1.28336	1.21027	0.129456	1.11796	0.923517	0.684345	NA	0.575784	0.510995	0.356328	0.705311	1.12157	0.704751	0.224512	0.413148	0.47437	0.608233	0.612879	0.930167	1.01777	0.717395	0.34328	0.927241	0.491565	0.107914	1.22556	1.13484	0.819619	0.441739	0.756561	0.256678	0.724125	0.813888	0.931475	0.362663	0.575287	0.36829	0.0314108	0.416355	0.626916	1.21507	0.485053	1.09133
pRPLC_269.1385_8	1.22654	52847.6	0.658805	0.646118	2.0371	NA	0.487889	0.373326	0.278785	0.33155	0.491932	0.865887	NA	0.530077	0.477365	0.825151	1.28571	0.667428	0.695203	0.813485	0.437173	1.59387	0.595807	2.46003	0.683342	0.612523	0.995691	1.19562	0.842974	0.564481	0.0660522	0.27291	0.751481	1.39865	0.504146	0.741775	0.606437	1.04152	0.286545	0.844151	0.525118	0.354313	1.86486	1.08051	0.441948	0.87233	0.693486	1.6351	0.260931
pRPLC_370.2952_8.2	0.996501	575222	0.861988	1.11492	0.998172	NA	1.18614	1.23225	0.351063	1.00453	1.13928	0.550302	NA	0.731544	0.542162	0.621402	0.919428	1.18302	1.09442	0.305771	0.783966	1.00131	0.593196	0.444536	0.962745	1.26639	0.551894	0.711229	1.05161	0.861037	0.0906602	1.32588	1.0792	0.589414	0.374067	1.00887	0.76284	0.673632	0.630377	1.05251	1.00863	0.712483	0.434584	0.320575	0.751598	0.745625	1.379	0.61572	0.810879
pRPLC_267.1228_8.3	1.0069	107053	0.694118	0.491506	0.396428	NA	0.401239	0.544504	1.01257	0.565909	0.515864	0.363804	NA	0.873914	0.619476	0.595102	0.588343	0.315206	0.74438	0.423851	0.756868	0.602204	0.785019	2.26221	0.80504	0.265471	0.44402	0.352392	1.07464	0.895057	1.24958	0.583669	0.221275	0.883385	1.68576	0.607382	0.493157	0.243413	0.643214	1.10675	0.897181	0.883819	1.08834	0.457737	0.663489	0.227477	0.825585	0.131282	0.350669
pRPLC_283.1541_8.3	0.845214	888015	0.707027	0.32841	0.749672	NA	0.320855	0.5582	0.764499	0.464613	0.333067	0.538852	NA	0.558505	0.312284	0.48748	0.375336	0.181403	0.713964	0.568396	0.811248	0.222797	0.584175	0.881168	0.635354	0.265913	0.424113	0.429064	1.19418	0.74626	0.840508	0.477213	0.148737	0.756511	1.23512	0.518509	0.402908	0.332261	0.408336	0.581025	0.727302	0.420058	0.851128	0.169997	0.496405	0.212476	0.762742	0.197593	0.40392
pRPLC_286.1439_8.4	1.11803	1.57814e+06	1.66107	1.36869	0.173771	NA	1.58472	0.73825	0.4006	0.753486	0.931801	1.38999	NA	0.99315	0.192924	1.35032	0.709715	0.674841	0.941659	0.458191	1.20656	0.746067	1.26143	1.20497	1.27437	0.349396	0.567749	0.760777	0.419695	0.7695	0.504121	0.682844	1.15439	0.391869	1.48035	0.502844	1.11616	1.07283	0.880758	0.919993	0.0467209	0.685007	0.873482	0.87269	0.523369	0.837878	1.41168	0.360645	0.718627
pRPLC_286.1439_8.5	1.10532	1.56945e+06	1.41907	1.18949	0.330339	NA	1.23518	0.973846	0.958597	0.59445	0.67446	1.2002	NA	0.596044	0.983341	1.14873	0.663705	0.852643	1.21862	0.613346	0.812684	0.606252	1.22352	2.66891	1.30387	0.371985	0.580657	1.13272	0.519976	0.725262	0.546525	0.676183	0.982982	0.582931	1.28705	0.523137	1.11154	0.942673	1.21908	1.18309	0.262142	0.907785	0.695893	1.0351	0.66215	1.02483	1.18117	0.225242	0.393677
pRPLC_352.2248_8.5	1.00783	152064	0.888741	0.882078	0.137332	NA	0.805907	0.637415	0.729683	0.730534	0.785489	0.59946	NA	0.754893	1.02696	0.786681	0.48197	0.938463	0.844052	1.0743	0.547336	0.877138	0.838098	1.46781	0.551072	0.755047	0.755618	0.508847	0.477615	0.713393	0.375075	0.980364	0.707726	0.635087	0.531783	0.767978	0.790032	0.831419	0.676573	0.409887	1.46075	1.36012	0.542943	0.927411	1.1525	1.00558	0.75775	0.978101	1.01342
pRPLC_398.3266_8.9	1.03397	143248	0.71452	1.05343	1.64465	NA	1.47861	1.25777	0.318545	1.35245	0.866125	1.09598	NA	1.03843	0.512658	0.66093	0.460525	1.23071	1.26061	0.848497	0.891309	1.12786	0.596092	0.810903	0.731943	1.38407	0.707849	0.538062	0.986004	0.691364	1.01009	0.83626	0.816399	0.626224	0.128539	0.747036	0.908685	0.672788	0.426553	0.736129	1.2833	0.500194	0.701877	0.419961	0.753824	0.931976	1.93139	0.270909	0.706848
pRPLC_239.1642_8.9	0.837336	268301	1.05278	0.760907	0.892588	NA	1.31777	0.449743	0.419379	0.433194	0.264852	0.544262	NA	0.640871	0.818023	0.807742	0.350777	0.77434	0.720448	0.905281	0.738003	0.5627	1.02751	4.15984	0.537481	0.797115	0.648353	0.519676	0.807435	0.98567	0.90041	0.348642	0.420618	1.02089	0.792991	0.592773	1.00379	0.18933	0.412156	2.05002	1.36626	1.00567	0.421786	0.416647	0.536454	0.331958	0.285308	0.452435	0.68068
pRPLC_312.1594_9	1.10796	149726	1.35707	1.55562	0.514602	NA	0.319275	0.765562	0.980371	0.715824	0.596828	1.72065	NA	0.673285	1.0877	1.08458	0.544315	0.845811	0.879226	0.297439	0.57977	0.616027	1.0751	1.17906	0.812978	0.456199	0.873801	0.478777	0.504496	0.757657	0.172309	1.28058	0.522038	0.688917	2.23986	0.705926	0.73876	1.51935	1.21871	0.72835	0.0987402	0.45397	0.563725	1.21464	0.780679	0.96435	1.1134	0.351882	0.619916
pRPLC_463.2326_9	1.09549	627868	0.944002	2.3623	1.63115	NA	0.900536	0.789903	0.335771	2.02748	2.06828	0.957164	NA	0.515776	0.610953	1.46224	0.881605	0.727782	0.776898	1.37596	1.03673	0.726314	1.08691	0.920793	1.08442	0.425297	1.02331	0.979043	2.35204	0.624782	0.343068	1.31054	0.502455	0.579158	1.21948	1.32103	0.961483	1.63099	0.494435	1.02935	1.53675	0.443368	0.937439	0.534378	1.02139	1.203	0.639921	1.12606	0.468531
pRPLC_373.2738_9.2	1.19757	326256	1.34693	1.02915	0.506483	NA	0.641046	0.554155	0.703663	1.04592	0.682724	0.503754	NA	0.951735	1.04457	0.2133	1.70839	0.639126	0.249331	0.664332	0.412053	0.832212	0.83082	0.454136	0.906963	0.297501	0.430353	0.429024	1.83993	1.05798	2.31319	1.32109	0.364393	0.276806	0.679185	0.207064	1.3488	1.51622	1.03886	1.44308	0.59565	0.869788	0.23784	1.95606	1.34066	2.12659	0.80272	0.390332	1.51056
pRPLC_424.3421_9.2	0.925077	420638	0.765842	0.273108	1.15261	NA	0.818898	0.780464	0.169099	0.77362	0.844225	0.687249	NA	0.734319	0.37694	0.62848	0.665124	0.416738	0.599659	0.75291	0.473535	0.618286	0.335062	0.74527	0.919791	0.618321	0.522523	0.612782	0.669206	0.749115	0.434582	0.337007	0.655527	0.546724	0.283389	0.251913	0.486682	0.632136	0.459784	1.03	1.28874	0.757983	0.652211	0.238202	0.812377	0.607657	0.49871	0.210222	0.421835
pRPLC_468.3085_9.3	1.00393	4.34341e+06	1.15038	0.505974	0.0114809	NA	0.853487	0.587174	0.740957	1.18301	0.381067	0.453506	NA	0.728376	0.765087	1.34867	0.699914	0.495689	0.452107	0.821888	0.956003	0.645966	0.724353	0.726573	0.430173	1.2895	0.206236	0.65513	0.390129	0.510987	0.861527	0.571615	1.74323	1.2958	1.001	0.423179	0.62289	0.529396	0.629094	0.956545	0.948596	0.84309	1.11395	0.101433	0.361935	1.01624	0.825406	0.774678	0.691351
pRPLC_505.2774_9.3	1.09335	236122	1.01356	0.202228	1.7021	NA	0.806746	1.29074	1.04945	1.18756	0.970639	1.51876	NA	0.921398	0.587367	1.0233	0.319225	0.903601	1.2884	0.748041	0.66625	0.631097	0.688068	1.4161	1.24728	0.230933	0.549696	0.655929	0.53856	0.647007	0.256534	0.50402	0.784274	0.335996	0.296151	0.959141	0.975284	0.784335	0.90092	0.689331	1.05735	0.859813	0.995445	0.369775	1.35896	0.577018	0.868006	0.643893	1.46511
pRPLC_380.2561_9.4	1.15477	605576	1.15477	1.2438	1.06647	NA	1.17877	1.32987	0.228832	1.23752	1.30037	0.925596	NA	0.833962	1.37543	1.15198	1.45976	0.498708	0.669857	1.48703	0.441125	1.48734	0.870487	1.49676	1.18997	1.22336	1.03977	0.786827	0.787222	1.35792	0.859218	0.950083	0.933999	1.83049	0.131859	0.546252	1.24846	0.875434	0.620327	0.833908	0.198867	1.0652	1.15271	0.381715	0.67818	0.690113	1.39782	0.787837	1.19832
pRPLC_357.2788_9.5	1.09919	204373	0.797181	0.336484	1.11903	NA	0.855166	0.948051	1.11132	1.04535	0.345804	0.648985	NA	0.928527	1.06435	0.951761	0.619112	0.558294	1.01367	0.833463	1.20998	0.609151	0.398875	1.19369	0.579585	0.550063	0.973655	0.940677	0.621215	0.676224	0.970738	1.36447	0.470262	1.41906	0.443238	1.10542	0.325284	0.368054	1.57833	1.99522	0.81332	1.45728	0.571054	0.430813	0.687189	0.48369	0.734279	0.911482	0.707017
pRPLC_417.3362_9.5	1.02445	16984.4	1.15839	0.510012	0.0709658	NA	0.192522	0.409361	0.226908	0.865448	0.930656	1.09696	NA	0.221139	0.442191	0.321758	0.212618	2.00005	0.893365	2.28613	0.437038	0.245429	0.285187	1.17472	0.990255	0.354837	1.17718	0.816642	0.46459	0.417749	0.417457	1.0316	0.569845	0.353142	0.675047	0.375565	0.889252	0.752609	0.528188	0.407667	1.40888	0.860363	0.314972	0.518467	0.956293	0.667606	0.377262	0.568227	1.80117
pRPLC_426.3576_9.5	0.840477	580735	0.663972	0.102929	1.83882	NA	1.27409	1.01005	0.184767	1.14447	0.467838	1.02897	NA	0.83353	0.471809	0.744483	0.509683	0.845123	0.875712	0.840199	0.704794	0.749981	0.558854	0.770328	0.568173	0.647039	1.28013	0.274258	0.961001	0.951401	1.11935	0.322742	0.823423	0.692992	0.198382	0.388872	1.16058	0.576905	0.280459	1.06283	0.139579	0.624649	0.409834	0.214203	0.693704	0.864445	1.46952	0.283965	0.774183
pRPLC_494.324_9.5	0.910344	5.91673e+06	1.15698	0.185974	1.1298	NA	0.800116	0.417163	0.5274	0.604612	0.388604	0.801665	NA	0.528291	0.402116	0.960608	0.510718	0.43874	0.489618	0.39266	0.712391	0.76231	0.683033	0.84043	0.515164	0.981154	0.397476	0.485381	0.583785	0.434527	0.196934	0.526214	1.53033	0.601746	0.633909	0.62934	0.313659	0.454839	0.805269	0.504726	0.292636	0.611555	0.807547	0.0897611	0.40233	0.677232	0.649578	0.479869	0.718026
pRPLC_382.2719_9.6	0.860711	42281.1	0.669805	0.592562	0.425268	NA	0.924013	0.661913	0.113605	0.742622	1.03844	0.380659	NA	0.517383	0.561696	0.475542	1.03445	0.582094	0.733881	1.45149	0.139019	0.721607	0.545178	1.15134	0.833639	0.651363	1.08953	0.414317	0.600846	0.890715	0.62824	2.84282	0.55205	0.856805	0.339815	0.218384	0.734739	0.432768	0.595432	1.48953	0.0941087	0.881538	0.660442	1.14998	0.736311	0.356249	0.634379	0.190503	1.11694
pRPLC_482.324_9.7	0.820362	1.77497e+06	0.792908	0.396308	0.193353	NA	0.456817	0.371728	0.783463	0.506245	0.593758	0.759149	NA	0.554811	0.764316	0.680961	0.450206	0.588273	0.47394	0.90674	0.664307	0.678038	0.34003	0.719478	0.602505	0.877752	0.448376	0.46569	0.621576	0.639421	0.0718353	0.55589	1.38174	1.1571	0.878963	0.328846	0.691103	0.282428	0.591861	0.722764	0.560622	0.800715	0.773763	0.269291	0.406965	0.711876	0.880749	0.448316	0.610437
pRPLC_478.2927_9.7	0.871341	4.7039e+06	0.717605	0.243628	1.66612	NA	0.629211	0.676562	0.571286	1.26533	0.162512	0.528057	NA	0.803708	0.826638	0.668244	0.450605	0.447055	0.695775	0.887089	0.943206	0.640877	0.941884	0.515938	0.263439	0.389285	0.722696	0.32664	0.290208	0.428075	0.384034	0.426662	1.35882	1.00003	0.577045	0.30465	0.333514	0.481047	0.498512	0.360532	0.699549	0.739154	0.458766	0.54208	0.373429	0.61943	0.790265	0.2591	0.570241
pRPLC_502.2927_9.7	0.746958	3.76508e+06	0.60229	0.739921	1.26617	NA	1.46094	0.364164	0.430391	0.63042	0.43793	0.844536	NA	0.791241	0.42855	0.436585	0.373413	0.831279	0.503122	0.585941	0.62254	0.67897	0.523198	0.461783	0.414094	0.32876	0.590969	0.433452	0.178036	0.300121	0.272422	0.742794	1.2791	0.998254	0.395808	0.632606	0.307615	0.351496	0.453484	0.496109	0.484824	0.65047	0.568003	0.522685	0.21104	0.480751	0.89314	0.133247	0.526042
pRPLC_526.2924_9.8	0.723628	2.49358e+06	0.757354	1.05258	0.557382	NA	0.939872	0.545401	0.0977502	0.528661	0.201363	0.38833	NA	0.735537	0.316654	0.405817	1.01446	0.811855	0.923691	0.665954	0.620474	0.582957	0.497282	0.851284	0.287244	0.403109	0.594788	0.403014	0.35498	0.456901	0.442815	0.642771	0.684966	0.940143	0.177214	0.375051	0.275208	0.234934	0.336584	0.501703	0.26005	0.276716	0.426143	0.0571507	0.154695	0.720677	0.956027	0.356139	0.408012
pRPLC_357.2786_9.8	1.18435	571219	1.14108	0.922058	0.229359	NA	0.443793	0.883331	0.535438	0.897925	0.390429	0.807929	NA	0.896752	1.07757	0.782045	1.13966	0.577974	0.912956	0.60785	1.45804	0.85147	0.430652	3.20457	0.318853	0.241988	1.18589	1.21596	0.986777	0.931374	1.61564	1.87894	0.48493	0.786703	0.404917	0.757618	1.37157	0.554635	0.942559	1.84072	1.14256	1.53269	0.391137	0.6347	1.32718	1.15962	0.747999	0.578799	0.835373
pRPLC_520.3396_9.8	0.623765	6.51522e+07	0.358171	0.392015	0.914752	NA	0.419264	0.339252	0.443813	0.522974	0.519074	0.297261	NA	0.39359	0.443517	0.58696	0.372789	0.225588	0.753103	0.428542	0.605606	0.433568	0.552011	0.389207	0.238047	0.392556	0.549855	0.426169	0.274919	0.308503	0.150381	0.490517	0.895502	0.754709	0.355699	0.250867	0.196395	0.151191	0.417417	0.267331	0.977606	0.634449	0.226195	0.433087	0.256911	0.53323	0.505438	0.223573	0.32348
pRPLC_544.3392_9.8	0.699718	1.6729e+07	0.522616	0.247191	0.449072	NA	0.676817	0.189817	0.232216	0.376385	0.399121	0.441417	NA	0.427807	0.34414	0.363199	0.353673	0.581141	0.573264	0.228961	0.563464	0.286778	0.468984	0.290306	0.286942	0.441663	0.50753	0.364307	0.260527	0.203312	0.168764	0.319772	0.814791	0.436602	0.304632	0.59966	0.402343	0.09974	0.427735	0.31982	0.269274	0.766935	0.470398	0.233107	0.0554951	0.263402	0.531839	0.263252	0.178073
pRPLC_568.339_9.8	0.74084	4.80552e+06	0.746996	0.218349	0.542553	NA	0.946397	0.18169	0.281035	0.60815	0.278905	0.823192	NA	0.579057	0.339007	0.591383	0.872129	0.631012	0.533185	0.382148	0.722649	0.25646	0.494524	0.902951	0.360306	0.4883	0.51324	0.59808	0.337675	0.344242	0.151202	0.623348	0.706524	0.808749	0.202429	0.455912	0.20435	0.183749	0.560273	0.725272	0.201029	0.419009	0.377417	0.108665	0.196367	0.429675	0.964321	0.396208	0.422591
pRPLC_508.3397_9.9	0.639511	595227	0.505998	0.230605	0.961311	NA	0.323014	0.109451	0.424294	0.290033	0.495631	0.31361	NA	0.262902	0.410099	0.631487	0.4849	0.447553	0.623587	0.434053	0.544127	0.312627	0.603889	0.349829	0.354933	0.476214	0.42893	0.517565	0.342202	0.137425	0.271822	0.64846	0.941032	0.562227	0.336873	0.589575	0.23495	0.24979	0.484894	0.337591	0.188989	0.531047	0.266536	0.268845	0.189462	0.50681	0.483861	0.503967	0.524989
pRPLC_454.2927_9.9	0.582473	1.17062e+06	0.406515	0.226208	0.561163	NA	0.685198	0.21865	0.505578	0.428988	0.446627	0.339375	NA	0.176939	0.578352	0.292074	0.543085	0.356425	0.393115	0.710757	0.624219	0.492106	0.371184	3.02313	0.223262	0.241573	0.518003	0.222037	0.592388	0.295097	0.179242	2.07121	0.821574	0.540736	0.140735	0.768977	0.604016	0.225566	0.374891	1.93179	0.0115123	0.86888	0.314684	0.234704	0.289153	0.371983	0.836561	0.0432006	0.593181
pRPLC_504.3082_10	1.03149	199358	1.15428	0.405715	1.65915	NA	1.04793	1.05646	0.812726	1.88327	0.164035	0.801135	NA	0.799017	0.286666	0.972945	0.50769	0.791999	0.253133	0.599417	1.14523	0.787351	0.917806	4.55042	0.793052	0.681473	0.236042	0.620707	0.738078	0.397137	0.243427	1.11558	1.70165	1.11669	0.078922	1.06345	0.32969	0.468909	0.798685	2.10347	0.759074	0.948697	0.3924	0.119283	0.182116	0.376662	0.706901	0.132649	0.786206
pRPLC_496.3395_10	0.573752	1.06557e+08	0.37657	0.33942	0.515901	NA	0.515099	0.315205	0.489971	0.439131	0.344894	0.61961	NA	0.460431	0.441599	0.451176	0.710544	0.321657	0.23619	0.656343	0.473081	0.470871	0.390713	0.732335	0.614242	0.54556	0.641718	0.498648	0.684058	0.436374	0.229886	0.458044	1.12666	0.821212	0.239837	0.413951	0.642435	0.198671	0.538412	0.415787	0.758678	0.431157	0.55351	0.0707661	0.349128	0.538611	1.1154	0.0103496	0.569926
pRPLC_546.3545_10.1	0.708052	4.01574e+06	0.640333	0.328576	1.50426	NA	0.798847	0.66355	0.792843	1.38301	0.251209	0.58104	NA	0.457409	0.398916	0.773222	0.427741	0.533099	0.39847	0.768001	0.699456	0.50482	0.569846	0.862306	0.188676	0.621304	0.533477	0.78809	0.560931	0.233087	0.224375	0.573341	1.47072	0.737593	0.360601	0.445177	0.279351	0.260821	0.372009	0.812819	0.00152671	0.588205	0.326984	0.103644	0.263997	0.32644	0.590134	0.306323	0.567384
pRPLC_438.2976_10.2	0.698712	140766	0.828495	0.104646	1.70958	NA	0.88164	0.769435	0.451406	1.01619	0.305939	0.45672	NA	0.455702	0.336929	0.368514	0.801989	0.809662	0.431239	1.48404	0.852564	0.241055	0.381427	4.06181	0.898136	0.462007	0.66134	0.747823	0.621965	0.368023	0.389889	2.03245	0.677374	1.19344	0.377058	0.408536	0.404077	0.70578	0.735416	0.530917	0.463162	0.722005	0.391168	0.450746	0.438389	0.44685	1.03282	0.518228	0.625059
pRPLC_480.3446_10.3	0.786406	1.28753e+06	0.850247	0.412259	1.52071	NA	0.709482	0.372502	0.738746	0.731884	0.882893	0.838776	NA	0.467787	0.598889	0.224253	0.667362	0.372596	0.691051	0.587788	0.705813	0.456689	0.441316	0.897246	0.77205	0.831614	0.912268	0.679545	0.819015	0.485555	0.520352	1.1529	1.54668	0.954242	0.0350517	0.492464	1.00755	0.470659	0.817187	0.725624	0.976775	0.697278	0.31439	0.375701	0.0689943	0.652375	1.10107	0.526413	0.822359
pRPLC_445.2947_10.3	1.326	207486	0.528717	0.100134	0.681409	NA	0.533452	0.583216	3.47798	1.95495	0.937869	0.456809	NA	0.61646	0.409224	0.852991	0.959824	0.207498	0.349	0.3635	0.516227	0.175035	0.528184	0.483224	0.594719	0.678047	1.31875	0.804455	0.704831	0.752635	0.949314	1.05338	0.540669	0.97957	0.0911246	0.687301	0.711716	0.696474	1.53065	0.593718	0.14186	0.493554	0.423604	0.300598	0.191737	0.423901	0.943301	0.576432	0.403745
pRPLC_572.3708_10.3	0.8822	237815	0.78655	0.0759169	1.42463	NA	1.21917	0.311901	0.540083	1.16536	0.29312	0.751297	NA	0.654985	0.46982	0.507626	0.277507	0.667869	0.324161	0.522854	0.594858	0.414168	0.544526	4.4143	0.583384	0.571689	0.706145	0.854752	0.42977	0.353513	0.0666928	1.68633	1.64308	0.734602	0.034109	0.481654	0.229335	0.24258	0.906309	1.33318	0.101139	1.00522	0.399921	0.482071	0.20288	0.348898	0.621988	0.0795764	0.744122
pRPLC_510.3554_10.3	0.828429	2.62867e+06	0.761152	0.238322	0.596574	NA	0.616773	0.165094	0.61221	0.890807	0.914751	0.851753	NA	0.475403	0.461433	0.292403	0.557725	0.505405	0.332448	0.709299	0.546814	0.591042	0.469428	0.731357	0.767378	0.744962	0.8745	0.621257	0.79959	0.684793	0.190981	0.574005	1.31987	0.901411	0.282026	0.462287	0.929778	0.480673	0.261686	0.578307	0.639899	0.70578	0.238775	0.0789132	0.275269	0.761589	0.905423	0.1399	0.798211
pRPLC_431.3153_10.3	0.399624	523868	0.485426	0.207862	0.137139	NA	0.411781	0.386616	0.130046	0.431551	0.55356	0.186355	NA	0.208062	0.376175	0.228667	0.213927	0.187604	0.374032	0.263359	0.363182	0.323555	0.575511	3.36365	0.397455	0.265701	0.161264	0.425762	0.0910087	0.112231	0.166289	0.424494	0.540594	0.258835	0.372127	0.429948	0.338706	0.34555	0.31173	1.42862	0.666906	0.663896	0.199587	0.0277164	0.484158	0.274146	0.432125	0.113539	0.283563
pRPLC_548.3709_10.4	0.707557	445345	0.571853	0.316911	1.67102	NA	0.722495	0.252783	0.465531	0.725096	0.392088	0.414547	NA	0.343061	0.529707	0.375165	0.474915	0.470008	0.25944	0.677942	0.591201	0.507731	0.506971	1.60884	0.404754	0.481551	1.02085	0.589788	0.503414	0.226037	0.143586	1.13586	1.31673	0.700449	0.330923	0.406547	0.423321	0.354521	0.78482	1.29465	0.695796	0.910241	0.319795	0.0777677	0.352436	0.537981	0.607859	0.146257	0.564959
pRPLC_506.3601_10.4	0.826184	159616	0.632751	0.475059	0.708293	NA	0.811415	0.448591	0.455475	0.627704	0.2668	0.668483	NA	0.65848	0.426975	0.221279	0.316549	0.519516	0.685517	0.524155	0.591642	0.342302	0.30054	0.687528	0.552678	0.396209	0.926467	0.348988	0.598734	0.426714	0.513414	1.08932	1.2735	0.447288	0.745656	0.63787	0.507531	0.767737	0.633212	0.926579	1.07887	1.7531	0.465527	0.0175027	0.28383	0.444238	0.902619	0.480124	0.697595
pRPLC_269.2264_10.4	0.689129	797296	0.888211	0.0414546	1.43985	NA	0.522033	0.341428	0.0913852	0.991948	0.587669	0.847852	NA	0.576264	0.399889	0.69816	0.713142	0.283502	0.358114	0.383841	0.663342	0.305677	0.616689	0.577558	0.759886	0.675593	0.800277	1.02803	0.436857	0.89456	0.730582	0.46061	0.917177	0.382611	1.13138	0.485179	0.521657	0.337753	0.480611	0.559773	0.43809	0.675643	0.461221	0.0777525	0.408457	0.545664	1.21836	0.159501	0.544676
pRPLC_508.376_10.5	0.918002	691091	0.912701	0.104106	1.40955	NA	0.90552	0.257706	0.524559	0.849485	0.944183	0.529741	NA	0.537412	0.633554	0.386152	0.621853	0.641871	0.788588	0.430347	0.859366	0.332289	0.281982	0.728151	1.03031	0.915621	1.17859	0.780506	0.861558	0.547287	0.488508	0.886812	1.25719	0.793969	0.185718	0.494929	0.763599	0.829418	0.731638	0.707692	1.11365	1.29579	0.381795	0.199791	0.217025	0.756654	1.35077	0.553625	0.53464
pRPLC_482.3238_10.5	0.60537	900415	0.562618	0.0332069	0.772429	NA	0.809393	0.348882	0.457879	0.733907	0.390571	0.527399	NA	0.338336	0.589899	0.373064	0.563873	0.420643	0.479621	0.549693	0.627667	0.499287	0.352772	2.77504	0.473296	0.553918	0.762325	0.386476	0.458802	0.27172	0.371493	2.37557	1.23319	0.542746	0.321912	0.359469	0.597006	0.255553	0.422329	1.39067	0.391069	0.92462	0.285715	0.153985	0.156576	0.615102	0.929648	0.163057	0.702823
pRPLC_369.2397_10.5	0.64545	145077	0.845258	0.526176	1.01882	NA	0.93662	0.370379	0.211036	0.687122	0.769944	0.684662	NA	0.289286	0.371616	0.495366	0.637891	0.320443	0.667366	0.361948	0.447306	0.37054	1.06456	0.764718	0.501803	1.14188	0.743569	0.651644	0.487302	0.780951	0.321033	0.145786	0.613154	0.804523	0.699683	0.370333	0.576531	0.295818	0.606282	0.667189	0.173661	0.387718	0.529284	0.1489	0.613528	0.238048	1.0928	0.282669	0.682991
pRPLC_429.2519_10.5	0.674673	2.99815e+06	0.748709	0.427214	0.124372	NA	0.588556	0.378261	0.000107015	0.801998	0.793021	0.755839	NA	0.4919	0.563199	0.705014	0.709383	0.451718	0.487728	0.712242	0.471388	0.708935	0.757543	0.957337	0.612932	0.974484	0.921169	0.631486	0.43204	0.468386	0.271714	0.612323	0.647458	0.851251	0.161477	0.437813	0.544607	0.58605	0.972268	0.972011	0.179416	0.577941	0.462409	0.440827	0.654779	0.814755	1.41068	0.244214	0.925115
pRPLC_417.3348_10.5	0.65873	45027.8	0.742774	0.106558	0.0999924	NA	0.580042	0.386359	0.0839441	0.751817	0.748056	0.143055	NA	0.300849	0.409446	0.457388	0.329531	0.271032	0.861198	0.296073	0.554098	0.251419	0.710451	6.40857	0.814383	0.47621	0.515486	0.572708	0.443123	0.428386	0.296594	2.59813	0.586628	0.428069	0.906355	0.226078	0.848265	0.725089	0.620051	0.254572	0.827023	0.883919	0.303801	0.270826	0.358093	0.416336	0.673484	0.393061	0.574632
pRPLC_524.3708_10.6	0.786937	3.06547e+07	0.680921	0.398716	1.1611	NA	1.03089	0.438409	0.403684	1.05408	0.663212	0.856294	NA	0.551752	0.518712	0.181685	0.971839	0.609474	0.205945	0.757119	0.728226	0.564718	0.56411	0.962755	1.01947	1.05458	1.08061	0.764657	0.855427	0.57678	0.545855	0.755873	1.80192	0.802499	0.320905	0.409866	1.37473	0.275096	0.670244	0.629817	1.04357	0.850009	0.630123	0.00312027	0.318351	0.925134	1.61614	0.280911	0.910618
pRPLC_550.3864_10.7	0.928664	268229	0.807608	0.386855	1.05449	NA	0.740243	0.221947	0.400583	0.907979	0.709952	0.342	NA	0.564201	0.587993	0.580441	0.915174	0.80828	0.927402	0.85581	0.738164	0.183798	0.900467	3.32232	0.930389	0.885371	1.23136	0.681665	0.812093	0.372815	0.434397	1.29415	1.17177	0.78925	0.402908	0.454695	0.997214	0.638866	0.816833	1.07934	0.653424	1.38565	0.473438	0.172713	0.2937	0.492928	0.956884	0.348035	0.63681
pRPLC_676.417_10.7	0.874202	27918.1	1.39823	2.87195	0.350639	NA	2.09128	2.10908	3.99652	0.539801	1.24681	1.1564	NA	0.665857	1.15598	0.685222	1.00038	0.973748	0.31976	1.01518	0.535558	0.766213	1.20427	5.4262	1.73257	1.34288	1.45755	0.829362	1.4711	1.10968	1.3081	0.486993	0.633076	1.71958	1.43338	1.14399	0.428505	0.828381	1.39965	1.69474	0.640216	2.55023	0.601826	0.0769345	0.293209	0.965103	0.861878	1.11728	0.432216
pRPLC_538.3863_10.8	0.759166	133730	0.857608	0.196572	1.28188	NA	1.13921	0.280404	0.359771	1.19751	0.4068	0.467396	NA	0.557983	0.793065	0.571307	0.446615	0.635834	0.528404	0.340199	0.590362	0.497233	1.0088	0.406274	0.654167	1.10511	0.426245	1.24703	0.606976	0.56441	0.723768	1.07859	1.90251	1.58378	1.17234	0.272767	0.450559	0.652605	0.679377	1.4423	0.329523	2.01153	0.917607	0.254806	0.338865	1.23313	0.78297	0.589455	0.840146
pRPLC_704.4472_10.9	1.05782	102144	0.756785	0.697334	0.55963	NA	0.949646	1.39781	0.205424	0.667945	0.798635	1.738	NA	0.417379	0.920426	1.44823	1.47449	0.81733	1.01501	0.44137	0.392776	0.625285	1.01157	0.436197	1.28733	1.09816	0.962712	1.24126	1.3272	1.36436	0.610834	0.83051	2.35904	0.935892	1.14094	0.732001	0.482847	0.773273	3.36103	1.54543	0.401871	1.64563	2.82038	0.495106	0.605692	1.22122	2.2072	0.536692	0.735223
pRPLC_510.3913_10.9	0.865618	208505	0.830962	0.218028	0.0495823	NA	1.21129	0.808122	0.568003	1.0039	0.480289	0.731271	NA	0.654382	0.821047	0.585953	0.904939	0.386267	0.856604	0.713394	0.704443	0.425935	0.339653	1.17771	0.93409	1.09235	0.882659	1.17985	0.616183	0.619905	0.685602	1.37454	1.36744	1.04534	1.37416	0.466234	0.769991	0.711252	0.634059	1.045	0.383354	1.76619	0.623308	0.502049	0.529095	0.670335	0.813464	0.373412	0.521454
pRPLC_359.3154_11	0.992347	2.55016e+06	1.08056	1.20783	0.114452	NA	0.805712	0.709288	0.420979	1.02937	0.828832	1.15452	NA	0.454759	0.773768	0.573907	0.497412	0.596234	0.668807	0.682121	0.305201	0.777227	0.58496	1.35474	0.611525	1.47645	0.628054	0.732112	0.762325	0.695558	1.4879	1.4734	1.22404	0.974647	0.659331	0.379557	0.184055	0.244462	0.938573	1.37994	0.342476	0.832618	0.712994	0.681669	0.764101	0.669267	1.34859	1.10347	0.687867
pRPLC_457.2832_11	0.731118	2.52582e+06	0.696936	0.857075	0.226724	NA	0.598248	0.38878	0.241573	0.775535	0.668739	0.833411	NA	0.476146	0.643183	0.452682	0.590491	0.602107	0.570563	0.857292	0.426022	0.480882	0.562664	0.919408	0.528499	1.0573	0.529879	0.674296	0.799485	0.389526	0.851333	0.603106	0.774758	0.718225	0.53294	0.483854	0.54577	0.472816	0.989522	0.772253	0.289634	0.501258	0.359531	0.291139	0.598445	0.60734	1.17077	0.569392	0.75854
pRPLC_310.3104_11.1	1.36341	174081	1.4398	1.46118	1.71854	NA	1.05537	0.903106	1.32456	1.55298	1.24745	1.30087	NA	0.56468	0.929603	1.53246	2.5494	2.2007	0.83773	1.13709	2.26404	0.982696	0.772059	0.64992	0.967823	0.666668	0.967847	2.06719	0.929944	1.64966	0.519726	1.56255	0.968524	1.33543	1.08062	0.483045	1.51621	0.44053	0.837605	1.29001	2.7606	1.80444	1.18266	0.0674397	2.46351	1.3607	0.880051	0.608544	1.83693
pRPLC_552.402_11.1	0.70448	79533.9	0.63843	0.731915	0.637622	NA	0.840394	0.330934	0.713069	0.337465	1.04513	0.479528	NA	0.888746	0.698542	0.813918	0.879881	0.427939	0.30888	0.549478	0.568261	0.34585	0.60994	0.655537	0.59465	0.848437	0.683978	0.721028	0.88429	0.485353	0.862073	0.6055	1.70614	0.906519	0.45952	0.315342	0.99261	0.237169	0.681946	2.71546	0.851727	1.67317	0.666862	0.0841014	0.569512	0.624719	1.16575	0.45725	0.966791
pRPLC_706.4648_11.2	1.19948	198205	1.25825	0.738788	0.155702	NA	0.746173	1.45402	0.90177	0.788345	0.585981	1.58138	NA	0.698937	0.961772	0.915318	1.81099	0.463916	0.409297	1.10335	0.49297	0.796692	1.13887	0.572124	1.1555	1.29547	0.933457	0.846139	0.822971	1.23611	0.247546	1.22713	1.1001	0.392033	0.426843	0.956479	0.613925	0.771354	1.30301	2.13225	0.394026	1.48543	3.12893	1.64644	0.618817	0.995133	1.8464	0.59318	1.23975
pRPLC_730.4663_11.3	1.0898	82515.7	1.07539	1.86171	0.915988	NA	0.7163	2.21596	0.447261	0.797765	0.937717	1.42398	NA	0.684125	0.746251	0.939787	0.805428	1.04916	0.675756	0.74202	0.669189	0.672234	1.4557	0.534933	1.81301	1.70082	0.997166	1.13202	0.382879	1.37513	0.166449	1.67343	1.47118	1.0194	0.63825	0.993752	0.720832	1.1984	0.940208	2.0842	0.600781	2.45058	0.604229	0.226293	0.608689	0.945567	3.8884	0.741272	0.530399
pRPLC_491.371_11.3	0.960654	2.00079e+06	0.716549	0.836802	1.99983	NA	0.642457	0.580465	0.0755167	0.812247	0.308879	0.587565	NA	0.568905	0.455334	0.48132	0.259206	0.233892	0.238864	0.197921	0.316131	0.327108	0.888333	0.426083	0.820323	0.589495	0.470441	0.645058	0.357078	0.514029	0.466783	0.303704	0.335681	1.01437	0.786888	0.407155	0.305374	0.363198	0.437287	0.809104	0.00982206	0.48195	0.870298	0.0165947	0.432347	0.350519	0.365152	0.312139	0.417963
pRPLC_647.5116_11.7	1.11239	314796	0.772519	0.666774	0.443041	NA	1.07896	0.477563	0.662147	1.45083	0.659168	0.917931	NA	0.628061	0.832456	0.643109	0.634959	1.03481	0.27361	1.55127	0.4098	0.732538	0.820526	0.452789	0.591626	1.45708	0.95284	0.873949	0.230284	0.646899	0.759345	0.850284	1.9324	1.36403	0.102778	0.55664	0.996061	0.592255	1.06867	1.30904	0.727787	0.998092	0.765134	0.00779515	0.815228	0.82969	1.24653	0.742784	0.921901
pRPLC_580.4347_11.8	1.2274	23079.7	1.11213	0.564946	0.551511	NA	1.01881	1.1388	2.54364	1.98479	1.04421	0.671042	NA	0.456094	0.870876	0.68484	1.84249	1.08954	0.894442	1.1496	0.791911	0.460722	0.483355	1.63919	1.07768	0.843092	0.962172	2.44811	0.7035	1.21145	0.744957	1.79583	1.11591	1.47806	1.27588	2.06325	1.40293	1.61765	0.495591	2.05162	1.52244	0.781103	2.02273	1.07551	1.68575	1.00072	1.93679	1.39265	1.99295
pRPLC_445.3672_12.4	1.37753	318702	1.05263	0.856177	1.33994	NA	1.71736	1.99826	0.713006	1.42002	0.722872	1.43101	NA	1.41199	0.987607	0.361937	1.10769	2.22737	0.803726	1.32201	0.837288	0.700392	1.57391	1.40419	0.665327	1.38922	1.57635	2.37675	1.25456	0.868551	0.741128	0.356733	1.59592	1.649	1.4738	1.15301	1.37829	0.515697	0.701134	0.860442	0.239433	1.58515	1.18194	0.686815	1.15218	1.81397	1.34056	0.307075	1.62883
pRPLC_675.5429_12.6	1.25689	7.49369e+06	1.08563	1.03525	1.17291	NA	1.6161	0.358938	0.577168	1.73388	0.646969	0.985567	NA	0.616468	0.540314	0.52261	1.13431	1.26687	0.65679	0.96955	0.54269	0.582996	1.00351	0.845433	0.730264	1.6166	1.39901	1.27972	1.02999	1.05423	1.15805	0.711903	2.36362	1.16236	0.468303	0.587566	0.886747	1.06867	1.16236	1.24995	0.99156	1.27479	1.02859	0.454655	1.16356	1.22984	2.01719	1.08745	1.69351
nRPLC_381.1387_4.6	0.772636	2.9832e+06	1.06205	0.657327	1.62926	NA	0.644959	1.1065	0.269272	0.861965	0.151908	0.67655	NA	0.631893	0.895347	0.204166	0.302514	0.9053	0.385444	0.333835	0.389856	0.697533	0.374785	0.58399	0.636245	0.696142	0.359676	0.634788	0.366466	0.631942	0.539161	0.067867	1.39827	0.808982	0.399487	1.27244	0.297986	0.515579	0.565534	1.24821	0.968763	1.38722	0.600108	0.0634117	0.270897	0.740578	0.653158	0.418191	0.210408
nRPLC_167.1077_7.2	1.0924	217688	0.485934	0.523526	0.625808	NA	0.767484	0.34901	0.0888934	0.61874	0.355701	0.6121	NA	0.371458	0.342444	0.436849	1.36484	0.390691	0.344592	0.424038	0.483087	0.538935	0.381934	1.11355	0.57071	0.611436	0.456266	0.30551	0.798834	0.511832	0.309907	0.375721	0.769783	0.534639	0.412915	0.36829	0.43985	0.467445	0.366766	0.359716	0.503354	0.49286	0.489215	0.0178674	0.282004	0.505413	0.905849	0.669518	0.170438
nRPLC_391.2856_9.2	1.16928	401441	0.817376	0.435405	0.906955	NA	0.611884	1.56298	0.000165083	1.29577	0.791074	1.29883	NA	0.745711	0.870173	0.738457	1.00734	0.552752	0.411117	0.590511	0.679651	0.576464	0.389063	1.33472	0.854005	0.657577	0.887453	0.653744	1.31685	0.73263	1.23214	0.909162	0.573204	0.776075	0.587174	1.05352	0.432852	0.803707	0.862253	0.695284	1.30275	0.525368	0.956869	0.0333576	1.5112	0.299305	0.54186	0.606068	0.607861
nRPLC_365.2333_9.7	1.17809	158890	1.35344	1.60641	2.25885	NA	1.4313	0.291433	0.255789	1.08933	0.979065	0.536263	NA	1.46721	0.87072	0.700184	0.814843	1.0462	0.804012	1.10205	0.721511	1.04647	1.08903	0.714335	0.738507	1.00769	0.519448	0.906985	0.640782	1.05242	1.42265	0.926022	1.27265	1.26163	1.36672	1.06479	1.36597	0.982235	1.16064	0.846664	0.167298	2.86808	0.802929	1.90586	1.12736	0.75575	1.21884	1.72024	0.258372
nRPLC_391.2856_9.8	1.0985	600783	1.16227	0.957567	0.182356	NA	0.759899	0.700718	0.412097	0.919983	0.384458	0.829721	NA	0.951085	1.28274	0.91932	1.03445	0.541255	0.535453	0.590616	1.32011	0.612792	0.374673	0.853964	0.35993	0.331706	1.19261	1.15536	1.13808	0.857236	1.55811	2.22811	0.513832	0.667378	0.459422	0.554904	1.74664	0.86186	0.455407	1.34722	0.789222	1.25111	0.576826	0.586206	1.26901	1.25717	0.780174	0.664273	0.827309
nRPLC_263.1038_2.7	1.13464	1.27472e+06	1.07721	1.18661	0.851593	NA	0.322627	0.313087	0.73597	1.00694	0.409915	0.386612	NA	0.559309	0.533103	0.982758	0.772249	0.727629	1.05101	0.604612	1.25148	0.9985	0.631202	0.880731	1.92038	0.319117	0.433269	0.499839	0.56989	0.923236	1.44636	1.17816	0.660082	0.778385	0.61624	0.270644	1.34539	1.36915	0.686166	1.91035	2.52448	0.714584	1.09282	0.346047	0.775856	0.696699	1.2853	1.10642	0.322805
nRPLC_230.9968_4.1	1.52606	91341.4	0.999824	0.874208	0.062554	NA	0.463192	1.33474	1.62115	1.31352	1.39226	1.54516	NA	0.912604	0.285497	0.656197	0.336558	0.358794	1.0344	1.59815	1.25709	1.34311	0.313451	0.842863	1.24811	0.728767	1.24508	0.327013	0.354908	0.401712	0.641475	0.638995	0.721085	0.398569	0.689113	0.405759	0.460774	0.874448	0.449652	1.16684	0.821165	0.446028	0.42699	0.620515	0.352993	0.67875	0.782777	0.450193	0.678371
nRPLC_159.1027_5.5	1.1929	70021.6	0.968771	0.661235	0.695009	NA	0.746948	0.766022	0.232267	1.02676	0.748752	0.951361	NA	0.771555	1.2356	0.750964	0.940883	0.498298	0.684457	1.49622	1.06624	1.06201	0.672144	0.812181	1.03633	0.535723	0.628722	0.702984	1.12007	0.418225	0.746964	0.716829	2.02546	1.47794	1.45476	0.724474	1.06956	0.613429	0.855661	0.862088	3.43079	0.618872	0.711342	1.56604	0.432001	1.06184	0.729237	0.70156	0.499633
nRPLC_171.1027_5.6	1.44917	260769	0.827519	0.354229	0.428877	NA	0.547606	1.27728	0.27085	0.429402	1.84471	1.33589	NA	1.79735	1.5994	2.45979	1.93806	0.645727	0.844711	1.08007	1.79732	1.4158	1.12754	0.620262	1.03844	0.942859	1.59868	1.15333	0.868108	0.619485	1.28255	1.66451	1.62405	0.811671	1.04694	0.925605	1.03026	1.21896	1.84616	0.55243	2.59693	2.11052	2.15403	0.249478	1.75945	1.66036	1.97193	0.563232	0.578779
nRPLC_263.1289_6.8	1.53659	49511.6	2.11379	0.801224	0.463265	NA	1.21493	1.18176	0.250906	0.510883	0.506389	1.01775	NA	0.714685	0.578498	1.0457	0.767531	0.498025	0.62551	0.76487	1.53609	0.887246	0.533243	1.20949	1.35985	0.82666	0.751744	1.19539	0.566013	1.18447	0.416417	1.25464	0.622769	1.36065	0.629179	1.70143	1.04303	0.719819	1.33245	2.03014	2.52546	0.589553	1.13575	0.45232	0.798961	1.07262	1.10215	0.65253	0.73353
nRPLC_185.1183_6.8	1.18241	143805	1.07478	1.38799	0.508084	NA	0.603242	0.491367	0.213421	1.50297	1.44416	0.707621	NA	0.838092	1.62595	1.33429	1.04743	0.336995	0.88311	1.1904	1.08548	1.05701	0.959737	0.93738	1.06126	0.665656	0.551031	0.597427	1.57018	0.538911	1.17663	0.761716	0.676914	1.26934	1.05214	0.52816	2.1472	0.543429	0.831083	1.01548	3.56373	0.724444	0.994917	0.856781	0.46002	0.933737	0.934974	0.628842	1.00754
nRPLC_229.0868_7.2	0.614485	267238	0.55045	0.231218	3.73373	NA	0.684505	0.396808	0.131312	0.225725	0.603653	0.384582	NA	0.383776	0.188074	0.210263	0.405193	0.0845751	0.210643	0.272624	0.263552	0.347852	1.01951	0.523058	0.675901	0.674862	0.688676	0.481117	1.158	0.221604	0.390475	1.03672	0.403981	1.17483	0.521067	0.397423	0.186072	0.127748	0.620259	0.768373	0.46835	0.238856	0.226746	0.132407	0.541239	0.525011	0.467454	0.447444	0.510272
nRPLC_187.134_7.5	1.13936	177217	1.09329	0.763631	0.094527	NA	0.622971	1.3864	0.421394	1.03027	0.510294	0.668094	NA	0.692093	1.49182	1.14998	0.732134	1.15636	1.36659	1.00298	0.716276	1.6427	0.689174	0.343818	0.827349	0.409116	1.10172	0.690802	1.14703	0.483125	1.0023	0.69213	0.285517	1.40025	0.430891	0.504061	1.48214	0.9603	0.414976	0.72595	0.947629	0.180285	1.20076	0.0196163	0.479276	0.782238	0.560715	0.874656	0.941808
nRPLC_513.27_8.6	1.24606	48457.5	0.940562	0.389025	2.38295	NA	0.973083	0.552384	0.304381	1.23679	0.729151	1.58012	NA	0.961263	0.851834	0.508331	0.844393	1.08417	0.621792	1.22222	0.672123	0.985492	0.789858	0.420895	0.528396	0.513781	0.656218	1.59363	0.30066	0.879721	0.596288	0.329866	0.51172	0.559155	1.08646	1.16678	1.63644	0.660139	0.536379	1.07327	1.03279	0.783566	0.438787	0.0989615	0.978116	0.565974	1.08209	0.54281	0.384956
nRPLC_448.3067_8.6	1.17109	349562	0.639456	0.0987099	0.456343	NA	0.85631	0.955293	0.590567	1.18729	1.00347	1.1311	NA	1.1199	0.74159	0.564968	0.62387	0.85851	0.739145	0.314325	0.823685	0.637263	0.401821	0.530234	0.70798	0.429475	0.170635	0.198997	0.635651	0.863516	0.698064	0.49754	0.942936	0.978934	0.421716	0.362268	0.24832	0.190447	0.482619	0.457803	1.11067	1.03731	0.820016	0.220916	0.377296	0.679552	0.303917	0.58254	0.575735
nRPLC_257.1759_8.8	1.26119	97960.5	1.3188	0.341666	0.451295	NA	1.72448	0.851036	0.476576	0.882115	0.892355	1.13779	NA	0.399005	1.11951	0.674304	0.888881	2.05077	0.28928	0.657268	0.619448	1.04302	0.376687	0.408791	1.00594	1.26764	0.511656	0.696964	0.435517	0.528652	1.02453	0.895854	0.662346	0.297367	0.863685	0.79186	0.725481	0.496541	0.545672	0.50564	2.03706	0.791705	1.41092	0.80823	0.944279	0.766099	0.99234	0.250511	0.889138
nRPLC_495.2962_9.1	0.933589	108046	0.341201	0.0928231	0.716921	NA	0.353577	0.357813	0.308503	0.631903	0.639765	0.445609	NA	0.136684	0.206472	0.181584	0.235122	0.322291	0.350568	0.450665	0.5228	0.737891	0.148334	0.583508	1.99624	0.742368	0.763743	0.29012	1.71499	0.42153	0.222781	0.287062	0.314257	0.313833	0.458132	0.169202	0.249755	0.236327	0.2202	1.14336	0.82038	0.557744	0.557887	0.486697	0.641325	0.278749	0.313813	0.621511	0.572312
nRPLC_235.1703_9.5	0.916492	115895	0.816296	1.04101	0.0783219	NA	0.652238	1.21009	1.03224	0.473889	0.674646	1.60684	NA	0.439748	0.652545	0.684207	0.960233	0.3152	0.56679	0.381029	0.565289	1.06683	0.880826	0.219897	0.680655	1.09236	0.501322	0.427669	0.605388	0.414947	0.26833	0.633782	2.36624	0.680516	0.396681	2.23078	0.423969	0.890454	2.85839	2.13927	0.163515	1.3842	2.38061	0.422826	0.452505	0.797545	1.025	0.566574	0.408646
nRPLC_514.2838_9.6	1.44327	283514	1.62771	0.696936	0.298861	NA	0.703276	0.298248	1.41691	0.416246	1.09618	0.604592	NA	0.306734	0.948795	0.274134	0.665242	0.643788	0.505788	0.687044	0.414507	0.446761	0.12092	0.644901	0.703632	0.69321	0.320382	0.448965	0.558938	1.41889	0.562757	0.483115	1.06976	0.670807	1.18987	1.37214	0.624069	0.400569	0.565961	0.571228	1.06353	1.61717	1.00146	1.22953	0.633972	0.750927	0.632211	0.172844	0.914293
nRPLC_371.189_9.7	1.39995	149213	0.300167	0.0728957	1.07597	NA	0.313317	0.374793	0.125345	0.804062	0.271095	0.3929	NA	0.264804	0.13186	0.174354	0.233756	0.637818	0.107313	0.0977185	0.15219	0.159325	0.34123	0.427557	0.186467	0.277808	0.0688647	0.365972	1.02229	0.349801	0.224882	0.329288	0.615499	0.245985	0.186618	0.39919	0.117086	0.06087	0.313528	0.190858	0.849096	0.331697	0.119396	0.00493699	0.251979	0.887685	0.490986	0.230743	0.357555
nRPLC_391.2856_9.5	1.22406	483425	0.865965	0.514344	1.31414	NA	1.00327	0.710272	0.962164	1.15891	0.508237	0.638544	NA	1.19123	1.29244	1.25032	0.827832	0.301263	0.77691	0.815533	0.843518	0.638982	0.399974	1.62378	0.871529	0.787467	1.34239	1.01515	0.753165	0.824393	0.662867	1.73475	0.388596	1.35697	0.413853	0.906699	0.831459	0.382718	1.36638	0.705368	1.07612	1.27397	0.791507	0.553031	0.723858	0.827142	0.858569	1.01017	0.816431
nRPLC_301.2173_10.3	1.24803	2.23723e+06	0.766528	0.775201	1.18766	NA	0.793773	1.04963	0.500554	0.292044	0.527468	0.694915	NA	0.353903	0.573719	0.170583	1.70359	0.494143	0.955693	0.919095	0.690032	0.441364	0.649949	0.583832	0.25638	0.292527	0.408586	0.25049	0.661968	0.278264	0.866708	1.56413	0.47071	0.990731	0.480697	0.788358	0.699502	0.392814	0.397771	0.525453	1.17916	0.710603	0.600717	0.337175	0.82674	0.742098	1.02933	1.87378	0.421665
nRPLC_253.2172_10.3	1.17997	1.02236e+07	0.882453	1.24939	0.216456	NA	1.63432	2.39278	0.527915	1.23981	1.39471	0.798384	NA	0.567163	1.04892	0.428929	0.915155	0.492533	0.657564	0.690387	0.317594	0.786354	1.19146	0.743498	0.8045	0.779241	0.187851	0.696293	0.98406	0.277832	2.6274	1.15064	0.325732	0.425966	0.491364	0.75838	0.668601	0.536924	0.684324	0.871853	1.4313	0.580283	0.624555	0.759138	1.0124	1.07183	1.72471	0.562415	0.830682
nRPLC_431.3166_10.4	1.10071	190872	0.684311	0.533992	1.14943	NA	0.970003	0.742144	0.847721	1.27623	0.489788	0.717727	NA	0.648298	0.525513	0.614013	0.415928	0.245986	0.828093	0.70531	0.314913	0.553929	0.688693	0.476432	0.332664	0.987715	0.693381	1.82283	1.16381	0.56578	0.577007	0.765895	0.815187	0.784649	0.256631	0.335132	0.534858	0.456108	0.681156	0.583803	0.246677	0.491401	0.722141	0.962655	0.495154	0.534836	0.944873	0.199305	0.628092
nRPLC_393.3013_10.7	1.13478	109307	0.500111	0.382846	1.20731	NA	0.666495	0.776924	0.405293	1.18571	0.456553	0.267439	NA	0.632869	0.3781	0.344665	0.838985	0.394057	0.540215	0.440296	0.490956	0.376646	0.285945	0.468696	0.839992	0.335135	0.583854	0.832726	0.63203	0.634083	0.249439	0.618781	0.556328	0.484458	0.53117	0.349241	0.437406	0.315306	0.41532	0.244022	0.402436	0.380227	0.513955	0.420969	0.569018	0.688845	0.397314	0.545944	0.306179
nRPLC_329.2487_10.7	0.992318	2.52016e+06	0.706757	0.663904	0.381839	NA	1.41825	1.44813	0.539483	1.06066	1.0996	0.900469	NA	0.574113	0.670436	0.213926	0.71383	0.461233	0.753575	1.1556	0.59852	0.797281	1.12741	0.814484	0.530419	0.669387	0.659714	0.440082	0.965936	0.305048	1.18579	1.21268	0.564535	0.571438	0.746907	0.476091	0.228785	0.562659	0.25135	0.301335	1.60936	1.16951	1.02597	0.245093	1.23038	0.801246	1.69594	0.998654	0.400599
nRPLC_471.3474_11.3	1.05135	643796	0.469671	0.538658	1.72986	NA	0.166083	0.400946	0.118462	0.7679	0.412869	0.318687	NA	0.639362	0.166079	0.242289	0.659276	0.580695	0.355849	0.2177	0.336567	0.405085	0.506902	0.814705	0.543545	0.505671	0.361332	0.662418	0.681324	0.234733	0.028117	0.513294	1.43796	0.377692	0.528623	0.405599	0.187812	0.148201	0.420099	1.43554	0.0747226	0.63765	0.486889	0.199023	0.116326	0.383172	0.409506	0.233756	0.275754
nRPLC_473.3632_11.4	1.33313	919406	0.580514	0.235874	1.63212	NA	0.337745	0.681343	0.166822	1.16306	0.294982	0.458435	NA	0.952965	0.264645	0.294847	1.36629	0.610773	0.60122	0.598501	0.315217	0.355009	0.387921	0.722993	0.617478	0.720578	0.571666	0.638168	0.509419	0.845085	0.79497	0.441099	0.875301	0.602712	0.573326	0.473976	0.445206	0.853743	0.882948	0.747032	0.00331084	1.22054	0.511837	0.349303	0.736689	0.549843	0.385349	0.340636	0.778567
nRPLC_407.2804_9.2	1.26169	376830	1.59524	1.14786	0.176614	NA	0.667204	1.0417	0.715629	1.13407	0.617886	0.4168	NA	1.46051	1.1184	0.12793	1.53425	0.655219	0.23636	0.612139	0.32202	0.740076	0.830553	0.430416	0.951151	0.25097	0.752582	0.188533	1.9191	1.02957	1.96021	1.15972	0.359485	0.242739	0.685386	0.2571	1.58677	1.69478	0.94285	1.29758	1.14238	0.954237	0.461783	1.81508	1.09887	1.86754	0.697296	0.582675	1.43444
nRPLC_213.1497_8.1	1.17107	43053.1	0.848188	0.772291	0.83506	NA	0.988517	1.99753	0.34258	1.27761	1.2204	1.22229	NA	0.907208	0.597965	0.742916	0.374993	0.218967	0.594769	1.32626	0.393773	1.18607	0.804339	0.389829	0.425934	0.733705	0.749728	0.508565	0.776349	0.31629	0.890693	1.19082	0.77112	1.48951	0.153994	0.58908	0.820255	0.672525	0.67294	0.506442	0.746295	1.07939	0.941596	0.179662	0.532533	0.513592	0.534326	0.563748	0.408745
nRPLC_333.2073_7.6	0.994503	582162	0.529433	0.370632	0.136308	NA	0.0243554	0.372042	0.309092	1.87835	0.615168	0.228236	NA	0.33196	1.27605	1.19038	0.354844	0.518755	0.201642	0.276651	0.322523	0.362635	0.245278	0.032799	0.633087	0.143456	0.144698	0.24495	0.362625	0.124868	0.0561878	1.05803	0.197363	0.344843	0.572338	0.136473	0.466081	0.264016	0.632437	0.248825	0.481098	0.200165	0.170469	0.150105	0.633068	0.313589	0.46513	0.617325	0.533962
nRPLC_229.1445_7.4	1.10693	133438	1.0913	0.712336	1.49664	NA	0.606308	2.15863	0.53014	1.04158	0.804242	0.941864	NA	0.537753	1.02896	0.597925	1.70887	0.832759	1.42555	1.4514	2.30426	0.628485	0.20286	1.69089	0.969995	0.790746	0.664246	0.895644	0.437518	2.05746	4.18147	0.794718	1.75903	0.983727	0.403838	0.995473	0.79799	0.725666	3.45416	0.630885	0.985482	0.442582	1.7055	0.527667	0.970519	1.32677	0.523848	0.212246	2.13865
nRPLC_209.0819_5.9	0.859241	142816	0.372355	0.179986	0.374725	NA	0.47436	0.730534	0.347663	0.494136	0.172321	0.201512	NA	0.442064	0.148155	0.773434	0.134356	0.785591	0.35158	0.94419	0.255732	0.174277	0.334926	0.566562	0.739271	0.440403	0.529596	0.455141	0.446455	0.815169	0.261314	0.301843	1.2927	0.477851	0.264939	0.366182	0.411491	0.6678	0.25282	0.349855	0.287931	0.272039	0.360139	0.411968	0.379339	0.590248	0.396838	0.558517	0.124337
nRPLC_199.0976_5.6	1.20416	26135.7	1.09956	1.54477	0.339703	NA	1.14651	1.53516	1.60845	1.09616	0.704493	1.00828	NA	0.398726	0.520712	0.70598	0.419313	1.81447	0.316045	0.733474	1.07148	0.889473	0.788852	0.49922	0.773046	1.24147	0.544184	0.789239	1.08414	0.701563	0.85569	0.969595	1.22035	1.1877	0.608629	0.793457	0.797518	0.512139	0.527231	0.432393	0.0113904	0.83234	0.957795	0.268848	0.699651	0.739535	0.844718	0.342536	1.21821
nRPLC_172.9914_0.9	1.12808	2.22184e+06	0.784679	1.07925	0.84276	NA	0.516983	0.881325	0.149119	1.24773	2.30711	1.09042	NA	0.587877	0.705683	0.514394	0.560123	0.573432	0.674632	0.349178	0.539961	0.72574	0.297137	1.15632	1.60889	1.08276	0.788651	0.869173	1.26142	0.484071	0.497512	0.965356	0.590819	0.735499	0.904647	1.172	1.12473	0.51254	0.429349	0.649643	0.819856	1.2249	0.581616	0.953976	0.28235	0.117747	0.42883	0.941902	0.467828
nRPLC_129.0558_1	0.810769	9.10661e+06	1.41443	0.166202	1.01769	NA	0.698686	0.542923	0.321529	0.427863	0.672943	0.441937	NA	0.726132	0.778228	0.230147	0.448739	0.33745	0.465735	0.342041	0.300346	0.614614	0.410992	0.530648	0.222884	0.388653	0.683418	0.344791	0.48632	0.308119	0.351735	0.241304	0.592948	0.375735	0.416994	0.379085	0.614961	0.39139	0.173688	0.518674	0.365306	0.710111	0.367806	0.144126	0.416499	0.336504	0.88791	0.580102	0.71431
nRPLC_182.0458_1	1.17747	48198.3	0.423665	0.422778	0.437385	NA	0.478934	0.853297	0.166839	1.14632	2.08994	0.869505	NA	1.02732	1.40842	0.32591	0.547559	0.251292	0.25418	0.769453	1.53764	0.486706	0.254911	0.210593	0.520883	0.316517	0.464639	0.538219	0.781693	2.15973	1.29248	0.910964	0.968109	2.55647	0.165758	0.948745	1.46322	0.469502	0.330429	0.519312	1.84851	0.771042	0.520837	0.0899494	0.417527	0.53578	0.568468	0.902201	0.754021
nRPLC_131.0714_1.6	1.10833	169815	1.17029	0.514723	0.974325	NA	0.799339	0.929956	0.157837	0.805135	0.873127	0.563109	NA	0.759563	0.623804	0.370214	0.641327	0.551619	0.302794	0.527149	0.636363	0.56732	0.748921	0.376514	0.371162	0.502591	0.756305	0.216608	0.632246	0.309889	0.471679	0.767202	0.204506	0.149221	0.479982	0.25701	0.546468	0.403378	0.780749	0.587657	0.156052	0.989929	0.619894	0.615963	0.985382	0.303037	0.897186	0.341275	0.618735
nRPLC_165.0418_1.9	0.983553	186424	1.15254	0.897543	1.26538	NA	0.469316	0.223712	0.251583	1.38911	1.25678	0.922006	NA	0.632718	0.414114	0.59113	0.199053	0.406298	0.190145	0.229311	0.447384	1.21985	1.13997	0.575477	1.72515	0.323856	0.519457	1.73629	0.741287	0.576957	0.496923	1.06222	0.50414	1.59541	1.05459	1.07527	0.709948	0.855759	2.73214	0.261227	0.272864	0.604117	0.455303	0.436234	0.591057	0.80321	0.67884	0.691276	0.560793
nRPLC_153.0193_2.1	1.20678	64327.7	1.02683	0.266557	1.62222	NA	0.949311	1.16111	1.14326	0.988017	1.37536	1.42378	NA	0.239986	1.01626	1.15879	0.811182	0.767305	0.335057	0.81382	0.838283	0.423665	1.00853	0.342502	0.662088	1.8897	0.948478	0.362781	0.402346	0.196702	0.653485	0.787056	0.919329	1.25685	1.93201	1.18245	0.494325	1.3419	0.42232	0.622098	0.539127	0.773862	0.669834	0.579199	0.516028	1.10322	1.51842	0.760791	0.69471
nRPLC_165.0556_2.3	1.18738	69962.7	0.549493	0.277989	1.58053	NA	0.580531	0.524493	0.160604	0.83319	0.634501	0.292448	NA	0.373539	0.252962	0.38259	0.374451	0.26448	0.352635	0.677629	0.528934	0.658	0.657919	0.269514	0.228674	0.337085	0.162523	0.235163	0.738455	0.262102	0.711017	0.742587	0.641363	0.302112	0.432879	0.648301	0.333753	0.656747	1.11376	0.29234	0.287924	0.889714	0.497581	0.380963	0.356697	0.323552	0.719563	0.51746	0.421723
nRPLC_187.007_2.3	0.855968	1.67936e+07	0.58358	1.43778	0.695535	NA	0.134933	0.162185	0.522778	1.04559	3.70557	0.782318	NA	0.468945	0.897451	1.15572	0.840612	0.512824	0.60847	1.12125	0.547429	0.642706	0.841321	0.863547	1.08263	0.329507	0.303184	0.201089	0.528696	0.622324	0.828473	1.11341	0.584574	0.407818	0.213496	0.660019	0.686848	1.62012	0.795517	1.69676	2.66499	0.586745	0.594127	0.163725	0.548259	0.436311	1.07572	1.18517	0.414596
nRPLC_283.0822_2.4	1.0195	51641.4	0.774847	1.43565	0.503243	NA	0.125251	0.441054	0.492898	0.883914	0.743825	1.32741	NA	0.442159	2.89795	0.777433	0.927599	0.338395	0.690545	0.924722	0.660612	0.611369	0.725308	0.560704	1.75343	0.443508	0.539017	0.407281	0.218817	0.736227	1.9541	1.13843	0.480121	0.37408	0.507081	0.987059	1.71681	1.45656	0.656237	2.22844	1.32204	0.513592	0.551902	0.22226	0.580453	0.54936	0.759377	1.06933	0.317571
nRPLC_172.098_2.8	1.12085	13087.7	1.32614	0.426569	1.04036	NA	1.25551	1.15056	0.69464	0.83424	0.708089	0.410665	NA	0.820114	1.15124	0.899493	0.762723	0.728879	0.716302	0.85138	0.329423	0.973675	0.419264	0.622005	0.779761	1.08403	0.482173	0.702778	0.946376	0.786937	0.444841	1.87493	1.19657	0.944071	0.46905	0.716587	1.15207	1.0976	0.586029	0.661909	0.418662	1.53208	1.31762	0.530994	0.721442	0.880532	1.0879	1.18875	0.605584
nRPLC_204.0665_3	1.14621	56639.7	1.1059	0.809844	2.47811	NA	1.49759	0.596591	0.557608	1.53817	0.729311	0.528293	NA	0.652951	0.233889	0.686608	0.329658	1.51389	0.376573	0.662552	0.738342	0.653433	0.880422	1.01276	0.552838	0.716064	1.14956	0.400187	0.723832	0.538951	0.1288	0.740342	0.817949	1.23812	0.667849	0.750279	1.12309	0.184137	0.708014	0.425978	1.06864	1.36099	0.95255	0.640844	0.544104	1.57793	1.36244	0.81966	0.585845
nRPLC_165.0557_3.2	1.40475	56111	0.569785	1.23498	0.543587	NA	0.721882	1.49442	0.550104	1.1137	1.39593	1.12059	NA	0.774189	0.333203	0.972197	0.443429	1.22227	2.24895	0.435247	0.617541	0.900077	0.980135	0.568837	1.11495	1.30501	1.04987	1.49015	1.51046	0.520811	1.02897	1.40592	0.822481	0.558225	0.564983	0.850123	1.54026	1.25702	0.930804	0.428695	1.3483	0.773468	0.977946	0.292728	1.26501	0.399681	0.979866	0.392093	1.07923
nRPLC_159.1026_3.8	0.554787	61846.9	0.634821	0.231277	0.0183627	NA	0.591702	0.339728	0.125703	0.480991	1.19491	0.172494	NA	1.35593	0.238828	0.192424	0.337326	0.331718	0.420628	0.306417	0.147442	0.854403	0.168148	0.46283	0.246142	1.08618	0.543036	0.670823	1.91976	0.13353	0.498257	0.506179	0.316766	0.366465	0.877031	0.211633	0.218405	2.13607	0.111782	0.265603	0.0112746	0.261647	0.53862	0.799991	0.737921	0.214803	0.771197	1.39501	0.441295
nRPLC_204.0666_4.3	1.13928	35123.7	0.633119	0.50222	0.207761	NA	0.277225	0.856278	1.15101	1.13976	1.37378	0.464844	NA	0.714393	0.735787	0.707664	0.637531	0.270689	2.07739	0.584229	0.21653	0.575988	0.410227	0.728913	0.85397	0.237365	0.540803	0.485317	1.15178	0.167499	0.340279	0.393961	0.775442	0.39365	0.679763	1.05258	0.395618	0.637663	0.444086	0.714176	0.78754	0.581096	1.20332	0.108157	0.395328	0.650452	0.798934	1.06927	0.142779
nRPLC_149.0607_4.6	1.23414	84576.8	0.689122	0.228544	0.818804	NA	0.482196	0.628551	1.04115	0.675052	1.28794	0.598338	NA	0.677625	0.465005	0.776956	0.260011	0.547215	1.29245	0.802631	0.403399	0.547684	0.544428	0.585619	0.544848	0.24789	0.635696	0.882341	0.751357	0.147271	0.826604	1.18809	0.639906	0.909718	0.358144	1.10651	0.725632	0.710692	0.377353	1.05286	0.12936	0.182751	0.801513	0.407645	0.530786	0.493218	0.24171	0.291326	0.380758
nRPLC_155.0713_4.9	1.22564	21483.2	0.46663	0.101502	0.229443	NA	0.852734	0.259902	0.568783	0.502328	0.490276	0.726055	NA	1.30533	0.468399	0.844721	0.263834	0.40949	0.760309	0.475504	0.412905	0.737339	0.355563	0.29289	0.915795	0.638428	0.78469	0.627082	0.404534	0.431785	0.621748	1.06138	1.38788	0.910795	1.15427	0.332372	0.518935	0.650774	0.611401	0.345699	0.630189	0.251225	0.360722	0.505923	0.287985	0.31665	0.84274	0.513501	0.494109
nRPLC_159.1026_5.1	1.02474	134899	1.41607	0.553297	1.2137	NA	1.32991	1.72881	0.34193	0.855114	1.13217	1.22982	NA	0.927284	0.562912	0.551771	0.991117	0.644673	0.669987	0.715454	0.636999	1.0678	0.604988	0.472971	0.564783	0.911811	1.06537	0.58687	0.966904	0.605032	0.70855	1.05569	0.989698	0.204549	0.354648	0.748512	1.09819	0.740727	0.849967	0.794974	1.06323	0.932446	0.751457	0.628698	1.33898	0.387575	1.4612	1.04574	1.10126
nRPLC_201.1133_5.9	1.12458	16398.7	0.801878	0.951816	0.0117215	NA	1.06961	1.01317	0.0725768	1.77448	0.177731	0.348	NA	0.640054	0.434447	0.535948	0.969041	0.513384	0.329467	0.407018	0.472171	0.978521	0.674377	0.285439	1.14322	0.499557	0.46095	0.708522	0.777727	0.41178	0.863079	0.682173	0.558633	1.22035	0.586172	0.771562	0.712954	0.645935	0.490776	0.655522	0.733297	0.644961	0.470384	0.0421468	0.828846	0.628028	0.267502	0.818823	1.01557
nRPLC_381.0762_6	1.22039	205242	1.1783	0.497035	0.431736	NA	0.808772	0.622796	0.928893	0.906484	1.04877	0.680779	NA	1.24528	0.564797	0.790816	1.12162	1.1977	1.64057	0.555305	0.571182	0.649068	0.870034	0.7479	1.18392	0.72575	0.692879	1.02925	0.822112	1.26552	0.87966	0.651038	1.33424	0.777472	0.33095	2.0113	0.482984	0.656352	1.51891	1.22684	1.27921	1.46352	0.972859	0.798959	0.959578	1.25872	0.862045	0.753445	0.877848
nRPLC_183.1026_6.2	1.30676	61166	0.661365	2.16841	0.488912	NA	0.541149	1.56261	0.208066	0.879418	0.969723	0.634656	NA	0.804819	0.739269	2.15433	1.56629	0.567779	0.728697	1.96321	1.35566	1.32491	0.553702	1.55579	1.25839	0.499779	0.69183	0.841472	0.672736	0.754307	0.942775	0.405828	0.571711	1.18741	0.66445	1.59822	0.733804	0.164664	1.01645	1.40602	2.67227	0.79221	0.866884	0.0332231	0.338652	0.799279	0.566601	0.437336	1.40831
nRPLC_255.1141_6.4	0.984423	347489	1.00708	1.02288	1.36447	NA	0.357703	0.688166	0.365855	0.374829	0.682829	1.12654	NA	0.726176	0.536832	0.892755	0.258088	0.339583	0.69393	0.576815	0.654211	0.361748	0.44296	0.5977	0.89965	0.68945	0.369519	0.299211	0.394616	0.439106	0.414646	0.735125	1.04636	0.616574	0.741457	0.743181	0.674182	0.633177	1.7413	0.734318	0.545466	0.586329	0.602701	0.114591	0.845478	0.598062	0.932205	0.49589	0.69879
nRPLC_541.2651_6.6	0.914377	105718	0.985701	0.204031	1.57007	NA	0.497449	0.404819	0.311229	0.717421	0.669649	1.25662	NA	0.546924	0.983571	0.257538	0.47544	0.431882	0.38999	0.142956	0.281828	0.356466	0.347757	0.460078	0.494799	0.315099	0.755762	0.431134	0.521286	0.3627	0.928091	0.392872	0.290547	0.248314	0.649958	0.274722	0.201374	0.333167	0.160637	0.524832	0.562079	0.756279	0.357801	0.544855	0.258071	0.399675	0.218685	0.661802	0.364518
nRPLC_215.1288_6.8	1.2074	12895.9	1.02233	0.89616	0.212471	NA	1.08247	1.3448	0.534652	1.23046	1.06682	0.99511	NA	0.909505	0.550626	0.90671	0.668523	0.371575	0.395246	0.876324	0.453017	1.81742	0.6897	0.321544	0.980697	0.628443	1.0275	0.855764	1.59833	0.489698	0.480779	0.736499	0.839672	1.79253	1.1524	0.708728	1.16671	0.875029	0.697818	0.948239	0.606113	0.32998	0.755946	0.394574	1.47011	0.812638	0.386766	0.733585	1.76749
nRPLC_501.1739_7.1	1.26195	358759	0.386206	0.45068	0.838076	NA	0.695886	0.203964	0.537709	0.171082	0.818788	0.345821	NA	0.482531	0.460081	1.03079	0.962297	0.736506	0.314485	0.66343	0.43125	0.260203	0.189086	1.98452	0.441306	0.470464	0.766114	0.48884	0.804128	0.559034	0.0453631	0.308047	0.457742	0.806032	0.268466	0.256782	0.156538	1.1233	0.411143	0.469286	1.84864	0.749735	1.0362	0.611358	0.39497	0.552273	0.630924	1.51559	0.221868
nRPLC_331.1762_7.2	1.12536	146819	0.883521	1.62684	1.04433	NA	0.172549	1.17699	0.19508	0.904113	0.600633	0.922579	NA	0.687864	0.384911	0.48971	0.804208	0.233929	1.77608	0.528444	1.36	0.332525	0.825306	0.369985	0.350548	0.853803	0.219375	0.407776	0.33219	0.376233	0.407648	0.664582	0.930902	0.46455	0.0697265	0.603365	0.693909	0.47805	0.102029	1.13697	1.92089	1.89126	0.689594	0.97471	0.392385	0.382195	0.986652	0.763799	0.634814
nRPLC_227.1289_7.3	1.27349	67274.9	1.25916	0.460352	1.51434	NA	1.46432	1.37952	0.182791	0.643767	2.02968	1.47107	NA	1.31016	1.24933	1.44995	1.48407	0.82663	0.623095	0.65249	1.54768	1.29127	0.797419	1.21336	0.874133	0.76746	0.619726	0.550109	1.04183	1.81941	2.11107	0.620848	1.4647	0.714598	0.566088	1.23229	0.882316	1.02857	1.81495	0.903016	0.904072	1.77781	2.56233	0.183897	1.22892	1.18896	2.33493	0.51438	1.0664
nRPLC_297.1344_7.6	1.25485	78947.6	0.767047	0.66999	1.16568	NA	0.791447	1.33614	0.186524	1.17922	0.49224	0.525206	NA	0.763976	1.06586	0.442733	0.604146	0.328854	1.29873	0.357074	0.748277	0.548162	0.838886	1.54059	1.00292	0.547724	1.0992	0.569251	0.993151	0.99963	0.102157	0.882839	0.625198	0.74607	1.20536	1.49715	0.749267	0.77091	0.303636	0.849026	0.0445889	0.627031	1.67682	0.205058	0.366913	0.79789	0.959369	0.413034	0.897484
nRPLC_227.1289_7.7	0.993151	44499.4	0.70818	1.14891	0.260455	NA	0.251059	1.22973	1.37245	0.401539	0.788572	0.613758	NA	0.907274	0.834187	0.661403	1.96313	0.47498	0.415022	0.428206	0.602363	1.05844	0.193555	2.06992	0.796671	0.683915	0.581625	0.404675	0.509336	2.12709	2.65439	2.35605	0.509348	3.9881	1.70416	1.45099	0.387058	1.44613	0.509601	1.22129	0.631527	0.631871	1.39992	1.3207	0.530557	0.661785	0.250697	0.66837	0.97528
nRPLC_243.1601_7.9	1.22884	15218.9	0.557315	0.394261	0.632783	NA	0.740787	0.849434	0.269019	0.799406	0.828425	0.9438	NA	0.355318	0.42918	0.748061	1.28501	0.536893	0.353491	0.790923	0.993459	1.13263	0.729235	1.65319	1.45323	0.690652	0.579005	0.152719	0.692757	1.14959	0.884595	0.886555	0.601176	1.1707	0.913347	0.656379	0.837807	0.877591	0.150631	0.641181	0.218378	0.323089	0.784613	0.547296	0.41056	0.96059	1.37418	0.510342	0.329949
nRPLC_329.2336_7.9	1.55757	20667.6	0.926897	2.04965	2.30896	NA	1.91868	2.23631	0.297328	0.964728	1.67692	1.83133	NA	1.54932	2.48744	1.13922	2.01308	0.992095	1.25776	1.14279	0.885836	1.81245	1.64601	1.81757	2.22004	1.95537	1.88552	1.16494	1.34346	1.2158	0.602084	1.46536	1.59018	1.07984	2.374	1.98519	1.39925	1.16182	2.05125	2.301	2.66938	2.73406	1.53814	0.441026	2.31534	1.91769	2.02096	2.45942	1.83828
nRPLC_169.1234_8	0.904046	103077	0.654786	0.762698	0.441612	NA	1.39766	1.00629	0.41746	0.9257	0.968458	0.496832	NA	0.762374	0.309271	0.557317	0.783588	0.622125	0.797021	0.977372	0.48783	0.977533	0.674658	0.253123	1.11916	0.610259	0.438913	0.497951	0.686379	0.644682	0.228724	0.792846	0.609544	0.360359	0.260224	0.926869	0.494938	0.610163	0.646416	0.52207	0.401135	0.849633	0.69662	0.0943558	0.672495	0.406344	1.46353	0.436485	0.422203
nRPLC_243.1601_8	1.31195	14008.9	1.25462	0.514548	0.301392	NA	0.829972	1.47314	0.172805	0.835165	1.4731	0.849217	NA	1.01875	0.413106	0.879511	1.30771	0.563537	0.710977	0.818235	1.04495	1.20223	0.768826	0.376704	1.06877	0.891105	0.921383	0.762566	1.70178	0.682023	0.475492	0.327867	0.853371	2.21715	0.796489	0.904802	0.922998	1.04973	0.84578	0.875787	1.43684	0.260229	0.798736	0.240115	0.825994	1.27082	0.786516	0.975401	0.6101
nRPLC_169.1233_8.2	1.09222	18042.2	1.1998	0.466303	0.0463064	NA	1.23942	1.2502	0.452848	1.13279	1.07861	0.679318	NA	0.773337	0.364125	0.190658	1.04103	0.482205	1.25192	1.11881	0.671125	0.954484	1.27749	0.479801	0.534691	0.78014	0.656818	0.63026	0.507578	0.585183	0.450053	1.2894	0.847568	0.164065	0.206122	0.412457	0.54768	1.4788	0.404152	0.708166	0.684823	1.62762	1.02199	0.158419	0.808872	0.601441	1.61805	0.331074	0.415365
nRPLC_243.1601_8.2	1.25081	18172.2	0.878394	0.616196	0.352113	NA	1.31301	0.759373	0.418332	1.15157	0.569122	1.03284	NA	0.647607	0.31662	0.669202	0.918979	0.814189	1.09755	0.920512	0.594707	0.956722	0.776626	0.452177	0.862925	0.729768	0.520989	0.401233	0.72984	0.591682	1.31944	0.756128	1.05942	1.09115	0.34933	1.07223	1.19992	0.805949	0.779015	0.982246	0.102343	0.17573	0.721632	0.119492	0.710081	0.807756	0.955265	0.979401	0.555247
nRPLC_243.1601_8.3	1.1857	24371.8	1.13396	1.76002	0.443744	NA	0.974373	1.35944	0.277628	0.90561	0.488571	0.775918	NA	1.49612	1.29439	1.8504	1.26716	0.357346	0.629078	0.859523	0.783318	1.18036	1.10982	1.07488	0.839576	0.858191	1.055	0.522237	1.48753	0.595441	1.4901	1.57843	0.81111	1.82391	0.685391	0.113961	0.829151	0.798238	1.03277	1.22256	1.16857	1.44053	1.01218	0.999111	2.77422	0.955194	2.34212	0.108593	0.298304
nRPLC_215.1653_8.4	1.01096	174032	1.54282	0.464112	0.459358	NA	1.27517	1.68326	0.257935	1.01486	1.56626	1.02549	NA	0.554764	0.901505	0.409195	1.19374	0.727234	1.14044	1.10901	0.749721	1.25273	1.45558	0.491408	0.502741	0.569521	0.785178	0.387161	0.615111	0.516555	0.665169	1.54947	1.00038	0.558644	0.162272	0.490044	0.808051	0.742395	0.299506	1.223	1.07	1.07179	1.27001	0.146292	0.648169	0.725851	1.85057	0.256919	0.657353
nRPLC_257.176_8.5	1.11594	214703	0.822826	0.422865	1.56854	NA	0.77221	1.17225	1.55687	0.753744	0.451953	0.967202	NA	0.469822	0.95001	1.08662	0.750073	0.547714	0.393962	0.437456	0.831783	0.792426	0.276393	0.491371	1.0364	0.452464	0.745432	1.07755	1.44965	1.28807	0.583562	1.49153	0.452711	1.5227	0.783283	1.9887	1.06551	1.3892	0.431948	0.29383	1.21212	0.428661	1.33208	0.913167	0.520109	0.885174	0.419693	1.12098	0.859156
nRPLC_465.2489_8.6	1.23194	203609	0.492282	0.292324	0.716519	NA	0.491287	0.770075	0.00394092	0.54545	0.519851	0.387505	NA	0.315954	0.144303	0.316692	0.359794	0.526679	0.374508	0.232469	0.168063	0.450405	0.45049	0.557797	0.554659	0.528696	0.298388	0.325217	0.555129	0.371683	0.445365	0.701785	0.570005	0.524358	0.551708	0.439719	0.16364	0.141888	0.343923	0.232246	0.996191	0.450917	0.638552	0.247467	0.218728	0.612352	0.3141	0.46315	0.221354
nRPLC_195.139_8.6	0.888541	325495	0.734097	0.756241	0.455083	NA	0.94194	1.45145	0.00078556	0.522588	0.929854	0.757217	NA	0.745933	0.503524	0.140942	0.791904	0.184738	0.693549	0.944132	0.57555	0.53655	0.466956	0.455024	0.626138	0.560137	0.406102	0.4879	0.475019	0.793051	0.1024	1.25007	0.737161	0.363053	0.279177	0.353926	0.320856	0.566635	0.518433	0.705727	0.231158	0.954499	0.946437	0.0864559	0.505498	0.639718	1.08375	0.235202	0.525427
nRPLC_499.2911_8.7	1.23132	208546	0.82634	0.454282	0.14411	NA	0.543969	0.558725	0.499735	1.55196	0.340617	0.542399	NA	0.634267	0.354932	0.894949	0.462762	1.05225	0.786369	0.440889	0.819027	0.516913	0.383049	0.364259	0.246211	0.243619	0.500688	0.543571	0.383858	0.281326	0.35827	0.402626	1.15841	0.28405	1.33399	0.319485	0.47357	0.51032	0.84946	0.398499	1.38591	0.43241	0.549162	0.743128	0.424672	0.901101	1.41125	0.432325	0.393217
nRPLC_241.1809_8.8	1.13677	106960	1.63284	0.587998	0.325327	NA	1.03591	1.39392	0.846654	1.36595	1.38324	1.08521	NA	0.651006	0.484614	0.687663	0.920226	0.386392	1.14279	1.16598	0.761766	1.5414	1.26089	0.168393	0.577316	0.525343	0.663788	0.683682	0.520749	0.541889	0.405961	1.67571	1.32277	0.56314	0.16389	1.03437	0.771645	0.805798	0.343433	1.0974	0.650925	1.07206	0.949954	0.0498583	0.751432	0.849114	1.65595	0.490131	0.36018
nRPLC_407.2438_8.8	1.36986	38665.6	0.856963	0.286225	2.4663	NA	0.202712	1.40631	0.106705	0.683576	1.78584	1.27086	NA	2.05166	0.854849	1.16797	0.400073	1.22307	0.85049	0.919657	0.921683	0.509404	0.830989	2.52153	1.06108	0.854727	0.544569	2.25873	0.976284	0.875391	1.24181	1.65454	0.656433	0.329166	0.85152	1.27477	2.21571	1.10971	2.68118	0.823469	1.74355	1.53235	0.900008	0.300295	1.34807	0.979252	0.557852	1.08811	0.651282
nRPLC_389.2699_8.8	1.17424	12569.7	0.794326	0.694984	1.63796	NA	0.39777	1.04183	0.00614239	1.12644	0.484241	0.305223	NA	0.694456	0.414564	0.996169	0.192695	0.606059	0.409277	0.817094	0.638368	0.496613	0.611948	0.254152	0.805266	0.665381	1.16959	0.41365	0.883743	0.586077	2.92884	3.46014	0.715959	0.274723	0.447802	0.211178	1.0578	0.667813	0.654726	1.28167	0.370372	0.591219	0.365296	0.291167	0.930559	0.520097	0.330582	0.793809	0.914051
nRPLC_367.1585_8.9	1.25649	1.55002e+07	0.341155	0.349727	1.97585	NA	0.402103	0.519771	0.0970923	0.381417	0.238624	0.833832	NA	0.177853	0.192889	0.269906	0.256439	0.445215	0.3418	0.247903	0.279026	0.334041	0.401712	0.309913	0.277781	0.288424	0.481443	0.586886	0.709288	0.39309	0.545144	0.780264	0.493925	0.137463	0.420439	0.181032	0.283136	0.263575	0.212601	0.371015	0.00451139	0.720596	0.339524	1.04299	0.242655	0.355362	0.415727	0.449552	0.510434
nRPLC_413.2004_8.9	1.18075	1.22267e+06	0.450947	0.320572	3.04799	NA	0.371815	0.339118	0.0876328	0.396256	0.323099	0.56153	NA	0.38214	0.297369	0.0986631	0.0585982	0.589308	0.198934	0.180915	0.320376	0.272081	0.236217	0.378836	0.216675	0.224022	0.206196	0.282935	0.735036	0.252767	0.478291	0.700719	0.28292	0.282088	0.645526	0.487917	0.363709	0.2046	0.273105	0.67965	0.378602	0.34074	0.335501	0.477697	0.243371	0.198003	0.186029	0.392165	0.302995
nRPLC_567.3173_8.9	0.896388	77689.2	0.546931	0.280095	1.18704	NA	0.775415	0.715986	0.0883597	1.17088	1.18139	0.927442	NA	0.67715	1.07499	3.72201	0.632656	0.545616	1.03622	0.489356	0.451528	0.820263	0.339988	1.49602	0.568319	0.181226	0.343966	0.421584	0.474866	0.599549	0.153684	2.90192	0.52204	0.616603	0.639142	0.385301	0.72839	0.95862	0.329013	1.02252	2.58446	0.348729	1.33569	0.092874	0.348495	0.449603	0.531348	0.919323	0.25272
nRPLC_281.1394_9	0.929894	503966	0.953766	0.33601	0.431546	NA	0.683719	0.624707	0.298763	0.358743	0.55001	0.307744	NA	0.467644	0.484686	0.747755	0.561921	0.448974	0.648582	0.403397	0.437427	0.931908	0.694426	0.851773	0.707715	0.487459	0.185682	0.161135	0.808555	1.02689	0.712701	0.356109	0.651299	0.928043	1.36756	0.516683	0.732619	0.0998196	1.05386	0.847479	1.9805	0.444169	0.504534	0.0254147	0.353248	0.726635	0.640607	0.440348	0.679983
nRPLC_315.2541_9.2	1.1145	23365	0.87178	0.818475	2.13544	NA	1.15705	0.553065	0.287615	1.37073	0.996034	1.07882	NA	0.591143	2.0666	1.76276	0.63237	0.607192	0.748709	1.67925	0.960845	1.36994	0.553904	0.802227	0.648915	0.634353	0.415474	0.521952	1.16481	0.759128	0.360781	0.929258	1.72466	0.550867	0.761893	0.504775	1.06581	0.914245	0.937703	1.72853	1.04431	0.77909	1.47679	0.678233	0.643787	1.14365	1.70571	0.705118	0.418186
nRPLC_377.2698_9.2	1.00266	17115.5	0.48375	0.320408	1.2203	NA	0.546116	0.526447	0.213261	0.502336	0.514902	0.518248	NA	0.264711	0.854098	0.631171	0.240109	0.334007	0.734903	0.297525	0.301717	0.552427	0.217808	0.39441	0.154676	0.316902	0.865408	0.470399	0.416047	0.215231	0.728573	3.49611	0.530003	0.402182	0.527428	0.262772	0.390393	0.723952	0.138942	0.591666	0.519482	0.553549	0.777337	0.474989	0.565162	0.300679	0.498223	0.824983	0.710492
nRPLC_299.2228_9.3	1.27854	23386.7	0.369204	0.481706	1.01157	NA	0.741186	0.547426	0.709676	0.622807	0.266233	0.919651	NA	0.430197	0.444604	0.231355	0.942522	0.575056	0.430698	0.552596	0.563752	0.541858	0.757924	0.269979	0.756562	0.291384	0.472581	0.298756	1.00164	0.567955	0.663201	1.02497	0.850096	0.823094	0.258461	0.319663	0.494589	1.70826	0.884037	0.450891	0.645945	0.528718	1.53544	0.808182	0.81248	0.591809	0.374891	0.170686	0.71903
nRPLC_389.27_9.4	1.23016	104469	1.00556	0.527891	1.20831	NA	0.988982	0.911533	1.08132	0.966294	1.52636	0.593223	NA	0.938803	0.815755	0.620189	0.819275	0.233494	0.766532	0.417154	0.795975	1.12802	0.952245	0.364241	0.969004	0.979315	0.85527	0.895787	1.6022	0.39443	0.584758	1.87247	0.668944	1.12534	0.616621	0.86984	1.10704	0.64562	0.504155	0.988765	1.24779	0.411607	0.823797	0.616977	0.908359	0.635081	0.469099	0.971605	1.11278
nRPLC_247.1703_9.4	1.26223	163563	0.822534	0.148657	0.610617	NA	1.39645	1.17303	0.420641	0.389957	0.642443	1.0739	NA	0.549066	0.716077	0.181824	0.393798	0.554779	1.31427	0.751453	0.670925	0.837287	1.07079	0.409377	0.507653	0.35302	0.563089	0.207211	0.881019	0.688259	0.749664	1.27896	0.490902	1.11879	0.363692	0.514367	1.09814	0.528263	0.609789	0.427918	0.710002	0.804103	1.09039	0.300535	1.10044	0.807884	1.91161	2.32865	0.539161
nRPLC_309.2073_9.4	0.90686	417247	0.54299	1.65654	1.35206	NA	0.2427	0.750939	0.0551563	0.525368	1.21529	0.399266	NA	0.635725	2.90372	0.423402	0.832748	0.412294	0.410065	0.295439	0.630666	0.592547	1.16761	0.755267	0.572158	0.670321	0.847544	0.586693	0.598889	0.258208	0.641942	0.465713	0.508835	0.797032	1.01589	0.442627	0.849168	1.1546	0.606406	0.512634	2.40774	0.448817	0.652326	0.71072	2.73224	0.867898	0.667618	0.764181	1.14885
nRPLC_211.1704_9.4	1.10902	135670	0.960745	0.0379111	0.695876	NA	1.0121	1.78952	0.102458	1.10202	0.759301	0.495808	NA	0.139191	0.900889	0.699225	0.474548	0.833139	0.348221	1.0623	0.548492	0.944526	0.600128	0.352015	1.04418	0.757017	0.674558	0.368658	0.723121	0.37582	1.27351	2.07414	0.88823	1.1074	0.215655	1.02929	0.548604	0.478174	0.901117	1.30066	0.128612	1.21902	0.673152	0.533223	0.347257	0.541668	0.765045	0.620357	0.378933
nRPLC_371.1881_9.5	1.42227	277543	0.234905	0.301487	1.68564	NA	0.380252	0.421756	0.148115	0.254842	0.19321	0.320368	NA	0.191703	0.121384	0.16149	0.237362	0.507712	0.139653	0.118265	0.259842	0.16225	0.182163	0.0772449	0.567483	0.354495	0.239999	0.364264	0.442665	0.35096	0.193575	0.469558	0.769447	0.419538	0.712832	0.232964	0.10336	0.0949002	0.0800026	0.146482	0.358716	0.386972	0.324839	0.0693301	0.176419	0.620242	0.260782	0.0539347	0.203361
nRPLC_369.1741_9.5	1.4703	7.52515e+06	0.290134	0.213837	2.06965	NA	0.478606	0.445859	0.24266	0.142055	0.545617	0.303779	NA	0.299498	0.194315	0.221707	0.216959	0.409831	0.323083	0.136616	0.312642	0.303259	0.198391	0.276111	0.543244	0.381692	0.354722	0.599558	0.598654	0.32715	0.179423	0.670025	0.758535	0.268187	0.238498	0.216758	0.248459	0.105408	0.0235186	0.246458	0.297482	0.544244	0.236026	0.578495	0.195255	1.10367	0.164592	0.229351	0.339303
nRPLC_487.3427_9.5	1.26958	36900.8	0.760793	0.518445	0.536978	NA	0.590857	0.641403	0.0377947	0.715757	0.884673	1.1248	NA	1.03639	1.62881	0.787465	1.09157	0.554256	0.378742	0.80317	1.57065	0.612763	0.676799	1.09565	0.985731	0.162146	0.532873	0.400044	0.704299	2.22322	0.590744	0.499936	0.948766	1.67426	0.381351	1.11725	0.954315	1.111	1.13708	1.54718	2.25184	1.03709	1.30026	0.0552569	0.36786	0.694231	0.605773	0.926545	0.22673
nRPLC_243.1964_9.6	0.983477	23974.5	0.958712	0.346733	0.0206716	NA	1.01457	1.12389	0.0195737	1.30783	0.927636	0.539693	NA	0.840567	0.747514	0.445288	1.29603	0.301298	0.709892	0.759948	0.721656	1.3343	0.454922	1.14953	0.317984	0.605884	0.690267	0.321271	0.319566	0.857864	0.908954	0.84952	0.804371	0.521835	0.20665	0.697219	0.306933	1.07557	0.488571	0.413503	1.23079	1.69883	0.314776	0.633171	0.647826	0.61451	1.53637	0.490295	0.52294
nRPLC_271.2279_9.6	1.1517	434513	1.40172	0.459173	0.2047	NA	1.21616	1.94435	1.1089	2.25179	1.0838	1.06687	NA	0.901761	0.566242	0.67413	0.591031	1.06681	0.787715	1.53324	0.717588	0.748803	0.44771	0.689333	0.901474	0.873944	0.736049	0.546961	0.968307	0.353351	1.6677	1.7444	1.41573	0.886039	0.339141	0.869783	0.942026	0.621252	0.728455	0.519664	2.15791	1.55924	0.782781	1.29726	1.14826	1.46237	1.14135	0.306073	1.15496
nRPLC_285.2072_9.6	1.23358	146044	1.03551	0.993674	0.180152	NA	1.25491	1.03921	0.51049	1.07095	0.512799	0.567368	NA	0.300992	1.06326	0.494851	0.497298	1.44159	0.835058	1.6137	0.776992	0.728262	0.460182	0.892549	0.373376	0.733589	0.741297	0.258123	0.462072	0.397316	1.22653	0.858541	0.204765	0.514468	0.636127	0.659652	0.894294	0.653438	0.623937	0.61048	0.875254	0.41337	0.71042	0.452206	0.395875	0.868665	0.67641	0.0265703	1.02909
nRPLC_295.2279_9.6	1.05388	160508	1.0457	0.61498	0.472529	NA	0.841194	2.30803	0.912049	1.50754	1.13208	0.853032	NA	1.10376	1.20405	0.377933	0.810125	0.549542	0.608977	0.989767	0.448986	1.0437	0.830272	0.3836	0.494545	0.891452	0.4997	0.42086	0.853655	0.484793	1.49022	1.32275	0.940063	0.670598	0.144997	0.526064	0.580926	0.232992	0.962025	0.288494	0.345417	1.56441	0.842838	0.610488	1.18335	0.973239	1.21514	0.307598	0.122386
nRPLC_567.3171_9.6	1.33815	100408	0.772085	0.371735	0.353189	NA	0.635257	0.413282	0.400312	0.744354	0.546132	0.90628	NA	0.500613	0.532724	0.785653	0.192269	0.84094	0.427825	0.75254	0.351157	0.828621	0.374416	0.476136	1.0817	0.309165	0.639867	0.521253	0.745737	0.763659	1.92033	1.00204	0.392544	0.498394	0.60907	0.429866	0.365141	0.69988	0.716255	0.406587	0.0846145	0.498414	0.740179	0.10392	0.708588	0.350514	0.484567	0.321079	0.348326
nRPLC_284.2232_9.8	0.618287	43744.7	0.473141	0.0856922	0.518077	NA	0.865147	0.501407	0.0979258	0.823299	0.729799	0.339505	NA	0.408145	0.353336	0.259788	0.377515	0.198806	0.567672	0.365122	0.295243	0.645381	0.25834	0.218377	0.39023	0.163449	0.468588	0.401375	0.203593	0.32599	0.449393	0.456752	0.470684	0.315986	0.189922	0.367888	0.328236	0.3721	0.39064	0.0777683	0.53132	0.683896	0.419445	0.40144	0.184659	0.26474	1.05978	0.326967	0.313261
nRPLC_311.223_9.8	1.16311	429297	0.930767	0.398861	0.993008	NA	1.01984	1.34303	0.0468783	0.939313	0.690091	0.69008	NA	0.716118	1.22955	0.66817	1.06646	0.827043	0.83818	0.981617	0.766769	0.788339	1.21317	0.651651	1.82287	0.588031	0.410402	0.571073	0.691053	0.454504	0.688257	0.607136	0.219424	0.314343	0.657074	0.386806	1.22381	0.876733	0.975035	0.914551	0.503313	0.306551	0.860639	1.01355	0.36061	0.990752	0.887146	0.183302	1.56141
nRPLC_225.186_9.8	1.09347	917463	0.973173	0.551067	0.0254201	NA	1.58393	1.82971	0.587547	1.39871	1.3913	0.928348	NA	0.675371	1.08337	0.284749	1.05138	0.623979	0.972605	0.958047	0.620362	1.14393	1.01988	0.573455	0.78951	0.753776	0.303273	0.402727	0.597623	0.305323	0.982773	1.10324	0.46568	0.468416	0.353375	0.740189	0.2471	0.443937	0.57531	1.16412	1.58179	0.852237	0.9336	0.851589	1.17511	0.939229	1.4866	0.639771	0.735769
nRPLC_343.2853_9.8	1.32773	23489.1	0.687004	0.398528	0.703009	NA	0.362592	0.135127	1.61259	1.04382	0.53875	1.62029	NA	0.326215	0.674168	0.871122	0.809851	0.598992	0.817661	0.621453	0.58513	0.998426	0.473408	0.728039	0.580866	0.232701	0.361834	0.673257	1.60494	0.310234	0.540097	0.549054	0.336153	1.20383	0.732809	0.648269	1.05401	0.482589	0.723731	0.657678	1.85938	0.56045	0.92276	0.217156	0.196084	0.220109	0.872113	0.68328	0.480354
nRPLC_319.2278_9.8	1.12927	14465.4	1.23725	0.611613	0.702393	NA	1.68495	1.20066	1.07347	0.357877	0.774741	0.964798	NA	0.62325	0.893777	0.759902	0.710684	0.55941	0.769669	0.884729	0.512229	0.783467	1.23424	0.65568	1.75838	0.316966	0.784809	0.736029	0.772837	0.670211	0.393525	1.22921	0.505994	1.25577	0.189247	1.04701	1.28952	0.713128	0.930133	0.333654	1.03354	1.10569	0.573164	0.7851	0.902046	0.378276	2.14623	1.03766	0.23758
nRPLC_293.2122_9.9	1.12513	88672.5	1.05065	0.68491	0.123317	NA	0.528734	1.27553	0.703745	1.03436	1.02408	0.943235	NA	0.506572	0.619948	0.346525	0.372441	0.511017	0.943533	0.648763	0.694656	1.13791	0.582244	0.518865	0.80821	0.619548	0.239674	0.37293	0.564202	0.437635	1.23664	0.556746	0.532242	0.240776	0.291705	0.600826	0.503316	0.382542	1.09697	0.949767	0.0111463	1.26395	1.0905	0.143806	0.907198	0.597794	1.73647	0.309747	0.464258
nRPLC_321.2435_9.9	1.06281	14835.6	0.766107	0.67465	0.979409	NA	0.682984	1.15491	0.405115	0.946074	2.08491	0.532686	NA	0.569335	0.59977	0.822545	1.41625	1.1629	1.05807	1.08341	0.593202	0.534503	1.23663	1.08393	2.15739	0.408151	0.523023	0.396993	0.445524	1.24133	0.494525	0.88842	1.0934	0.68393	0.580885	1.78308	0.824096	1.51969	2.55938	0.247994	1.18637	1.58774	0.916998	0.240693	1.90989	1.07519	1.37308	1.34643	0.248834
nRPLC_313.2385_9.9	1.2571	45613.2	0.915868	1.00289	1.04157	NA	0.378557	1.21016	0.374455	1.0503	1.40493	0.551035	NA	0.765637	0.816425	0.853113	1.61998	0.656501	0.609955	0.583314	0.714014	1.18544	0.43771	0.494684	1.37736	0.687824	1.08794	1.34345	1.98087	0.540514	0.622514	0.520814	0.620235	0.989319	0.990102	0.747236	0.451158	0.673511	1.31916	0.298313	1.2549	0.690766	1.21702	1.75199	1.41476	1.85906	1.26053	0.890946	0.307209
nRPLC_395.1897_10	1.04362	216813	0.521744	0.148382	1.13698	NA	0.0880141	0.263228	0.370789	0.288555	0.50984	0.815898	NA	0.293226	0.32074	0.285561	0.295142	0.581286	0.601052	0.381051	0.34958	0.247317	0.380383	0.526518	0.429349	0.335004	0.526301	0.364744	1.43552	0.334421	0.389505	0.678771	0.559359	0.245352	0.64484	0.155945	0.493165	0.226023	0.497487	0.662883	0.414264	0.491892	0.195133	1.06209	0.400875	0.298932	0.150656	0.999459	2.46008
nRPLC_225.186_10	1.13717	216319	1.36865	0.598433	0.0480312	NA	1.38334	1.8265	0.352592	1.33682	1.2263	0.858775	NA	0.476428	1.37446	0.304129	1.26974	0.625741	1.37998	1.1348	0.663698	0.973067	1.56217	0.429466	0.655254	0.713472	0.676618	0.900109	0.553407	0.272037	0.664496	1.55314	0.813035	0.771532	0.350505	0.577842	0.500382	0.423593	0.481265	1.01823	1.55305	0.976924	1.35976	0.517652	0.984383	0.895379	1.98433	0.647136	0.751471
nRPLC_251.2016_10	0.944201	354114	0.636032	0.645627	0.182261	NA	1.54862	2.10694	0.834127	1.2103	1.39891	0.659431	NA	0.762671	1.05783	0.289827	0.59792	0.297326	0.8642	0.90943	0.775915	0.941333	1.41703	0.929715	0.762218	0.672318	0.258803	0.327366	0.909717	0.386072	1.20924	0.88547	0.523409	0.774856	0.590928	0.781955	0.370245	0.54681	0.168667	0.779116	1.12297	0.778605	0.692927	0.703224	1.26338	0.884281	1.71175	0.7921	0.228138
nRPLC_478.2939_10.1	0.954147	1.38452e+06	0.86167	0.546463	1.2602	NA	0.873112	0.423301	0.468427	1.23954	0.197226	0.397678	NA	0.81169	0.689793	0.573969	0.41356	0.359075	0.714598	1.0799	1.02842	0.218887	1.00543	0.544086	0.466948	0.560823	0.717156	0.478373	0.398041	0.348214	0.408642	0.591836	1.42787	0.767103	0.468641	0.86522	0.366361	0.507033	0.836339	0.751267	1.06051	1.08271	0.275003	0.749407	0.435348	0.577509	0.695432	0.460414	1.17428
nRPLC_321.2435_10.1	1.10324	49465.7	1.11075	0.352751	0.564836	NA	1.24093	1.45178	0.517908	1.2136	1.35617	0.605032	NA	0.851897	0.759181	0.335652	0.820266	0.558257	0.945623	1.4347	0.486719	1.3504	1.3528	0.525387	0.765626	0.487511	0.870463	0.570577	0.525089	0.625898	0.869731	1.5044	0.662814	1.00484	0.234329	0.814018	0.230574	0.850745	0.905952	0.380588	0.135645	1.64765	1.1337	0.349741	1.09803	0.732429	1.69828	0.4395	0.521657
nRPLC_299.2591_10.2	1.15554	505614	1.2977	0.836658	0.304873	NA	0.795757	1.68853	0.741534	1.52863	0.581942	1.0733	NA	0.460514	0.830488	0.880492	0.669892	0.511864	1.35544	1.68819	1.01986	0.624063	0.646803	0.409609	0.560341	0.534141	0.530883	0.329529	1.08811	0.438047	1.36397	1.93972	1.19801	0.972382	0.0806839	0.399186	1.31906	0.498198	0.588075	0.380705	1.37987	0.884881	0.908726	0.464136	1.35239	1.03128	1.9754	0.425863	1.14454
nRPLC_528.309_10.2	1.19983	50680.6	0.846477	0.385703	0.61351	NA	1.47113	0.331339	0.227586	2.54083	0.753718	0.853949	NA	1.17112	0.546022	0.634623	0.450686	0.628496	0.689452	0.599192	0.4929	0.685004	0.666889	0.755299	0.898883	0.658253	0.792933	0.318402	0.834512	0.490266	0.441652	0.473718	2.32687	0.871579	0.411609	0.360632	1.34495	0.674779	0.432988	0.973375	1.48064	1.2889	0.711158	0.690335	0.600084	0.618996	0.83765	0.115757	1.41436
nRPLC_297.2435_10.2	1.04221	862636	0.990667	0.697459	0.340508	NA	1.05991	1.69296	0.364707	1.57118	1.24919	1.11711	NA	0.643826	0.710159	0.311266	0.696481	0.574506	1.16997	1.34934	0.627367	1.11581	0.809419	0.490954	0.465226	0.748182	0.976636	0.642728	0.543542	0.764648	1.10191	1.4683	1.38566	0.735897	0.593804	0.469269	1.20197	0.559277	0.169289	0.482118	1.21591	0.828147	1.03129	0.450347	0.507972	0.650613	1.88677	0.434231	0.564757
nRPLC_313.2385_10.3	1.21513	276376	0.888573	1.77865	0.0569112	NA	0.926099	0.996312	0.930264	1.41172	1.9102	0.891714	NA	0.689339	0.462353	0.95929	1.3404	0.556462	1.01311	0.70324	0.608895	0.710582	0.855931	0.677818	1.4753	0.433442	0.751117	1.431	1.08736	0.315238	1.38141	0.407131	1.06941	0.447379	1.38659	0.84857	0.525663	0.503642	1.55331	0.967024	0.0715109	0.443859	1.30166	0.201625	1.06779	0.411305	1.15095	0.663997	0.588347
nRPLC_265.2171_10.3	1.09401	51252.3	0.871359	0.640959	0.290427	NA	2.36582	3.31472	0.80832	1.23664	1.61948	1.08853	NA	0.786321	0.643573	0.579823	0.808377	0.50898	0.858363	1.46516	0.619227	1.14766	1.50689	0.816811	0.585968	1.28552	0.62534	0.303509	0.704342	0.287528	2.54952	1.02832	0.651967	0.579385	0.773271	0.828933	0.330193	0.677516	0.586511	0.808432	0.10324	1.03283	0.613785	0.248212	1.26055	1.00206	1.8525	0.800528	0.299486
nRPLC_433.3322_10.4	1.15891	13722.5	0.808809	0.292568	1.34895	NA	0.481775	0.858913	1.18587	1.29471	0.707099	1.73272	NA	0.633475	1.08794	0.405292	0.306032	0.61709	0.757256	1.27093	1.1671	0.272002	0.918299	1.66008	0.594223	0.780702	0.322701	0.911776	0.558912	1.62573	1.57641	2.35102	0.808146	0.87801	0.321197	0.551631	1.0418	0.360672	0.77145	2.30021	2.67552	0.440093	0.485598	0.401555	0.257057	0.424824	1.21963	0.54482	0.976219
nRPLC_389.2702_10.4	1.2123	84157.5	0.494116	0.225022	1.10079	NA	0.653572	0.630273	0.254138	0.958617	0.337274	0.256294	NA	0.806461	0.356988	0.219628	0.690111	0.245104	0.351162	0.355553	0.246744	0.574021	0.713201	1.04159	1.00349	0.173276	0.596878	0.740124	0.312295	0.560873	0.294976	1.17116	0.257232	0.338525	0.772332	0.484769	0.467222	0.159297	0.91824	0.16584	0.227064	0.311092	0.481719	0.0507363	0.251212	0.479323	0.707961	0.640855	0.399867
nRPLC_435.3115_10.4	1.21347	69997.6	0.418145	0.43281	0.00927379	NA	1.02564	0.886558	0.497404	1.14215	0.798019	0.272955	NA	0.895397	0.38455	0.434159	0.811926	0.600134	0.886116	0.477031	0.347487	0.690645	0.464782	0.637545	0.808155	0.569195	0.585692	0.832856	0.943721	0.766608	0.222508	1.38427	0.440445	0.251343	1.02837	0.432065	1.04075	0.532715	0.465785	0.382109	1.1419	0.456793	0.576928	0.47472	0.418201	0.63222	0.851088	0.826735	0.640008
nRPLC_377.2696_10.5	1.29244	68972.2	0.456778	0.414298	1.72083	NA	0.774256	0.81379	0.405619	0.938721	0.477502	0.319625	NA	0.424291	0.449361	0.368396	1.04355	0.775872	0.616552	0.366751	0.316399	0.341246	0.435383	0.976674	0.541473	0.315462	0.633867	0.754554	0.995562	0.922029	0.0922975	0.7387	0.808564	0.0717061	0.386656	0.669366	0.651337	0.231082	0.373243	0.205055	0.763583	0.871975	0.514438	0.0704116	0.734847	0.625718	1.01246	0.51102	0.265335
nRPLC_241.2174_10.5	1.34536	423938	1.20268	0.899699	0.0114093	NA	1.86797	2.11487	0.555819	1.41149	1.02001	1.24394	NA	0.681259	1.27293	0.578089	0.884645	0.636484	0.761536	1.43457	0.450439	1.19307	1.13282	0.811433	1.12798	1.32691	0.824794	0.85292	0.90177	0.479854	2.46978	1.41709	1.00523	0.683975	0.57454	1.13111	0.69787	0.410468	0.544445	0.750389	1.69803	1.2693	0.739156	0.770479	0.861747	1.33518	1.78289	0.705657	0.856777
nRPLC_667.5325_10.5	1.01157	3.05988e+06	0.815043	1.07591	0.210464	NA	1.45243	0.605425	0.319932	1.40761	1.30164	0.405198	NA	0.54197	0.450215	0.238573	0.796958	0.361989	0.796063	0.607217	0.594127	0.789908	0.941851	0.735599	1.1538	1.38347	1.50033	1.74034	1.19456	0.856883	0.601298	1.45197	1.74605	0.679524	0.291404	1.10468	0.554642	1.15383	0.954548	0.957325	0.45799	1.07962	0.948785	0.872167	0.585418	0.657916	0.500321	1.06598	1.56219
nRPLC_267.233_10.6	1.22826	848697	0.79017	0.64294	0.421387	NA	1.6033	2.19246	0.484594	1.18598	1.50592	0.809959	NA	0.389416	0.993741	0.170113	0.970831	0.573542	0.645089	0.832072	0.295817	0.749781	1.21652	0.736467	0.944754	0.776135	0.431755	0.744064	0.759399	0.248391	2.38881	1.13989	0.423377	0.355323	0.635735	0.903727	0.758172	0.531738	1.01812	0.777211	1.43246	0.741527	0.590234	0.732413	1.17834	0.935374	1.70604	0.558913	0.399762
nRPLC_299.2591_10.6	1.05762	63076.4	0.858982	0.734783	0.268149	NA	1.75305	0.846235	0.781324	1.54425	1.59858	0.544608	NA	1.29511	0.519	0.57417	0.246544	0.275998	0.947204	1.67292	0.475272	1.00834	0.731516	0.758484	0.433446	0.508874	1.70163	0.985013	0.459805	0.905412	0.277152	1.06478	1.15519	0.979741	1.0728	0.922578	0.759601	1.03839	0.540396	0.288547	0.117882	0.798356	0.359075	0.656091	0.925647	0.905312	1.45877	0.360831	1.10658
nRPLC_437.3271_10.7	1.20249	313927	0.440206	0.454094	1.50177	NA	0.661344	0.766452	0.199612	1.28003	0.561369	0.269835	NA	0.724175	0.312373	0.526429	0.680976	0.188596	0.382454	0.662314	0.373793	0.372221	0.686801	0.518913	0.905912	0.271027	0.507344	0.643597	0.473367	0.430935	0.706011	0.408561	0.352996	0.375755	0.731196	0.339147	0.2969	0.181964	0.568663	0.339783	0.378819	0.30686	0.605324	0.371649	0.417664	0.513504	0.28624	0.26075	0.290106
nRPLC_413.222_10.8	0.71632	92077.4	0.577161	0.314439	0.365555	NA	1.19862	0.873683	0.141622	0.571613	0.835149	0.459463	NA	0.314125	0.400483	0.591756	0.638238	1.09446	0.390126	0.66212	0.429121	0.582084	0.681308	0.347456	0.384939	0.899555	0.496662	0.3027	0.90025	0.211514	1.02286	0.500013	0.470332	0.817035	1.15475	0.464291	0.544006	0.874863	0.57876	0.528199	0.437734	0.657817	0.647991	0.150751	0.619448	0.8167	0.617256	0.217505	0.793043
nRPLC_487.342_10.8	1.18574	59190.6	0.44056	0.510442	1.13207	NA	0.57414	0.425425	0.529005	1.36808	0.254062	0.50017	NA	0.916971	0.381128	0.199254	0.686694	0.164663	0.316067	0.360105	0.213423	0.55405	0.456424	0.452906	1.00952	0.407451	0.627693	0.744182	0.442243	2.21881	0.297969	1.05801	0.504173	0.451633	0.412607	0.321902	0.104004	0.182518	1.21799	0.265612	0.573504	0.322546	0.378786	0.502333	0.449311	0.438703	0.560962	0.59554	0.101172
nRPLC_512.2683_10.8	1.22397	245137	1.65614	0.387438	1.53781	NA	0.414667	0.622384	0.455161	1.25368	0.70632	0.733154	NA	1.06398	0.827855	0.968347	0.653097	0.798601	0.488999	1.29691	0.762039	0.80405	0.588755	0.636868	0.899572	0.584662	1.85599	0.253293	0.909959	0.534504	0.623611	3.07212	0.701539	0.627731	1.7909	0.37543	1.24615	0.740106	0.356711	0.667998	0.339643	1.0213	0.833107	0.0748474	1.33044	0.569663	0.655778	0.275497	1.64783
nRPLC_445.2544_10.8	1.04289	105483	1.08937	0.642355	0.631858	NA	1.59429	1.50633	0.0139229	1.05224	1.31206	0.79851	NA	0.573477	0.660863	0.514089	1.19558	1.16511	0.667065	0.710844	1.06195	0.762852	1.40438	0.617641	0.585932	1.2782	0.803333	0.693697	0.744253	0.289274	1.77003	0.78145	0.705416	1.05002	1.39505	0.744304	0.623599	0.490916	0.961541	0.670042	0.942685	0.545267	0.926022	0.420649	0.634677	0.702345	1.2824	0.332067	0.435428
nRPLC_343.2657_10.9	0.592869	134316	0.716363	0.842863	0.502311	NA	1.5232	1.51346	0.123519	0.535524	0.942085	0.274611	NA	0.338481	0.655786	0.461026	0.487107	0.458878	0.185288	0.468149	0.205716	0.460518	0.858415	0.377939	0.414093	0.576251	0.323063	0.213153	0.723617	0.504088	1.43074	0.529371	0.174217	0.375804	0.272043	0.350643	0.619026	0.471445	0.461025	0.356238	0.313428	0.322835	0.386255	0.212111	0.864738	0.481585	0.837802	0.599848	0.25727
nRPLC_433.3321_10.9	1.2376	30718.4	0.755642	1.6926	0.518559	NA	1.21868	1.78526	1.31174	0.735058	0.736928	2.10486	NA	0.653447	0.517495	1.54504	1.119	0.343544	0.70345	0.460831	0.834443	0.923967	0.973069	0.732647	1.13272	1.09222	0.935596	1.35337	0.760884	1.24524	0.617501	1.0379	0.663698	1.25098	1.40524	0.884622	0.924797	1.16738	1.28971	2.01246	0.111347	1.50905	1.9291	0.339633	0.778477	1.04585	0.564296	0.91161	0.478953
nRPLC_463.3428_11	1.2365	1.10786e+06	0.456438	0.426355	1.70475	NA	0.611284	0.657677	0.156349	1.07432	0.443575	0.344832	NA	0.597362	0.293699	0.290629	0.869019	0.213795	0.45947	0.470894	0.348435	0.366968	0.716127	0.482995	0.764934	0.296663	0.366776	0.688321	0.54283	0.537515	0.321674	0.306702	0.414443	0.484575	0.639121	0.346208	0.354288	0.185465	0.485271	0.211492	0.284514	0.435721	0.57315	0.387338	0.364668	0.469707	0.310748	0.237661	0.220175
nRPLC_445.3323_11	1.30455	1.13322e+06	0.578291	0.288063	0.655956	NA	0.269043	0.447667	0.0026052	0.947657	0.289954	0.258244	NA	0.674874	0.280979	0.190962	0.52092	0.247825	0.362407	0.206217	0.174583	0.218948	0.652112	0.386426	0.427646	0.443796	0.255979	0.482996	0.156704	0.428602	0.393139	0.494005	0.352795	0.800258	0.446151	0.220869	0.277734	0.316028	0.47849	0.207598	0.165962	0.61704	0.412451	0.302837	0.124076	0.26346	0.318016	0.168725	0.187509
nRPLC_433.2595_11.1	0.455206	203705	0.323482	0.451826	0.254827	NA	0.656438	0.632514	2.11628	0.287716	2.11849	0.230987	NA	0.991423	0.300813	0.383105	0.404294	2.39845	1.24694	0.825724	0.305005	0.361092	2.35734	0.787916	0.469871	0.300351	1.15972	0.0914143	0.483706	0.319759	1.36743	0.881023	0.464616	0.473526	2.59694	0.586481	0.40411	0.467227	0.292991	2.87179	0.451465	0.85906	2.6811	1.96421	2.3887	2.80077	0.494762	0.56098	2.45598
nRPLC_295.2642_11.1	1.27817	384228	1.31678	0.603168	0.710565	NA	1.93885	1.98753	0.544715	1.93563	1.81467	1.40151	NA	0.624157	0.861237	0.320433	1.12207	0.444027	0.933692	1.5757	0.664093	1.10905	1.23587	0.755922	1.41216	1.67355	0.824773	0.567475	1.05666	0.622377	2.70914	1.27379	1.15851	0.681454	1.00246	1.21995	0.841993	1.21479	0.237582	0.5484	0.886183	1.46244	1.22358	0.419912	1.13768	1.09011	1.56771	0.934615	0.538493
nRPLC_399.3268_11.1	1.3703	33601.9	0.579018	0.531764	0.659553	NA	0.231029	0.152539	0.097027	0.48886	0.318824	0.515711	NA	0.96274	0.448188	0.437563	0.475529	0.217193	0.241307	0.0931814	0.321637	0.154265	0.29843	0.224468	0.212126	0.502809	0.448614	0.559749	0.304424	0.587719	0.225837	0.424834	0.347033	1.12197	0.661841	0.289232	0.171024	0.148387	0.826425	0.34523	0.131067	0.539777	0.515319	0.405283	0.298908	0.327111	0.38139	0.182537	0.211851
nRPLC_357.2801_11.2	1.18123	68866.1	1.18132	0.243719	0.595901	NA	1.884	0.682194	0.475099	1.65844	1.95004	0.749216	NA	0.472921	0.630056	0.279705	1.32556	0.588704	0.945808	1.19834	1.01695	0.886653	0.999867	0.672887	0.737127	0.843873	1.03811	0.472511	0.823337	0.57261	1.65682	1.64872	1.23254	0.814051	1.06993	1.00352	0.440095	1.15351	0.592473	0.515733	0.672443	1.8373	1.26796	0.218526	0.878043	1.02206	1.54273	1.09388	0.535323
nRPLC_445.3324_11.2	1.29633	1.16713e+06	0.628565	0.237729	0.858048	NA	0.26736	0.707937	0.148462	0.876186	0.38365	0.358671	NA	0.811513	0.227921	0.37131	0.638752	0.187357	0.24526	0.319752	0.305587	0.241157	0.317425	0.3243	0.328962	0.36936	0.238691	0.520841	0.311175	0.347381	0.163768	0.289968	0.283628	0.764376	0.351592	0.467385	0.287229	0.264648	0.374296	0.349617	0.080251	0.585913	0.895822	0.248754	0.186638	0.482064	0.476238	0.633479	0.264753
nRPLC_619.2888_11.3	1.14163	681338	0.900374	0.874332	0.0177465	NA	1.52709	0.817213	0.468914	0.961713	0.995458	1.01833	NA	0.749481	0.6633	0.543544	0.665752	0.403638	0.581886	0.521304	0.447254	0.872998	1.14657	0.651268	0.586367	0.494157	0.840346	0.736958	0.567132	0.543328	1.2357	0.463441	1.57995	0.715807	0.270487	0.534961	1.19415	0.678912	0.448402	1.08441	1.37082	0.965871	0.345682	0.59046	0.92931	0.631232	0.500085	1.07484	0.980428
nRPLC_435.3481_11.3	1.27272	213810	0.669934	0.391752	2.10733	NA	0.570812	0.66127	0.234441	1.2623	0.675402	0.480565	NA	0.480317	0.247067	0.394563	0.97585	0.285501	0.446086	0.566937	0.49163	0.457012	0.699244	0.811581	0.851067	0.273016	0.776336	0.876683	0.742436	0.509635	1.09386	0.274958	0.672819	0.554614	0.387336	0.41092	0.622635	0.276373	0.884885	0.430749	0.525568	0.670091	1.10124	0.46467	0.351272	0.628696	0.372554	0.292584	0.152035
nRPLC_441.3947_11.3	1.05999	127848	0.523871	0.19055	1.57201	NA	1.10648	0.749346	0.178254	1.83757	1.1632	0.737806	NA	1.08525	0.251697	0.424123	0.363655	0.330944	0.52696	1.33221	0.70879	0.829213	0.546963	1.29039	0.324524	0.595401	0.943549	0.996763	0.389361	0.532957	1.21555	0.402269	0.699109	0.958728	1.65009	0.419632	0.486224	0.721497	0.854097	0.566364	0.947468	0.630977	0.305179	0.125229	0.31654	0.589334	0.389703	0.196386	0.217264
nRPLC_447.3483_11.4	1.32218	1.42711e+06	0.57641	0.318044	1.6781	NA	0.431138	0.616423	0.0774779	1.11968	0.711071	0.397712	NA	0.638712	0.244647	0.296856	1.05983	0.24753	0.470471	0.306462	0.465626	0.299098	0.613313	0.410948	0.700747	0.329726	0.468104	0.600973	0.314736	0.54877	0.0556829	0.687562	0.61611	0.647461	0.3912	0.401401	0.371739	0.106926	0.29876	0.21907	0.00269096	0.792648	0.748382	0.386167	0.186851	0.577279	0.310947	0.363631	0.294927
nRPLC_445.3324_11.4	1.32186	1.13552e+06	0.527944	0.0864422	0.456292	NA	0.362485	0.449945	0.0754407	0.467151	0.361517	0.376697	NA	0.641897	0.214756	0.144514	0.394959	0.346058	0.38926	0.24185	0.242017	0.116742	0.51385	0.149894	0.337964	0.318623	0.14723	0.347311	0.265043	0.369973	0.103186	0.477739	0.293643	0.743084	0.230717	0.179004	0.242706	0.218475	0.348359	0.183675	0.160596	0.530222	0.552798	0.468406	0.236246	0.24437	0.232818	0.371218	0.245662
nRPLC_311.2957_11.4	1.21363	214492	1.19097	1.9105	0.241966	NA	0.88424	1.39138	0.0499823	1.93507	1.39479	1.01516	NA	0.864858	0.828478	1.13065	0.596852	0.66324	0.67467	1.19441	0.673967	1.65051	1.27599	0.365707	0.967132	0.715301	1.07782	0.3306	0.8767	1.58728	0.809256	0.953246	1.10084	0.541588	0.387776	1.24921	0.485745	0.823225	1.01032	0.87579	0.577648	1.12917	1.45999	0.427206	1.01149	0.949517	1.44077	0.953727	0.558439
nRPLC_433.3322_11.4	1.22034	57613.4	0.519242	0.177679	0.916784	NA	0.499805	0.620067	0.0775798	1.14196	0.501097	0.417574	NA	0.608432	0.150104	0.362831	0.623811	0.336334	0.446917	0.232027	0.343807	0.494968	0.56624	0.656193	0.3764	0.305301	0.861276	0.995951	0.69191	0.553499	0.326632	0.461012	0.561408	0.82342	0.278279	0.309877	0.363979	0.225861	0.901589	0.191502	0.00921255	0.801903	0.624996	0.567193	0.287371	0.433046	0.201207	0.163101	0.433584
nRPLC_359.2957_11.5	1.19303	39272	1.22308	0.435618	0.712628	NA	1.4833	1.26139	0.765222	1.78386	1.34704	1.3871	NA	0.937727	0.552695	0.289569	0.761539	0.531907	1.19239	1.21103	1.13569	0.821284	0.744133	0.780276	1.02533	1.17055	1.42842	0.392671	0.864584	0.645037	1.62498	1.82143	1.1183	0.589276	0.646905	0.601513	0.984968	1.14964	0.942796	0.644054	0.331349	1.55238	1.0555	0.732008	0.893141	1.05836	1.56183	0.894505	1.19902
nRPLC_397.3686_11.5	1.0825	175880	0.715931	0.039801	1.51766	NA	0.932336	0.861852	0.0402112	2.12549	1.36101	0.7599	NA	1.48454	0.137584	0.526992	0.735832	0.197774	0.599508	1.34292	0.667279	1.05697	0.736224	1.5576	0.345	0.401158	0.869873	0.831737	0.498356	0.561558	1.67165	0.521591	0.815044	0.99415	1.53078	0.557594	0.766349	0.65193	0.681301	0.464027	0.920479	0.827864	0.54077	0.228094	0.431973	0.731569	0.955089	0.238624	0.350693
nRPLC_449.364_11.6	1.28573	797324	0.789195	0.360337	1.63332	NA	0.589318	0.732807	0.256544	1.26604	0.699306	0.312948	NA	0.680479	0.220647	0.373398	0.989136	0.223446	0.524303	0.479152	0.510881	0.274995	0.722909	0.583992	0.865516	0.439066	0.411283	0.426179	0.504804	0.465348	0.534135	0.605515	0.671677	0.774944	0.575813	0.496126	0.506636	0.184712	0.61348	0.201328	0.0868869	0.746483	0.820852	0.359401	0.234722	0.688737	0.400987	0.282591	0.374535
nRPLC_335.2957_11.7	1.0569	25709.5	1.07371	0.492352	0.254748	NA	1.53969	1.33761	0.564502	1.61496	1.3019	1.25231	NA	0.723225	0.451165	0.38059	0.764946	0.542111	1.03162	1.44598	0.807227	1.13438	1.41063	0.689139	0.695096	1.23457	1.38449	0.983057	0.711476	0.668197	1.76818	1.09124	1.29364	0.791207	0.636849	0.529582	1.0343	0.980605	0.651375	0.704603	0.285807	2.16963	0.85132	0.0533087	1.05766	0.958052	2.0514	0.917578	0.816829
nRPLC_597.3048_11.9	1.15958	29404.7	1.14491	0.836554	0.176846	NA	0.822521	0.717158	0.560678	0.929101	1.0167	0.473294	NA	0.43602	0.377585	0.777228	0.356653	0.812768	0.728284	0.998449	0.380741	0.651737	1.08713	0.597631	0.390626	0.576259	0.776278	0.624153	0.332244	0.544926	1.11256	0.389691	1.27882	0.808662	1.45226	0.621421	1.1351	0.761724	0.435475	0.636375	1.35381	0.581429	0.460653	0.40584	1.671	0.6113	1.03699	1.49531	1.30519
nRPLC_297.2799_11.7	1.17537	46867.8	1.31813	0.798972	0.268646	NA	1.52444	1.41379	0.469399	1.92439	1.23122	1.24456	NA	1.00263	0.607687	0.439618	0.795504	0.782461	1.04082	1.20176	1.01082	1.14305	0.978175	0.638035	1.13483	1.6754	1.58546	1.26159	0.949642	1.14287	1.96638	0.925187	1.79676	0.803582	0.624882	1.36388	0.925447	0.945031	0.523677	0.242564	0.976185	1.94905	1.30692	0.0612217	1.30226	0.956892	1.98899	0.972864	1.04133
nRPLC_561.4141_11.5	1.16674	264059	0.603572	0.335617	2.34167	NA	0.553669	0.531118	0.467841	1.74861	0.609584	0.58133	NA	0.824887	0.129485	0.34715	0.391388	0.174814	0.303343	0.595668	0.41646	0.718916	0.752474	0.990699	0.763248	0.202842	0.664293	0.819834	0.390288	0.439315	1.31196	0.317262	0.538365	0.379938	1.07608	0.651181	0.40221	0.219712	0.867364	0.291365	0.842102	0.280179	0.593972	0.239632	0.2196	0.34365	0.234871	0.190022	0.25136
nRPLC_309.2801_11.4	1.21605	1.04702e+06	1.06249	1.37075	0.450179	NA	1.68592	1.91108	0.695496	1.38875	1.77247	1.39506	NA	0.929549	0.368503	0.597696	1.2841	0.529535	1.45938	1.70593	0.835685	0.886104	1.92887	0.690388	1.25584	1.48113	1.07795	0.977856	0.954981	0.570379	2.45879	1.18128	1.11678	0.578077	0.690987	0.81802	0.998965	1.01136	0.62839	0.407286	1.41721	1.52091	1.21482	0.283524	1.40272	0.923867	2.08712	1.03319	0.947831
nRPLC_415.3217_11.4	1.15965	345588	0.862004	0.438865	0.326549	NA	0.872753	0.5988	0.484787	0.63586	0.621773	0.352455	NA	0.618751	0.807943	0.321945	0.215774	0.868484	0.516348	0.634056	0.745818	0.708744	0.571167	0.65388	0.124773	0.704327	0.511491	0.594649	0.497259	0.735653	0.501203	1.44554	0.57815	0.639769	0.375938	0.364698	0.711315	0.379994	0.998632	0.596415	1.14814	1.16183	0.661789	2.10587	0.416045	0.563545	0.884535	0.101021	0.476979
nRPLC_333.2799_11.2	1.21	54612.5	1.26141	1.10537	0.784261	NA	1.73335	1.33115	0.494144	1.61453	1.60362	1.38061	NA	0.753317	0.721217	0.209155	0.986477	0.52264	0.974335	1.47426	0.893026	0.821884	1.12498	0.726788	1.22167	1.19387	1.04692	0.532363	0.719159	0.464477	1.79403	1.07359	0.950302	0.499963	0.876573	0.829262	0.637953	1.04857	0.662101	0.451702	0.592036	1.78301	1.03603	0.00340517	1.18704	1.21678	1.49805	0.701969	0.966027
nRPLC_433.3322_11.2	1.11115	163794	0.49127	0.385469	1.63955	NA	0.420216	0.216262	0.0347922	0.967002	0.56807	0.447345	NA	0.517699	0.20913	0.355547	0.746745	0.291789	0.288696	0.473573	0.326667	0.273947	0.436385	0.488913	0.454775	0.21585	0.427798	0.643601	0.674789	0.367124	0.358454	0.312926	0.455949	0.561382	0.317758	0.404051	0.341202	0.345636	0.638205	0.479818	0.134893	0.449432	0.800828	0.191867	0.220838	0.51435	0.453279	0.416066	0.21195
nRPLC_441.395_11.2	1.08416	58980.9	0.552831	0.404987	1.63222	NA	1.28728	0.625417	0.14584	2.68767	1.07203	0.928542	NA	1.38986	0.272849	0.409352	0.360506	0.321739	0.604999	1.32308	1.03008	1.11381	0.588632	1.01146	0.415549	0.751101	1.21496	1.45595	0.997544	0.765536	1.30144	0.251069	0.696441	0.983646	2.11676	0.356066	0.668785	0.728429	0.805341	0.464928	1.4359	0.701717	0.44478	0.222012	0.37004	0.881739	0.552427	0.374346	0.293068
nRPLC_409.3322_11.2	1.17393	24381	0.613671	0.63701	2.50355	NA	0.732418	0.442065	0.58757	2.31991	0.668082	0.44804	NA	1.20918	0.471809	0.592295	0.679245	0.283483	0.483581	0.460445	0.45667	0.364921	0.72498	0.661486	0.879699	0.435559	0.298299	0.782112	0.814011	0.370636	0.832178	1.02787	0.438092	0.463132	0.512682	0.478175	0.401715	0.283764	0.98458	0.472451	0.371647	0.342133	0.87834	0.349051	0.721674	0.876496	0.639742	0.682603	0.264045
nRPLC_297.2797_11.2	1.25248	33005.4	1.20908	1.2978	0.843253	NA	1.34694	1.4403	0.422939	2.59906	0.90201	0.921161	NA	0.581591	0.926996	1.09276	0.624966	0.422822	0.588687	1.18476	0.625779	0.960964	1.79962	0.668647	0.863959	1.1222	0.570273	0.529278	1.1992	1.70233	0.687657	0.887529	1.12732	0.945519	0.402141	0.765321	0.794969	0.652786	1.24372	0.434837	0.299106	1.52953	1.40559	0.797699	1.15572	0.825606	1.19268	0.703417	0.661885
nRPLC_439.3792_11.1	1.03254	50992.4	0.689407	0.435557	1.86541	NA	0.839368	1.00809	0.15676	2.11678	0.921755	0.659456	NA	1.15029	0.246617	0.593057	1.08615	0.221239	0.615019	1.1626	0.599813	0.698291	0.573205	0.712263	0.732323	0.613608	1.09455	0.96579	0.866363	0.453863	0.970297	0.25638	0.681403	0.314062	1.32793	0.519959	0.66404	0.560526	0.818877	0.471031	0.881796	0.823735	0.653052	0.0172187	0.513679	0.872331	0.191684	0.10109	0.442683
nRPLC_307.2644_11	1.06652	1.21085e+06	1.12637	1.04476	0.490778	NA	1.90407	1.73425	0.629304	1.57892	1.53582	1.36185	NA	0.563015	0.525265	0.374411	1.17579	0.404995	1.03064	1.2665	0.597333	0.880528	1.35889	0.652494	1.13001	1.39244	0.620202	0.328275	0.970787	0.510245	2.17099	1.00833	1.02169	0.470468	1.004	0.918661	0.984307	0.938725	0.477613	0.445764	0.97933	1.16065	1.05984	0.44771	1.09329	1.2129	1.65928	0.83741	0.350528
nRPLC_455.2472_11	1.24786	242754	0.871922	0.325749	1.78189	NA	0.510369	0.905312	0.221321	0.793241	1.2033	0.838409	NA	0.639032	1.43451	1.31628	0.361092	0.393335	0.913353	0.734306	0.522828	0.633786	0.57049	1.755	0.736479	0.835442	0.780194	0.481354	0.952552	0.684245	0.317252	1.28437	0.618759	1.01707	0.986154	0.541594	1.8914	0.839594	1.35896	0.310052	1.04277	1.03003	1.11635	0.420527	0.599192	0.260445	0.57316	1.57206	0.563943
nRPLC_269.2487_11	1.21595	707187	1.18586	0.196527	0.0205795	NA	1.60828	1.35731	0.317939	1.42835	1.10243	1.04173	NA	0.533779	0.75814	0.373425	0.978791	0.663798	0.763246	1.07095	0.550997	0.859743	1.03868	0.695331	0.943993	1.61559	0.819909	0.696184	1.03717	0.620135	2.09643	0.999772	1.57522	0.820471	0.91655	1.22555	0.812892	0.957066	0.429598	0.203149	0.690304	0.900827	0.721633	0.588486	1.20572	1.09783	1.1509	0.672836	0.746417
nRPLC_723.5955_11	1.2387	1.48399e+06	1.124	1.32398	0.150702	NA	1.61361	0.689341	0.171451	1.87088	1.96489	0.454417	NA	0.46378	0.582134	0.218054	0.621883	0.802383	1.10987	0.688602	0.826703	0.836587	0.632835	0.897475	1.17854	1.67611	2.0818	1.90301	1.30841	0.946347	0.670652	1.97578	1.84189	1.03869	0.827698	1.27292	0.564562	1.54991	0.822712	0.868858	0.398299	1.46609	1.10802	1.33016	0.369095	0.610864	0.900434	1.17815	1.60652
nRPLC_355.2852_11	1.19702	24062.8	0.856513	1.15809	0.438326	NA	1.39409	0.386877	0.707312	1.37244	0.497883	0.918974	NA	0.65925	1.17015	0.59651	1.26524	0.277982	0.688598	0.496711	0.777595	0.924146	0.938309	1.14182	1.27976	0.67528	1.01515	0.60762	0.238441	0.439815	0.999801	1.04159	0.187651	0.659502	1.44445	0.671324	0.4372	0.384532	0.86674	0.70903	0.11999	0.727667	1.20918	0.17094	0.863806	0.21597	0.848186	0.575476	0.443144
nRPLC_489.3582_11	0.999155	587391	0.313863	0.332897	1.06551	NA	0.354111	0.464524	0.146167	0.752819	0.346913	0.201746	NA	0.489928	0.246195	0.27984	0.71498	0.265519	0.394683	0.127986	0.266636	0.255886	0.360958	0.488102	0.487474	0.350397	0.386628	0.714424	0.422942	0.477862	0.201796	0.332653	0.398939	0.436585	0.494269	0.279844	0.355632	0.128633	0.246081	0.170346	0.520246	0.417798	0.524137	0.343409	0.198325	0.389603	0.443953	0.251295	0.130941
nRPLC_443.3164_11	1.14673	449905	0.311254	0.292765	1.20758	NA	0.305585	0.25993	0.148674	0.621056	0.353048	0.183305	NA	0.56749	0.339159	0.222104	0.478187	0.302522	0.273867	0.162675	0.230543	0.347253	0.419677	0.512757	0.358824	0.348691	0.388681	0.550267	0.0645264	0.290636	0.031654	0.506316	0.190305	0.649644	0.564417	0.272986	0.144856	0.291455	0.360777	0.182259	0.126772	0.439505	0.536881	0.231097	0.283757	0.289081	0.261346	0.137066	0.136251
nRPLC_331.2644_10.9	1.11004	1.04389e+06	1.02475	0.721674	0.0461249	NA	1.72294	1.4998	0.538564	1.31824	1.49102	1.10932	NA	0.703161	0.589022	0.283115	0.518111	0.484026	0.740573	0.981579	0.56674	0.981904	1.12986	0.661569	1.00241	0.962975	0.739564	0.293035	0.879693	0.424672	1.53757	1.35796	0.847258	0.246615	0.767688	0.488633	0.815702	0.653083	0.497196	0.411777	1.24963	1.12745	0.862176	0.0853048	1.07643	0.938505	1.4262	0.683179	0.397937
nRPLC_355.2643_10.9	1.20771	57982.6	0.653622	0.158872	0.538489	NA	0.855525	0.584163	0.573997	0.967338	1.07406	0.661741	NA	0.401827	0.564047	0.3021	1.04602	0.456788	0.589075	0.931634	0.622915	0.468168	1.17214	0.499609	0.254525	0.603776	0.812856	0.239551	0.710665	0.503889	0.975814	1.76206	0.933784	1.51091	0.918857	0.769064	0.609493	0.564227	0.57187	0.227113	0.989595	0.790948	0.947009	0.0742779	0.882805	0.506567	1.1328	1.19641	0.516998
nRPLC_415.3217_10.9	1.24656	56493.1	0.88373	1.27816	1.3001	NA	0.752138	1.38415	0.510442	1.32604	1.12974	0.958098	NA	1.1623	0.939215	0.290718	0.432812	0.636159	0.723567	1.08434	0.585873	0.512008	0.609008	1.09519	0.983865	0.741572	0.669009	1.15312	0.664342	0.968242	0.334812	0.844478	0.885966	0.882071	0.262417	0.809214	0.515779	0.407444	0.848345	0.929079	1.59277	0.571626	0.45111	0.721777	0.540275	0.575999	1.01519	1.03453	0.564606
nRPLC_431.3164_10.9	1.21716	89404.4	0.310259	0.339429	1.5053	NA	0.570453	0.403285	0.0891059	0.815094	0.315138	0.293057	NA	0.897394	0.28343	0.251381	0.579335	0.277977	0.265344	0.19026	0.278375	0.54695	0.388732	0.614864	0.529947	0.260225	0.558812	0.739393	0.328143	0.317371	0.49829	1.15987	0.241342	0.562805	0.438721	0.302846	0.174641	0.294233	0.968934	0.182202	0.232072	0.364326	0.372854	0.160537	0.264819	0.323162	0.297861	0.1144	0.174387
nRPLC_439.3427_10.9	1.09812	328267	0.585195	0.386238	1.52961	NA	0.564096	0.659813	0.355375	1.28535	0.774118	0.397642	NA	0.816711	0.286715	0.424606	0.640988	0.16206	0.446798	0.866766	0.509944	0.605007	0.644	0.649749	0.633984	0.277679	0.547384	0.676798	0.506203	0.360005	1.2548	0.404624	0.449757	0.296104	1.19856	0.539011	0.579165	0.0846086	0.532002	0.496195	0.552513	0.300614	0.50523	0.0106125	0.338772	0.585522	0.272588	0.261321	0.315289
nRPLC_585.486_10.8	1.02291	180824	1.06035	1.26307	0.300569	NA	2.07606	1.71434	0.0637716	0.592844	1.47591	0.401199	NA	0.344378	0.666013	0.843161	1.00896	0.988216	0.675274	0.653431	0.503922	0.746509	0.943361	0.561876	0.66901	0.863196	0.511471	0.257497	0.881435	0.438986	2.30531	1.0906	0.466784	0.332518	0.451802	0.457401	0.852007	0.596002	0.131835	0.618566	1.06355	0.35231	0.37869	0.714594	0.734821	0.728126	0.942873	0.859962	0.476099
nRPLC_385.332_10.8	1.35033	19673.1	0.803814	0.225546	1.35933	NA	2.03847	0.5586	2.11005	1.76181	0.644987	0.533777	NA	0.753515	0.592084	0.990709	0.990113	0.561936	1.23827	1.1904	0.57243	0.880457	0.824939	0.745229	1.37797	0.686091	0.406655	0.671402	1.04763	1.45228	1.69501	0.613794	2.14214	0.677599	0.345747	1.45574	0.332151	0.551182	1.69016	1.42339	0.431269	0.418024	0.97672	0.0794089	2.66712	1.89748	0.4277	0.66259	0.68891
nRPLC_417.3009_10.8	1.16515	170874	0.332327	0.336235	1.34681	NA	0.432167	0.396612	0.309237	0.810909	0.289887	0.279884	NA	0.740765	0.239101	0.309824	0.636249	0.241752	0.42772	0.328426	0.223153	0.468141	0.540851	0.620562	0.64944	0.199591	0.279584	0.430568	0.182146	0.391573	0.190289	0.384724	0.244187	0.604492	0.529548	0.367837	0.164655	0.234973	0.553834	0.134969	0.0979752	0.305032	0.401829	0.229265	0.375835	0.382161	0.295664	0.230567	0.268104
nRPLC_305.2486_10.7	0.948428	1.58567e+06	0.737011	0.682533	0.450969	NA	1.20073	1.09096	0.545742	1.09346	1.47133	1.03348	NA	0.711715	0.649027	0.142141	0.312889	0.602037	0.839835	1.07687	0.486973	0.736852	1.15003	0.599835	0.864979	0.795501	0.435959	0.368234	0.817787	0.299226	1.25646	1.00072	0.700551	0.392998	0.671163	0.671144	0.313273	0.659489	0.374646	0.356202	1.45242	0.739382	0.92007	0.269928	1.19833	0.604154	1.33958	0.487381	0.304111
nRPLC_461.3269_10.7	1.20189	279538	0.452924	0.485931	1.58419	NA	0.527735	0.63315	0.313108	1.17371	0.48838	0.278709	NA	0.851736	0.400494	0.314313	0.780621	0.263853	0.471021	0.373578	0.324268	0.432073	0.510719	0.517562	0.752042	0.445814	0.556254	0.712329	0.497737	0.625773	0.401199	0.913399	0.383203	0.326293	0.73007	0.376555	0.319111	0.213234	0.909272	0.265163	0.828155	0.386827	0.557423	0.455781	0.431212	0.500305	0.40022	0.305368	0.310995
nRPLC_507.3686_10.6	1.20545	127955	0.494501	0.513685	1.34864	NA	0.648191	0.910721	0.270496	1.16638	0.445605	0.144372	NA	0.570116	0.478965	0.419039	0.758433	0.266515	0.646596	0.467009	0.197482	0.5524	0.451032	0.30467	1.06901	0.596316	0.740408	0.644344	0.58247	0.606597	0.528919	0.845067	0.417481	0.259115	0.630133	0.26142	0.319773	0.195052	0.812902	0.35292	0.771195	0.264801	0.523069	0.547862	0.342338	0.683496	0.36155	0.419093	0.259286
nRPLC_508.3404_10.6	1.0837	142126	0.91804	0.325186	1.08598	NA	1.04014	0.909764	0.687543	1.66902	1.09806	0.880826	NA	0.702518	0.638264	0.702872	1.21304	0.980145	0.555877	0.763544	0.729883	1.03389	0.456122	0.514369	1.48122	1.50351	1.68738	0.551814	0.90134	0.427562	0.780133	1.06995	2.26408	0.918533	1.01293	0.400929	1.13984	0.733965	0.545137	0.781569	1.78691	0.950434	0.57751	0.275605	0.910616	1.01702	1.22527	0.544072	1.51112
nRPLC_489.3582_10.6	1.129	178993	0.400399	0.293176	0.548763	NA	0.886798	0.504808	0.24473	0.16109	0.395325	0.190788	NA	0.607689	0.233917	0.178308	0.359517	0.096664	0.401256	0.21072	0.144883	0.190395	0.434728	0.179078	0.244863	0.131899	0.268055	0.29303	0.273738	0.252089	0.142849	0.75441	0.13621	0.766802	0.734649	0.329398	0.235587	0.121187	0.520944	0.4174	0.0830091	0.266569	0.476937	1.30502	0.23728	0.283477	0.455167	0.186758	0.372753
nRPLC_609.5098_10.5	0.929147	362611	0.838731	0.635172	0.636739	NA	1.31568	0.578661	0.115397	1.16535	1.28247	0.234958	NA	0.319565	0.394896	0.417998	0.396798	0.475144	0.63147	0.787572	0.386887	0.564338	1.09105	0.51516	0.911058	1.19056	1.09391	1.38559	0.870799	0.784557	0.72244	1.14567	1.40419	0.746389	0.641272	0.925243	0.430232	0.863819	0.739743	0.519442	0.296465	1.1876	0.712938	0.178198	1.0315	0.753176	0.606906	0.682669	1.0141
nRPLC_327.2538_10.5	1.28924	20167.8	0.94328	1.68313	1.09186	NA	1.06997	0.67714	1.02594	1.99542	0.300511	0.795436	NA	1.12645	0.473045	0.722994	0.705761	0.553557	0.738614	0.608867	1.19007	0.428092	0.566666	1.13261	0.919257	1.05818	0.932061	0.62704	1.31639	0.867171	0.433529	0.87351	1.1609	1.13734	1.66169	0.756763	1.01051	0.592163	2.14098	1.62733	1.35455	0.563167	1.21939	0.681897	1.00747	0.444091	0.53681	1.40666	0.729379
nRPLC_433.3323_10.5	1.14974	29621.7	0.73044	0.616494	1.23784	NA	0.341009	0.405206	0.648326	0.638378	0.62276	0.560744	NA	0.842538	0.754179	0.57706	0.479939	0.503857	1.15608	0.98802	0.735277	0.918993	0.420705	0.467818	0.747087	1.17307	0.663658	1.10116	1.46807	0.760528	0.270471	1.42414	0.572855	0.795808	0.542119	0.882363	0.893255	0.921054	0.552865	0.915984	0.186283	2.13856	0.772748	0.670299	0.978581	0.538209	0.299532	0.79365	0.676064
nRPLC_312.2546_10.4	1.24318	11929.4	0.901191	0.185228	0.575121	NA	1.74065	0.822194	0.266589	2.02934	1.03426	1.00741	NA	1.12846	0.683245	0.354017	0.618052	0.460797	1.04852	1.06012	1.04083	0.51514	0.391907	0.631169	0.888211	0.833994	1.09547	0.993896	0.797803	1.27439	0.852202	1.22326	0.969937	0.623567	1.33239	0.645205	0.335791	0.80729	0.78767	0.38183	0.352071	1.93905	1.18062	0.144878	0.790296	1.62967	1.80057	1.10865	1.40815
nRPLC_323.2592_10.4	0.957763	31136.2	0.67293	0.191826	0.692885	NA	0.552179	1.45227	0.0502778	0.974563	1.09032	0.61534	NA	0.74154	0.787807	0.53302	0.796191	0.470421	0.759084	1.04926	0.564268	1.23414	1.0938	0.419513	0.788222	0.792147	0.680307	0.368458	0.609348	1.06014	1.2281	0.542688	0.864081	0.603761	0.197712	1.08921	0.762475	0.962925	0.639826	0.63161	0.8665	1.26984	0.800793	0.382832	0.651899	0.414564	0.974086	0.543086	0.618907
[truncated: 11,640 more rows]
[truncated: 47 more columns]

## Sheet: S5_VarianceDecomp
Variables	random_Subject	random_Residual	fix_Days	fix_A1C	fix_SSPG	fix_FPG	dt	ICC
AG	0.0854061	0.881341	1.24108	0.433889	0.0167647	4.91293	ClinicLabs	8.83438
ALB	0.558941	0.339954	2.05785	0.296838	0.0899902	1.58873	ClinicLabs	62.1809
ALCRU	0.430725	0.453074	2.03722	0.137876	0.0209445	0.80901	ClinicLabs	48.7356
[truncated: 12,372 more rows]

## Sheet: S6_IndScore
Top_Selected	Median_IndScore	Mean_IndScore	Cytokines %	ClinicLabs %	Metabolites %	Transcripts %	Proteins %	Gut_Microbes %	Gut_MicrobialGenes %	Nasal_Microbes %	Nasal_MicrobialGenes %
[truncated: 100 more rows]

[truncated: 34 more sheets: S7_TimeAssoc., S8_SSPGassoc., S9_ISIRassoc., S10_RVI_AUC, S11_RVI_pathways, S12_RVI_clusters, S13_RVI_IR, S14_RVI_IS, S15_RVI_IR_pathways, S16_RVI_IS_pathways, S17_RVI_EE, S18__RVI_EL, S19__RVI_RE, S20_Imz_AUC, S21_Imz_pathways, S22_Imz_clusters, S23_Imz_EE, S24_Imz_EL, S25_Imz_RE, S26_immune_panel …]
