# Supplementary material for: Longitudinal multi-omics of host–microbe dynamics in prediabetes
Source: Nature. 2019 May 29;569(7758):663–71. doi: 10.1038/s41586-019-1236-x (PMC6666404; doi:10.1038/s41586-019-1236-x)
Supplement: Supplementary file 4 — Multi-omic within-individual correlations among molecules in each ome (except microbiome to microbiome) at healthy baselines (IR=215, IS=238, all=624 including baselines from IR/IS undetermined individuals). Pearson correlation coefficient r, the p-value, 95% confidence intervals (CI) and FDR corrected p-values are listed. IS associations are listed first followed by IR associations. Significant associations (FDR 5%) at either group are listed. The p-value for linear mixed model and its interaction term to test IR/IS difference was also listed for each comparison. [file 41586_2019_1236_MOESM4_ESM.xlsx]

## Sheet: SupplTable30_Within_Subject_Ass
cor_char	cor_r	cor_p	CI_left	CI_right	adj.p	cor_char2	cor_r	cor_p	CI_left	CI_right	adj.p	Sig_num	LMM.p.value	Interaction.p.value	Comparison Type
IL17F vs FASL	0.198016	0.0086192	0.0503022	0.337253	0.0144494	IL17F vs FASL	0.428014	3.46e-09	0.297833	0.542566	1.07e-08	2	1.25e-05	0.467515	Cytokines
IL17F vs TGFA	0.902021	5.15e-65	0.869892	0.926528	1.62e-62	IL17F vs TGFA	0.461172	1.34e-10	0.335024	0.571078	4.86e-10	2	0	0.105863	Cytokines
IL17F vs MIP1A	0.222586	0.00306966	0.0759071	0.359837	0.00547546	IL17F vs MIP1A	0.568118	2.41e-16	0.457716	0.661267	1.38e-15	2	3.14e-06	0.165344	Cytokines
IL17F vs SDF1A	0.320584	1.52e-05	0.179993	0.44834	3.71e-05	IL17F vs SDF1A	0.608139	4.44e-19	0.504736	0.694339	3.01e-18	2	8.98e-10	0.00215617	Cytokines
IL17F vs IL27	0.149101	0.0489173	-0.000101178	0.29181	0.0714306	IL17F vs IL27	0.534259	2.65e-14	0.418411	0.633002	1.31e-13	1	0.000226129	0.906138	Cytokines
IL17F vs LIF	0.0848328	0.264335	-0.0651926	0.231108	0.320012	IL17F vs LIF	0.172705	0.0222831	0.0241269	0.313819	0.0321905	1	0.0337869	0.860856	Cytokines
IL17F vs IL4	0.216851	0.00394551	0.0699123	0.354579	0.00689552	IL17F vs IL4	0.435204	1.76e-09	0.305864	0.548771	5.63e-09	2	9.08e-06	0.113171	Cytokines
IL17F vs IL5	0.134035	0.0769939	-0.0154745	0.277682	0.107689	IL17F vs IL5	0.30693	3.61e-05	0.1653	0.436157	7.53e-05	1	0.00476558	0.332221	Cytokines
IL17F vs IP10	0.165791	0.02833	0.0170113	0.307387	0.0431685	IL17F vs IP10	0.322243	1.37e-05	0.181783	0.449817	3e-05	2	0.00111343	0.205697	Cytokines
IL17F vs IL6	0.0803455	0.290528	-0.0696902	0.226827	0.347275	IL17F vs IL6	0.471635	4.46e-11	0.346841	0.58002	1.7e-10	1	0.0155971	0.364485	Cytokines
IL17F vs IL7	0.0133224	0.861093	-0.136149	0.1622	0.887855	IL17F vs IL7	0.224123	0.00286703	0.0775148	0.361244	0.00467375	1	0.516155	0.4886	Cytokines
IL17F vs IL8	0.257575	0.000579073	0.112706	0.391721	0.00115387	IL17F vs IL8	0.483251	1.26e-11	0.360008	0.589918	5.03e-11	2	4.76e-08	0.241341	Cytokines
IL17F vs IL10	0.175725	0.0200132	0.0272394	0.316624	0.0315901	IL17F vs IL10	0.503795	1.19e-12	0.383415	0.607344	5.1e-12	2	8.12e-05	0.184414	Cytokines
IL17F vs IFNB	0.92833	2.94e-76	0.904395	0.946442	5.57e-73	IL17F vs IFNB	0.533471	2.94e-14	0.417502	0.632341	1.44e-13	2	0	2.23e-10	Cytokines
IL17F vs EOTAXIN	-0.0110526	0.884578	-0.159989	0.138376	0.906633	IL17F vs EOTAXIN	0.16333	0.0307966	0.0144826	0.305095	0.043721	1	0.857837	0.501795	Cytokines
IL17F vs IL12P70	0.112031	0.139927	-0.0378009	0.256937	0.181483	IL17F vs IL12P70	0.387984	1.13e-07	0.253456	0.50779	3.04e-07	1	0.00478843	0.991059	Cytokines
IL17F vs IL13	0.184738	0.0143871	0.0365455	0.324981	0.0233528	IL17F vs IL13	0.473367	3.7e-11	0.348801	0.581498	1.42e-10	2	6.57e-05	0.423853	Cytokines
IL17F vs IL17A	0.085967	0.257978	-0.0640548	0.232189	0.313319	IL17F vs IL17A	0.262766	0.000442922	0.1182	0.396424	0.000805351	1	0.0510726	0.972299	Cytokines
IL17F vs IL31	0.0601631	0.429005	-0.0898436	0.207501	0.491741	IL17F vs IL31	0.323598	1.25e-05	0.183245	0.451023	2.76e-05	1	0.0827133	0.427887	Cytokines
IL17F vs IL1RA	0.148213	0.0502955	-0.00100994	0.290978	0.0733298	IL17F vs IL1RA	0.207298	0.00591217	0.0599524	0.345803	0.00920915	1	0.00837564	0.0229734	Cytokines
IL17F vs SCF	0.0749773	0.324066	-0.0750627	0.221697	0.382289	IL17F vs SCF	0.434382	1.9e-09	0.304945	0.548062	6.04e-09	1	0.00923943	0.820553	Cytokines
IL17F vs RANTES	0.107045	0.158548	-0.0428399	0.252217	0.203263	IL17F vs RANTES	0.342118	3.59e-06	0.203295	0.467458	8.41e-06	1	0.00625217	0.80075	Cytokines
IL17F vs IFNG	0.417844	8.75e-09	0.286505	0.533768	2.95e-08	IL17F vs IFNG	0.550946	2.79e-15	0.437728	0.646965	1.49e-14	2	0	0.00214431	Cytokines
IL17F vs TNFA	0.116282	0.125411	-0.033499	0.260955	0.164803	IL17F vs TNFA	0.3491	2.19e-06	0.210884	0.473631	5.22e-06	1	0.00523518	0.789665	Cytokines
IL17F vs HGF	0.140212	0.0642145	-0.00918055	0.283482	0.0909834	IL17F vs HGF	0.245696	0.00104789	0.100167	0.380932	0.00182633	1	0.00592149	0.283707	Cytokines
IL17F vs MIP1B	0.248576	0.000909895	0.103203	0.383551	0.00174504	IL17F vs MIP1B	0.605042	7.46e-19	0.501076	0.691793	4.98e-18	2	5.6e-08	0.25522	Cytokines
IL17F vs IFNA	0.244308	0.00112101	0.0987061	0.379669	0.00212407	IL17F vs IFNA	0.540186	1.21e-14	0.42526	0.637969	6.18e-14	2	2.42e-07	0.124221	Cytokines
IL17F vs TGFB	0.089747	0.237556	-0.0602601	0.23579	0.291889	IL17F vs TGFB	0.43373	2.02e-09	0.304216	0.5475	6.4e-09	1	0.00622445	0.74173	Cytokines
IL17F vs MCP1	0.0310114	0.683714	-0.118738	0.179382	0.73377	IL17F vs MCP1	0.198452	0.00847109	0.0507542	0.337654	0.0128872	1	0.2982	0.91392	Cytokines
IL17F vs IL9	0.144808	0.0558774	-0.00448934	0.28779	0.080231	IL17F vs IL9	0.465794	8.27e-11	0.340239	0.575032	3.07e-10	1	0.000449716	0.627079	Cytokines
IL17F vs VEGFD	0.0664694	0.382133	-0.0835595	0.213552	0.443593	IL17F vs VEGFD	0.188301	0.0125781	0.0402306	0.328278	0.0186405	1	0.1296	0.436153	Cytokines
IL17F vs TNFB	0.238962	0.00144862	0.0930804	0.374799	0.00269355	IL17F vs TNFB	0.508271	6.95e-13	0.388535	0.611127	3.03e-12	2	1.34e-07	0.787193	Cytokines
IL17F vs NGF	0.211355	0.00498934	0.0641789	0.349533	0.00863996	IL17F vs NGF	0.437445	1.42e-09	0.308372	0.550703	4.64e-09	2	2.59e-05	0.076458	Cytokines
IL17F vs BDNF	0.0627666	0.409265	-0.0872507	0.21	0.471615	IL17F vs BDNF	0.30184	4.92e-05	0.159838	0.431603	0.00010078	1	0.150231	0.858722	Cytokines
IL17F vs TRAIL	0.293949	7.87e-05	0.151389	0.424531	0.000176134	IL17F vs TRAIL	0.622582	3.65e-20	0.521857	0.706186	2.58e-19	2	1.59e-08	0.00531728	Cytokines
IL17F vs GCSF	0.174485	0.0209203	0.0259604	0.315472	0.0328697	IL17F vs GCSF	0.44976	4.26e-10	0.322179	0.561295	1.49e-09	2	8.79e-05	0.705997	Cytokines
IL17F vs GROA	0.172637	0.0223371	0.0240563	0.313756	0.0347936	IL17F vs GROA	0.514472	3.27e-13	0.395641	0.616361	1.49e-12	2	8.8e-05	0.303301	Cytokines
IL17F vs IL1A	0.288624	0.000107269	0.145698	0.419749	0.000237246	IL17F vs IL1A	0.604986	7.53e-19	0.501008	0.691746	5.01e-18	2	2.65e-09	0.0484242	Cytokines
IL17F vs IL23	0.171786	0.0230171	0.0231795	0.312964	0.0356473	IL17F vs IL23	0.411544	1.53e-08	0.279506	0.528305	4.49e-08	2	0.000208005	0.284523	Cytokines
IL17F vs IL12P40	0.317181	1.9e-05	0.176326	0.445308	4.56e-05	IL17F vs IL12P40	0.323978	1.22e-05	0.183655	0.45136	2.7e-05	2	5.02e-07	0.000260804	Cytokines
IL17F vs IL15	0.124053	0.101918	-0.0256217	0.268287	0.137859	IL17F vs IL15	0.433869	2e-09	0.304372	0.54762	6.32e-09	1	0.00202297	0.352751	Cytokines
IL17F vs IL18	0.477287	2.42e-11	0.353241	0.58484	1.03e-10	IL17F vs IL18	0.531259	3.92e-14	0.414949	0.630484	1.89e-13	2	0	8.18e-05	Cytokines
IL17F vs MCSF	0.23171	0.00203304	0.0854639	0.368181	0.00372166	IL17F vs MCSF	0.480281	1.74e-11	0.356637	0.58739	6.93e-11	2	6.13e-07	0.306061	Cytokines
IL17F vs MCP3	0.142374	0.0601742	-0.00697477	0.285509	0.0858141	IL17F vs MCP3	0.292382	8.63e-05	0.149713	0.423124	0.000171184	1	0.00266765	0.509542	Cytokines
IL17F vs MIG	0.121087	0.110438	-0.0286308	0.265491	0.147569	IL17F vs MIG	0.261338	0.000477069	0.116688	0.395132	0.000859997	1	0.0164843	0.246732	Cytokines
IL17F vs RESISTIN	0.347477	2.46e-06	0.209118	0.472197	6.53e-06	IL17F vs RESISTIN	0.389269	1.01e-07	0.254871	0.508912	2.75e-07	2	4.01e-12	2.49e-05	Cytokines
IL17F vs IL21	0.212143	0.00482588	0.0650004	0.350257	0.00837225	IL17F vs IL21	0.576132	7.31e-17	0.467082	0.667919	4.29e-16	2	4.68e-06	0.252648	Cytokines
IL17F vs ICAM1	0.0281235	0.711795	-0.121587	0.176583	0.759596	IL17F vs ICAM1	0.262624	0.00044622	0.118049	0.396296	0.00080979	1	0.509048	0.291051	Cytokines
IL17F vs FGFB	0.241577	0.0012788	0.0958305	0.377182	0.0024014	IL17F vs FGFB	0.532086	3.52e-14	0.415904	0.631179	1.71e-13	2	1.94e-07	0.413197	Cytokines
IL17F vs PDGFBB	0.0960818	0.205921	-0.053891	0.241816	0.257197	IL17F vs PDGFBB	0.213617	0.00453294	0.0665376	0.351611	0.00719109	1	0.110787	0.604777	Cytokines
IL17F vs VEGF	0.342293	3.54e-06	0.203484	0.467612	9.29e-06	IL17F vs VEGF	0.611705	2.42e-19	0.508955	0.697268	1.67e-18	2	4.56e-12	0.00364591	Cytokines
IL17F vs CD40L	0.795847	1.53e-39	0.733776	0.844742	4.39e-38	IL17F vs CD40L	0.313108	2.45e-05	0.17194	0.441675	5.24e-05	2	0	0	Cytokines
FASL vs TGFA	0.176494	0.0194688	0.0280316	0.317338	0.0309114	FASL vs TGFA	0.506473	8.63e-13	0.386477	0.609608	3.75e-12	2	6.65e-06	5.54e-07	Cytokines
FASL vs MIP1A	0.495667	3.08e-12	0.374136	0.600461	1.39e-11	FASL vs MIP1A	0.371344	4.21e-07	0.235174	0.493218	1.07e-06	2	0	0.00530936	Cytokines
FASL vs SDF1A	0.688607	6.22e-26	0.601172	0.759751	6.29e-25	FASL vs SDF1A	0.605829	6.54e-19	0.502005	0.69244	4.4e-18	2	0	5.76e-09	Cytokines
FASL vs IL27	0.808808	9.65e-42	0.750129	0.85485	3.51e-40	FASL vs IL27	0.762694	1.43e-34	0.69227	0.818728	2.07e-33	2	0	9.65e-06	Cytokines
FASL vs LIF	0.206503	0.0061101	0.0591241	0.345071	0.0103718	FASL vs LIF	0.219516	0.00351384	0.0726966	0.357023	0.00564063	2	5.43e-11	0.574401	Cytokines
FASL vs IL1B	0.0129743	0.864687	-0.13649	0.161861	0.89059	FASL vs IL1B	0.223006	0.00301315	0.0763455	0.36022	0.00488249	1	0.00438361	0.00505402	Cytokines
FASL vs IL2	0.271557	0.0002778	0.127524	0.404373	0.00056976	FASL vs IL2	-0.380604	2.04e-07	-0.501335	-0.245335	5.37e-07	2	0.784732	3.18e-11	Cytokines
FASL vs IL4	0.827375	3.32e-45	0.773682	0.869269	1.65e-43	FASL vs IL4	0.672601	2.13e-24	0.581784	0.746853	1.89e-23	2	0	6.91e-07	Cytokines
FASL vs IL5	0.426125	4.12e-09	0.295726	0.540934	1.43e-08	FASL vs IL5	0.00107687	0.988715	-0.148147	0.150253	0.990811	1	7.77e-15	3.04e-07	Cytokines
FASL vs IP10	0.717587	5.57e-29	0.636537	0.78296	6.89e-28	FASL vs IP10	0.367941	5.46e-07	0.231447	0.490229	1.37e-06	2	0	5.46e-11	Cytokines
FASL vs IL6	0.778807	7.05e-37	0.712384	0.8314	1.59e-35	FASL vs IL6	0.801315	1.89e-40	0.740666	0.84901	4.02e-39	2	0	0.00557442	Cytokines
FASL vs IL7	0.358854	1.08e-06	0.221514	0.482235	3e-06	FASL vs IL7	0.171887	0.0229354	0.0232837	0.313059	0.0329566	2	1.17e-11	0.333637	Cytokines
FASL vs IL8	0.902772	2.74e-65	0.870872	0.927098	1.04e-62	FASL vs IL8	0.742267	6.8e-32	0.666926	0.802584	8.63e-31	2	0	0.0103527	Cytokines
FASL vs IL10	0.74742	1.52e-32	0.673303	0.806665	2.5e-31	FASL vs IL10	0.479353	1.93e-11	0.355583	0.586599	7.61e-11	2	0	3.74e-11	Cytokines
FASL vs IL12P70	0.571193	1.53e-16	0.461306	0.663821	9.31e-16	FASL vs IL12P70	0.523987	9.97e-14	0.406572	0.624374	4.68e-13	2	0	0.442719	Cytokines
FASL vs IL13	0.86188	6.74e-53	0.81785	0.895877	6.38e-51	FASL vs IL13	0.723787	1.11e-29	0.644148	0.787903	1.27e-28	2	0	4.5e-10	Cytokines
FASL vs IL17A	0.223721	0.00291881	0.0770943	0.360876	0.00523174	FASL vs IL17A	0.061407	0.419505	-0.088605	0.208695	0.468844	1	0.000495292	0.72051	Cytokines
FASL vs IL31	0.634048	4.57e-21	0.535507	0.715556	3.65e-20	FASL vs IL31	0.704796	1.37e-27	0.620885	0.772738	1.45e-26	2	0	4.22e-06	Cytokines
FASL vs IL1RA	0.252732	0.000739978	0.107589	0.387327	0.00143665	FASL vs IL1RA	0.230027	0.00219621	0.0836989	0.366644	0.00363345	2	4.57e-11	0.000411987	Cytokines
FASL vs SCF	0.492971	4.2e-12	0.371063	0.598175	1.87e-11	FASL vs SCF	0.307326	3.52e-05	0.165724	0.436511	7.36e-05	2	0	0.00610779	Cytokines
FASL vs RANTES	0.614267	1.56e-19	0.51199	0.699371	1.15e-18	FASL vs RANTES	0.545365	6.01e-15	0.431256	0.642302	3.11e-14	2	0	0.0661539	Cytokines
FASL vs IFNG	0.764905	7.09e-35	0.695024	0.82047	1.27e-33	FASL vs IFNG	0.803654	7.58e-41	0.743617	0.850834	1.75e-39	2	0	0.42841	Cytokines
FASL vs GMCSF	0.393424	7.2e-08	0.259454	0.512539	2.25e-07	FASL vs GMCSF	0.150571	0.0467066	0.00140263	0.293185	0.0637705	1	3.47e-08	2.83e-05	Cytokines
FASL vs TNFA	0.130344	0.0855652	-0.0192306	0.274211	0.118105	FASL vs TNFA	0.442	9.15e-10	0.313473	0.554625	3.06e-09	1	2.06e-07	0.0143522	Cytokines
FASL vs MIP1B	0.456277	2.21e-10	0.329508	0.566885	8.73e-10	FASL vs MIP1B	0.504386	1.11e-12	0.384091	0.607844	4.77e-12	2	0	0.0180466	Cytokines
FASL vs IFNA	0.743678	4.53e-32	0.668671	0.803702	7.07e-31	FASL vs IFNA	0.57359	1.07e-16	0.464107	0.66581	6.2e-16	2	0	1.76e-08	Cytokines
FASL vs TGFB	0.347231	2.5e-06	0.208851	0.47198	6.64e-06	FASL vs TGFB	0.414997	1.13e-08	0.283341	0.5313	3.35e-08	2	0	0.481054	Cytokines
FASL vs IL9	0.825992	6.21e-45	0.771922	0.868197	2.94e-43	FASL vs IL9	0.851014	2.88e-50	0.803885	0.887524	1.36e-48	2	0	1.29e-05	Cytokines
FASL vs VEGFD	0.288075	0.000110711	0.145111	0.419255	0.000244573	FASL vs VEGFD	0.0688593	0.365216	-0.0811749	0.215842	0.413052	1	0.000203457	0.000251781	Cytokines
FASL vs TNFB	0.864846	1.18e-53	0.82167	0.898153	1.17e-51	FASL vs TNFB	0.879922	8.39e-58	0.841151	0.909693	9.92e-56	2	0	3.6e-07	Cytokines
FASL vs NGF	0.731381	1.44e-30	0.653491	0.793944	2.04e-29	FASL vs NGF	0.644297	6.62e-22	0.547752	0.723909	5.15e-21	2	0	1.11e-12	Cytokines
FASL vs TRAIL	0.571155	1.54e-16	0.461262	0.66379	9.33e-16	FASL vs TRAIL	0.578444	5.15e-17	0.469789	0.669835	3.05e-16	2	0	9.53e-06	Cytokines
FASL vs GCSF	0.709534	4.27e-28	0.626675	0.776529	4.9e-27	FASL vs GCSF	0.654839	8.4e-23	0.56039	0.732475	6.85e-22	2	0	0.144342	Cytokines
FASL vs GROA	0.726792	4.97e-30	0.647843	0.790295	6.58e-29	FASL vs GROA	0.712079	2.26e-28	0.629789	0.778563	2.44e-27	2	0	5.09e-09	Cytokines
FASL vs IL1A	0.600268	1.64e-18	0.495439	0.687863	1.13e-17	FASL vs IL1A	0.580676	3.66e-17	0.472403	0.671684	2.2e-16	2	0	0.000304854	Cytokines
FASL vs IL23	0.766171	4.72e-35	0.696601	0.821467	8.67e-34	FASL vs IL23	0.87565	1.42e-56	0.835622	0.906428	1.28e-54	2	0	0.000251128	Cytokines
FASL vs IL12P40	0.43628	1.59e-09	0.307067	0.549698	5.78e-09	FASL vs IL12P40	0.17225	0.0226438	0.023658	0.313396	0.0325871	2	5.89e-13	2.13e-06	Cytokines
FASL vs IL15	0.239253	0.00142877	0.093386	0.375064	0.00266187	FASL vs IL15	0.287473	0.000114598	0.144469	0.418714	0.000224564	2	7.22e-15	0.297065	Cytokines
FASL vs IL18	0.619404	6.39e-20	0.518082	0.703582	4.8e-19	FASL vs IL18	0.64656	4.28e-22	0.550461	0.72575	3.37e-21	2	0	0.695921	Cytokines
FASL vs MCSF	0.853438	7.78e-51	0.806996	0.88939	5.66e-49	FASL vs MCSF	0.868067	1.69e-54	0.825825	0.900623	1.14e-52	2	0	0.482906	Cytokines
FASL vs MCP3	0.42143	6.33e-09	0.290496	0.536873	2.18e-08	FASL vs MCP3	0.475607	2.91e-11	0.351338	0.583408	1.12e-10	2	0	0.552521	Cytokines
FASL vs MIG	0.255782	0.000634443	0.110811	0.390095	0.00125364	FASL vs MIG	0.101911	0.179599	-0.0480195	0.24735	0.218688	1	3.65e-06	0.00164284	Cytokines
FASL vs RESISTIN	0.416694	9.7e-09	0.285226	0.532771	3.24e-08	FASL vs RESISTIN	0.209213	0.00545925	0.0619461	0.347564	0.00854627	2	1.52e-11	0.000169618	Cytokines
FASL vs IL21	0.297272	6.47e-05	0.154943	0.42751	0.00014596	FASL vs IL21	0.26614	0.00037101	0.121775	0.399478	0.00068247	2	9.45e-12	0.138405	Cytokines
FASL vs ICAM1	0.209706	0.00534761	0.0624604	0.348018	0.00920977	FASL vs ICAM1	0.117828	0.120432	-0.0319335	0.262415	0.152332	1	0.136131	0.913251	Cytokines
FASL vs FGFB	0.892553	9.86e-62	0.857553	0.919327	1.7e-59	FASL vs FGFB	0.800582	2.51e-40	0.739742	0.848439	5.22e-39	2	0	0.00589232	Cytokines
FASL vs PDGFBB	0.184913	0.0142935	0.0367258	0.325143	0.0232408	FASL vs PDGFBB	0.188109	0.0126702	0.040032	0.3281	0.0187623	2	0.000362645	0.506039	Cytokines
FASL vs VEGF	0.602785	1.08e-18	0.498409	0.689935	7.6e-18	FASL vs VEGF	0.583528	2.36e-17	0.475747	0.674044	1.45e-16	2	0	6.63e-05	Cytokines
FASL vs CD40L	0.173019	0.0220373	0.0244503	0.314111	0.0344116	FASL vs CD40L	0.199111	0.00825104	0.0514391	0.338263	0.0125727	2	4.11e-10	0.122248	Cytokines
TGFA vs MIP1A	0.102345	0.177743	-0.0475817	0.247762	0.225276	TGFA vs MIP1A	0.33388	6.32e-06	0.194361	0.460157	1.44e-05	1	0.0308441	0.550575	Cytokines
TGFA vs SDF1A	0.166441	0.0277068	0.0176803	0.307993	0.0423553	TGFA vs SDF1A	0.357665	1.18e-06	0.220217	0.481188	2.86e-06	2	0.00144633	0.073559	Cytokines
TGFA vs IL27	0.152165	0.0444049	0.00303356	0.294675	0.0652444	TGFA vs IL27	0.55581	1.42e-15	0.443378	0.651023	7.74e-15	1	0.000168555	0.646529	Cytokines
TGFA vs LIF	0.0462821	0.54306	-0.103634	0.194142	0.605499	TGFA vs LIF	0.50342	1.24e-12	0.382986	0.607027	5.31e-12	1	0.0260244	0.414533	Cytokines
TGFA vs IL1B	6.72e-05	0.999295	-0.149135	0.149266	0.999431	TGFA vs IL1B	0.455562	2.38e-10	0.328703	0.566272	8.46e-10	1	0.480674	0.159776	Cytokines
TGFA vs IL4	0.146249	0.0534545	-0.00301659	0.289141	0.0773764	TGFA vs IL4	0.44567	6.39e-10	0.317588	0.557781	2.19e-09	1	0.000639319	0.357389	Cytokines
TGFA vs IL5	0.0876167	0.248922	-0.0623993	0.233761	0.303994	TGFA vs IL5	0.305856	3.85e-05	0.164146	0.435196	8.01e-05	1	0.0293911	0.545207	Cytokines
TGFA vs IP10	0.0803082	0.290753	-0.0697275	0.226791	0.347324	TGFA vs IP10	0.304192	4.26e-05	0.16236	0.433708	8.8e-05	1	0.0689837	0.678365	Cytokines
TGFA vs IL6	0.118046	0.119743	-0.031713	0.262621	0.158456	TGFA vs IL6	0.689628	4.93e-26	0.602412	0.760571	4.8e-25	1	0.000924606	0.383253	Cytokines
TGFA vs IL7	0.0898882	0.236816	-0.0601184	0.235924	0.291519	TGFA vs IL7	0.192359	0.0107631	0.0444341	0.33203	0.0161276	1	0.0876429	0.913755	Cytokines
TGFA vs IL8	0.168511	0.0258014	0.0198093	0.30992	0.0397317	TGFA vs IL8	0.388477	1.08e-07	0.253998	0.50822	2.92e-07	2	0.000102135	0.343284	Cytokines
TGFA vs IL10	0.123515	0.103424	-0.0261679	0.26778	0.139596	TGFA vs IL10	0.485322	9.97e-12	0.36236	0.591679	4.03e-11	1	0.00172449	0.354163	Cytokines
TGFA vs IFNB	0.827212	3.57e-45	0.773474	0.869142	1.73e-43	TGFA vs IFNB	0.37583	2.97e-07	0.240092	0.497153	7.66e-07	2	0	3.08e-09	Cytokines
TGFA vs EOTAXIN	-0.0109148	0.886007	-0.159855	0.138511	0.907605	TGFA vs EOTAXIN	0.166839	0.0273315	0.0180894	0.308364	0.0390657	1	0.991355	0.538623	Cytokines
TGFA vs IL12P70	0.0971161	0.201058	-0.0528499	0.242798	0.251622	TGFA vs IL12P70	0.634256	4.4e-21	0.535755	0.715726	3.3e-20	1	0.00248794	0.582455	Cytokines
TGFA vs IL13	0.144137	0.0570363	-0.00517496	0.287161	0.081647	TGFA vs IL13	0.553966	1.83e-15	0.441234	0.649485	9.94e-15	1	0.00064746	0.676858	Cytokines
TGFA vs IL17A	0.0865934	0.254513	-0.0634263	0.232786	0.309508	TGFA vs IL17A	0.233795	0.00184618	0.0876521	0.370086	0.00308949	1	0.082863	0.984986	Cytokines
TGFA vs IL31	0.175125	0.0204477	0.0266205	0.316067	0.0321686	TGFA vs IL31	0.602516	1.13e-18	0.498092	0.689714	7.5e-18	2	3.34e-05	0.424794	Cytokines
TGFA vs IL1RA	0.117785	0.120569	-0.0319774	0.262374	0.159327	TGFA vs IL1RA	0.519017	1.86e-13	0.400858	0.620191	8.61e-13	1	0.00126293	0.100384	Cytokines
TGFA vs SCF	0.0571003	0.452915	-0.0928914	0.204558	0.516563	TGFA vs SCF	0.471156	4.69e-11	0.346299	0.579612	1.78e-10	1	0.0120393	0.913805	Cytokines
TGFA vs RANTES	0.121159	0.110223	-0.0285571	0.265559	0.147406	TGFA vs RANTES	0.287421	0.000114938	0.144414	0.418668	0.000224997	1	0.00390086	0.323745	Cytokines
TGFA vs IFNG	0.415692	1.06e-08	0.284113	0.531903	3.52e-08	TGFA vs IFNG	0.581184	3.39e-17	0.472999	0.672104	2.05e-16	2	0	0.000568644	Cytokines
TGFA vs GMCSF	0.0314982	0.679021	-0.118258	0.179853	0.730392	TGFA vs GMCSF	0.265163	0.000390636	0.120739	0.398594	0.000716481	1	0.287049	0.862238	Cytokines
TGFA vs TNFA	0.0279204	0.713786	-0.121787	0.176386	0.761291	TGFA vs TNFA	0.38472	1.47e-07	0.249862	0.504937	3.92e-07	1	0.170444	0.521852	Cytokines
TGFA vs HGF	0.132538	0.0803825	-0.0169983	0.276275	0.111603	TGFA vs HGF	0.319757	1.61e-05	0.179101	0.447603	3.49e-05	1	0.00615308	0.273937	Cytokines
TGFA vs MIP1B	0.0891545	0.24068	-0.0608553	0.235226	0.295345	TGFA vs MIP1B	0.419707	7.4e-09	0.288577	0.535381	2.22e-08	1	0.00850295	0.699893	Cytokines
TGFA vs IFNA	0.12711	0.0936861	-0.022517	0.271168	0.127914	TGFA vs IFNA	0.425386	4.41e-09	0.294902	0.540295	1.35e-08	1	0.00211481	0.473599	Cytokines
TGFA vs TGFB	0.0344877	0.65048	-0.115306	0.182748	0.702489	TGFA vs TGFB	0.449153	4.53e-10	0.321497	0.560773	1.57e-09	1	0.0443558	0.612823	Cytokines
TGFA vs IL9	0.139298	0.0659877	-0.0101124	0.282624	0.0933304	TGFA vs IL9	0.59521	3.74e-18	0.489478	0.683694	2.44e-17	1	0.0003446	0.584929	Cytokines
TGFA vs TNFB	0.165998	0.0281305	0.0172241	0.30758	0.0428991	TGFA vs TNFB	0.510624	5.23e-13	0.39123	0.613114	2.34e-12	2	3.97e-05	0.948967	Cytokines
TGFA vs NGF	0.135843	0.0730579	-0.013634	0.27938	0.102487	TGFA vs NGF	0.668278	5.34e-24	0.576565	0.74336	4.59e-23	1	0.000393074	0.60807	Cytokines
TGFA vs BDNF	0.0674206	0.375344	-0.0826107	0.214464	0.436248	TGFA vs BDNF	0.158859	0.0357463	0.00989336	0.300927	0.0499973	1	0.337769	0.759144	Cytokines
TGFA vs TRAIL	0.12024	0.112971	-0.0294894	0.264692	0.150442	TGFA vs TRAIL	0.40497	2.72e-08	0.272218	0.522595	7.8e-08	1	0.00994164	0.299597	Cytokines
TGFA vs GCSF	0.0930055	0.220883	-0.0569856	0.238891	0.273935	TGFA vs GCSF	0.400957	3.83e-08	0.267776	0.519103	1.07e-07	1	0.0182276	0.965703	Cytokines
TGFA vs GROA	0.134109	0.0768299	-0.0153993	0.277752	0.107539	TGFA vs GROA	0.511481	4.71e-13	0.392211	0.613837	2.12e-12	1	0.00132158	0.418733	Cytokines
TGFA vs IL1A	0.154575	0.0411042	0.00550194	0.296928	0.0609154	TGFA vs IL1A	0.379314	2.26e-07	0.243918	0.500206	5.91e-07	1	0.000639459	0.178388	Cytokines
TGFA vs IL23	0.131586	0.0826003	-0.0179675	0.275379	0.114514	TGFA vs IL23	0.580708	3.65e-17	0.47244	0.67171	2.2e-16	1	0.000700231	0.615855	Cytokines
TGFA vs IL12P40	0.219352	0.00353917	0.0725248	0.356872	0.00621408	TGFA vs IL12P40	0.235053	0.00174112	0.0889734	0.371234	0.00292663	2	0.000644089	0.00664123	Cytokines
TGFA vs IL15	0.0386511	0.611571	-0.11119	0.186774	0.668873	TGFA vs IL15	0.461396	1.31e-10	0.335276	0.571269	4.76e-10	1	0.0626498	0.320628	Cytokines
TGFA vs IL18	0.447755	5.2e-10	0.319927	0.559573	2.01e-09	TGFA vs IL18	0.452291	3.31e-10	0.325024	0.563468	1.16e-09	2	0	5.92e-06	Cytokines
TGFA vs MCSF	0.145113	0.0553576	-0.00417791	0.288076	0.0796055	TGFA vs MCSF	0.436162	1.61e-09	0.306936	0.549597	5.18e-09	1	0.000420929	0.508952	Cytokines
TGFA vs MCP3	0.0890785	0.241083	-0.0609316	0.235153	0.295647	TGFA vs MCP3	0.533795	2.82e-14	0.417875	0.632612	1.39e-13	1	0.00823469	0.759896	Cytokines
TGFA vs RESISTIN	0.336898	5.14e-06	0.197632	0.462834	1.33e-05	TGFA vs RESISTIN	0.323531	1.26e-05	0.183172	0.450963	2.77e-05	2	6.69e-12	3.47e-07	Cytokines
TGFA vs IL21	0.0928418	0.221699	-0.05715	0.238735	0.274547	TGFA vs IL21	0.399905	4.18e-08	0.266613	0.518187	1.16e-07	1	0.0221583	0.75924	Cytokines
TGFA vs FGFB	0.18361	0.015006	0.0353786	0.323936	0.0243156	TGFA vs FGFB	0.497096	2.61e-12	0.375765	0.601672	1.09e-11	2	4.27e-05	0.502483	Cytokines
TGFA vs PDGFBB	0.0630407	0.407218	-0.0869776	0.210263	0.469829	TGFA vs PDGFBB	0.183089	0.015299	0.0348408	0.323454	0.0224789	1	0.406326	0.824981	Cytokines
TGFA vs VEGF	0.186015	0.0137142	0.0378657	0.326163	0.0223566	TGFA vs VEGF	0.384103	1.54e-07	0.249182	0.504397	4.11e-07	2	8.26e-05	0.0417532	Cytokines
TGFA vs CD40L	0.746613	1.93e-32	0.672303	0.806026	3.06e-31	TGFA vs CD40L	0.305811	3.86e-05	0.164098	0.435156	8.03e-05	2	0	0	Cytokines
MIP1A vs SDF1A	0.792403	5.54e-39	0.729442	0.84205	1.52e-37	MIP1A vs SDF1A	0.881347	3.18e-58	0.842999	0.910782	4.3e-56	2	0	0.954825	Cytokines
MIP1A vs IL27	0.39334	7.25e-08	0.259361	0.512465	2.26e-07	MIP1A vs IL27	0.605651	6.74e-19	0.501794	0.692293	4.52e-18	2	0	0.000109808	Cytokines
MIP1A vs LIF	0.265838	0.000376972	0.121455	0.399205	0.00076651	MIP1A vs LIF	0.103601	0.172454	-0.0463154	0.248953	0.211211	1	0.00802155	0.4452	Cytokines
MIP1A vs IL2	0.252976	0.00073099	0.107846	0.387548	0.00142576	MIP1A vs IL2	0.221804	0.00317772	0.0750889	0.35912	0.00513595	2	6.45e-06	0.100233	Cytokines
MIP1A vs IL4	0.533865	2.79e-14	0.417956	0.632671	1.43e-13	MIP1A vs IL4	0.379533	2.22e-07	0.244158	0.500397	5.83e-07	2	0	0.635022	Cytokines
MIP1A vs IL5	0.416241	1.01e-08	0.284723	0.532379	3.36e-08	MIP1A vs IL5	0.497674	2.44e-12	0.376424	0.602162	1.02e-11	2	0	0.104357	Cytokines
MIP1A vs IP10	0.516482	2.55e-13	0.397947	0.618055	1.24e-12	MIP1A vs IP10	0.545454	5.94e-15	0.431359	0.642377	3.09e-14	2	0	0.393901	Cytokines
MIP1A vs IL6	0.366092	6.28e-07	0.229424	0.488605	1.78e-06	MIP1A vs IL6	0.537272	1.78e-14	0.421891	0.635528	8.93e-14	2	0	4.91e-07	Cytokines
MIP1A vs IL7	0.33665	5.23e-06	0.197363	0.462614	1.35e-05	MIP1A vs IL7	0.452337	3.3e-10	0.325076	0.563507	1.16e-09	2	9.75e-14	0.000690497	Cytokines
MIP1A vs IL8	0.606227	6.12e-19	0.502476	0.692767	4.38e-18	MIP1A vs IL8	0.709168	4.68e-28	0.626228	0.776236	5e-27	2	0	2.72e-07	Cytokines
MIP1A vs IL10	0.493337	4.02e-12	0.37148	0.598485	1.79e-11	MIP1A vs IL10	0.811435	3.3e-42	0.753453	0.856895	8.31e-41	2	0	0.00011447	Cytokines
MIP1A vs EOTAXIN	0.141811	0.0612042	-0.00754847	0.284982	0.0870203	MIP1A vs EOTAXIN	0.216289	0.00404233	0.069326	0.354064	0.00644523	1	0.00808334	0.293754	Cytokines
MIP1A vs IL12P70	0.385654	1.36e-07	0.25089	0.505754	4.13e-07	MIP1A vs IL12P70	0.479687	1.86e-11	0.355962	0.586884	7.35e-11	2	4.44e-16	0.00441432	Cytokines
MIP1A vs IL13	0.427806	3.52e-09	0.297602	0.542387	1.23e-08	MIP1A vs IL13	0.71296	1.81e-28	0.630867	0.779266	1.98e-27	2	0	3.34e-06	Cytokines
MIP1A vs IL17A	0.215961	0.00409985	0.0689837	0.353763	0.00715865	MIP1A vs IL17A	0.275227	0.000227568	0.131423	0.407686	0.000429901	2	4.58e-07	0.12559	Cytokines
MIP1A vs IL31	0.249159	0.000884077	0.103818	0.384081	0.00169897	MIP1A vs IL31	0.278282	0.000192339	0.134673	0.410441	0.000365909	2	1.66e-06	0.00885258	Cytokines
MIP1A vs IL1RA	0.316987	1.92e-05	0.176116	0.445135	4.59e-05	MIP1A vs IL1RA	0.248412	0.000917278	0.10303	0.383402	0.00161056	2	2.83e-08	0.102832	Cytokines
MIP1A vs SCF	0.257533	0.000580321	0.112662	0.391683	0.00115464	MIP1A vs SCF	0.281365	0.000161993	0.137956	0.413218	0.000309736	2	1.54e-07	0.34091	Cytokines
MIP1A vs RANTES	0.342066	3.6e-06	0.203238	0.467411	9.43e-06	MIP1A vs RANTES	0.409285	1.87e-08	0.277	0.526344	5.45e-08	2	4.71e-13	0.0441992	Cytokines
MIP1A vs IFNG	0.554006	1.82e-15	0.441282	0.649519	1.02e-14	MIP1A vs IFNG	0.650774	1.88e-22	0.555511	0.729174	1.51e-21	2	0	5.72e-06	Cytokines
MIP1A vs GMCSF	0.191013	0.0113379	0.0430389	0.330786	0.0186596	MIP1A vs GMCSF	0.324879	1.15e-05	0.184628	0.452162	2.56e-05	2	8.85e-09	0.87706	Cytokines
MIP1A vs TNFA	0.164037	0.0300702	0.0152085	0.305754	0.0455404	MIP1A vs TNFA	0.283656	0.000142399	0.140398	0.415281	0.000273655	2	7.14e-05	0.00605336	Cytokines
MIP1A vs MIP1B	0.580539	3.74e-17	0.472242	0.67157	2.38e-16	MIP1A vs MIP1B	0.799403	3.96e-40	0.738256	0.847519	8.14e-39	2	0	3.01e-07	Cytokines
MIP1A vs IFNA	0.634073	4.55e-21	0.535537	0.715577	3.65e-20	MIP1A vs IFNA	0.785849	5.99e-38	0.72121	0.836921	1.12e-36	2	0	0.000168268	Cytokines
MIP1A vs TGFB	0.415201	1.11e-08	0.283567	0.531477	3.67e-08	MIP1A vs TGFB	0.376108	2.91e-07	0.240397	0.497396	7.51e-07	2	2.63e-13	0.121884	Cytokines
MIP1A vs MCP1	0.244781	0.00109557	0.0992042	0.3801	0.00207797	MIP1A vs MCP1	0.429379	3.04e-09	0.299357	0.543745	9.48e-09	2	7.6e-11	0.0345651	Cytokines
MIP1A vs IL9	0.527645	6.25e-14	0.410784	0.62745	3.16e-13	MIP1A vs IL9	0.576414	7.01e-17	0.467411	0.668152	4.13e-16	2	0	2.96e-07	Cytokines
MIP1A vs VEGFD	0.284229	0.000137863	0.141008	0.415796	0.000297263	MIP1A vs VEGFD	0.0516372	0.497357	-0.0983205	0.199302	0.546486	1	0.0100451	0.0155523	Cytokines
MIP1A vs TNFB	0.506586	8.51e-13	0.386606	0.609703	3.99e-12	MIP1A vs TNFB	0.613011	1.94e-19	0.510502	0.69834	1.34e-18	2	0	2.65e-08	Cytokines
MIP1A vs NGF	0.524039	9.9e-14	0.406632	0.624418	4.97e-13	MIP1A vs NGF	0.479971	1.8e-11	0.356285	0.587126	7.16e-11	2	0	0.484845	Cytokines
MIP1A vs TRAIL	0.898667	8.15e-64	0.865516	0.923979	1.93e-61	MIP1A vs TRAIL	0.925106	1.15e-74	0.90015	0.944009	7.25e-72	2	0	0.000754557	Cytokines
MIP1A vs GCSF	0.605819	6.55e-19	0.501993	0.692431	4.67e-18	MIP1A vs GCSF	0.400279	4.05e-08	0.267026	0.518513	1.13e-07	2	0	0.682297	Cytokines
MIP1A vs GROA	0.442614	8.62e-10	0.31416	0.555153	3.22e-09	MIP1A vs GROA	0.587393	1.29e-17	0.480285	0.677241	8.13e-17	2	0	1.89e-12	Cytokines
MIP1A vs IL1A	0.746951	1.74e-32	0.672722	0.806293	2.82e-31	MIP1A vs IL1A	0.829435	1.29e-45	0.776304	0.870864	4.14e-44	2	0	0.00147043	Cytokines
MIP1A vs IL23	0.521379	1.39e-13	0.403573	0.62218	6.8e-13	MIP1A vs IL23	0.429575	2.99e-09	0.299575	0.543914	9.33e-09	2	0	0.988184	Cytokines
MIP1A vs IL12P40	0.469805	5.42e-11	0.344771	0.578458	2.23e-10	MIP1A vs IL12P40	0.439299	1.19e-09	0.310446	0.552299	3.92e-09	2	0	0.67536	Cytokines
MIP1A vs IL15	0.193797	0.0101777	0.045925	0.333359	0.0168972	MIP1A vs IL15	0.463682	1.03e-10	0.337855	0.573226	3.77e-10	2	5.28e-06	3.27e-07	Cytokines
MIP1A vs IL18	0.386127	1.31e-07	0.251411	0.506167	4e-07	MIP1A vs IL18	0.555866	1.4e-15	0.443443	0.65107	7.7e-15	2	0	1.94e-05	Cytokines
MIP1A vs MCSF	0.547194	4.68e-15	0.433375	0.643831	2.54e-14	MIP1A vs MCSF	0.545473	5.92e-15	0.431381	0.642392	3.09e-14	2	0	0.00623423	Cytokines
MIP1A vs MCP3	0.297134	6.52e-05	0.154796	0.427387	0.000146984	MIP1A vs MCP3	0.37396	3.44e-07	0.238041	0.495513	8.8e-07	2	4.5e-11	0.0529985	Cytokines
MIP1A vs MIG	0.41317	1.33e-08	0.281311	0.529716	4.36e-08	MIP1A vs MIG	0.532097	3.52e-14	0.415916	0.631188	1.71e-13	2	0	0.897772	Cytokines
MIP1A vs RESISTIN	0.206546	0.00609913	0.0591694	0.345111	0.0103625	MIP1A vs RESISTIN	0.266602	0.000362042	0.122265	0.399896	0.000666623	2	3e-05	0.477583	Cytokines
MIP1A vs IL21	0.776513	1.54e-36	0.709515	0.829599	3.32e-35	MIP1A vs IL21	0.845343	5.63e-49	0.796616	0.883155	2.22e-47	2	0	0.131823	Cytokines
MIP1A vs ICAM1	0.180447	0.0168655	0.0321109	0.321005	0.0270047	MIP1A vs ICAM1	0.455369	2.43e-10	0.328487	0.566107	8.61e-10	2	4.53e-06	0.000289192	Cytokines
MIP1A vs FGFB	0.57852	5.09e-17	0.469878	0.669898	3.21e-16	MIP1A vs FGFB	0.684817	1.47e-25	0.596571	0.756701	1.39e-24	2	0	1.8e-06	Cytokines
MIP1A vs PDGFBB	0.147848	0.05087	-0.00138262	0.290637	0.0739963	MIP1A vs PDGFBB	0.464743	9.24e-11	0.339052	0.574133	3.41e-10	1	1.23e-08	0.000807338	Cytokines
MIP1A vs VEGF	0.708498	5.52e-28	0.625409	0.775701	6.29e-27	MIP1A vs VEGF	0.781843	2.46e-37	0.716186	0.833781	4.35e-36	2	0	0.0511632	Cytokines
MIP1A vs PAI1	0.171941	0.0228914	0.0233399	0.313109	0.0355108	MIP1A vs PAI1	0.244756	0.00109694	0.0991772	0.380076	0.00190479	2	0.000121156	0.720414	Cytokines
SDF1A vs IL27	0.591399	6.87e-18	0.484993	0.680549	4.53e-17	SDF1A vs IL27	0.720216	2.82e-29	0.639762	0.785057	3.18e-28	2	0	7.05e-05	Cytokines
SDF1A vs LIF	0.385748	1.35e-07	0.250994	0.505836	4.11e-07	SDF1A vs LIF	0.108239	0.153925	-0.0416331	0.253348	0.191117	1	1.38e-06	0.967505	Cytokines
SDF1A vs IL2	0.26929	0.000313785	0.125117	0.402326	0.000642173	SDF1A vs IL2	-0.00777769	0.918635	-0.156796	0.141587	0.933946	1	0.00409122	9.16e-05	Cytokines
SDF1A vs IL4	0.741956	7.43e-32	0.666542	0.802337	1.13e-30	SDF1A vs IL4	0.60899	3.84e-19	0.505743	0.695038	2.61e-18	2	0	0.531717	Cytokines
SDF1A vs IL5	0.522248	1.24e-13	0.404572	0.622912	6.15e-13	SDF1A vs IL5	0.367371	5.7e-07	0.230823	0.489729	1.43e-06	2	0	0.489277	Cytokines
SDF1A vs IP10	0.69206	2.82e-26	0.605368	0.762526	2.93e-25	SDF1A vs IP10	0.578562	5.06e-17	0.469926	0.669932	3.01e-16	2	0	0.85954	Cytokines
SDF1A vs IL6	0.488957	6.63e-12	0.366494	0.594768	2.92e-11	SDF1A vs IL6	0.647396	3.64e-22	0.551462	0.726429	2.88e-21	2	0	1.45e-10	Cytokines
SDF1A vs IL7	0.356735	1.26e-06	0.219201	0.480367	3.47e-06	SDF1A vs IL7	0.427302	3.69e-09	0.297039	0.541951	1.14e-08	2	7.66e-15	0.000535679	Cytokines
SDF1A vs IL8	0.798804	4.98e-40	0.7375	0.847051	1.52e-38	SDF1A vs IL8	0.872377	1.16e-55	0.831389	0.903923	8.8e-54	2	0	0	Cytokines
SDF1A vs IL10	0.697963	7.08e-27	0.612552	0.767263	7.6e-26	SDF1A vs IL10	0.811882	2.74e-42	0.754018	0.857242	7.01e-41	2	0	0.0245428	Cytokines
SDF1A vs IFNB	0.230548	0.00214447	0.0842452	0.36712	0.00391427	SDF1A vs IFNB	0.12436	0.101066	-0.0253102	0.268577	0.129483	1	2.38e-05	0.612122	Cytokines
SDF1A vs EOTAXIN	0.155952	0.039313	0.0069128	0.298214	0.0585361	SDF1A vs EOTAXIN	0.18967	0.0119376	0.0416485	0.329545	0.0177637	1	0.00590382	0.512131	Cytokines
SDF1A vs IL12P70	0.536319	2.02e-14	0.420789	0.634729	1.04e-13	SDF1A vs IL12P70	0.509357	6.1e-13	0.389778	0.612044	2.69e-12	2	0	0.0379217	Cytokines
SDF1A vs IL13	0.65187	1.51e-22	0.556826	0.730065	1.31e-21	SDF1A vs IL13	0.772975	5.08e-36	0.705091	0.82682	8.28e-35	2	0	5.47e-05	Cytokines
SDF1A vs IL17A	0.24105	0.0013115	0.0952758	0.376702	0.00245306	SDF1A vs IL17A	0.181853	0.0160154	0.0335632	0.322308	0.0234405	2	2.6e-06	0.28482	Cytokines
SDF1A vs IL31	0.328833	8.87e-06	0.1889	0.455677	2.23e-05	SDF1A vs IL31	0.386861	1.23e-07	0.252218	0.506808	3.32e-07	2	1.26e-11	0.00014172	Cytokines
SDF1A vs IL1RA	0.413909	1.24e-08	0.282131	0.530356	4.1e-08	SDF1A vs IL1RA	0.254884	0.000663996	0.109861	0.38928	0.00117898	2	6.89e-13	0.00120879	Cytokines
SDF1A vs SCF	0.470648	4.95e-11	0.345725	0.579178	2.05e-10	SDF1A vs SCF	0.344424	3.05e-06	0.2058	0.469498	7.22e-06	2	0	0.912405	Cytokines
SDF1A vs RANTES	0.470689	4.93e-11	0.345771	0.579213	2.05e-10	SDF1A vs RANTES	0.578372	5.21e-17	0.469704	0.669775	3.08e-16	2	0	0.000299143	Cytokines
SDF1A vs IFNG	0.667583	6.18e-24	0.575727	0.742798	5.7e-23	SDF1A vs IFNG	0.763085	1.27e-34	0.692757	0.819036	1.84e-33	2	0	1.49e-10	Cytokines
SDF1A vs GMCSF	0.268348	0.000329977	0.124117	0.401474	0.000673851	SDF1A vs GMCSF	0.330248	8.07e-06	0.19043	0.456933	1.83e-05	2	8.14e-11	0.672081	Cytokines
SDF1A vs TNFA	0.277987	0.000195507	0.134359	0.410175	0.000410783	SDF1A vs TNFA	0.45774	1.91e-10	0.331156	0.568139	6.81e-10	2	8.43e-13	1.67e-05	Cytokines
SDF1A vs MIP1B	0.768737	2.06e-35	0.699801	0.823487	4.01e-34	SDF1A vs MIP1B	0.866362	4.76e-54	0.823625	0.899316	3.1e-52	2	0	4.35e-09	Cytokines
SDF1A vs IFNA	0.808613	1.05e-41	0.749882	0.854698	3.73e-40	SDF1A vs IFNA	0.862773	4.01e-53	0.819	0.896563	2.37e-51	2	0	1.61e-05	Cytokines
SDF1A vs TGFB	0.512224	4.31e-13	0.393063	0.614464	2.06e-12	SDF1A vs TGFB	0.484883	1.05e-11	0.361861	0.591305	4.21e-11	2	0	0.0793577	Cytokines
SDF1A vs MCP1	0.319386	1.65e-05	0.178701	0.447273	3.99e-05	SDF1A vs MCP1	0.436905	1.5e-09	0.307767	0.550237	4.87e-09	2	5.24e-14	0.0688968	Cytokines
SDF1A vs IL9	0.622481	3.72e-20	0.521737	0.706103	2.83e-19	SDF1A vs IL9	0.700146	4.21e-27	0.615212	0.769014	4.33e-26	2	0	2.44e-13	Cytokines
SDF1A vs VEGFD	0.441998	9.15e-10	0.31347	0.554623	3.41e-09	SDF1A vs VEGFD	0.108196	0.154091	-0.041677	0.253307	0.191198	1	3.18e-06	0.000180978	Cytokines
SDF1A vs TNFB	0.751613	4.37e-33	0.6785	0.809981	7.31e-32	SDF1A vs TNFB	0.777597	1.07e-36	0.71087	0.83045	1.8e-35	2	0	0	Cytokines
SDF1A vs NGF	0.714692	1.17e-28	0.632989	0.78065	1.42e-27	SDF1A vs NGF	0.508973	6.39e-13	0.389338	0.61172	2.81e-12	2	0	0.00721873	Cytokines
SDF1A vs BDNF	0.281842	0.000157722	0.138464	0.413648	0.000338154	SDF1A vs BDNF	0.285371	0.000129212	0.142226	0.416824	0.000250348	2	9.16e-09	0.937555	Cytokines
SDF1A vs TRAIL	0.900432	1.93e-64	0.867818	0.92532	5.21e-62	SDF1A vs TRAIL	0.954855	4.05e-93	0.9395	0.96638	7.66e-90	2	0	0.3584	Cytokines
SDF1A vs GCSF	0.727036	4.66e-30	0.648142	0.790489	6.2e-29	SDF1A vs GCSF	0.53487	2.45e-14	0.419116	0.633514	1.21e-13	2	0	0.112876	Cytokines
SDF1A vs GROA	0.60132	1.38e-18	0.496681	0.68873	9.64e-18	SDF1A vs GROA	0.751744	4.2e-33	0.678663	0.810085	5.71e-32	2	0	0	Cytokines
SDF1A vs IL1A	0.858207	5.53e-52	0.813122	0.893056	4.55e-50	SDF1A vs IL1A	0.915839	1.85e-70	0.887974	0.937004	7.76e-68	2	0	1.57e-09	Cytokines
SDF1A vs IL23	0.661194	2.32e-23	0.56803	0.737627	2.1e-22	SDF1A vs IL23	0.622477	3.72e-20	0.521732	0.706099	2.62e-19	2	0	0.249518	Cytokines
SDF1A vs IL12P40	0.561303	6.48e-16	0.449769	0.655599	3.73e-15	SDF1A vs IL12P40	0.444538	7.14e-10	0.316318	0.556808	2.43e-09	2	0	0.285954	Cytokines
SDF1A vs IL15	0.277465	0.000201225	0.133804	0.409704	0.000421858	SDF1A vs IL15	0.484929	1.04e-11	0.361914	0.591345	4.2e-11	2	2.29e-11	2.83e-06	Cytokines
SDF1A vs IL18	0.567327	2.71e-16	0.456792	0.66061	1.61e-15	SDF1A vs IL18	0.746185	2.18e-32	0.671774	0.805687	2.81e-31	2	0	1.43e-10	Cytokines
SDF1A vs MCSF	0.78196	2.36e-37	0.716334	0.833874	5.66e-36	SDF1A vs MCSF	0.757815	6.6e-34	0.686201	0.81488	9.25e-33	2	0	3.67e-08	Cytokines
SDF1A vs MCP3	0.385798	1.34e-07	0.251048	0.505879	4.1e-07	SDF1A vs MCP3	0.337473	4.95e-06	0.198255	0.463343	1.14e-05	2	3.33e-16	0.484067	Cytokines
SDF1A vs MIG	0.487648	7.68e-12	0.365005	0.593656	3.36e-11	SDF1A vs MIG	0.427552	3.61e-09	0.297318	0.542167	1.12e-08	2	0	0.130802	Cytokines
SDF1A vs RESISTIN	0.392118	8.03e-08	0.258012	0.511399	2.5e-07	SDF1A vs RESISTIN	0.362408	8.29e-07	0.225395	0.485364	2.04e-06	2	2.39e-12	0.756941	Cytokines
SDF1A vs IL21	0.653546	1.09e-22	0.558838	0.731426	9.47e-22	SDF1A vs IL21	0.691667	3.08e-26	0.604889	0.76221	3.02e-25	2	0	0.134249	Cytokines
SDF1A vs ICAM1	0.26537	0.000386402	0.120958	0.398781	0.00078484	SDF1A vs ICAM1	0.405819	2.52e-08	0.273158	0.523332	7.27e-08	2	1.51e-05	0.00420669	Cytokines
SDF1A vs FGFB	0.786185	5.31e-38	0.721631	0.837184	1.34e-36	SDF1A vs FGFB	0.805697	3.37e-41	0.746197	0.852427	8.08e-40	2	0	4.72e-11	Cytokines
SDF1A vs PDGFBB	0.266083	0.00037213	0.121715	0.399426	0.000757478	SDF1A vs PDGFBB	0.464038	9.94e-11	0.338257	0.57353	3.65e-10	2	6.5e-13	0.00828875	Cytokines
SDF1A vs VEGF	0.877672	3.78e-57	0.838238	0.907974	4.76e-55	SDF1A vs VEGF	0.883898	5.45e-59	0.846307	0.912729	7.93e-57	2	0	0.00323011	Cytokines
SDF1A vs PAI1	0.246517	0.0010067	0.101033	0.381679	0.00192406	SDF1A vs PAI1	0.295707	7.1e-05	0.153269	0.426107	0.000142311	2	1.51e-06	0.444652	Cytokines
SDF1A vs CD40L	0.324727	1.16e-05	0.184464	0.452027	2.88e-05	SDF1A vs CD40L	0.224061	0.00287495	0.0774501	0.361187	0.00468262	2	7.02e-08	0.614002	Cytokines
IL27 vs LIF	0.375562	3.03e-07	0.239799	0.496918	8.87e-07	IL27 vs LIF	0.269536	0.00030968	0.125378	0.402548	0.00057695	2	6.04e-13	0.0988025	Cytokines
IL27 vs IL1B	-0.0551465	0.468548	-0.202679	0.094834	0.530872	IL27 vs IL1B	0.285245	0.000130138	0.142092	0.416711	0.000251884	1	0.0887263	2.95e-06	Cytokines
IL27 vs IL2	0.310203	2.94e-05	0.168816	0.439082	6.93e-05	IL27 vs IL2	-0.130875	0.0842865	-0.274711	0.0186902	0.109468	1	0.259835	1.68e-10	Cytokines
IL27 vs IL4	0.802166	1.36e-40	0.741739	0.849674	4.43e-39	IL27 vs IL4	0.669254	4.35e-24	0.577743	0.744149	3.79e-23	2	0	0.0109087	Cytokines
IL27 vs IL5	0.595609	3.5e-18	0.489948	0.684024	2.37e-17	IL27 vs IL5	0.283798	0.000141268	0.140549	0.415408	0.000271758	2	0	1.8e-06	Cytokines
IL27 vs IP10	0.6158	1.2e-19	0.513807	0.700628	8.92e-19	IL27 vs IP10	0.51502	3.06e-13	0.39627	0.616823	1.4e-12	2	0	0.0105102	Cytokines
IL27 vs IL6	0.668941	4.64e-24	0.577365	0.743896	4.35e-23	IL27 vs IL6	0.817773	2.3e-43	0.761483	0.861821	6.12e-42	2	0	3.46e-13	Cytokines
IL27 vs IL7	0.378233	2.46e-07	0.242731	0.499259	7.28e-07	IL27 vs IL7	0.359679	1.02e-06	0.222415	0.482962	2.48e-06	2	6.55e-15	0.238532	Cytokines
IL27 vs IL8	0.729739	2.25e-30	0.651469	0.792639	3.15e-29	IL27 vs IL8	0.822342	3.16e-44	0.767283	0.865367	8.79e-43	2	0	0.00369845	Cytokines
IL27 vs IL10	0.777148	1.24e-36	0.710309	0.830098	2.73e-35	IL27 vs IL10	0.739392	1.54e-31	0.663373	0.800305	1.93e-30	2	0	0.000504162	Cytokines
IL27 vs IL12P70	0.783409	1.42e-37	0.718149	0.835009	3.45e-36	IL27 vs IL12P70	0.737848	2.39e-31	0.661466	0.79908	2.97e-30	2	0	0.0930309	Cytokines
IL27 vs IL13	0.881691	2.52e-58	0.843444	0.911044	3.66e-56	IL27 vs IL13	0.834614	1.14e-46	0.782905	0.874872	3.91e-45	2	0	0.12315	Cytokines
IL27 vs IL17A	0.397226	5.25e-08	0.263651	0.515854	1.66e-07	IL27 vs IL17A	0.282932	0.00014834	0.139626	0.414629	0.000284494	2	1.13e-10	0.524262	Cytokines
IL27 vs IL31	0.566992	2.84e-16	0.456401	0.660331	1.69e-15	IL27 vs IL31	0.550226	3.09e-15	0.436892	0.646364	1.63e-14	2	0	8.51e-08	Cytokines
IL27 vs IL1RA	0.359945	9.96e-07	0.222705	0.483196	2.78e-06	IL27 vs IL1RA	0.273554	0.000249312	0.129645	0.406176	0.000467708	2	0	0.00124686	Cytokines
IL27 vs SCF	0.592761	5.53e-18	0.486595	0.681674	3.7e-17	IL27 vs SCF	0.447933	5.11e-10	0.320128	0.559726	1.76e-09	2	0	0.126193	Cytokines
IL27 vs RANTES	0.626844	1.7e-20	0.526924	0.709672	1.32e-19	IL27 vs RANTES	0.556992	1.2e-15	0.444752	0.652008	6.62e-15	2	0	0.436124	Cytokines
IL27 vs IFNG	0.728222	3.39e-30	0.649601	0.791432	4.61e-29	IL27 vs IFNG	0.871226	2.4e-55	0.829902	0.903042	1.68e-53	2	0	1.68e-05	Cytokines
IL27 vs GMCSF	0.489168	6.47e-12	0.366733	0.594947	2.86e-11	IL27 vs GMCSF	0.22206	0.00314201	0.0753564	0.359354	0.00508547	2	3.37e-12	5.53e-06	Cytokines
IL27 vs TNFA	0.0166607	0.826778	-0.13287	0.16545	0.859031	IL27 vs TNFA	0.420414	6.94e-09	0.289364	0.535993	2.09e-08	1	0.00153438	0.000472305	Cytokines
IL27 vs MIP1B	0.418119	8.54e-09	0.286812	0.534006	2.89e-08	IL27 vs MIP1B	0.670478	3.35e-24	0.57922	0.745138	2.95e-23	2	0	0.0718057	Cytokines
IL27 vs IFNA	0.726235	5.77e-30	0.647157	0.789851	7.53e-29	IL27 vs IFNA	0.801628	1.67e-40	0.741061	0.849255	3.6e-39	2	0	0.742088	Cytokines
IL27 vs TGFB	0.498934	2.1e-12	0.377862	0.603229	9.64e-12	IL27 vs TGFB	0.509745	5.82e-13	0.390222	0.612371	2.58e-12	2	0	0.807265	Cytokines
IL27 vs MCP1	-0.0202856	0.789887	-0.168974	0.129306	0.826868	IL27 vs MCP1	0.261437	0.000474635	0.116792	0.395221	0.000856426	1	0.0409768	0.0485884	Cytokines
IL27 vs IL9	0.721813	1.86e-29	0.641723	0.78633	2.36e-28	IL27 vs IL9	0.833565	1.87e-46	0.781567	0.87406	6.22e-45	2	0	1.24e-13	Cytokines
IL27 vs VEGFD	0.313739	2.36e-05	0.172619	0.442238	5.61e-05	IL27 vs VEGFD	0.147704	0.0510979	-0.00152946	0.290503	0.0691174	1	6.77e-06	0.00135282	Cytokines
IL27 vs TNFB	0.668918	4.67e-24	0.577338	0.743878	4.35e-23	IL27 vs TNFB	0.846028	3.95e-49	0.797494	0.883683	1.63e-47	2	0	2.28e-13	Cytokines
IL27 vs NGF	0.77332	4.52e-36	0.705523	0.827091	9.61e-35	IL27 vs NGF	0.748409	1.13e-32	0.674529	0.807448	1.5e-31	2	0	0.000812722	Cytokines
IL27 vs BDNF	0.145683	0.0543957	-0.0035952	0.28861	0.0785209	IL27 vs BDNF	0.260909	0.000487803	0.116233	0.394743	0.000877675	1	7.7e-05	0.805851	Cytokines
IL27 vs TRAIL	0.472522	4.05e-11	0.347845	0.580778	1.7e-10	IL27 vs TRAIL	0.703731	1.78e-27	0.619585	0.771885	1.86e-26	2	0	0.369338	Cytokines
IL27 vs GCSF	0.631674	7.08e-21	0.532676	0.713618	5.6e-20	IL27 vs GCSF	0.647506	3.56e-22	0.551594	0.726518	2.83e-21	2	0	0.334584	Cytokines
IL27 vs GROA	0.5413	1.04e-14	0.426549	0.638902	5.45e-14	IL27 vs GROA	0.769714	1.49e-35	0.70102	0.824255	2.31e-34	2	0	2.22e-16	Cytokines
IL27 vs IL1A	0.586583	1.47e-17	0.479333	0.676571	9.54e-17	IL27 vs IL1A	0.741828	7.71e-32	0.666384	0.802236	9.72e-31	2	0	0.98882	Cytokines
IL27 vs IL23	0.772266	6.43e-36	0.704206	0.826263	1.35e-34	IL27 vs IL23	0.799135	4.39e-40	0.737917	0.84731	8.83e-39	2	0	0.123712	Cytokines
IL27 vs IL12P40	0.44788	5.14e-10	0.320068	0.55968	1.99e-09	IL27 vs IL12P40	0.419584	7.48e-09	0.288441	0.535275	2.25e-08	2	0	0.00427893	Cytokines
IL27 vs IL15	0.13838	0.0678084	-0.011048	0.281763	0.0957623	IL27 vs IL15	0.500074	1.84e-12	0.379164	0.604195	7.81e-12	1	3.39e-10	4.21e-05	Cytokines
IL27 vs IL18	0.71383	1.45e-28	0.631932	0.779961	1.74e-27	IL27 vs IL18	0.762393	1.58e-34	0.691895	0.818491	2.26e-33	2	0	0.145303	Cytokines
IL27 vs MCSF	0.656738	5.74e-23	0.562672	0.734016	5.07e-22	IL27 vs MCSF	0.80372	7.38e-41	0.743701	0.850886	1.75e-39	2	0	0.00572685	Cytokines
IL27 vs MCP3	0.48133	1.55e-11	0.357827	0.588283	6.68e-11	IL27 vs MCP3	0.593768	4.71e-18	0.487781	0.682505	3.04e-17	2	0	0.0394835	Cytokines
IL27 vs MIG	0.260473	0.000498922	0.115772	0.394348	0.00100475	IL27 vs MIG	0.234846	0.00175809	0.0887552	0.371045	0.0029499	2	2.17e-07	0.088065	Cytokines
IL27 vs RESISTIN	0.551622	2.54e-15	0.438513	0.647529	1.41e-14	IL27 vs RESISTIN	0.323021	1.3e-05	0.182623	0.450509	2.86e-05	2	0	8.17e-05	Cytokines
IL27 vs IL21	0.286378	0.000122006	0.143301	0.41773	0.000266758	IL27 vs IL21	0.487193	8.09e-12	0.364488	0.593269	3.29e-11	2	2.89e-15	0.371659	Cytokines
IL27 vs ICAM1	0.294032	7.83e-05	0.151477	0.424605	0.000175495	IL27 vs ICAM1	0.330807	7.77e-06	0.191035	0.45743	1.76e-05	2	0.000158126	0.429434	Cytokines
IL27 vs VCAM1	-0.177507	0.0187703	-0.318278	-0.0290768	0.0299028	IL27 vs VCAM1	0.0264841	0.727914	-0.123203	0.174993	0.764289	1	0.271913	0.0250903	Cytokines
IL27 vs FGFB	0.732593	1.03e-30	0.654985	0.794908	1.5e-29	IL27 vs FGFB	0.82811	2.37e-45	0.774617	0.869838	7.31e-44	2	0	0.000484136	Cytokines
IL27 vs IL22	0.165237	0.02887	0.016442	0.306872	0.0439558	IL27 vs IL22	0.160495	0.0338619	0.0115722	0.302453	0.0476081	2	0.00876531	0.565612	Cytokines
IL27 vs PDGFBB	0.166018	0.0281109	0.017245	0.307599	0.0428991	IL27 vs PDGFBB	0.409103	1.9e-08	0.276798	0.526185	5.53e-08	2	2.82e-07	0.167019	Cytokines
IL27 vs VEGF	0.526546	7.2e-14	0.409518	0.626526	3.63e-13	IL27 vs VEGF	0.695263	1.34e-26	0.609263	0.765097	1.32e-25	2	0	0.724904	Cytokines
IL27 vs PAI1	-0.107723	0.155909	-0.25286	0.0421544	0.200152	IL27 vs PAI1	0.206388	0.00613915	0.0590046	0.344966	0.00953914	1	0.546974	0.0135937	Cytokines
IL27 vs CD40L	0.214859	0.00429865	0.0678332	0.352751	0.00749884	IL27 vs CD40L	0.288121	0.000110418	0.145161	0.419296	0.000217273	2	1.91e-09	0.614115	Cytokines
LIF vs IL1B	-0.168472	0.0258371	-0.309883	-0.0197682	0.0397542	LIF vs IL1B	0.402257	3.43e-08	0.269215	0.520235	9.66e-08	2	0.199719	3.3e-07	Cytokines
LIF vs IL2	0.368481	5.24e-07	0.232037	0.490703	1.49e-06	LIF vs IL2	0.111382	0.142252	-0.0384572	0.256323	0.177556	1	0.00164171	8.01e-12	Cytokines
LIF vs IL4	0.324102	1.21e-05	0.183789	0.451471	2.99e-05	LIF vs IL4	0.309164	3.14e-05	0.167699	0.438153	6.62e-05	2	4.08e-11	0.334134	Cytokines
LIF vs IL5	0.478875	2.04e-11	0.355042	0.586193	8.69e-11	LIF vs IL5	0.315016	2.18e-05	0.173993	0.443377	4.69e-05	2	0	0.000322578	Cytokines
LIF vs IP10	0.220229	0.0034058	0.073442	0.357677	0.00601342	LIF vs IP10	0.0967245	0.202889	-0.0532441	0.242426	0.244061	1	0.00122962	0.174987	Cytokines
LIF vs IL6	0.0995572	0.189912	-0.0503916	0.245116	0.239416	LIF vs IL6	0.415039	1.12e-08	0.283387	0.531337	3.34e-08	1	0.000292999	0.000127633	Cytokines
LIF vs IL7	0.246505	0.00100731	0.10102	0.381668	0.00192406	LIF vs IL7	0.153382	0.0427112	0.00427997	0.295813	0.0587395	1	2.42e-05	0.995242	Cytokines
LIF vs IL8	0.210054	0.00527011	0.0628231	0.348338	0.00908457	LIF vs IL8	0.119496	0.115232	-0.0302433	0.26399	0.146146	1	0.000386496	0.570663	Cytokines
LIF vs IL10	0.510964	5.02e-13	0.391619	0.613401	2.38e-12	LIF vs IL10	0.290446	9.66e-05	0.147644	0.421386	0.000190583	2	0	3.43e-05	Cytokines
LIF vs IFNB	0.0979751	0.197083	-0.051985	0.243614	0.247466	LIF vs IFNB	0.405572	2.58e-08	0.272885	0.523118	7.42e-08	1	0.000891982	2.63e-05	Cytokines
LIF vs EOTAXIN	0.358325	1.12e-06	0.220937	0.481769	3.11e-06	LIF vs EOTAXIN	0.162433	0.03174	0.0135613	0.304259	0.0449591	2	3.02e-07	0.00746445	Cytokines
LIF vs IL12P70	0.541718	9.84e-15	0.427032	0.639251	5.2e-14	LIF vs IL12P70	0.531734	3.69e-14	0.415497	0.630883	1.78e-13	2	0	0.582833	Cytokines
LIF vs IL13	0.273588	0.000248857	0.129681	0.406207	0.000513742	LIF vs IL13	0.256431	0.000613874	0.111496	0.390684	0.0010941	2	1.61e-07	0.93595	Cytokines
LIF vs IL17A	0.357579	1.19e-06	0.220122	0.481111	3.28e-06	LIF vs IL17A	0.259496	0.00052473	0.114738	0.393462	0.000941427	2	1.87e-10	0.367993	Cytokines
LIF vs IL31	0.121719	0.108577	-0.0279898	0.266087	0.145514	LIF vs IL31	0.452599	3.21e-10	0.32537	0.563731	1.13e-09	1	0.000476051	2.94e-06	Cytokines
LIF vs IL1RA	0.456605	2.14e-10	0.329877	0.567166	8.47e-10	LIF vs IL1RA	0.475733	2.87e-11	0.351481	0.583516	1.11e-10	2	0	0.00468164	Cytokines
LIF vs SCF	0.403605	3.05e-08	0.270706	0.521407	9.82e-08	LIF vs SCF	0.320258	1.56e-05	0.179641	0.448049	3.39e-05	2	5.33e-15	0.324914	Cytokines
LIF vs RANTES	0.175377	0.0202644	0.0268801	0.316301	0.03196	LIF vs RANTES	0.0945045	0.213498	-0.055478	0.240316	0.255361	1	0.00346468	0.548802	Cytokines
LIF vs IFNG	0.282992	0.000147838	0.13969	0.414683	0.000317684	LIF vs IFNG	0.321373	1.45e-05	0.180844	0.449042	3.17e-05	2	8.91e-09	0.325961	Cytokines
LIF vs GMCSF	0.240323	0.00135779	0.0945119	0.37604	0.00253714	LIF vs GMCSF	0.232531	0.0019575	0.0863253	0.368931	0.00326423	2	1.13e-05	0.203755	Cytokines
LIF vs TNFA	0.102787	0.175868	-0.0471361	0.248181	0.223349	LIF vs TNFA	0.38706	1.21e-07	0.252437	0.506982	3.27e-07	1	0.000248668	0.000626577	Cytokines
LIF vs HGF	0.254086	0.00069127	0.109019	0.388557	0.0013546	LIF vs HGF	0.138678	0.0672132	-0.0107445	0.282043	0.0883868	1	2.02e-05	0.231272	Cytokines
LIF vs MIP1B	0.385774	1.35e-07	0.251022	0.505859	4.1e-07	LIF vs MIP1B	0.153794	0.0421513	0.00470119	0.296197	0.0582026	1	2.71e-09	0.027149	Cytokines
LIF vs IFNA	0.428746	3.23e-09	0.29865	0.543198	1.14e-08	LIF vs IFNA	0.22748	0.00246576	0.0810304	0.364316	0.00405457	2	1.56e-12	0.0205794	Cytokines
LIF vs TGFB	0.573658	1.06e-16	0.464188	0.665867	6.55e-16	LIF vs TGFB	0.439463	1.17e-09	0.310631	0.552441	3.87e-09	2	0	0.383631	Cytokines
LIF vs MCP1	0.286716	0.000119675	0.143661	0.418033	0.000262536	LIF vs MCP1	0.144637	0.0561705	-0.00466382	0.28763	0.0751191	1	1.35e-05	0.0916564	Cytokines
LIF vs IL9	0.20532	0.0064153	0.057893	0.343983	0.0108801	LIF vs IL9	0.320688	1.51e-05	0.180105	0.448432	3.3e-05	2	6.11e-06	0.023564	Cytokines
LIF vs VEGFD	0.282959	0.000148114	0.139655	0.414654	0.000317915	LIF vs VEGFD	-0.0106126	0.889143	-0.15956	0.138807	0.906887	1	0.0133736	0.000191311	Cytokines
LIF vs TNFB	0.319731	1.61e-05	0.179073	0.44758	3.9e-05	LIF vs TNFB	0.245601	0.00105277	0.100067	0.380845	0.00183146	2	9.73e-10	0.739401	Cytokines
LIF vs NGF	0.399706	4.26e-08	0.266392	0.518014	1.36e-07	LIF vs NGF	0.444102	7.46e-10	0.315829	0.556433	2.52e-09	2	0	0.467453	Cytokines
LIF vs EGF	0.22406	0.00287511	0.0774488	0.361186	0.00516809	LIF vs EGF	0.0822842	0.279006	-0.0677477	0.228677	0.326284	1	0.00166587	0.0627622	Cytokines
LIF vs BDNF	0.323971	1.22e-05	0.183648	0.451355	3.01e-05	LIF vs BDNF	0.0601218	0.429322	-0.0898847	0.207461	0.478966	1	2.61e-05	0.00511527	Cytokines
LIF vs TRAIL	0.379344	2.25e-07	0.243951	0.500232	6.7e-07	LIF vs TRAIL	0.112044	0.139882	-0.0377882	0.256949	0.17483	1	9.27e-07	0.000215011	Cytokines
LIF vs GCSF	0.323883	1.23e-05	0.183552	0.451276	3.03e-05	LIF vs GCSF	0.198219	0.00854991	0.0505128	0.33744	0.0129758	2	2.5e-08	0.486062	Cytokines
LIF vs GROA	0.18251	0.0156311	0.0342422	0.322917	0.0252635	LIF vs GROA	0.259073	0.000536275	0.11429	0.393079	0.000961229	2	0.000241385	0.0297002	Cytokines
LIF vs IL1A	0.394181	6.77e-08	0.260289	0.513199	2.12e-07	LIF vs IL1A	0.0933389	0.219224	-0.0566502	0.239208	0.261548	1	3.98e-08	0.000886253	Cytokines
LIF vs IL23	0.396328	5.66e-08	0.262659	0.515071	1.78e-07	LIF vs IL23	0.264812	0.00039792	0.120367	0.398276	0.000727723	2	6.45e-12	0.0816317	Cytokines
LIF vs IL12P40	0.444478	7.19e-10	0.31625	0.556756	2.71e-09	LIF vs IL12P40	0.161744	0.0324812	0.0128539	0.303617	0.0459058	2	1.15e-10	3e-05	Cytokines
LIF vs IL15	-0.0729681	0.337237	-0.219776	0.0770712	0.396589	LIF vs IL15	0.476428	2.66e-11	0.352268	0.584108	1.03e-10	1	0.0876853	2.37e-08	Cytokines
LIF vs IL18	0.237721	0.00153622	0.0917759	0.373668	0.00283968	LIF vs IL18	0.225599	0.00268389	0.0790596	0.362594	0.00439795	2	2.04e-06	0.865209	Cytokines
LIF vs MCSF	0.249485	0.000869933	0.104162	0.384377	0.00167349	LIF vs MCSF	0.192053	0.0108913	0.0441172	0.331748	0.0163028	2	3e-06	0.708994	Cytokines
LIF vs MCP3	0.270606	0.000292397	0.126514	0.403515	0.00059905	LIF vs MCP3	0.435742	1.67e-09	0.306466	0.549235	5.37e-09	2	1.88e-11	0.0820872	Cytokines
LIF vs MIG	0.221538	0.00321533	0.0748101	0.358876	0.00571983	LIF vs MIG	0.0384481	0.613445	-0.111391	0.186578	0.656676	1	0.00934007	0.0226933	Cytokines
LIF vs RESISTIN	0.246117	0.00102655	0.100612	0.381316	0.00195687	LIF vs RESISTIN	0.172474	0.0224657	0.0238887	0.313604	0.0323801	2	1.52e-05	0.361188	Cytokines
LIF vs IL21	0.384652	1.48e-07	0.249787	0.504877	4.46e-07	LIF vs IL21	0.117005	0.123063	-0.0327671	0.261638	0.155453	1	3.62e-08	0.000792262	Cytokines
LIF vs ICAM1	0.238572	0.00147568	0.0926698	0.374443	0.00274117	LIF vs ICAM1	0.143646	0.0578959	-0.00567604	0.286702	0.0771537	1	0.000523055	0.21329	Cytokines
LIF vs FGFB	0.284462	0.000136055	0.141257	0.416006	0.000294371	LIF vs FGFB	0.213012	0.00465116	0.0659067	0.351056	0.00736628	2	1.86e-07	0.764816	Cytokines
LIF vs VEGF	0.455975	2.28e-10	0.329168	0.566627	8.99e-10	LIF vs VEGF	0.0726021	0.339672	-0.077437	0.219425	0.389285	1	2.17e-09	1.84e-05	Cytokines
LIF vs PAI1	0.248497	0.000913427	0.10312	0.383479	0.00175004	LIF vs PAI1	0.0453124	0.551552	-0.104595	0.193206	0.596431	1	0.00302284	0.0200529	Cytokines
LIF vs CD40L	0.405444	2.61e-08	0.272742	0.523006	8.41e-08	LIF vs CD40L	0.276978	0.000206705	0.133286	0.409265	0.000392056	2	0	0.0350748	Cytokines
IL1B vs IL2	0.280927	0.000166013	0.13749	0.412824	0.000353127	IL1B vs IL2	0.0691182	0.363412	-0.0809165	0.21609	0.411258	1	0	0	Cytokines
IL1B vs IL4	-0.0571231	0.452734	-0.20458	0.0928687	0.516563	IL1B vs IL4	0.342187	3.57e-06	0.20337	0.467518	8.39e-06	1	1.51e-05	0.176144	Cytokines
IL1B vs IL5	-0.152938	0.0433232	-0.295398	-0.0038248	0.0639035	IL1B vs IL5	0.224731	0.00279026	0.0781511	0.3618	0.0045683	1	0	0	Cytokines
IL1B vs IL6	0.251778	0.000776194	0.106581	0.38646	0.00150234	IL1B vs IL6	0.373476	3.57e-07	0.23751	0.495088	9.11e-07	2	1.93e-11	0.228544	Cytokines
IL1B vs IL10	-0.0417713	0.5831	-0.189789	0.108103	0.642565	IL1B vs IL10	0.26509	0.00039213	0.120662	0.398528	0.000718525	1	2.29e-12	7.91e-05	Cytokines
IL1B vs IFNB	-0.0156429	0.837209	-0.164459	0.13387	0.867011	IL1B vs IFNB	0.17685	0.0192203	0.0283995	0.317669	0.0280229	1	0.000693527	0.68139	Cytokines
IL1B vs IL12P70	-0.332265	7.05e-06	-0.458724	-0.192613	1.8e-05	IL1B vs IL12P70	0.525742	7.97e-14	0.408592	0.62585	3.77e-13	2	0.419624	0.00331737	Cytokines
IL1B vs IL13	-0.00116	0.987844	-0.150334	0.148066	0.991515	IL1B vs IL13	0.403601	3.05e-08	0.270702	0.521404	8.69e-08	1	0.0575985	0.533197	Cytokines
IL1B vs IL17A	-0.0858566	0.258593	-0.232084	0.0641656	0.313863	IL1B vs IL17A	0.300478	5.34e-05	0.158379	0.430384	0.000108575	1	0.35656	0.328763	Cytokines
IL1B vs IL31	0.0364522	0.631995	-0.113365	0.184648	0.686841	IL1B vs IL31	0.428173	3.41e-09	0.29801	0.542703	1.06e-08	1	0.0199771	0.262537	Cytokines
IL1B vs IL1RA	-0.130634	0.0848653	-0.274484	0.0189356	0.11731	IL1B vs IL1RA	0.535327	2.3e-14	0.419644	0.633897	1.15e-13	1	0.0292536	0.550918	Cytokines
IL1B vs SCF	0.173339	0.0217897	0.0247791	0.314408	0.0340942	IL1B vs SCF	0.304364	4.22e-05	0.162545	0.433862	8.74e-05	2	0	0.000133264	Cytokines
IL1B vs IFNG	-0.0564658	0.457959	-0.203948	0.0935224	0.521059	IL1B vs IFNG	0.32502	1.14e-05	0.18478	0.452287	2.54e-05	1	0.452429	0.228878	Cytokines
IL1B vs GMCSF	-0.0252859	0.739771	-0.17383	0.124384	0.78414	IL1B vs GMCSF	0.266938	0.000355661	0.122621	0.400199	0.000656792	1	0.411077	0.868653	Cytokines
IL1B vs TNFA	0.777612	1.06e-36	0.710889	0.830462	2.36e-35	IL1B vs TNFA	0.289037	0.000104745	0.146139	0.42012	0.000206326	2	0	0	Cytokines
IL1B vs HGF	0.114568	0.131118	-0.0352343	0.259335	0.171207	IL1B vs HGF	0.188775	0.0123531	0.0407214	0.328717	0.0183357	1	0.00051257	0.046325	Cytokines
IL1B vs IFNA	-0.0736401	0.332794	-0.220419	0.0763995	0.391851	IL1B vs IFNA	0.21508	0.00425802	0.0680643	0.352954	0.006772	1	0.143346	0.813658	Cytokines
IL1B vs TGFB	-0.220569	0.00335533	-0.357988	-0.0737976	0.00593538	IL1B vs TGFB	0.386464	1.27e-07	0.251782	0.506462	3.41e-07	2	0	1.57e-07	Cytokines
IL1B vs MCP1	-0.0609647	0.422869	-0.208271	0.0890455	0.486107	IL1B vs MCP1	0.20174	0.00742355	0.0541698	0.340685	0.0114315	1	0.988982	0.244584	Cytokines
IL1B vs IL9	0.0229888	0.762672	-0.126646	0.1716	0.802567	IL1B vs IL9	0.379381	2.25e-07	0.243992	0.500265	5.89e-07	1	0.0207012	0.441045	Cytokines
IL1B vs TNFB	0.222568	0.00307216	0.0758879	0.35982	0.00547546	IL1B vs TNFB	0.20094	0.00766722	0.0533384	0.339948	0.0117494	2	0	0.0245409	Cytokines
IL1B vs NGF	-0.0129263	0.865183	-0.161814	0.136537	0.890615	IL1B vs NGF	0.537407	1.75e-14	0.422047	0.635641	8.8e-14	1	0.00120533	0.787934	Cytokines
IL1B vs EGF	0.172495	0.0224496	0.0239097	0.313623	0.0349113	IL1B vs EGF	0.0694047	0.361422	-0.0806305	0.216364	0.409443	1	0.00141215	0.00573728	Cytokines
IL1B vs GCSF	0.0398883	0.600209	-0.109966	0.18797	0.65835	IL1B vs GCSF	0.202108	0.00731353	0.0545532	0.341025	0.0112805	1	0.0193834	0.566835	Cytokines
IL1B vs GROA	0.38345	1.62e-07	0.248465	0.503826	4.9e-07	IL1B vs GROA	0.266065	0.000372484	0.121695	0.39941	0.000684516	2	2.22e-16	0.264747	Cytokines
IL1B vs IL23	-0.0815987	0.283044	-0.228023	0.0684347	0.339402	IL1B vs IL23	0.279256	0.000182221	0.13571	0.411319	0.000347009	1	0.276719	0.527937	Cytokines
IL1B vs IL12P40	0.275235	0.000227461	0.131432	0.407694	0.000472149	IL1B vs IL12P40	0.08254	0.27751	-0.0674914	0.228921	0.324734	1	3.37e-09	5.37e-07	Cytokines
IL1B vs IL15	0.796336	1.27e-39	0.734391	0.845124	3.71e-38	IL1B vs IL15	0.309104	3.15e-05	0.167635	0.4381	6.63e-05	2	0	1.55e-07	Cytokines
IL1B vs MCSF	0.280129	0.00017358	0.13664	0.412105	0.000367158	IL1B vs MCSF	0.147761	0.0510076	-0.00147133	0.290556	0.0690446	1	1.26e-12	0.000493272	Cytokines
IL1B vs MCP3	0.289182	0.000103875	0.146293	0.42025	0.00023028	IL1B vs MCP3	0.624221	2.73e-20	0.523804	0.707526	1.95e-19	2	0	1.17e-05	Cytokines
IL1B vs IL21	-0.122983	0.10493	-0.267279	0.0267076	0.141025	IL1B vs IL21	0.161322	0.0329421	0.0124209	0.303224	0.0464691	1	0.388689	0.848162	Cytokines
IL1B vs FGFB	0.0841032	0.26848	-0.0659243	0.230412	0.324614	IL1B vs FGFB	0.168041	0.0262242	0.0193254	0.309482	0.0375114	1	0.000450449	0.27497	Cytokines
IL2 vs IL4	0.25896	0.000539388	0.114171	0.392977	0.00108164	IL2 vs IL4	-0.198138	0.00857766	-0.337365	-0.0504283	0.0129971	2	0.488914	0.000315328	Cytokines
IL2 vs IL5	0.32887	8.85e-06	0.188941	0.45571	2.23e-05	IL2 vs IL5	0.769941	1.39e-35	0.701304	0.824434	2.17e-34	2	0	0	Cytokines
IL2 vs IP10	0.294346	7.69e-05	0.151813	0.424887	0.000172689	IL2 vs IP10	-0.102054	0.178987	-0.247486	0.0478755	0.218083	1	0.885687	0.0279924	Cytokines
IL2 vs IL6	0.252277	0.000757056	0.107108	0.386914	0.0014683	IL2 vs IL6	-0.15167	0.0451093	-0.294213	-0.00252699	0.061768	1	0.704398	0.00772695	Cytokines
IL2 vs IL7	0.283714	0.000141935	0.14046	0.415333	0.000305345	IL2 vs IL7	0.154512	0.0411885	0.00543688	0.296868	0.0569769	1	0.0147002	0.0696896	Cytokines
IL2 vs IL8	0.245107	0.00107839	0.0995468	0.380396	0.00204949	IL2 vs IL8	-0.232263	0.00198184	-0.368687	-0.0860444	0.003299	2	0.277326	3.37e-05	Cytokines
IL2 vs IL10	0.299034	5.82e-05	0.156831	0.42909	0.00013235	IL2 vs IL10	0.0977691	0.198031	-0.0521925	0.243419	0.238825	1	0.00325669	0.819728	Cytokines
IL2 vs EOTAXIN	0.172823	0.0221908	0.0242479	0.313928	0.0346228	IL2 vs EOTAXIN	0.193857	0.0101538	0.0459872	0.333414	0.0152874	2	0.00117615	0.0681807	Cytokines
IL2 vs IL12P70	0.245271	0.00106981	0.0997199	0.380545	0.00203726	IL2 vs IL12P70	0.0344122	0.651195	-0.11538	0.182675	0.690898	1	0.0223686	0.777944	Cytokines
IL2 vs IL13	0.198503	0.00845376	0.0508076	0.337702	0.0141846	IL2 vs IL13	-0.0895989	0.238334	-0.235649	0.0604089	0.282387	1	0.955977	0.0851202	Cytokines
IL2 vs IL17A	0.260601	0.000495631	0.115908	0.394464	0.000999187	IL2 vs IL17A	0.122719	0.105682	-0.026975	0.26703	0.135213	1	0.0181657	0.199785	Cytokines
IL2 vs IL31	0.16978	0.0246898	0.0211151	0.3111	0.0380819	IL2 vs IL31	-0.192737	0.0106066	-0.332379	-0.0448254	0.015931	2	0.991109	0.000706727	Cytokines
IL2 vs IL1RA	0.339775	4.22e-06	0.200751	0.465383	1.1e-05	IL2 vs IL1RA	0.0846789	0.265206	-0.065347	0.230961	0.311494	1	0.00560919	0.536564	Cytokines
IL2 vs SCF	0.258681	0.000547191	0.113876	0.392724	0.0010938	IL2 vs SCF	-0.012174	0.872961	-0.161082	0.137276	0.893757	1	0.128035	0.242469	Cytokines
IL2 vs RANTES	0.311085	2.79e-05	0.169764	0.439869	6.58e-05	IL2 vs RANTES	-0.141609	0.0615784	-0.284792	0.00775494	0.0816583	1	0.97594	0.00464758	Cytokines
IL2 vs IFNG	0.207108	0.00595893	0.0597545	0.345628	0.0101425	IL2 vs IFNG	-0.168948	0.025414	-0.310326	-0.0202587	0.0363799	2	0.59089	0.0043874	Cytokines
IL2 vs GMCSF	0.197133	0.00892693	0.0493848	0.336437	0.0149388	IL2 vs GMCSF	0.172481	0.02246	0.0238961	0.313611	0.0323801	2	0.000218491	0.0849965	Cytokines
IL2 vs TNFA	0.325742	1.09e-05	0.18556	0.452929	2.71e-05	IL2 vs TNFA	-0.0341377	0.653797	-0.182409	0.115652	0.69301	1	0.0590387	0.722784	Cytokines
IL2 vs IFNA	0.224845	0.00277605	0.0782706	0.361905	0.00499953	IL2 vs IFNA	0.00600285	0.937158	-0.143326	0.155064	0.949205	1	0.163587	0.572421	Cytokines
IL2 vs TGFB	0.296921	6.6e-05	0.154568	0.427196	0.000148678	IL2 vs TGFB	-0.00380039	0.960191	-0.152914	0.145482	0.967868	1	0.0108428	0.515358	Cytokines
IL2 vs IL9	0.206641	0.00607531	0.059268	0.345198	0.0103313	IL2 vs IL9	-0.252874	0.00073474	-0.387456	-0.107738	0.00129729	2	0.538014	1.57e-05	Cytokines
IL2 vs VEGFD	0.274511	0.000236653	0.130662	0.40704	0.000490154	IL2 vs VEGFD	0.038392	0.613963	-0.111447	0.186524	0.656676	1	0.165627	0.389088	Cytokines
IL2 vs TNFB	0.25086	0.000812539	0.105612	0.385627	0.00156787	IL2 vs TNFB	-0.28714	0.000116808	-0.418414	-0.144113	0.000228186	2	0.549362	2.06e-07	Cytokines
IL2 vs NGF	0.31706	1.91e-05	0.176195	0.4452	4.58e-05	IL2 vs NGF	-0.0239166	0.753397	-0.172501	0.125732	0.786677	1	0.202735	0.180746	Cytokines
IL2 vs TRAIL	0.241544	0.00128079	0.0957964	0.377153	0.00240274	IL2 vs TRAIL	0.0546498	0.472569	-0.0953277	0.202201	0.521979	1	0.0218026	0.828336	Cytokines
IL2 vs GCSF	0.272232	0.000267843	0.128241	0.404983	0.000550533	IL2 vs GCSF	-0.196292	0.00922871	-0.335661	-0.0485122	0.0139389	2	0.637456	0.000414651	Cytokines
IL2 vs GROA	0.238203	0.00150162	0.0922828	0.374108	0.00277843	IL2 vs GROA	-0.174793	0.0206914	-0.315759	-0.0262785	0.0301212	2	0.670742	0.00127161	Cytokines
IL2 vs IL1A	0.264636	0.000401602	0.120181	0.398117	0.000813965	IL2 vs IL1A	-0.000193523	0.997972	-0.149389	0.149011	0.9985	1	0.0988737	0.671616	Cytokines
IL2 vs IL23	0.35536	1.39e-06	0.217702	0.479155	3.81e-06	IL2 vs IL23	-0.343279	3.31e-06	-0.468485	-0.204555	7.8e-06	2	0.0126152	5.52e-09	Cytokines
IL2 vs IL12P40	0.373197	3.65e-07	0.237204	0.494844	1.06e-06	IL2 vs IL12P40	0.0903017	0.234657	-0.0597029	0.236318	0.278729	1	0.0047014	0.702404	Cytokines
IL2 vs IL15	0.27393	0.000244262	0.130045	0.406516	0.000505361	IL2 vs IL15	0.0694265	0.361271	-0.0806087	0.216385	0.409443	1	0.00475493	0.268672	Cytokines
IL2 vs IL18	0.278155	0.000193691	0.134539	0.410327	0.00040742	IL2 vs IL18	-0.177328	0.0188923	-0.318111	-0.0288917	0.0275659	2	0.881851	0.00135863	Cytokines
IL2 vs MCSF	0.303874	4.35e-05	0.162019	0.433424	0.000100637	IL2 vs MCSF	-0.354621	1.47e-06	-0.478504	-0.216897	3.55e-06	2	0.0407321	4.01e-10	Cytokines
IL2 vs MCP3	0.406365	2.41e-08	0.273763	0.523807	7.82e-08	IL2 vs MCP3	0.00436021	0.954332	-0.144934	0.153461	0.964534	1	0.0275654	0.337946	Cytokines
IL2 vs RESISTIN	0.211014	0.00506173	0.0638229	0.349219	0.0087493	IL2 vs RESISTIN	0.0489041	0.520426	-0.101033	0.196669	0.567891	1	0.123233	0.997404	Cytokines
IL2 vs IL21	0.238543	0.0014777	0.0926395	0.374417	0.00274222	IL2 vs IL21	0.284633	0.000134741	0.141439	0.41616	0.00026026	2	6.21e-08	0.000575359	Cytokines
IL2 vs ICAM1	0.193996	0.010099	0.0461311	0.333542	0.0167961	IL2 vs ICAM1	0.0464729	0.541396	-0.103445	0.194326	0.587367	1	0.50788	0.983403	Cytokines
IL2 vs FGFB	0.254897	0.000663533	0.109876	0.389293	0.0013043	IL2 vs FGFB	-0.258707	0.000546466	-0.392747	-0.113903	0.000978568	2	0.260604	6.75e-06	Cytokines
IL2 vs PDGFBB	0.286195	0.000123289	0.143105	0.417565	0.000269215	IL2 vs PDGFBB	0.104017	0.170728	-0.0458958	0.249347	0.209368	1	0.0339385	0.737509	Cytokines
IL2 vs VEGF	0.286376	0.000122023	0.143298	0.417727	0.000266758	IL2 vs VEGF	-0.0614887	0.418887	-0.208774	0.0885237	0.46843	1	0.426739	0.134457	Cytokines
IL4 vs IL5	0.682045	2.72e-25	0.59321	0.754469	2.71e-24	IL4 vs IL5	0.171683	0.0231001	0.0230741	0.312869	0.033168	2	0	1.86e-12	Cytokines
IL4 vs IP10	0.731624	1.34e-30	0.65379	0.794137	1.94e-29	IL4 vs IP10	0.311315	2.75e-05	0.170011	0.440074	5.85e-05	2	0	1.3e-06	Cytokines
IL4 vs IL6	0.515766	2.79e-13	0.397126	0.617452	1.35e-12	IL4 vs IL6	0.625088	2.33e-20	0.524836	0.708236	1.68e-19	2	0	4.8e-07	Cytokines
IL4 vs IL7	0.308344	3.3e-05	0.166818	0.437421	7.74e-05	IL4 vs IL7	0.238429	0.00148564	0.0925205	0.374314	0.00252411	2	2.13e-09	0.379515	Cytokines
IL4 vs IL8	0.877828	3.41e-57	0.83844	0.908093	4.6e-55	IL4 vs IL8	0.633815	4.77e-21	0.535229	0.715367	3.57e-20	2	0	0.654616	Cytokines
IL4 vs IL10	0.808054	1.31e-41	0.749176	0.854263	4.59e-40	IL4 vs IL10	0.553278	2.02e-15	0.440435	0.648911	1.08e-14	2	0	1.27e-11	Cytokines
IL4 vs IL12P70	0.725441	7.13e-30	0.646181	0.78922	9.24e-29	IL4 vs IL12P70	0.594411	4.25e-18	0.488538	0.683036	2.75e-17	2	0	0.90069	Cytokines
IL4 vs IL13	0.846553	3.02e-49	0.798166	0.884088	1.73e-47	IL4 vs IL13	0.648538	2.91e-22	0.552831	0.727358	2.33e-21	2	0	0.132141	Cytokines
IL4 vs IL17A	0.472139	4.22e-11	0.347412	0.58045	1.77e-10	IL4 vs IL17A	0.112402	0.138611	-0.0374257	0.257288	0.1737	1	1.47e-10	0.103357	Cytokines
IL4 vs IL31	0.34839	2.31e-06	0.210111	0.473004	6.16e-06	IL4 vs IL31	0.544074	7.16e-15	0.42976	0.641222	3.68e-14	2	0	3.83e-09	Cytokines
IL4 vs IL1RA	0.338796	4.52e-06	0.19969	0.464516	1.17e-05	IL4 vs IL1RA	0.336618	5.24e-06	0.197328	0.462586	1.2e-05	2	0	0.00191369	Cytokines
IL4 vs SCF	0.530729	4.2e-14	0.414338	0.63004	2.13e-13	IL4 vs SCF	0.323949	1.22e-05	0.183624	0.451335	2.7e-05	2	0	0.0390866	Cytokines
IL4 vs RANTES	0.600276	1.64e-18	0.495449	0.68787	1.13e-17	IL4 vs RANTES	0.383336	1.64e-07	0.24834	0.503727	4.35e-07	2	0	0.281644	Cytokines
IL4 vs IFNG	0.766568	4.16e-35	0.697096	0.821779	7.78e-34	IL4 vs IFNG	0.681619	2.99e-25	0.592694	0.754126	2.79e-24	2	0	0.00858894	Cytokines
IL4 vs GMCSF	0.458716	1.72e-10	0.332255	0.568975	6.85e-10	IL4 vs GMCSF	0.327952	9.4e-06	0.187948	0.454894	2.11e-05	2	2.71e-14	0.00351657	Cytokines
IL4 vs TNFA	0.110376	0.145912	-0.0394741	0.255371	0.188483	IL4 vs TNFA	0.39219	7.98e-08	0.258092	0.511462	2.18e-07	1	6.25e-07	0.000672847	Cytokines
IL4 vs MIP1B	0.693202	2.16e-26	0.606756	0.763443	2.27e-25	IL4 vs MIP1B	0.520855	1.48e-13	0.402971	0.621739	6.91e-13	2	0	0.187964	Cytokines
IL4 vs IFNA	0.861345	9.2e-53	0.81716	0.895466	8.28e-51	IL4 vs IFNA	0.564727	3.95e-16	0.45376	0.658448	2.23e-15	2	0	2.41e-05	Cytokines
IL4 vs TGFB	0.595441	3.6e-18	0.48975	0.683885	2.42e-17	IL4 vs TGFB	0.677693	7.1e-25	0.587941	0.750962	6.46e-24	2	0	0.154445	Cytokines
IL4 vs MCP1	0.181026	0.0165105	0.0327093	0.321542	0.0265037	IL4 vs MCP1	0.142017	0.0608252	-0.00733829	0.285175	0.0808295	1	0.000716104	0.723367	Cytokines
IL4 vs IL9	0.665532	9.49e-24	0.573255	0.741139	8.66e-23	IL4 vs IL9	0.6754	1.17e-24	0.585167	0.749112	1.05e-23	2	0	1.41e-08	Cytokines
IL4 vs VEGFD	0.481487	1.53e-11	0.358005	0.588416	6.58e-11	IL4 vs VEGFD	0.0944156	0.213931	-0.0555674	0.240232	0.255717	1	2.83e-08	1.26e-07	Cytokines
IL4 vs TNFB	0.734723	5.72e-31	0.65761	0.796599	8.39e-30	IL4 vs TNFB	0.64067	1.32e-21	0.543413	0.720955	1.02e-20	2	0	4.7e-06	Cytokines
IL4 vs NGF	0.892894	7.61e-62	0.857996	0.919587	1.44e-59	IL4 vs NGF	0.587045	1.37e-17	0.479876	0.676953	8.56e-17	2	0	3.36e-12	Cytokines
IL4 vs BDNF	0.276897	0.000207629	0.133199	0.409192	0.000433842	IL4 vs BDNF	0.290916	9.4e-05	0.148146	0.421808	0.000185843	2	8e-09	0.817383	Cytokines
IL4 vs TRAIL	0.69155	3.17e-26	0.604747	0.762116	3.27e-25	IL4 vs TRAIL	0.513011	3.91e-13	0.393965	0.615128	1.77e-12	2	0	1.57e-05	Cytokines
IL4 vs GCSF	0.780241	4.3e-37	0.71418	0.832525	1e-35	IL4 vs GCSF	0.554058	1.81e-15	0.441341	0.649562	9.84e-15	2	0	0.816596	Cytokines
IL4 vs GROA	0.569696	1.91e-16	0.459558	0.662578	1.15e-15	IL4 vs GROA	0.726601	5.23e-30	0.647607	0.790143	6.15e-29	2	0	0	Cytokines
IL4 vs IL1A	0.769458	1.62e-35	0.7007	0.824054	3.23e-34	IL4 vs IL1A	0.583629	2.33e-17	0.475866	0.674128	1.43e-16	2	0	0.0133118	Cytokines
IL4 vs IL23	0.803467	8.16e-41	0.743382	0.850689	2.71e-39	IL4 vs IL23	0.657244	5.18e-23	0.563279	0.734425	4.24e-22	2	0	0.0176912	Cytokines
IL4 vs IL12P40	0.511824	4.52e-13	0.392605	0.614127	2.16e-12	IL4 vs IL12P40	0.115546	0.127838	-0.0342445	0.26026	0.161056	1	2.07e-14	7.57e-08	Cytokines
IL4 vs IL15	0.258969	0.000539157	0.11418	0.392985	0.00108164	IL4 vs IL15	0.434929	1.81e-09	0.305557	0.548534	5.76e-09	2	0	0.00131436	Cytokines
IL4 vs IL18	0.714513	1.22e-28	0.63277	0.780507	1.47e-27	IL4 vs IL18	0.64582	4.94e-22	0.549575	0.725147	3.88e-21	2	0	0.0974163	Cytokines
IL4 vs MCSF	0.7835	1.38e-37	0.718263	0.83508	3.38e-36	IL4 vs MCSF	0.696322	1.04e-26	0.610553	0.765947	1.04e-25	2	0	0.15822	Cytokines
IL4 vs MCP3	0.596191	3.19e-18	0.490633	0.684503	2.16e-17	IL4 vs MCP3	0.464713	9.27e-11	0.339019	0.574107	3.42e-10	2	0	0.389736	Cytokines
IL4 vs MIG	0.35034	2.01e-06	0.212234	0.474726	5.42e-06	IL4 vs MIG	0.127834	0.0918179	-0.021782	0.271849	0.118275	1	1.7e-07	0.00181246	Cytokines
IL4 vs RESISTIN	0.464586	9.39e-11	0.338876	0.573999	3.79e-10	IL4 vs RESISTIN	0.219881	0.00345821	0.0730777	0.357357	0.00555605	2	5.61e-13	0.00401885	Cytokines
IL4 vs IL21	0.36433	7.18e-07	0.227497	0.487055	2.03e-06	IL4 vs IL21	0.272827	0.000259353	0.128873	0.40552	0.0004851	2	2.69e-14	0.163149	Cytokines
IL4 vs ICAM1	0.287359	0.000115348	0.144348	0.418612	0.000254222	IL4 vs ICAM1	0.0391537	0.606944	-0.110693	0.18726	0.650272	1	0.0232758	0.38485	Cytokines
IL4 vs FGFB	0.806547	2.4e-41	0.747271	0.853089	8.26e-40	IL4 vs FGFB	0.611659	2.44e-19	0.508901	0.69723	1.68e-18	2	0	0.723088	Cytokines
IL4 vs PDGFBB	0.142256	0.0603878	-0.00709439	0.285399	0.0860537	IL4 vs PDGFBB	0.219082	0.00358109	0.072243	0.356625	0.00573885	1	0.000391732	0.538065	Cytokines
IL4 vs VEGF	0.756223	1.08e-33	0.684222	0.813623	1.85e-32	IL4 vs VEGF	0.575318	8.27e-17	0.466129	0.667243	4.84e-16	2	0	0.00257299	Cytokines
IL4 vs CD40L	0.242237	0.00123893	0.0965249	0.377783	0.00233347	IL4 vs CD40L	0.274139	0.000241492	0.130267	0.406705	0.000453938	2	0	0.19715	Cytokines
IL4 vs ENA78	0.181654	0.0161333	0.0333578	0.322124	0.0260086	IL4 vs ENA78	0.0830843	0.274343	-0.0669458	0.22944	0.321626	1	0.0177873	0.815476	Cytokines
IL5 vs IP10	0.414245	1.21e-08	0.282505	0.530648	3.99e-08	IL5 vs IP10	0.188539	0.0124644	0.0404776	0.328499	0.0184864	2	1.6e-09	0.0729841	Cytokines
IL5 vs IL6	0.143461	0.0582232	-0.0058652	0.286528	0.08322	IL5 vs IL6	0.287391	0.000115141	0.144381	0.41864	0.000225163	1	2.92e-05	0.00300199	Cytokines
IL5 vs IL7	0.356612	1.27e-06	0.219068	0.48026	3.49e-06	IL5 vs IL7	0.356494	1.28e-06	0.218939	0.480155	3.1e-06	2	8.24e-12	0.0202504	Cytokines
IL5 vs IL8	0.498031	2.34e-12	0.376831	0.602464	1.06e-11	IL5 vs IL8	0.189666	0.0119395	0.0416442	0.329541	0.0177637	2	5.53e-14	0.179033	Cytokines
IL5 vs IL10	0.577614	5.84e-17	0.468817	0.669147	3.66e-16	IL5 vs IL10	0.503617	1.21e-12	0.383211	0.607193	5.2e-12	2	0	0.0357542	Cytokines
IL5 vs EOTAXIN	0.244073	0.00113389	0.0984578	0.379455	0.00214633	IL5 vs EOTAXIN	0.273919	0.000244409	0.130033	0.406506	0.000458965	2	3.85e-07	0.783848	Cytokines
IL5 vs IL12P70	0.711014	2.95e-28	0.628486	0.777712	3.49e-27	IL5 vs IL12P70	0.419016	7.87e-09	0.287809	0.534783	2.36e-08	2	0	0.387399	Cytokines
IL5 vs IL13	0.56413	4.31e-16	0.453063	0.657951	2.56e-15	IL5 vs IL13	0.341502	3.74e-06	0.202626	0.466912	8.73e-06	2	0	0.384954	Cytokines
IL5 vs IL17A	0.515151	3.01e-13	0.39642	0.616933	1.45e-12	IL5 vs IL17A	0.239742	0.0013959	0.0939008	0.375511	0.00238451	2	7.33e-15	0.29577	Cytokines
IL5 vs IL1RA	0.318041	1.79e-05	0.177252	0.446075	4.32e-05	IL5 vs IL1RA	0.316462	1.98e-05	0.175551	0.444667	4.28e-05	2	1.02e-12	0.0986826	Cytokines
IL5 vs SCF	0.285265	0.000129989	0.142114	0.416729	0.000282216	IL5 vs SCF	0.212113	0.00483211	0.0649686	0.350229	0.00762732	2	1.26e-10	0.623084	Cytokines
IL5 vs RANTES	0.325283	1.12e-05	0.185065	0.452522	2.78e-05	IL5 vs RANTES	0.106744	0.159725	-0.043143	0.251932	0.197154	1	1.78e-06	0.217214	Cytokines
IL5 vs IFNG	0.487916	7.45e-12	0.36531	0.593884	3.27e-11	IL5 vs IFNG	0.276336	0.00021414	0.132603	0.408686	0.00040575	2	8.88e-16	0.988929	Cytokines
IL5 vs GMCSF	0.461999	1.23e-10	0.335956	0.571786	4.92e-10	IL5 vs GMCSF	0.340421	4.04e-06	0.201453	0.465955	9.36e-06	2	4.44e-15	0.0501848	Cytokines
IL5 vs TNFA	0.0193955	0.798905	-0.130181	0.168109	0.834658	IL5 vs TNFA	0.234514	0.00178546	0.0884071	0.370742	0.00299318	1	0.00772605	0.00228728	Cytokines
IL5 vs HGF	0.163975	0.0301327	0.0151455	0.305697	0.0455404	IL5 vs HGF	0.141383	0.0619994	-0.00798596	0.28458	0.0821014	1	0.000322246	0.978045	Cytokines
IL5 vs MIP1B	0.523471	1.06e-13	0.405979	0.62394	5.31e-13	IL5 vs MIP1B	0.326381	1.04e-05	0.18625	0.453498	2.34e-05	2	0	0.601034	Cytokines
IL5 vs IFNA	0.650115	2.14e-22	0.554721	0.728639	1.84e-21	IL5 vs IFNA	0.413319	1.31e-08	0.281477	0.529845	3.87e-08	2	0	0.127201	Cytokines
IL5 vs TGFB	0.709719	4.08e-28	0.626902	0.776677	4.7e-27	IL5 vs TGFB	0.275392	0.000225519	0.131599	0.407835	0.000426883	2	0	0.00960105	Cytokines
IL5 vs MCP1	0.289387	0.000102649	0.146513	0.420435	0.000227829	IL5 vs MCP1	0.231392	0.00206295	0.0851309	0.367891	0.00342496	2	2.08e-07	0.83415	Cytokines
IL5 vs IL9	0.356736	1.26e-06	0.219202	0.480368	3.47e-06	IL5 vs IL9	0.198793	0.00835667	0.0511083	0.337969	0.0127234	2	1.07e-09	0.357297	Cytokines
IL5 vs VEGFD	0.490138	5.8e-12	0.367837	0.59577	2.57e-11	IL5 vs VEGFD	0.0562556	0.459637	-0.0937314	0.203746	0.509481	1	2.46e-06	1.67e-07	Cytokines
IL5 vs TNFB	0.365663	6.49e-07	0.228954	0.488227	1.84e-06	IL5 vs TNFB	0.15508	0.0404405	0.00601853	0.297399	0.0560241	1	2.14e-11	0.785755	Cytokines
IL5 vs NGF	0.71103	2.94e-28	0.628505	0.777724	3.49e-27	IL5 vs NGF	0.374404	3.32e-07	0.238529	0.495903	8.52e-07	2	0	0.000115256	Cytokines
IL5 vs BDNF	0.200598	0.00777356	0.052983	0.339633	0.0130898	IL5 vs BDNF	0.0742064	0.329079	-0.0758334	0.22096	0.378313	1	0.00400994	0.198618	Cytokines
IL5 vs TRAIL	0.594015	4.53e-18	0.488072	0.682709	3.04e-17	IL5 vs TRAIL	0.400456	3.99e-08	0.267222	0.518667	1.11e-07	2	0	0.00612705	Cytokines
IL5 vs GCSF	0.655767	6.97e-23	0.561505	0.733228	6.11e-22	IL5 vs GCSF	0.0968078	0.202499	-0.0531603	0.242505	0.243746	1	0	0.00020575	Cytokines
IL5 vs GROA	0.256335	0.00061689	0.111395	0.390596	0.00122023	IL5 vs GROA	0.209967	0.0052895	0.0627319	0.348257	0.00830768	2	2.81e-06	0.0417431	Cytokines
IL5 vs IL1A	0.62587	2.03e-20	0.525765	0.708875	1.56e-19	IL5 vs IL1A	0.338988	4.46e-06	0.199898	0.464685	1.03e-05	2	0	0.0334886	Cytokines
IL5 vs IL23	0.598041	2.36e-18	0.492814	0.686029	1.61e-17	IL5 vs IL23	0.0754001	0.321337	-0.0746398	0.222102	0.370743	1	5.55e-15	2.05e-06	Cytokines
IL5 vs IL12P40	0.351861	1.8e-06	0.21389	0.476069	4.87e-06	IL5 vs IL12P40	0.321997	1.39e-05	0.181517	0.449597	3.05e-05	2	1.29e-13	0.222844	Cytokines
IL5 vs IL15	0.116378	0.125099	-0.0334024	0.261045	0.164737	IL5 vs IL15	0.326921	1.01e-05	0.186833	0.453977	2.26e-05	1	2.08e-09	8.55e-05	Cytokines
IL5 vs IL18	0.461697	1.27e-10	0.335616	0.571528	5.07e-10	IL5 vs IL18	0.229545	0.00224508	0.0831936	0.366203	0.00371105	2	1.1e-14	0.504921	Cytokines
IL5 vs MCSF	0.443305	8.06e-10	0.314935	0.555748	3.02e-09	IL5 vs MCSF	0.0479933	0.528233	-0.101937	0.195792	0.575537	1	3.46e-10	0.00414013	Cytokines
IL5 vs MCP3	0.657523	4.9e-23	0.563615	0.734652	4.35e-22	IL5 vs MCP3	0.319032	1.68e-05	0.178319	0.446957	3.65e-05	2	0	0.0536449	Cytokines
IL5 vs MIG	0.299138	5.79e-05	0.156943	0.429183	0.000131682	IL5 vs MIG	0.220286	0.00339727	0.0735017	0.357729	0.00546744	2	5.39e-08	0.303979	Cytokines
IL5 vs RESISTIN	0.261778	0.000466293	0.117154	0.39553	0.000942052	IL5 vs RESISTIN	0.174656	0.0207929	0.0261371	0.315632	0.0302224	2	7.55e-06	0.574212	Cytokines
IL5 vs IL21	0.436058	1.62e-09	0.306819	0.549507	5.9e-09	IL5 vs IL21	0.444282	7.33e-10	0.316031	0.556588	2.48e-09	2	0	0.726003	Cytokines
IL5 vs ICAM1	0.225503	0.00269548	0.0789591	0.362506	0.00486834	IL5 vs ICAM1	0.257503	0.000581213	0.11263	0.391656	0.00103882	2	0.000202846	0.281138	Cytokines
IL5 vs FGFB	0.441173	9.92e-10	0.312545	0.553913	3.66e-09	IL5 vs FGFB	0.200825	0.00770279	0.0532191	0.339842	0.0117943	2	2.1e-13	0.399543	Cytokines
IL5 vs IL22	0.187838	0.0128011	0.0397519	0.32785	0.0209402	IL5 vs IL22	0.0807447	0.28813	-0.0692903	0.227208	0.335181	1	0.0185859	0.467961	Cytokines
IL5 vs PDGFBB	0.136764	0.0711151	-0.0126953	0.280246	0.0999842	IL5 vs PDGFBB	0.300925	5.2e-05	0.158857	0.430784	0.000106036	1	3.04e-05	0.0884525	Cytokines
IL5 vs VEGF	0.546492	5.15e-15	0.432562	0.643244	2.79e-14	IL5 vs VEGF	0.266843	0.000357455	0.122521	0.400114	0.000659461	2	0	0.0148296	Cytokines
IL5 vs PAI1	0.164743	0.0293587	0.0159345	0.306412	0.0445923	IL5 vs PAI1	0.127168	0.093536	-0.0224584	0.271222	0.120324	1	0.00358537	0.70132	Cytokines
IL5 vs CD40L	0.182764	0.0154845	0.0345049	0.323153	0.0250481	IL5 vs CD40L	0.111037	0.143498	-0.0388058	0.255997	0.178994	1	4.95e-10	0.156599	Cytokines
IP10 vs IL6	0.540012	1.24e-14	0.425058	0.637823	6.45e-14	IP10 vs IL6	0.486383	8.86e-12	0.363566	0.592581	3.59e-11	2	0	0.0267573	Cytokines
IP10 vs IL7	0.326447	1.04e-05	0.186322	0.453557	2.59e-05	IP10 vs IL7	0.363244	7.79e-07	0.226308	0.486099	1.93e-06	2	5.2e-10	0.0974166	Cytokines
IP10 vs IL8	0.765384	6.08e-35	0.695621	0.820847	1.1e-33	IP10 vs IL8	0.609186	3.72e-19	0.505974	0.695199	2.54e-18	2	0	0.222463	Cytokines
IP10 vs IL10	0.626369	1.86e-20	0.52636	0.709284	1.43e-19	IP10 vs IL10	0.537521	1.72e-14	0.422179	0.635736	8.7e-14	2	0	0.176654	Cytokines
IP10 vs EOTAXIN	0.0767044	0.313014	-0.0733352	0.223349	0.37087	IP10 vs EOTAXIN	0.201099	0.00761796	0.0535046	0.340095	0.0117023	1	0.0468455	0.300547	Cytokines
IP10 vs IL12P70	0.508241	6.98e-13	0.388501	0.611102	3.28e-12	IP10 vs IL12P70	0.425083	4.53e-09	0.294565	0.540033	1.38e-08	2	0	0.3038	Cytokines
IP10 vs IL13	0.648889	2.72e-22	0.553251	0.727643	2.31e-21	IP10 vs IL13	0.566394	3.1e-16	0.455704	0.659834	1.76e-15	2	0	0.118679	Cytokines
IP10 vs IL17A	0.322572	1.34e-05	0.182138	0.450109	3.28e-05	IP10 vs IL17A	0.162719	0.0314364	0.0138552	0.304526	0.0445624	2	4.87e-05	0.461961	Cytokines
IP10 vs IL31	0.37918	2.28e-07	0.243771	0.500089	6.77e-07	IP10 vs IL31	0.206103	0.00621163	0.0587086	0.344704	0.00964383	2	1.33e-12	0.425379	Cytokines
IP10 vs IL1RA	0.391221	8.64e-08	0.257023	0.510616	2.68e-07	IP10 vs IL1RA	0.333052	6.68e-06	0.193466	0.459423	1.52e-05	2	1.09e-12	0.0234659	Cytokines
IP10 vs SCF	0.48334	1.24e-11	0.360109	0.589993	5.38e-11	IP10 vs SCF	0.206878	0.00601602	0.0595148	0.345417	0.00935551	2	1.57e-12	0.270064	Cytokines
IP10 vs RANTES	0.512315	4.26e-13	0.393167	0.614541	2.04e-12	IP10 vs RANTES	0.509885	5.72e-13	0.390383	0.61249	2.55e-12	2	0	0.218686	Cytokines
IP10 vs IFNG	0.641666	1.1e-21	0.544605	0.721767	9.08e-21	IP10 vs IFNG	0.537558	1.72e-14	0.422222	0.635767	8.7e-14	2	0	0.25631	Cytokines
IP10 vs GMCSF	0.322457	1.35e-05	0.182014	0.450007	3.3e-05	IP10 vs GMCSF	0.146319	0.0533397	-0.0029454	0.289206	0.0717392	1	2.04e-07	0.00950307	Cytokines
IP10 vs TNFA	0.17276	0.0222404	0.0241828	0.31387	0.0346716	IP10 vs TNFA	0.316666	1.96e-05	0.175771	0.444849	4.23e-05	2	3.84e-05	0.0404077	Cytokines
IP10 vs HGF	0.205056	0.00648515	0.0576187	0.34374	0.0109789	IP10 vs HGF	0.22432	0.00284199	0.0777206	0.361424	0.00464495	2	1.29e-05	0.846377	Cytokines
IP10 vs MIP1B	0.648859	2.74e-22	0.553215	0.727618	2.31e-21	IP10 vs MIP1B	0.59492	3.91e-18	0.489136	0.683455	2.54e-17	2	0	0.879099	Cytokines
IP10 vs IFNA	0.69266	2.45e-26	0.606097	0.763008	2.56e-25	IP10 vs IFNA	0.555611	1.46e-15	0.443147	0.650857	7.93e-15	2	0	0.0957476	Cytokines
IP10 vs TGFB	0.390083	9.49e-08	0.255769	0.509623	2.92e-07	IP10 vs TGFB	0.228822	0.00232019	0.0824364	0.365543	0.00382851	2	3.59e-08	0.887426	Cytokines
IP10 vs MCP1	0.136879	0.0708758	-0.0125782	0.280354	0.0997219	IP10 vs MCP1	0.357811	1.17e-06	0.220376	0.481316	2.83e-06	1	4.92e-06	0.124605	Cytokines
IP10 vs IL9	0.632597	5.98e-21	0.533776	0.714372	4.75e-20	IP10 vs IL9	0.47705	2.48e-11	0.352973	0.584638	9.67e-11	2	0	0.044103	Cytokines
IP10 vs VEGFD	0.363963	7.38e-07	0.227095	0.486732	2.08e-06	IP10 vs VEGFD	0.0928492	0.221663	-0.0571426	0.238742	0.26429	1	0.00014709	0.00117276	Cytokines
IP10 vs TNFB	0.674482	1.42e-24	0.584057	0.748372	1.35e-23	IP10 vs TNFB	0.556631	1.26e-15	0.444332	0.651707	6.95e-15	2	0	0.000423157	Cytokines
IP10 vs NGF	0.678028	6.6e-25	0.588346	0.751232	6.34e-24	IP10 vs NGF	0.36394	7.39e-07	0.22707	0.486712	1.84e-06	2	0	3.09e-06	Cytokines
IP10 vs BDNF	0.226454	0.00258263	0.0799556	0.363377	0.0046869	IP10 vs BDNF	0.198162	0.00856947	0.0504532	0.337387	0.0129951	2	6.14e-06	0.651757	Cytokines
IP10 vs TRAIL	0.624747	2.48e-20	0.52443	0.707956	1.9e-19	IP10 vs TRAIL	0.568058	2.43e-16	0.457645	0.661217	1.39e-15	2	0	0.00457064	Cytokines
IP10 vs GCSF	0.628242	1.32e-20	0.528589	0.710815	1.03e-19	IP10 vs GCSF	0.314161	2.3e-05	0.173073	0.442615	4.94e-05	2	0	0.0145004	Cytokines
IP10 vs GROA	0.57887	4.83e-17	0.470287	0.670188	3.05e-16	IP10 vs GROA	0.542668	8.66e-15	0.428132	0.640046	4.44e-14	2	0	6.04e-08	Cytokines
IP10 vs IL1A	0.619494	6.29e-20	0.51819	0.703657	4.74e-19	IP10 vs IL1A	0.519669	1.72e-13	0.401607	0.62074	7.98e-13	2	0	0.308003	Cytokines
IP10 vs IL23	0.606629	5.72e-19	0.502951	0.693098	4.11e-18	IP10 vs IL23	0.509578	5.94e-13	0.390032	0.612231	2.63e-12	2	0	0.23993	Cytokines
IP10 vs IL12P40	0.464255	9.72e-11	0.338502	0.573716	3.91e-10	IP10 vs IL12P40	0.458887	1.69e-10	0.332448	0.569122	6.07e-10	2	0	0.869524	Cytokines
IP10 vs IL15	0.25336	0.000717002	0.108252	0.387898	0.00140126	IP10 vs IL15	0.348615	2.27e-06	0.210356	0.473202	5.4e-06	2	1.4e-05	0.00678604	Cytokines
IP10 vs IL18	0.597216	2.7e-18	0.491841	0.685348	1.84e-17	IP10 vs IL18	0.526608	7.14e-14	0.409589	0.626578	3.4e-13	2	0	0.166403	Cytokines
IP10 vs MCSF	0.710976	2.98e-28	0.62844	0.777682	3.5e-27	IP10 vs MCSF	0.527737	6.18e-14	0.41089	0.627527	2.95e-13	2	0	0.755236	Cytokines
IP10 vs MCP3	0.389844	9.68e-08	0.255506	0.509415	2.98e-07	IP10 vs MCP3	0.285902	0.000125361	0.142793	0.417302	0.000243385	2	4e-13	0.986122	Cytokines
IP10 vs MIG	0.556894	1.21e-15	0.444638	0.651926	6.92e-15	IP10 vs MIG	0.386527	1.27e-07	0.251851	0.506516	3.4e-07	2	0	0.000219197	Cytokines
IP10 vs RESISTIN	0.494017	3.72e-12	0.372255	0.599062	1.67e-11	IP10 vs RESISTIN	0.344986	2.93e-06	0.20641	0.469995	6.95e-06	2	2.33e-15	0.0731647	Cytokines
IP10 vs IL21	0.280304	0.000171892	0.136826	0.412263	0.000363996	IP10 vs IL21	0.377014	2.71e-07	0.241393	0.498191	7.01e-07	2	6.2e-11	0.403919	Cytokines
IP10 vs ICAM1	0.33103	7.66e-06	0.191277	0.457628	1.94e-05	IP10 vs ICAM1	0.431566	2.48e-09	0.301798	0.545633	7.79e-09	2	5.56e-06	0.0297956	Cytokines
IP10 vs VCAM1	0.0659894	0.385587	-0.0840382	0.213092	0.446506	IP10 vs VCAM1	0.182343	0.015728	0.0340696	0.322762	0.0230377	1	0.0214828	0.84155	Cytokines
IP10 vs FGFB	0.703586	1.84e-27	0.619408	0.771769	2.03e-26	IP10 vs FGFB	0.571194	1.53e-16	0.461307	0.663821	8.8e-16	2	0	0.339906	Cytokines
IP10 vs PDGFBB	0.268582	0.000325875	0.124366	0.401686	0.000666195	IP10 vs PDGFBB	0.355619	1.37e-06	0.217985	0.479384	3.31e-06	2	5.06e-09	0.668493	Cytokines
IP10 vs VEGF	0.645495	5.26e-22	0.549186	0.724883	4.38e-21	IP10 vs VEGF	0.561449	6.35e-16	0.449939	0.655721	3.56e-15	2	0	0.0921955	Cytokines
IP10 vs PAI1	0.0833568	0.272766	-0.0666727	0.2297	0.328955	IP10 vs PAI1	0.249317	0.00087717	0.103985	0.384225	0.001543	1	0.0434924	0.016034	Cytokines
IP10 vs CD40L	0.167702	0.0265329	0.0189763	0.309166	0.0407254	IP10 vs CD40L	0.147083	0.0520931	-0.00216432	0.289921	0.0702625	1	0.0266425	0.614864	Cytokines
IP10 vs ENA78	0.192933	0.010526	0.0450288	0.33256	0.0174297	IP10 vs ENA78	0.156621	0.0384672	0.00759805	0.298838	0.0534519	1	0.00426361	0.419896	Cytokines
IL6 vs IL7	0.386726	1.25e-07	0.252071	0.506691	3.82e-07	IL6 vs IL7	0.272803	0.000259697	0.128847	0.405498	0.000485264	2	2.22e-16	0.25547	Cytokines
IL6 vs IL8	0.676976	8.3e-25	0.587073	0.750384	7.93e-24	IL6 vs IL8	0.732295	1.12e-30	0.654617	0.794671	1.35e-29	2	0	0.139838	Cytokines
IL6 vs IL10	0.563138	4.98e-16	0.451908	0.657127	2.92e-15	IL6 vs IL10	0.698363	6.44e-27	0.61304	0.767585	6.47e-26	2	0	0.000344475	Cytokines
IL6 vs IFNB	0.0582559	0.443806	-0.0917417	0.205669	0.507399	IL6 vs IFNB	0.187193	0.0131179	0.0390845	0.327253	0.0193948	1	0.00014044	0.788124	Cytokines
IL6 vs IL12P70	0.375634	3.02e-07	0.239877	0.496981	8.83e-07	IL6 vs IL12P70	0.728966	2.77e-30	0.650518	0.792025	3.29e-29	2	0	0.297928	Cytokines
IL6 vs IL13	0.704695	1.41e-27	0.620762	0.772657	1.56e-26	IL6 vs IL13	0.816927	3.3e-43	0.76041	0.861164	8.67e-42	2	0	4.25e-07	Cytokines
IL6 vs IL17A	0.13937	0.065847	-0.0100393	0.282692	0.0932011	IL6 vs IL17A	0.224656	0.00279956	0.0780731	0.361732	0.00457957	1	0.000260158	0.267411	Cytokines
IL6 vs IL31	0.865271	9.16e-54	0.822218	0.898479	9.62e-52	IL6 vs IL31	0.712506	2.03e-28	0.630311	0.778904	2.21e-27	2	0	0.0284492	Cytokines
IL6 vs IL1RA	0.148158	0.0503816	-0.00106604	0.290927	0.0733423	IL6 vs IL1RA	0.43676	1.52e-09	0.307604	0.550112	4.91e-09	1	2.41e-13	0.0560814	Cytokines
IL6 vs SCF	0.574304	9.63e-17	0.464943	0.666403	5.97e-16	IL6 vs SCF	0.451738	3.5e-10	0.324402	0.562993	1.22e-09	2	0	0.00023614	Cytokines
IL6 vs RANTES	0.340781	3.94e-06	0.201843	0.466274	1.03e-05	IL6 vs RANTES	0.501543	1.55e-12	0.380842	0.605438	6.6e-12	2	4.44e-16	0.511442	Cytokines
IL6 vs IFNG	0.710382	3.46e-28	0.627712	0.777206	4.04e-27	IL6 vs IFNG	0.873714	4.97e-56	0.833117	0.904947	3.92e-54	2	0	0.512767	Cytokines
IL6 vs GMCSF	0.280679	0.000168334	0.137225	0.4126	0.000357261	IL6 vs GMCSF	0.295966	6.99e-05	0.153546	0.42634	0.000140296	2	1.49e-07	0.00608988	Cytokines
IL6 vs TNFA	0.301305	5.08e-05	0.159265	0.431125	0.000116306	IL6 vs TNFA	0.518807	1.91e-13	0.400617	0.620014	8.82e-13	2	4.44e-16	0.498167	Cytokines
IL6 vs MIP1B	0.19015	0.0117203	0.042145	0.329988	0.0192556	IL6 vs MIP1B	0.614658	1.46e-19	0.512454	0.699692	1.01e-18	2	6.88e-15	0.581911	Cytokines
IL6 vs IFNA	0.545937	5.56e-15	0.431918	0.64278	2.99e-14	IL6 vs IFNA	0.695114	1.38e-26	0.609082	0.764977	1.36e-25	2	0	1.83e-05	Cytokines
IL6 vs TGFB	0.0772996	0.309262	-0.0727395	0.223917	0.366655	IL6 vs TGFB	0.438709	1.26e-09	0.309786	0.551791	4.12e-09	1	1.49e-10	0.780747	Cytokines
IL6 vs MCP1	-0.0454633	0.550226	-0.193352	0.104445	0.612046	IL6 vs MCP1	0.236579	0.0016211	0.0905756	0.372626	0.00274441	1	0.156227	0.129	Cytokines
IL6 vs IL9	0.85657	1.39e-51	0.811019	0.891798	1.09e-49	IL6 vs IL9	0.877251	4.99e-57	0.837693	0.907652	4.72e-55	2	0	0.0790284	Cytokines
IL6 vs TNFB	0.770658	1.09e-35	0.702198	0.824998	2.23e-34	IL6 vs TNFB	0.8383	1.92e-47	0.78761	0.87772	6.85e-46	2	0	0.0197248	Cytokines
IL6 vs NGF	0.549012	3.65e-15	0.435483	0.64535	2e-14	IL6 vs NGF	0.826437	5.08e-45	0.772488	0.868542	1.5e-43	2	0	4.57e-10	Cytokines
IL6 vs BDNF	0.0258999	0.733687	-0.123779	0.174426	0.779877	IL6 vs BDNF	0.160265	0.0341217	0.0113361	0.302238	0.0478666	1	0.0832065	0.804825	Cytokines
IL6 vs TRAIL	0.30497	4.07e-05	0.163195	0.434404	9.45e-05	IL6 vs TRAIL	0.663551	1.43e-23	0.570868	0.739536	1.2e-22	2	0	0.0540846	Cytokines
IL6 vs GCSF	0.510959	5.02e-13	0.391613	0.613396	2.38e-12	IL6 vs GCSF	0.614735	1.44e-19	0.512544	0.699755	1.01e-18	2	0	0.0201152	Cytokines
IL6 vs GROA	0.798236	6.19e-40	0.736785	0.846608	1.86e-38	IL6 vs GROA	0.748417	1.13e-32	0.674538	0.807453	1.5e-31	2	0	0.000162877	Cytokines
IL6 vs IL1A	0.367392	5.69e-07	0.230846	0.489747	1.62e-06	IL6 vs IL1A	0.628244	1.32e-20	0.528591	0.710816	9.66e-20	2	0	0.13789	Cytokines
IL6 vs IL23	0.46514	8.86e-11	0.3395	0.574472	3.59e-10	IL6 vs IL23	0.828966	1.6e-45	0.775707	0.870501	5.05e-44	2	0	0.0838338	Cytokines
IL6 vs IL12P40	0.292807	8.42e-05	0.150168	0.423506	0.0001881	IL6 vs IL12P40	0.366518	6.08e-07	0.22989	0.488979	1.52e-06	2	2.11e-14	0.000275301	Cytokines
IL6 vs IL15	0.290797	9.46e-05	0.148019	0.421701	0.000210972	IL6 vs IL15	0.443589	7.84e-10	0.315253	0.555992	2.65e-09	2	0	0.238783	Cytokines
IL6 vs IL18	0.332017	7.17e-06	0.192344	0.458504	1.83e-05	IL6 vs IL18	0.666073	8.47e-24	0.573907	0.741577	7.25e-23	2	0	0.385268	Cytokines
IL6 vs MCSF	0.691068	3.54e-26	0.604161	0.761728	3.62e-25	IL6 vs MCSF	0.761313	2.22e-34	0.690551	0.817639	3.13e-33	2	0	0.0544591	Cytokines
IL6 vs MCP3	0.226245	0.00260707	0.0797364	0.363186	0.00471768	IL6 vs MCP3	0.637238	2.53e-21	0.539314	0.718159	1.92e-20	2	0	0.306827	Cytokines
IL6 vs MIG	0.0607578	0.424448	-0.0892516	0.208072	0.487329	IL6 vs MIG	0.216516	0.00400287	0.0695634	0.354272	0.00639113	1	0.00319906	0.633624	Cytokines
IL6 vs RESISTIN	0.284297	0.000137329	0.141081	0.415858	0.000296448	IL6 vs RESISTIN	0.298848	5.89e-05	0.156632	0.428923	0.000119213	2	3.2e-08	0.00949868	Cytokines
IL6 vs IL21	0.145116	0.0553527	-0.00417497	0.288079	0.0796055	IL6 vs IL21	0.436855	1.5e-09	0.307711	0.550194	4.87e-09	1	5.39e-09	0.955765	Cytokines
IL6 vs ICAM1	0.118873	0.117154	-0.030875	0.263401	0.155605	IL6 vs ICAM1	0.30176	4.94e-05	0.159752	0.431531	0.000101157	1	0.0977744	0.303447	Cytokines
IL6 vs FGFB	0.793822	3.27e-39	0.731227	0.84316	9.24e-38	IL6 vs FGFB	0.803282	8.77e-41	0.743148	0.850545	1.97e-39	2	0	0.00378633	Cytokines
IL6 vs IL22	0.110008	0.147269	-0.0398461	0.255023	0.189705	IL6 vs IL22	0.164726	0.0293762	0.0159165	0.306396	0.0417358	1	0.0677401	0.73288	Cytokines
IL6 vs PDGFBB	0.0971904	0.200712	-0.0527751	0.242869	0.251355	IL6 vs PDGFBB	0.287494	0.000114462	0.144491	0.418733	0.000224531	1	0.00318523	0.631455	Cytokines
IL6 vs VEGF	0.391443	8.49e-08	0.257268	0.51081	2.63e-07	IL6 vs VEGF	0.607079	5.3e-19	0.503483	0.693468	3.58e-18	2	0	0.012082	Cytokines
IL6 vs PAI1	0.0134851	0.859413	-0.135989	0.162359	0.886607	IL6 vs PAI1	0.166572	0.0275827	0.017815	0.308115	0.0393356	1	0.309726	0.33845	Cytokines
IL6 vs CD40L	0.0792605	0.297113	-0.0707767	0.225791	0.354026	IL6 vs CD40L	0.303833	4.36e-05	0.161976	0.433387	8.98e-05	1	7.25e-09	0.295905	Cytokines
IL7 vs IL8	0.348827	2.23e-06	0.210587	0.47339	6e-06	IL7 vs IL8	0.436859	1.5e-09	0.307716	0.550198	4.87e-09	2	1.98e-14	0.785915	Cytokines
IL7 vs IL10	0.272755	0.000260367	0.128796	0.405455	0.000536333	IL7 vs IL10	0.441697	9.43e-10	0.313132	0.554364	3.15e-09	2	1.69e-11	0.486464	Cytokines
IL7 vs EOTAXIN	0.212632	0.00472695	0.0655098	0.350706	0.00820814	IL7 vs EOTAXIN	0.161009	0.0332882	0.0120992	0.302932	0.0468712	2	0.000106046	0.162469	Cytokines
IL7 vs IL12P70	0.394287	6.71e-08	0.260406	0.513292	2.1e-07	IL7 vs IL12P70	0.304205	4.26e-05	0.162375	0.43372	8.8e-05	2	1.11e-15	0.172562	Cytokines
IL7 vs IL13	0.414027	1.23e-08	0.282263	0.530459	4.06e-08	IL7 vs IL13	0.38946	9.99e-08	0.255082	0.509079	2.71e-07	2	0	0.0209406	Cytokines
IL7 vs IL17A	0.313275	2.43e-05	0.17212	0.441824	5.76e-05	IL7 vs IL17A	0.146758	0.0526213	-0.0024972	0.289616	0.0709244	1	1.43e-05	0.414129	Cytokines
IL7 vs IL31	0.496029	2.95e-12	0.374548	0.600768	1.33e-11	IL7 vs IL31	0.19695	0.00899186	0.0491948	0.336269	0.013592	2	0	0.447299	Cytokines
IL7 vs IL1RA	0.261115	0.000482615	0.116452	0.39493	0.000973986	IL7 vs IL1RA	0.222047	0.0031438	0.075343	0.359343	0.00508547	2	2.93e-06	0.00404363	Cytokines
IL7 vs SCF	0.255558	0.000641692	0.110574	0.389892	0.00126664	IL7 vs SCF	-0.111478	0.141905	-0.256414	0.03836	0.177241	1	1.29e-06	0.00198808	Cytokines
IL7 vs RANTES	0.127215	0.0934139	-0.0224107	0.271266	0.127634	IL7 vs RANTES	0.303991	4.32e-05	0.162144	0.433528	8.9e-05	1	0.000373218	0.277079	Cytokines
IL7 vs IFNG	0.511691	4.59e-13	0.392452	0.614014	2.19e-12	IL7 vs IFNG	0.305469	3.94e-05	0.163731	0.434851	8.18e-05	2	0	0.0234689	Cytokines
IL7 vs GMCSF	0.287812	0.000112395	0.144831	0.419018	0.000248004	IL7 vs GMCSF	-0.00182086	0.98092	-0.15098	0.147419	0.985611	1	0.0374367	0.0011002	Cytokines
IL7 vs TNFA	0.0356316	0.63969	-0.114176	0.183854	0.693609	IL7 vs TNFA	0.185431	0.0140184	0.037262	0.325623	0.0206616	1	0.0312221	0.27231	Cytokines
IL7 vs MIP1B	0.229372	0.00226282	0.0830127	0.366045	0.00412631	IL7 vs MIP1B	0.401875	3.54e-08	0.268792	0.519902	9.96e-08	2	7.55e-09	0.880853	Cytokines
IL7 vs IFNA	0.445071	6.78e-10	0.316916	0.557266	2.57e-09	IL7 vs IFNA	0.465321	8.69e-11	0.339705	0.574627	3.22e-10	2	0	0.0329007	Cytokines
IL7 vs TGFB	0.329238	8.63e-06	0.189339	0.456037	2.18e-05	IL7 vs TGFB	0.260664	0.000494028	0.115974	0.394521	0.000887186	2	2.16e-11	0.23949	Cytokines
IL7 vs MCP1	0.127714	0.0921249	-0.0219036	0.271736	0.126055	IL7 vs MCP1	0.172386	0.0225356	0.023798	0.313523	0.0324561	1	0.00163447	0.67475	Cytokines
IL7 vs IL9	0.540328	1.19e-14	0.425424	0.638087	6.2e-14	IL7 vs IL9	0.353002	1.66e-06	0.215132	0.477075	3.99e-06	2	0	0.308185	Cytokines
IL7 vs TNFB	0.379512	2.22e-07	0.244135	0.500379	6.62e-07	IL7 vs TNFB	0.325447	1.11e-05	0.185241	0.452667	2.47e-05	2	2e-15	0.997876	Cytokines
IL7 vs NGF	0.416755	9.65e-09	0.285295	0.532825	3.23e-08	IL7 vs NGF	0.324799	1.16e-05	0.184541	0.452091	2.57e-05	2	3.33e-16	4.67e-05	Cytokines
IL7 vs EGF	-0.272085	0.000269989	-0.40485	-0.128084	0.000554342	IL7 vs EGF	-0.442935	8.36e-10	-0.555429	-0.31452	2.81e-09	2	2.41e-07	0.526065	Cytokines
IL7 vs TRAIL	0.299496	5.66e-05	0.157326	0.429504	0.000129044	IL7 vs TRAIL	0.441461	9.64e-10	0.312869	0.554161	3.21e-09	2	3.8e-13	0.0157469	Cytokines
IL7 vs GCSF	0.610662	2.89e-19	0.507721	0.696412	2.11e-18	IL7 vs GCSF	0.310996	2.8e-05	0.169669	0.43979	5.96e-05	2	0	9.13e-05	Cytokines
IL7 vs GROA	0.43152	2.49e-09	0.301747	0.545593	8.89e-09	IL7 vs GROA	0.404736	2.77e-08	0.271958	0.52239	7.94e-08	2	0	0.0738296	Cytokines
IL7 vs IL1A	0.370645	4.44e-07	0.234407	0.492604	1.27e-06	IL7 vs IL1A	0.466182	7.94e-11	0.340677	0.575363	2.97e-10	2	1.11e-16	0.195742	Cytokines
IL7 vs IL23	0.284119	0.000138722	0.140891	0.415698	0.000298773	IL7 vs IL23	0.23947	0.0014141	0.0936145	0.375262	0.00241158	2	9.94e-10	0.0975302	Cytokines
IL7 vs IL12P40	0.191314	0.0112068	0.0433514	0.331065	0.01846	IL7 vs IL12P40	0.216242	0.00405051	0.069277	0.354021	0.00645284	2	1.62e-05	0.267204	Cytokines
IL7 vs IL15	0.0508816	0.503681	-0.0990708	0.198574	0.56694	IL7 vs IL15	0.296744	6.67e-05	0.154379	0.427038	0.000134545	1	0.000901196	0.0559165	Cytokines
IL7 vs IL18	0.178481	0.0181196	0.0300816	0.319181	0.0289393	IL7 vs IL18	0.291138	9.28e-05	0.148383	0.422007	0.00018366	2	6.27e-06	0.369438	Cytokines
IL7 vs MCSF	0.315422	2.12e-05	0.174431	0.44374	5.06e-05	IL7 vs MCSF	0.352299	1.74e-06	0.214367	0.476455	4.19e-06	2	6.75e-13	0.701761	Cytokines
IL7 vs MCP3	0.185352	0.0140604	0.0371796	0.325549	0.0228813	IL7 vs MCP3	0.318158	1.78e-05	0.177378	0.446179	3.86e-05	2	4.89e-08	0.705187	Cytokines
IL7 vs MIG	0.123279	0.104088	-0.0264066	0.267558	0.139996	IL7 vs MIG	0.2654	0.000385776	0.120991	0.398809	0.000708255	1	0.000650603	0.484461	Cytokines
IL7 vs IL21	0.182483	0.0156467	0.0342143	0.322892	0.0252672	IL7 vs IL21	0.381424	1.91e-07	0.246237	0.502053	5.05e-07	2	5.11e-08	0.528288	Cytokines
IL7 vs ICAM1	0.236187	0.00165121	0.0901637	0.372268	0.00304034	IL7 vs ICAM1	0.231891	0.00201608	0.0856547	0.368348	0.00335009	2	0.161212	0.782382	Cytokines
IL7 vs FGFB	0.464303	9.67e-11	0.338556	0.573757	3.9e-10	IL7 vs FGFB	0.350239	2.02e-06	0.212123	0.474637	4.82e-06	2	0	0.0807826	Cytokines
IL7 vs PDGFBB	0.186728	0.0133503	0.0386037	0.326823	0.0217821	IL7 vs PDGFBB	0.631593	7.19e-21	0.53258	0.713553	5.27e-20	2	3.92e-11	0.161852	Cytokines
IL7 vs VEGF	0.313496	2.4e-05	0.172358	0.442021	5.69e-05	IL7 vs VEGF	0.403048	3.2e-08	0.27009	0.520923	9.07e-08	2	1.67e-11	0.263308	Cytokines
IL7 vs LEPTIN	0.0997828	0.188906	-0.0501643	0.245331	0.238465	IL7 vs LEPTIN	-0.182858	0.0154309	-0.323239	-0.0346017	0.0226551	1	0.236426	0.0702604	Cytokines
IL7 vs PAI1	0.173497	0.0216678	0.0249423	0.314555	0.0339749	IL7 vs PAI1	0.200613	0.00776877	0.0529989	0.339647	0.0118857	2	3.16e-05	0.088805	Cytokines
IL7 vs CD40L	-0.0414582	0.58593	-0.189486	0.108413	0.644182	IL7 vs CD40L	-0.22361	0.00293334	-0.360774	-0.0769776	0.00477362	1	0.640944	0.069561	Cytokines
IL7 vs ENA78	0.252846	0.000735775	0.107709	0.38743	0.00143143	IL7 vs ENA78	0.0670656	0.377869	-0.0829648	0.214123	0.425075	1	0.00488539	0.238184	Cytokines
IL8 vs IL10	0.723486	1.2e-29	0.643777	0.787662	1.53e-28	IL8 vs IL10	0.7681	2.53e-35	0.699006	0.822985	3.8e-34	2	0	1.61e-05	Cytokines
IL8 vs IFNB	0.166737	0.027428	0.0179837	0.308268	0.0419971	IL8 vs IFNB	0.0352149	0.643612	-0.114587	0.183451	0.684132	1	2.02e-05	0.243732	Cytokines
IL8 vs IL12P70	0.578224	5.33e-17	0.469531	0.669653	3.35e-16	IL8 vs IL12P70	0.583134	2.51e-17	0.475285	0.673718	1.53e-16	2	0	0.800255	Cytokines
IL8 vs IL13	0.823372	2e-44	0.768591	0.866166	8.81e-43	IL8 vs IL13	0.856546	1.4e-51	0.810987	0.89178	7.17e-50	2	0	0.00072994	Cytokines
IL8 vs IL17A	0.302661	4.68e-05	0.160718	0.432338	0.000107741	IL8 vs IL17A	0.166754	0.0274119	0.0180013	0.308284	0.039151	2	8.67e-06	0.784822	Cytokines
IL8 vs IL31	0.501328	1.59e-12	0.380596	0.605256	7.35e-12	IL8 vs IL31	0.489514	6.22e-12	0.367127	0.595241	2.55e-11	2	0	0.0199798	Cytokines
IL8 vs IL1RA	0.308403	3.29e-05	0.166881	0.437473	7.73e-05	IL8 vs IL1RA	0.2684	0.000329055	0.124173	0.401522	0.000610641	2	5.81e-10	0.000994805	Cytokines
IL8 vs SCF	0.470287	5.14e-11	0.345317	0.57887	2.13e-10	IL8 vs SCF	0.34181	3.67e-06	0.202961	0.467185	8.57e-06	2	0	0.0494717	Cytokines
IL8 vs RANTES	0.55943	8.47e-16	0.447589	0.65404	4.86e-15	IL8 vs RANTES	0.64495	5.84e-22	0.548534	0.72444	4.56e-21	2	0	0.999988	Cytokines
IL8 vs IFNG	0.789754	1.46e-38	0.726113	0.839979	3.85e-37	IL8 vs IFNG	0.833676	1.78e-46	0.781708	0.874146	6.01e-45	2	0	0.562881	Cytokines
IL8 vs GMCSF	0.371692	4.1e-07	0.235555	0.493523	1.18e-06	IL8 vs GMCSF	0.241804	0.00126496	0.0960693	0.377389	0.00216866	2	5.07e-09	0.000284229	Cytokines
IL8 vs TNFA	0.208324	0.00566544	0.0610207	0.346747	0.00971291	IL8 vs TNFA	0.426445	4e-09	0.296083	0.54121	1.23e-08	2	2.76e-08	0.0417154	Cytokines
IL8 vs MIP1B	0.691525	3.19e-26	0.604717	0.762095	3.28e-25	IL8 vs MIP1B	0.785279	7.34e-38	0.720495	0.836475	1.36e-36	2	0	0.0247669	Cytokines
IL8 vs IFNA	0.824799	1.06e-44	0.770405	0.867273	4.78e-43	IL8 vs IFNA	0.861022	1.11e-52	0.816745	0.895219	5.99e-51	2	0	0.000118736	Cytokines
IL8 vs TGFB	0.426994	3.8e-09	0.296695	0.541684	1.33e-08	IL8 vs TGFB	0.434235	1.93e-09	0.304781	0.547936	6.12e-09	2	0	0.592122	Cytokines
IL8 vs MCP1	0.155902	0.0393774	0.0068611	0.298166	0.0585859	IL8 vs MCP1	0.369838	4.72e-07	0.233524	0.491896	1.19e-06	1	1.08e-05	0.32952	Cytokines
IL8 vs IL9	0.810065	5.79e-42	0.751719	0.855828	2.19e-40	IL8 vs IL9	0.824292	1.33e-44	0.76976	0.866879	3.76e-43	2	0	0.000270779	Cytokines
IL8 vs VEGFD	0.372749	3.78e-07	0.236714	0.494451	1.09e-06	IL8 vs VEGFD	0.144574	0.0562792	-0.00472835	0.287571	0.0752113	1	1.04e-06	3.39e-05	Cytokines
IL8 vs TNFB	0.849156	7.73e-50	0.801501	0.886093	4.57e-48	IL8 vs TNFB	0.891123	2.9e-61	0.855692	0.918238	6.1e-59	2	0	9.26e-06	Cytokines
IL8 vs NGF	0.776804	1.4e-36	0.709878	0.829827	3.04e-35	IL8 vs NGF	0.592953	5.37e-18	0.486822	0.681833	3.45e-17	2	0	3.04e-13	Cytokines
IL8 vs BDNF	0.192909	0.0105358	0.0450041	0.332538	0.0174307	IL8 vs BDNF	0.267858	0.000338693	0.123598	0.401032	0.00062791	2	1.59e-05	0.737746	Cytokines
IL8 vs TRAIL	0.727971	3.62e-30	0.649293	0.791233	4.89e-29	IL8 vs TRAIL	0.824305	1.32e-44	0.769777	0.86689	3.76e-43	2	0	4.48e-08	Cytokines
IL8 vs GCSF	0.793745	3.37e-39	0.731131	0.8431	9.37e-38	IL8 vs GCSF	0.643933	7.1e-22	0.547316	0.723612	5.51e-21	2	0	0.0137518	Cytokines
IL8 vs GROA	0.714745	1.15e-28	0.633054	0.780692	1.41e-27	IL8 vs GROA	0.85863	4.35e-52	0.813667	0.893381	2.29e-50	2	0	5.33e-15	Cytokines
IL8 vs IL1A	0.791322	8.25e-39	0.728083	0.841205	2.23e-37	IL8 vs IL1A	0.874308	3.39e-56	0.833886	0.905401	2.79e-54	2	0	0.000512729	Cytokines
IL8 vs IL23	0.759084	4.46e-34	0.687778	0.815881	7.8e-33	IL8 vs IL23	0.774907	2.66e-36	0.707506	0.828338	4.37e-35	2	0	8.71e-05	Cytokines
IL8 vs IL12P40	0.461191	1.34e-10	0.335045	0.571094	5.33e-10	IL8 vs IL12P40	0.392744	7.62e-08	0.258703	0.511945	2.09e-07	2	0	0.00401835	Cytokines
IL8 vs IL15	0.236324	0.00164062	0.0903078	0.372394	0.00302379	IL8 vs IL15	0.432024	2.38e-09	0.30231	0.546028	7.49e-09	2	4.07e-09	0.0301379	Cytokines
IL8 vs IL18	0.646701	4.17e-22	0.55063	0.725864	3.49e-21	IL8 vs IL18	0.784603	9.33e-38	0.719647	0.835945	1.71e-36	2	0	0.303481	Cytokines
IL8 vs MCSF	0.885714	1.51e-59	0.848663	0.914115	2.38e-57	IL8 vs MCSF	0.890889	3.46e-61	0.855388	0.91806	6.54e-59	2	0	0.480016	Cytokines
IL8 vs MCP3	0.441942	9.2e-10	0.313407	0.554575	3.42e-09	IL8 vs MCP3	0.433397	2.09e-09	0.303844	0.547213	6.59e-09	2	0	0.368339	Cytokines
IL8 vs MIG	0.374984	3.17e-07	0.239164	0.496411	9.22e-07	IL8 vs MIG	0.303232	4.52e-05	0.16133	0.432849	9.28e-05	2	6.83e-13	0.000786941	Cytokines
IL8 vs RESISTIN	0.399529	4.32e-08	0.266197	0.51786	1.38e-07	IL8 vs RESISTIN	0.337391	4.97e-06	0.198166	0.46327	1.14e-05	2	3.47e-13	0.00879121	Cytokines
IL8 vs IL21	0.384833	1.45e-07	0.249986	0.505035	4.41e-07	IL8 vs IL21	0.463959	1e-10	0.338168	0.573463	3.67e-10	2	2.22e-16	0.36297	Cytokines
IL8 vs ICAM1	0.210619	0.00514653	0.0634117	0.348857	0.00888774	IL8 vs ICAM1	0.359993	9.92e-07	0.222758	0.483238	2.43e-06	2	0.00337499	0.112575	Cytokines
IL8 vs FGFB	0.907894	3.18e-67	0.877568	0.930985	1.5e-64	IL8 vs FGFB	0.878325	2.45e-57	0.839083	0.908473	2.57e-55	2	0	0.147929	Cytokines
IL8 vs PDGFBB	0.157591	0.0372676	0.00859235	0.299743	0.0555782	IL8 vs PDGFBB	0.488504	6.98e-12	0.365978	0.594383	2.85e-11	1	5.68e-08	0.0551322	Cytokines
IL8 vs VEGF	0.746961	1.74e-32	0.672735	0.806302	2.82e-31	IL8 vs VEGF	0.846427	3.22e-49	0.798004	0.883991	1.38e-47	2	0	0.000633157	Cytokines
IL8 vs PAI1	0.0231781	0.760776	-0.126459	0.171784	0.801749	IL8 vs PAI1	0.244107	0.00113198	0.0984944	0.379486	0.00196097	1	0.116897	0.0612785	Cytokines
IL8 vs CD40L	0.203053	0.00703846	0.0555349	0.341895	0.0118943	IL8 vs CD40L	0.186087	0.0136773	0.0379397	0.326229	0.0201904	2	3.07e-06	0.314452	Cytokines
IL10 vs EOTAXIN	0.0901775	0.235304	-0.0598277	0.2362	0.290254	IL10 vs EOTAXIN	0.18716	0.0131342	0.0390505	0.327223	0.0194037	1	0.011606	0.345859	Cytokines
IL10 vs IL12P70	0.693505	2.02e-26	0.607124	0.763685	2.13e-25	IL10 vs IL12P70	0.709781	4.02e-28	0.626977	0.776726	4.32e-27	2	0	0.00011936	Cytokines
IL10 vs IL13	0.770524	1.14e-35	0.702031	0.824893	2.3e-34	IL10 vs IL13	0.820328	7.63e-44	0.764725	0.863805	2.06e-42	2	0	5.62e-07	Cytokines
IL10 vs IL17A	0.391015	8.79e-08	0.256796	0.510436	2.72e-07	IL10 vs IL17A	0.296241	6.88e-05	0.153841	0.426587	0.000138176	2	2.49e-12	0.132338	Cytokines
IL10 vs IL31	0.380911	1.99e-07	0.245673	0.501604	5.95e-07	IL10 vs IL31	0.411688	1.51e-08	0.279666	0.52843	4.44e-08	2	1.25e-14	7.85e-07	Cytokines
IL10 vs IL1RA	0.285719	0.000126675	0.142598	0.417137	0.00027597	IL10 vs IL1RA	0.421399	6.35e-09	0.290461	0.536846	1.92e-08	2	0	0.385062	Cytokines
IL10 vs SCF	0.580908	3.54e-17	0.472675	0.671876	2.26e-16	IL10 vs SCF	0.397194	5.26e-08	0.263616	0.515826	1.45e-07	2	0	0.575708	Cytokines
IL10 vs RANTES	0.582337	2.84e-17	0.474351	0.673059	1.82e-16	IL10 vs RANTES	0.464025	9.96e-11	0.338243	0.573519	3.65e-10	2	0	0.234927	Cytokines
IL10 vs IFNG	0.678143	6.44e-25	0.588486	0.751325	6.21e-24	IL10 vs IFNG	0.775206	2.4e-36	0.70788	0.828573	3.98e-35	2	0	3.15e-12	Cytokines
IL10 vs GMCSF	0.368545	5.21e-07	0.232108	0.49076	1.49e-06	IL10 vs GMCSF	0.378807	2.35e-07	0.243361	0.499762	6.14e-07	2	2.16e-13	0.43101	Cytokines
IL10 vs TNFA	0.207793	0.00579196	0.0604678	0.346259	0.00987671	IL10 vs TNFA	0.430551	2.73e-09	0.300665	0.544757	8.54e-09	2	3.01e-10	4.2e-05	Cytokines
IL10 vs MIP1B	0.515581	2.85e-13	0.396913	0.617296	1.38e-12	IL10 vs MIP1B	0.743834	4.33e-32	0.668865	0.803826	5.53e-31	2	0	3.42e-07	Cytokines
IL10 vs IFNA	0.805018	4.42e-41	0.745339	0.851898	1.49e-39	IL10 vs IFNA	0.864043	1.9e-53	0.820635	0.897537	1.2e-51	2	0	8.25e-06	Cytokines
IL10 vs TGFB	0.571481	1.47e-16	0.461643	0.66406	8.98e-16	IL10 vs TGFB	0.484775	1.06e-11	0.361739	0.591214	4.26e-11	2	0	0.639941	Cytokines
IL10 vs MCP1	0.133368	0.0784895	-0.0161536	0.277055	0.109376	IL10 vs MCP1	0.398049	4.9e-08	0.264561	0.51657	1.36e-07	1	7.78e-08	0.00298426	Cytokines
IL10 vs IL9	0.569914	1.85e-16	0.459812	0.662759	1.12e-15	IL10 vs IL9	0.687264	8.45e-26	0.59954	0.75867	8.11e-25	2	0	6.77e-15	Cytokines
IL10 vs VEGFD	0.377808	2.54e-07	0.242264	0.498887	7.5e-07	IL10 vs VEGFD	0.107255	0.157727	-0.0426275	0.252416	0.195069	1	6.85e-06	0.000798738	Cytokines
IL10 vs TNFB	0.740817	1.03e-31	0.665135	0.801435	1.56e-30	IL10 vs TNFB	0.681577	3.02e-25	0.592644	0.754093	2.8e-24	2	0	4.03e-11	Cytokines
IL10 vs NGF	0.769371	1.67e-35	0.700592	0.823985	3.29e-34	IL10 vs NGF	0.689212	5.42e-26	0.601906	0.760237	5.26e-25	2	0	0.303316	Cytokines
IL10 vs EGF	0.18139	0.0162912	0.0330847	0.321879	0.0262184	IL10 vs EGF	-0.0201294	0.791468	-0.168823	0.12946	0.820541	1	0.0501359	0.0350591	Cytokines
IL10 vs BDNF	0.238221	0.00150038	0.0923011	0.374124	0.00277843	IL10 vs BDNF	0.228634	0.00234016	0.0822388	0.36537	0.00385652	2	1.64e-06	0.972232	Cytokines
IL10 vs TRAIL	0.611378	2.56e-19	0.508568	0.696999	1.88e-18	IL10 vs TRAIL	0.802499	1.19e-40	0.742159	0.849934	2.65e-39	2	0	0.108905	Cytokines
IL10 vs GCSF	0.620579	5.2e-20	0.519478	0.704545	3.93e-19	IL10 vs GCSF	0.479898	1.82e-11	0.356202	0.587064	7.2e-11	2	0	0.0984045	Cytokines
IL10 vs GROA	0.54139	1.03e-14	0.426653	0.638977	5.4e-14	IL10 vs GROA	0.705215	1.24e-27	0.621397	0.773074	1.31e-26	2	0	0	Cytokines
IL10 vs IL1A	0.678143	6.44e-25	0.588485	0.751325	6.21e-24	IL10 vs IL1A	0.811229	3.59e-42	0.753191	0.856734	8.93e-41	2	0	6.49e-05	Cytokines
IL10 vs IL23	0.7579	6.43e-34	0.686306	0.814947	1.12e-32	IL10 vs IL23	0.58161	3.18e-17	0.473498	0.672457	1.92e-16	2	0	0.589998	Cytokines
IL10 vs IL12P40	0.493714	3.85e-12	0.371909	0.598805	1.72e-11	IL10 vs IL12P40	0.442822	8.45e-10	0.314393	0.555332	2.84e-09	2	0	0.19336	Cytokines
IL10 vs IL15	0.171901	0.0229239	0.0232984	0.313072	0.035532	IL10 vs IL15	0.580372	3.84e-17	0.472047	0.671432	2.3e-16	2	0	2.37e-10	Cytokines
IL10 vs IL18	0.590944	7.39e-18	0.484458	0.680174	4.85e-17	IL10 vs IL18	0.683568	1.94e-25	0.595056	0.755696	1.83e-24	2	0	1.21e-06	Cytokines
IL10 vs MCSF	0.743601	4.63e-32	0.668576	0.803641	7.17e-31	IL10 vs MCSF	0.615751	1.21e-19	0.513749	0.700588	8.46e-19	2	0	0.0131514	Cytokines
IL10 vs MCP3	0.498555	2.2e-12	0.37743	0.602909	1e-11	IL10 vs MCP3	0.573993	1.01e-16	0.464579	0.666145	5.85e-16	2	0	0.00422744	Cytokines
IL10 vs MIG	0.202428	0.00721953	0.0548849	0.341319	0.0121894	IL10 vs MIG	0.478567	2.11e-11	0.354693	0.58593	8.22e-11	2	4.44e-14	0.0238459	Cytokines
IL10 vs RESISTIN	0.418978	7.9e-09	0.287766	0.53475	2.69e-08	IL10 vs RESISTIN	0.329157	8.68e-06	0.189251	0.455964	1.96e-05	2	1.02e-13	0.493814	Cytokines
IL10 vs IL21	0.382247	1.79e-07	0.247142	0.502774	5.38e-07	IL10 vs IL21	0.642643	9.09e-22	0.545772	0.722562	7.02e-21	2	0	0.00100299	Cytokines
IL10 vs ICAM1	0.228833	0.00231909	0.0824472	0.365552	0.00422486	IL10 vs ICAM1	0.421861	6.08e-09	0.290975	0.537246	1.84e-08	2	8.43e-07	0.00340825	Cytokines
IL10 vs FGFB	0.749315	8.68e-33	0.675652	0.808164	1.44e-31	IL10 vs FGFB	0.725332	7.34e-30	0.646046	0.789132	8.47e-29	2	0	5.37e-07	Cytokines
IL10 vs PDGFBB	0.244897	0.00108946	0.0993255	0.380205	0.00206845	IL10 vs PDGFBB	0.439623	1.15e-09	0.310809	0.552578	3.82e-09	2	9.91e-12	0.01497	Cytokines
IL10 vs VEGF	0.705316	1.21e-27	0.62152	0.773154	1.35e-26	IL10 vs VEGF	0.746646	1.91e-32	0.672345	0.806052	2.47e-31	2	0	0.0669964	Cytokines
IL10 vs PAI1	0.0681785	0.369988	-0.0818544	0.21519	0.431082	IL10 vs PAI1	0.281036	0.000165002	0.137606	0.412922	0.00031517	1	0.000715324	0.0326636	Cytokines
IL10 vs CD40L	0.301616	4.99e-05	0.159598	0.431403	0.000114281	IL10 vs CD40L	0.244855	0.00109168	0.0992814	0.380166	0.0018974	2	0	0.184587	Cytokines
IL10 vs ENA78	0.188931	0.0122797	0.0408832	0.328861	0.0201395	IL10 vs ENA78	0.144776	0.0559314	-0.00452151	0.287761	0.0748522	1	0.00297003	0.600545	Cytokines
IFNB vs IL12P70	0.0785422	0.301526	-0.0714958	0.225105	0.358833	IFNB vs IL12P70	0.183496	0.0150694	0.0352613	0.323831	0.0221761	1	0.00166128	0.515469	Cytokines
IFNB vs IL31	0.0868067	0.253341	-0.0632123	0.232989	0.308677	IFNB vs IL31	0.21812	0.00373431	0.071238	0.355743	0.00597427	1	0.0178259	0.616286	Cytokines
IFNB vs IL1RA	0.138264	0.0680426	-0.0111668	0.281654	0.0960214	IFNB vs IL1RA	0.212122	0.0048303	0.0649778	0.350237	0.00762732	1	0.00165025	0.0151804	Cytokines
IFNB vs SCF	0.0150912	0.842874	-0.134412	0.163922	0.871446	IFNB vs SCF	0.282934	0.000148327	0.139628	0.414631	0.000284494	1	0.0169252	0.785645	Cytokines
IFNB vs IFNG	0.347659	2.43e-06	0.209316	0.472357	6.46e-06	IFNB vs IFNG	0.157718	0.0371124	0.00872299	0.299862	0.0517479	1	6.55e-12	0.000795929	Cytokines
IFNB vs TNFA	0.0544843	0.473913	-0.0954922	0.202042	0.536629	IFNB vs TNFA	0.223152	0.00299366	0.0764985	0.360354	0.00485924	1	0.0360768	0.721483	Cytokines
IFNB vs MIP1B	0.113967	0.133166	-0.0358429	0.258767	0.173428	IFNB vs MIP1B	0.194202	0.010018	0.0463447	0.333732	0.0150949	1	0.00472769	0.346087	Cytokines
IFNB vs IFNA	0.163957	0.0301515	0.0151265	0.305679	0.0455404	IFNB vs IFNA	0.163199	0.0309323	0.0143485	0.304974	0.0438808	2	0.000318135	0.0605856	Cytokines
IFNB vs TGFB	0.0521111	0.493413	-0.09785	0.199758	0.556709	IFNB vs TGFB	0.282134	0.000155156	0.138775	0.413911	0.000297265	1	0.000387009	0.846314	Cytokines
IFNB vs TNFB	0.163997	0.0301104	0.015168	0.305717	0.0455404	IFNB vs TNFB	0.134294	0.0764199	-0.0152109	0.277926	0.0997998	1	2.21e-05	0.2288	Cytokines
IFNB vs NGF	0.128924	0.0890573	-0.0206734	0.272876	0.122567	IFNB vs NGF	0.19372	0.0102084	0.0458448	0.333287	0.0153572	1	0.00241864	0.10786	Cytokines
IFNB vs TRAIL	0.196558	0.00913222	0.0487884	0.335907	0.0152553	IFNB vs TRAIL	0.15195	0.0447091	0.00281395	0.294475	0.0612644	1	0.000862011	0.00759764	Cytokines
IFNB vs GROA	0.114346	0.131871	-0.0354591	0.259126	0.17186	IFNB vs GROA	0.183174	0.0152508	0.0349286	0.323532	0.0224256	1	0.00396447	0.888291	Cytokines
IFNB vs IL1A	0.171128	0.0235549	0.022502	0.312353	0.0364205	IFNB vs IL1A	0.127777	0.0919641	-0.02184	0.271795	0.118383	1	0.000520937	0.0351185	Cytokines
IFNB vs IL12P40	0.253352	0.000717302	0.108244	0.38789	0.00140126	IFNB vs IL12P40	0.108643	0.152388	-0.0412258	0.25373	0.189334	1	5.15e-05	0.00013135	Cytokines
IFNB vs IL15	0.0336523	0.658408	-0.116131	0.181939	0.710239	IFNB vs IL15	0.43945	1.17e-09	0.310616	0.55243	3.87e-09	1	0.000632006	0.0798617	Cytokines
IFNB vs IL18	0.370878	4.36e-07	0.234663	0.492809	1.25e-06	IFNB vs IL18	0.141634	0.0615321	-0.00772948	0.284816	0.0816542	1	2.66e-14	9.74e-05	Cytokines
IFNB vs RESISTIN	0.297559	6.36e-05	0.155251	0.427768	0.000143658	IFNB vs RESISTIN	0.192812	0.0105755	0.0449038	0.332449	0.0158969	2	4.23e-09	0.00030503	Cytokines
IFNB vs IL21	0.126154	0.0962026	-0.0234887	0.270267	0.130783	IFNB vs IL21	0.2425	0.00122336	0.0968016	0.378023	0.00210497	1	0.0016964	0.247879	Cytokines
IFNB vs ICAM1	0.054057	0.477393	-0.0959168	0.201631	0.540245	IFNB vs ICAM1	0.161214	0.0330607	0.0123103	0.303124	0.0465856	1	0.385005	0.390082	Cytokines
IFNB vs FGFB	0.170929	0.0237194	0.0222975	0.312168	0.0366449	IFNB vs FGFB	0.13581	0.073127	-0.0136669	0.27935	0.0956978	1	0.000212568	0.119482	Cytokines
IFNB vs VEGF	0.226402	0.00258867	0.0799012	0.36333	0.00469336	IFNB vs VEGF	0.137283	0.0700401	-0.0121668	0.280733	0.0919124	1	2.08e-05	0.00332924	Cytokines
IFNB vs CD40L	0.788608	2.22e-38	0.724674	0.839082	5.75e-37	IFNB vs CD40L	0.528032	5.95e-14	0.411229	0.627774	2.85e-13	2	0	0	Cytokines
EOTAXIN vs IL12P70	0.263338	0.000429882	0.118806	0.396942	0.00086942	EOTAXIN vs IL12P70	0.2629	0.00043984	0.118341	0.396545	0.000800518	2	6.98e-07	0.16771	Cytokines
EOTAXIN vs IL17A	0.360719	9.4e-07	0.22355	0.483877	2.63e-06	EOTAXIN vs IL17A	0.27176	0.000274773	0.127739	0.404557	0.000512422	2	1.06e-06	0.253326	Cytokines
EOTAXIN vs IL1RA	0.254986	0.000660579	0.109969	0.389373	0.00129985	EOTAXIN vs IL1RA	0.165291	0.0288172	0.0164973	0.306922	0.0410032	2	0.000100676	0.198609	Cytokines
EOTAXIN vs SCF	0.281318	0.000162422	0.137906	0.413176	0.000345878	EOTAXIN vs SCF	0.256885	0.00059984	0.111976	0.391096	0.0010711	2	8.87e-08	0.40853	Cytokines
EOTAXIN vs RANTES	-0.195078	0.00968005	-0.334542	-0.0472534	0.0161135	EOTAXIN vs RANTES	0.267399	0.000347074	0.12311	0.400616	0.000641561	2	0.989689	7.13e-06	Cytokines
EOTAXIN vs TNFA	0.0559124	0.462385	-0.0940726	0.203416	0.525778	EOTAXIN vs TNFA	0.187875	0.0127832	0.0397901	0.327884	0.0189147	1	0.0346804	0.00914374	Cytokines
EOTAXIN vs HGF	0.467395	6.99e-11	0.342048	0.5764	2.85e-10	EOTAXIN vs HGF	0.296633	6.72e-05	0.15426	0.426938	0.000135289	2	2.22e-15	0.656538	Cytokines
EOTAXIN vs MIP1B	0.264766	0.000398875	0.120319	0.398235	0.000809305	EOTAXIN vs MIP1B	0.274154	0.000241304	0.130283	0.406718	0.000453938	2	1.19e-06	0.173466	Cytokines
EOTAXIN vs IFNA	0.212084	0.00483808	0.0649382	0.350202	0.00838571	EOTAXIN vs IFNA	0.214654	0.0043366	0.067619	0.352563	0.00689119	2	5.03e-05	0.523184	Cytokines
EOTAXIN vs TGFB	0.312088	2.62e-05	0.170842	0.440764	6.19e-05	EOTAXIN vs TGFB	0.236276	0.0016443	0.0902576	0.37235	0.00278119	2	1.95e-07	0.340754	Cytokines
EOTAXIN vs MCP1	0.52081	1.49e-13	0.402918	0.621701	7.29e-13	EOTAXIN vs MCP1	0.487276	8.01e-12	0.364581	0.593339	3.26e-11	2	0	0.802585	Cytokines
EOTAXIN vs EGF	0.217268	0.00387489	0.0703483	0.354962	0.00677837	EOTAXIN vs EGF	0.205612	0.00633879	0.0581966	0.344251	0.00982512	2	3.15e-05	0.956293	Cytokines
EOTAXIN vs BDNF	0.386558	1.26e-07	0.251886	0.506544	3.87e-07	EOTAXIN vs BDNF	0.342636	3.46e-06	0.203857	0.467916	8.14e-06	2	4.36e-12	0.931939	Cytokines
EOTAXIN vs TRAIL	0.164746	0.0293558	0.0159375	0.306414	0.0445923	EOTAXIN vs TRAIL	0.165429	0.0286818	0.0166394	0.307051	0.0408721	2	0.00363417	0.847835	Cytokines
EOTAXIN vs GCSF	0.170555	0.024032	0.021912	0.31182	0.0370975	EOTAXIN vs GCSF	0.0243962	0.748615	-0.12526	0.172967	0.782116	1	0.0330791	0.395004	Cytokines
EOTAXIN vs IL12P40	0.130468	0.0852649	-0.0191043	0.274328	0.117776	EOTAXIN vs IL12P40	0.357848	1.16e-06	0.220416	0.481349	2.83e-06	1	3.75e-07	0.0389601	Cytokines
EOTAXIN vs IL18	-0.0506232	0.505852	-0.198326	0.0993272	0.56837	EOTAXIN vs IL18	0.233664	0.00185743	0.0875148	0.369966	0.00310557	1	0.180641	0.00139244	Cytokines
EOTAXIN vs RESISTIN	0.116346	0.125203	-0.0334347	0.261015	0.16476	EOTAXIN vs RESISTIN	0.300236	5.42e-05	0.158119	0.430167	0.000110047	1	0.000245562	0.0578229	Cytokines
EOTAXIN vs IL21	0.151262	0.0456965	0.00210979	0.293831	0.0669861	EOTAXIN vs IL21	0.211344	0.00499167	0.0641674	0.349523	0.0078726	1	0.00200702	0.344493	Cytokines
EOTAXIN vs ICAM1	0.242485	0.00122419	0.0967867	0.37801	0.00230803	EOTAXIN vs ICAM1	0.360667	9.44e-07	0.223493	0.483831	2.31e-06	2	2.41e-06	0.0632449	Cytokines
EOTAXIN vs VCAM1	0.339341	4.35e-06	0.200281	0.464999	1.13e-05	EOTAXIN vs VCAM1	0.299917	5.52e-05	0.157777	0.429881	0.000112061	2	6.48e-09	0.0287157	Cytokines
EOTAXIN vs PDGFBB	-0.00141136	0.985211	-0.15058	0.14782	0.989396	EOTAXIN vs PDGFBB	0.287032	0.000117532	0.143998	0.418317	0.000229126	1	0.00282215	0.00654905	Cytokines
EOTAXIN vs VEGF	0.279716	0.000177618	0.1362	0.411733	0.000374443	EOTAXIN vs VEGF	0.200941	0.0076667	0.0533402	0.33995	0.0117494	2	1.71e-05	0.976025	Cytokines
EOTAXIN vs LEPTIN	0.112679	0.137636	-0.0371457	0.257549	0.178879	EOTAXIN vs LEPTIN	0.238985	0.00144701	0.093105	0.374821	0.00246513	1	0.00556143	0.392951	Cytokines
EOTAXIN vs PAI1	0.40622	2.44e-08	0.273603	0.523681	7.91e-08	EOTAXIN vs PAI1	0.374325	3.34e-07	0.238441	0.495833	8.56e-07	2	2.51e-14	0.898791	Cytokines
EOTAXIN vs CD40L	0.182295	0.015756	0.0340198	0.322718	0.0254221	EOTAXIN vs CD40L	0.244051	0.00113506	0.0984353	0.379435	0.00196377	2	0.00174421	0.200663	Cytokines
EOTAXIN vs ENA78	0.214588	0.00434884	0.0675503	0.352502	0.00757941	EOTAXIN vs ENA78	0.235426	0.00171108	0.0893647	0.371574	0.0028864	2	0.0021956	0.141117	Cytokines
IL12P70 vs IL13	0.731422	1.42e-30	0.653542	0.793977	2.03e-29	IL12P70 vs IL13	0.76802	2.6e-35	0.698906	0.822922	3.87e-34	2	0	0.419665	Cytokines
IL12P70 vs IL17A	0.585571	1.72e-17	0.478145	0.675734	1.11e-16	IL12P70 vs IL17A	0.317489	1.86e-05	0.176657	0.445582	4.02e-05	2	0	0.0196748	Cytokines
IL12P70 vs IL31	0.381856	1.85e-07	0.246712	0.502431	5.54e-07	IL12P70 vs IL31	0.546597	5.08e-15	0.432684	0.643332	2.66e-14	2	0	2.16e-06	Cytokines
IL12P70 vs IL1RA	0.487407	7.89e-12	0.36473	0.593451	3.45e-11	IL12P70 vs IL1RA	0.531371	3.86e-14	0.415078	0.630578	1.86e-13	2	0	6.83e-06	Cytokines
IL12P70 vs SCF	0.554408	1.72e-15	0.441748	0.649854	9.7e-15	IL12P70 vs SCF	0.545519	5.89e-15	0.431434	0.642431	3.07e-14	2	0	0.100156	Cytokines
IL12P70 vs RANTES	0.442928	8.36e-10	0.314512	0.555423	3.13e-09	IL12P70 vs RANTES	0.383853	1.57e-07	0.248908	0.504178	4.19e-07	2	0	0.425698	Cytokines
IL12P70 vs IFNG	0.657926	4.52e-23	0.5641	0.734979	4.03e-22	IL12P70 vs IFNG	0.732991	9.23e-31	0.655476	0.795224	1.12e-29	2	0	0.102324	Cytokines
IL12P70 vs GMCSF	0.44533	6.61e-10	0.317207	0.557489	2.52e-09	IL12P70 vs GMCSF	0.261529	0.000472357	0.11689	0.395305	0.000853129	2	1.43e-11	3.25e-05	Cytokines
IL12P70 vs TNFA	-0.120991	0.110721	-0.265401	0.0287276	0.147727	IL12P70 vs TNFA	0.465069	8.93e-11	0.339421	0.574412	3.3e-10	1	0.151746	6.5e-07	Cytokines
IL12P70 vs HGF	0.266999	0.000354504	0.122687	0.400255	0.000723157	IL12P70 vs HGF	0.224268	0.00284853	0.0776667	0.361376	0.00465162	2	9.24e-09	0.219125	Cytokines
IL12P70 vs MIP1B	0.553638	1.92e-15	0.440854	0.649212	1.07e-14	IL12P70 vs MIP1B	0.533495	2.93e-14	0.417529	0.632361	1.44e-13	2	0	0.219907	Cytokines
IL12P70 vs IFNA	0.728471	3.17e-30	0.649907	0.79163	4.34e-29	IL12P70 vs IFNA	0.665904	8.78e-24	0.573703	0.74144	7.48e-23	2	0	0.0020756	Cytokines
IL12P70 vs TGFB	0.696897	9.11e-27	0.611253	0.766408	9.73e-26	IL12P70 vs TGFB	0.552068	2.39e-15	0.43903	0.647901	1.28e-14	2	0	0.0142605	Cytokines
IL12P70 vs MCP1	0.249626	0.000863847	0.104311	0.384506	0.00166348	IL12P70 vs MCP1	0.319316	1.65e-05	0.178626	0.44721	3.59e-05	2	3.59e-08	0.761019	Cytokines
IL12P70 vs IL9	0.552546	2.24e-15	0.439585	0.648301	1.24e-14	IL12P70 vs IL9	0.702185	2.58e-27	0.617699	0.770647	2.68e-26	2	0	1.35e-05	Cytokines
IL12P70 vs VEGFD	0.3525	1.72e-06	0.214586	0.476633	4.67e-06	IL12P70 vs VEGFD	0.0607744	0.424321	-0.089235	0.208088	0.473667	1	1.46e-05	4.03e-06	Cytokines
IL12P70 vs TNFB	0.464226	9.75e-11	0.338468	0.573691	3.91e-10	IL12P70 vs TNFB	0.625517	2.16e-20	0.525346	0.708587	1.56e-19	2	0	0.00215546	Cytokines
IL12P70 vs NGF	0.739365	1.56e-31	0.66334	0.800283	2.32e-30	IL12P70 vs NGF	0.821266	5.07e-44	0.765916	0.864533	1.39e-42	2	0	0.000135585	Cytokines
IL12P70 vs BDNF	0.313393	2.41e-05	0.172246	0.441929	5.72e-05	IL12P70 vs BDNF	0.266635	0.000361409	0.122301	0.399926	0.000666105	2	1.75e-09	0.119606	Cytokines
IL12P70 vs TRAIL	0.498582	2.19e-12	0.377461	0.602931	1e-11	IL12P70 vs TRAIL	0.503339	1.25e-12	0.382894	0.606958	5.35e-12	2	0	0.00107413	Cytokines
IL12P70 vs GCSF	0.608583	4.12e-19	0.505261	0.694704	2.97e-18	IL12P70 vs GCSF	0.553367	1.99e-15	0.440539	0.648985	1.07e-14	2	0	0.642816	Cytokines
IL12P70 vs GROA	0.317073	1.91e-05	0.176209	0.445212	4.58e-05	IL12P70 vs GROA	0.631834	6.88e-21	0.532867	0.713749	5.06e-20	2	2.66e-15	1.97e-08	Cytokines
IL12P70 vs IL1A	0.621902	4.12e-20	0.521049	0.705628	3.13e-19	IL12P70 vs IL1A	0.550596	2.93e-15	0.437322	0.646673	1.55e-14	2	0	0.0031603	Cytokines
IL12P70 vs IL23	0.656197	6.4e-23	0.562022	0.733577	5.63e-22	IL12P70 vs IL23	0.654792	8.48e-23	0.560333	0.732437	6.88e-22	2	0	0.0218372	Cytokines
IL12P70 vs IL12P40	0.371093	4.29e-07	0.234898	0.492997	1.23e-06	IL12P70 vs IL12P40	0.377462	2.61e-07	0.241884	0.498584	6.78e-07	2	0	0.00385457	Cytokines
IL12P70 vs IL15	-0.0972929	0.200235	-0.242966	0.0526719	0.250924	IL12P70 vs IL15	0.574686	9.09e-17	0.46539	0.66672	5.29e-16	1	4.79e-06	1.04e-08	Cytokines
IL12P70 vs IL18	0.58419	2.13e-17	0.476524	0.674592	1.38e-16	IL12P70 vs IL18	0.595326	3.67e-18	0.489615	0.68379	2.4e-17	2	0	0.85578	Cytokines
IL12P70 vs MCSF	0.444461	7.2e-10	0.316232	0.556742	2.71e-09	IL12P70 vs MCSF	0.57878	4.9e-17	0.470181	0.670113	2.92e-16	2	0	0.323668	Cytokines
IL12P70 vs MCP3	0.444935	6.87e-10	0.316763	0.55715	2.6e-09	IL12P70 vs MCP3	0.737358	2.74e-31	0.660861	0.798691	3.39e-30	2	0	0.039583	Cytokines
IL12P70 vs MIG	0.299589	5.63e-05	0.157426	0.429587	0.000128586	IL12P70 vs MIG	0.235846	0.00167775	0.0898063	0.371958	0.0028327	2	6.55e-08	0.0203443	Cytokines
IL12P70 vs RESISTIN	0.460231	1.48e-10	0.333962	0.570272	5.87e-10	IL12P70 vs RESISTIN	0.338645	4.56e-06	0.199526	0.464382	1.05e-05	2	0	0.0118027	Cytokines
IL12P70 vs IL21	0.3769	2.73e-07	0.241267	0.498091	8.02e-07	IL12P70 vs IL21	0.402822	3.26e-08	0.26984	0.520726	9.23e-08	2	0	0.108965	Cytokines
IL12P70 vs ICAM1	0.331579	7.38e-06	0.191871	0.458115	1.88e-05	IL12P70 vs ICAM1	0.290144	9.83e-05	0.147321	0.421114	0.000193747	2	5.01e-06	0.833832	Cytokines
IL12P70 vs FGFB	0.579458	4.41e-17	0.470977	0.670675	2.8e-16	IL12P70 vs FGFB	0.650366	2.04e-22	0.555023	0.728843	1.63e-21	2	0	0.324262	Cytokines
IL12P70 vs PDGFBB	0.0372789	0.624282	-0.112547	0.185448	0.680022	IL12P70 vs PDGFBB	0.367245	5.76e-07	0.230684	0.489617	1.44e-06	1	0.0016711	0.0202547	Cytokines
IL12P70 vs VEGF	0.598259	2.28e-18	0.49307	0.686208	1.57e-17	IL12P70 vs VEGF	0.532136	3.5e-14	0.41596	0.63122	1.7e-13	2	0	0.00214859	Cytokines
IL12P70 vs PAI1	0.0898061	0.237246	-0.0602008	0.235846	0.291698	IL12P70 vs PAI1	0.190836	0.0114152	0.0428561	0.330623	0.0170506	1	0.00808297	0.794756	Cytokines
IL12P70 vs CD40L	0.290134	9.83e-05	0.14731	0.421105	0.000218978	IL12P70 vs CD40L	0.326246	1.05e-05	0.186105	0.453378	2.35e-05	2	0	0.110109	Cytokines
IL12P70 vs ENA78	0.177565	0.0187312	0.0291362	0.318331	0.0298657	IL12P70 vs ENA78	0.0637051	0.402283	-0.0863156	0.210901	0.451197	1	0.014714	0.390889	Cytokines
IL13 vs IL17A	0.359569	1.02e-06	0.222295	0.482865	2.85e-06	IL13 vs IL17A	0.246358	0.00101456	0.100865	0.381534	0.00177314	2	1.12e-08	0.173304	Cytokines
IL13 vs IL31	0.617151	9.48e-20	0.515409	0.701736	7.08e-19	IL13 vs IL31	0.586168	1.57e-17	0.478845	0.676227	9.75e-17	2	0	4.87e-11	Cytokines
IL13 vs IL1RA	0.28162	0.000159696	0.138228	0.413448	0.000341246	IL13 vs IL1RA	0.465902	8.18e-11	0.340361	0.575124	3.05e-10	2	0	0.925196	Cytokines
IL13 vs SCF	0.576348	7.08e-17	0.467334	0.668097	4.42e-16	IL13 vs SCF	0.403363	3.12e-08	0.270438	0.521196	8.85e-08	2	0	0.402576	Cytokines
IL13 vs RANTES	0.54765	4.4e-15	0.433903	0.644212	2.39e-14	IL13 vs RANTES	0.525077	8.68e-14	0.407826	0.625291	4.08e-13	2	0	0.86067	Cytokines
IL13 vs IFNG	0.788177	2.6e-38	0.724132	0.838744	6.63e-37	IL13 vs IFNG	0.841815	3.37e-48	0.792102	0.880434	1.27e-46	2	0	2.33e-06	Cytokines
IL13 vs GMCSF	0.472681	3.98e-11	0.348025	0.580913	1.67e-10	IL13 vs GMCSF	0.344702	2.99e-06	0.206102	0.469744	7.08e-06	2	1.55e-14	0.0010796	Cytokines
IL13 vs TNFA	0.141056	0.0626116	-0.00831964	0.284273	0.0888878	IL13 vs TNFA	0.442296	8.89e-10	0.313804	0.55488	2.98e-09	1	1.91e-06	0.000852607	Cytokines
IL13 vs MIP1B	0.479408	1.92e-11	0.355646	0.586647	8.21e-11	IL13 vs MIP1B	0.686146	1.09e-25	0.598184	0.757771	1.04e-24	2	0	0.0366679	Cytokines
IL13 vs IFNA	0.819402	1.14e-43	0.76355	0.863086	4.79e-42	IL13 vs IFNA	0.82809	2.4e-45	0.774592	0.869823	7.31e-44	2	0	0.958007	Cytokines
IL13 vs TGFB	0.435801	1.66e-09	0.306532	0.549286	6.01e-09	IL13 vs TGFB	0.512308	4.26e-13	0.39316	0.614536	1.92e-12	2	0	0.149032	Cytokines
IL13 vs MCP1	0.0558499	0.462886	-0.0941348	0.203356	0.526032	IL13 vs MCP1	0.310062	2.97e-05	0.168664	0.438955	6.3e-05	1	0.000925784	0.0655038	Cytokines
IL13 vs IL9	0.815096	7.17e-43	0.758089	0.859741	2.77e-41	IL13 vs IL9	0.880297	6.51e-58	0.841638	0.90998	8.21e-56	2	0	0	Cytokines
IL13 vs VEGFD	0.277045	0.000205942	0.133357	0.409326	0.00043127	IL13 vs VEGFD	0.0902558	0.234896	-0.059749	0.236274	0.278837	1	0.000384592	0.00926965	Cytokines
IL13 vs TNFB	0.799837	3.35e-40	0.738803	0.847858	1.04e-38	IL13 vs TNFB	0.846731	2.75e-49	0.798393	0.884225	1.21e-47	2	0	1.91e-14	Cytokines
IL13 vs NGF	0.797171	9.29e-40	0.735443	0.845776	2.75e-38	IL13 vs NGF	0.803412	8.34e-41	0.743312	0.850646	1.9e-39	2	0	0.308913	Cytokines
IL13 vs BDNF	0.0981069	0.196478	-0.0518523	0.243739	0.246871	IL13 vs BDNF	0.164952	0.0291507	0.0161496	0.306607	0.0414466	1	0.0067306	0.846902	Cytokines
IL13 vs TRAIL	0.53775	1.67e-14	0.422443	0.635928	8.69e-14	IL13 vs TRAIL	0.768642	2.12e-35	0.699682	0.823412	3.21e-34	2	0	0.550167	Cytokines
IL13 vs GCSF	0.745358	2.78e-32	0.670751	0.805033	4.38e-31	IL13 vs GCSF	0.599498	1.86e-18	0.494532	0.687229	1.22e-17	2	0	0.963004	Cytokines
IL13 vs GROA	0.665802	8.97e-24	0.573581	0.741358	8.23e-23	IL13 vs GROA	0.79133	8.23e-39	0.728093	0.841211	1.62e-37	2	0	0	Cytokines
IL13 vs IL1A	0.636848	2.72e-21	0.538848	0.717841	2.2e-20	IL13 vs IL1A	0.779017	6.56e-37	0.712648	0.831565	1.12e-35	2	0	0.36121	Cytokines
IL13 vs IL23	0.714885	1.11e-28	0.633225	0.780804	1.37e-27	IL13 vs IL23	0.770917	1.01e-35	0.702521	0.825201	1.6e-34	2	0	0.544201	Cytokines
IL13 vs IL12P40	0.398547	4.69e-08	0.265111	0.517005	1.49e-07	IL13 vs IL12P40	0.372772	3.77e-07	0.236739	0.494471	9.58e-07	2	4.73e-14	0.0864843	Cytokines
IL13 vs IL15	0.219845	0.00346367	0.0730401	0.357324	0.00610419	IL13 vs IL15	0.52556	8.16e-14	0.408383	0.625697	3.85e-13	2	4.63e-09	1.17e-05	Cytokines
IL13 vs IL18	0.630787	8.33e-21	0.53162	0.712894	6.53e-20	IL13 vs IL18	0.678135	6.45e-25	0.588476	0.751319	5.89e-24	2	0	0.0374538	Cytokines
IL13 vs MCSF	0.76694	3.68e-35	0.69756	0.822073	7.04e-34	IL13 vs MCSF	0.788835	2.05e-38	0.724959	0.839259	3.99e-37	2	0	0.00471419	Cytokines
IL13 vs MCP3	0.488465	7.01e-12	0.365934	0.59435	3.08e-11	IL13 vs MCP3	0.714712	1.16e-28	0.633013	0.780666	1.28e-27	2	0	2.09e-06	Cytokines
IL13 vs MIG	0.224674	0.00279738	0.0780914	0.361748	0.00503316	IL13 vs MIG	0.303787	4.37e-05	0.161927	0.433346	8.98e-05	2	4.33e-08	0.522051	Cytokines
IL13 vs RESISTIN	0.408867	1.94e-08	0.276536	0.525981	6.33e-08	IL13 vs RESISTIN	0.251648	0.00078122	0.106445	0.386343	0.00137678	2	3.26e-10	0.00872123	Cytokines
IL13 vs IL21	0.250758	0.000816682	0.105505	0.385534	0.00157426	IL13 vs IL21	0.535189	2.35e-14	0.419484	0.633781	1.16e-13	2	2.88e-14	0.0299263	Cytokines
IL13 vs ICAM1	0.238986	0.00144699	0.0931053	0.374821	0.00269317	IL13 vs ICAM1	0.331552	7.39e-06	0.191842	0.458092	1.68e-05	2	0.0021274	0.196288	Cytokines
IL13 vs FGFB	0.852184	1.54e-50	0.805386	0.888425	1e-48	IL13 vs FGFB	0.842679	2.18e-48	0.793207	0.8811	8.43e-47	2	0	5.92e-05	Cytokines
IL13 vs IL22	0.164109	0.0299971	0.0152825	0.305821	0.0454887	IL13 vs IL22	0.12892	0.0890691	-0.0206783	0.272871	0.115126	1	0.0149908	0.495476	Cytokines
IL13 vs PDGFBB	0.110682	0.144791	-0.0391648	0.25566	0.187406	IL13 vs PDGFBB	0.396404	5.62e-08	0.262743	0.515137	1.55e-07	1	3e-06	0.0285018	Cytokines
IL13 vs VEGF	0.60492	7.61e-19	0.50093	0.691692	5.39e-18	IL13 vs VEGF	0.74743	1.52e-32	0.673315	0.806672	1.99e-31	2	0	0.955305	Cytokines
IL13 vs CD40L	0.19347	0.0103083	0.0455859	0.333057	0.0170926	IL13 vs CD40L	0.192663	0.0106371	0.0447488	0.332311	0.015964	2	4.95e-05	0.754559	Cytokines
IL17A vs IL31	0.127878	0.0917032	-0.0217365	0.271891	0.12566	IL17A vs IL31	0.182803	0.0154624	0.0345448	0.323188	0.0226688	1	0.00863861	0.0843102	Cytokines
IL17A vs IL1RA	0.327218	9.87e-06	0.187155	0.454242	2.47e-05	IL17A vs IL1RA	0.189459	0.0120346	0.0414295	0.329349	0.0178911	2	6.68e-07	0.00932954	Cytokines
IL17A vs SCF	0.442464	8.75e-10	0.313993	0.555024	3.26e-09	IL17A vs SCF	0.201979	0.00735187	0.054419	0.340906	0.0113304	2	8.29e-13	0.0426733	Cytokines
IL17A vs RANTES	0.172281	0.022619	0.02369	0.313425	0.0351459	IL17A vs RANTES	0.037863	0.618858	-0.11197	0.186012	0.661538	1	0.0118298	0.312718	Cytokines
IL17A vs IFNG	0.405665	2.56e-08	0.272987	0.523198	8.27e-08	IL17A vs IFNG	0.262669	0.000445168	0.118097	0.396337	0.000808659	2	1.8e-12	0.667732	Cytokines
IL17A vs GMCSF	0.318531	1.74e-05	0.17778	0.446511	4.19e-05	IL17A vs GMCSF	0.286906	0.000118382	0.143864	0.418204	0.000230547	2	3.3e-10	0.0148784	Cytokines
IL17A vs TNFA	0.0512203	0.500841	-0.0987344	0.198901	0.564752	IL17A vs TNFA	0.218962	0.00359989	0.0721176	0.356515	0.00576409	1	0.0395248	0.0420714	Cytokines
IL17A vs HGF	0.355679	1.36e-06	0.21805	0.479436	3.73e-06	IL17A vs HGF	0.212681	0.00471715	0.0655608	0.350751	0.00746454	2	6.14e-09	0.174467	Cytokines
IL17A vs MIP1B	0.456747	2.11e-10	0.330038	0.567289	8.36e-10	IL17A vs MIP1B	0.274197	0.000240731	0.130329	0.406757	0.000453408	2	5.55e-15	0.08601	Cytokines
IL17A vs IFNA	0.425882	4.21e-09	0.295456	0.540724	1.46e-08	IL17A vs IFNA	0.284653	0.00013459	0.14146	0.416178	0.000260235	2	3.74e-14	0.125046	Cytokines
IL17A vs TGFB	0.571235	1.52e-16	0.461355	0.663856	9.28e-16	IL17A vs TGFB	0.287838	0.000112225	0.144859	0.419042	0.000220601	2	0	0.0633312	Cytokines
IL17A vs MCP1	0.297823	6.26e-05	0.155534	0.428005	0.000141758	IL17A vs MCP1	0.419498	7.54e-09	0.288345	0.5352	2.26e-08	2	1.24e-11	0.613917	Cytokines
IL17A vs IL9	0.258932	0.000540164	0.114142	0.392952	0.00108204	IL17A vs IL9	0.209473	0.00540003	0.0622177	0.347804	0.00846721	2	1.48e-06	0.372829	Cytokines
IL17A vs VEGFD	0.235907	0.00167298	0.0898701	0.372014	0.00307743	IL17A vs VEGFD	0.0356985	0.639061	-0.114109	0.183919	0.680058	1	0.0114203	0.00861807	Cytokines
IL17A vs TNFB	0.18817	0.0126408	0.0400953	0.328157	0.0207138	IL17A vs TNFB	0.174721	0.0207452	0.0262035	0.315691	0.0301762	2	0.000153017	0.47453	Cytokines
IL17A vs NGF	0.499251	2.03e-12	0.378225	0.603498	9.33e-12	IL17A vs NGF	0.372626	3.81e-07	0.236578	0.494342	9.67e-07	2	0	0.0187458	Cytokines
IL17A vs EGF	0.183788	0.0149067	0.0355629	0.324101	0.0241754	IL17A vs EGF	-0.0115343	0.879584	-0.160458	0.137903	0.900051	1	0.0652596	0.051478	Cytokines
IL17A vs BDNF	0.428065	3.44e-09	0.297891	0.54261	1.21e-08	IL17A vs BDNF	0.190845	0.0114111	0.0428656	0.330631	0.0170506	2	6.11e-11	0.00503261	Cytokines
IL17A vs TRAIL	0.276055	0.000217462	0.132304	0.408433	0.000451892	IL17A vs TRAIL	0.243066	0.00119041	0.097398	0.378538	0.00205203	2	1.75e-07	0.118044	Cytokines
IL17A vs GCSF	0.375407	3.07e-07	0.239628	0.496782	8.96e-07	IL17A vs GCSF	0.0418	0.582842	-0.108074	0.189816	0.625513	1	1.09e-07	0.0100913	Cytokines
IL17A vs GROA	0.297632	6.33e-05	0.155329	0.427833	0.000143207	IL17A vs GROA	0.198325	0.008514	0.0506226	0.337537	0.0129421	2	2.13e-09	0.30178	Cytokines
IL17A vs IL1A	0.416751	9.65e-09	0.28529	0.532821	3.23e-08	IL17A vs IL1A	0.195543	0.00950484	0.0477357	0.334971	0.0143445	2	2.84e-11	0.0114367	Cytokines
IL17A vs IL23	0.352431	1.73e-06	0.214511	0.476572	4.69e-06	IL17A vs IL23	0.207272	0.00591871	0.0599247	0.345779	0.00921175	2	6.43e-09	0.130413	Cytokines
IL17A vs IL12P40	0.324192	1.2e-05	0.183887	0.451551	2.98e-05	IL17A vs IL12P40	0.410083	1.74e-08	0.277885	0.527037	5.09e-08	2	9.08e-13	0.553217	Cytokines
IL17A vs IL15	0.0271776	0.72108	-0.122519	0.175666	0.767772	IL17A vs IL15	0.342165	3.58e-06	0.203346	0.467499	8.39e-06	1	0.0240093	0.00020377	Cytokines
IL17A vs IL18	0.371554	4.14e-07	0.235404	0.493402	1.19e-06	IL17A vs IL18	0.214312	0.00440044	0.0672626	0.352249	0.00698676	2	3.05e-10	0.415827	Cytokines
IL17A vs MCSF	0.20798	0.00574732	0.0606616	0.34643	0.00983545	IL17A vs MCSF	0.0819067	0.281225	-0.068126	0.228317	0.328067	1	0.000658611	0.367187	Cytokines
IL17A vs MCP3	0.41288	1.36e-08	0.280989	0.529464	4.46e-08	IL17A vs MCP3	0.297894	6.23e-05	0.15561	0.428068	0.000126063	2	8.28e-14	0.555809	Cytokines
IL17A vs MIG	0.199203	0.00822066	0.0515349	0.338348	0.0138303	IL17A vs MIG	0.342938	3.39e-06	0.204185	0.468183	7.98e-06	2	2.79e-07	0.794881	Cytokines
IL17A vs RESISTIN	0.321339	1.45e-05	0.180807	0.449012	3.54e-05	IL17A vs RESISTIN	0.0742036	0.329098	-0.0758363	0.220958	0.378313	1	2.19e-05	0.0176184	Cytokines
IL17A vs IL21	0.096908	0.20203	-0.0530594	0.242601	0.252671	IL17A vs IL21	0.285948	0.000125037	0.142842	0.417343	0.000243007	1	8.47e-05	0.305309	Cytokines
IL17A vs ICAM1	0.176446	0.0195021	0.0279825	0.317293	0.0309384	IL17A vs ICAM1	0.491451	4.99e-12	0.369332	0.596885	2.06e-11	2	2.43e-08	0.0199184	Cytokines
IL17A vs VCAM1	0.133768	0.0775903	-0.0157466	0.277431	0.108283	IL17A vs VCAM1	0.176671	0.0193449	0.0282145	0.317502	0.0281828	1	0.00556496	0.385402	Cytokines
IL17A vs FGFB	0.274798	0.000232966	0.130967	0.407299	0.000483047	IL17A vs FGFB	0.230476	0.00215147	0.0841705	0.367055	0.00356255	2	2.05e-07	0.868171	Cytokines
IL17A vs PDGFBB	0.108004	0.154828	-0.041871	0.253125	0.198899	IL17A vs PDGFBB	0.201078	0.00762469	0.0534818	0.340075	0.0117032	1	0.0062265	0.566278	Cytokines
IL17A vs VEGF	0.428776	3.22e-09	0.298683	0.543224	1.14e-08	IL17A vs VEGF	0.207525	0.00585676	0.0601888	0.346012	0.0091379	2	4.21e-11	0.00828538	Cytokines
IL17A vs LEPTIN	0.0438326	0.564634	-0.106061	0.191779	0.625201	IL17A vs LEPTIN	0.30809	3.36e-05	0.166545	0.437194	7.04e-05	1	5.41e-05	0.576968	Cytokines
IL17A vs PAI1	0.202145	0.00730273	0.0545911	0.341059	0.0123189	IL17A vs PAI1	0.197753	0.00871004	0.0500284	0.337009	0.0131871	2	0.000104379	0.451413	Cytokines
IL17A vs CD40L	0.252815	0.000736922	0.107676	0.387402	0.00143219	IL17A vs CD40L	0.0275783	0.717142	-0.122124	0.176054	0.754236	1	0.000209632	0.107156	Cytokines
IL17A vs ENA78	0.562662	5.33e-16	0.451352	0.65673	3.11e-15	IL17A vs ENA78	0.762066	1.75e-34	0.691488	0.818233	2.49e-33	2	0	0.82201	Cytokines
IL31 vs IL1RA	0.175299	0.0203213	0.0267994	0.316228	0.032023	IL31 vs IL1RA	0.374837	3.21e-07	0.239003	0.496282	8.25e-07	2	1.77e-11	0.00259222	Cytokines
IL31 vs SCF	0.473479	3.66e-11	0.348928	0.581594	1.54e-10	IL31 vs SCF	0.371904	4.03e-07	0.235787	0.493709	1.02e-06	2	0	0.000184901	Cytokines
IL31 vs RANTES	0.173424	0.0217236	0.0248676	0.314487	0.0340342	IL31 vs RANTES	0.268604	0.000325493	0.124389	0.401706	0.000605219	2	5.6e-06	0.225778	Cytokines
IL31 vs IFNG	0.653521	1.09e-22	0.558807	0.731405	9.47e-22	IL31 vs IFNG	0.637522	2.39e-21	0.539652	0.71839	1.83e-20	2	0	0.000109307	Cytokines
IL31 vs GMCSF	0.245127	0.00107733	0.0995681	0.380414	0.00204949	IL31 vs GMCSF	0.277321	0.000202832	0.133651	0.409574	0.000385484	2	0.000174594	0.0110257	Cytokines
IL31 vs TNFA	0.0483877	0.524845	-0.101546	0.196172	0.588312	IL31 vs TNFA	0.408499	2e-08	0.276129	0.525662	5.81e-08	1	0.000352738	0.26726	Cytokines
IL31 vs HGF	0.164497	0.0296044	0.0156821	0.306183	0.0449293	IL31 vs HGF	0.121749	0.108488	-0.0279586	0.266116	0.138334	1	2.35e-05	0.0433462	Cytokines
IL31 vs MIP1B	0.0606184	0.425513	-0.0893903	0.207938	0.488256	IL31 vs MIP1B	0.368443	5.26e-07	0.231996	0.49067	1.32e-06	1	8.78e-07	0.469123	Cytokines
IL31 vs IFNA	0.433178	2.13e-09	0.303599	0.547024	7.62e-09	IL31 vs IFNA	0.453066	3.06e-10	0.325896	0.564133	1.08e-09	2	0	1.27e-06	Cytokines
IL31 vs TGFB	0.0875996	0.249015	-0.0624164	0.233745	0.303994	IL31 vs TGFB	0.434415	1.9e-09	0.304982	0.548091	6.03e-09	1	5.94e-09	0.925319	Cytokines
IL31 vs IL9	0.83447	1.22e-46	0.782721	0.87476	6.59e-45	IL31 vs IL9	0.701458	3.07e-27	0.616812	0.770065	3.18e-26	2	0	5.25e-05	Cytokines
IL31 vs TNFB	0.604468	8.2e-19	0.500397	0.69132	5.79e-18	IL31 vs TNFB	0.637355	2.47e-21	0.539453	0.718254	1.88e-20	2	0	0.366674	Cytokines
IL31 vs NGF	0.417547	8.99e-09	0.286175	0.533511	3.02e-08	IL31 vs NGF	0.661853	2.03e-23	0.568824	0.738161	1.69e-22	2	0	5.81e-08	Cytokines
IL31 vs TRAIL	0.162669	0.0314898	0.0138033	0.304479	0.0474859	IL31 vs TRAIL	0.390359	9.28e-08	0.256072	0.509863	2.52e-07	2	3.41e-08	0.0104662	Cytokines
IL31 vs GCSF	0.453992	2.79e-10	0.326937	0.564927	1.09e-09	IL31 vs GCSF	0.470981	4.78e-11	0.346101	0.579462	1.81e-10	2	0	1.81e-05	Cytokines
IL31 vs GROA	0.648231	3.09e-22	0.552463	0.727108	2.6e-21	IL31 vs GROA	0.570543	1.69e-16	0.460546	0.663281	9.66e-16	2	0	0.589539	Cytokines
IL31 vs IL1A	0.1856	0.0139298	0.0374366	0.325779	0.0226885	IL31 vs IL1A	0.38357	1.61e-07	0.248596	0.503931	4.28e-07	2	4.38e-13	0.00856813	Cytokines
IL31 vs IL23	0.305498	3.94e-05	0.163762	0.434876	9.16e-05	IL31 vs IL23	0.669323	4.28e-24	0.577826	0.744205	3.75e-23	2	0	0.0235549	Cytokines
IL31 vs IL12P40	0.159672	0.0347997	0.010727	0.301685	0.0522271	IL31 vs IL12P40	0.173518	0.0216514	0.0249643	0.314574	0.0313738	1	4.71e-07	0.000546115	Cytokines
IL31 vs IL15	0.0652879	0.390669	-0.0847377	0.212419	0.451838	IL31 vs IL15	0.379814	2.17e-07	0.244467	0.500644	5.71e-07	1	2.48e-08	0.206114	Cytokines
IL31 vs IL18	0.181102	0.0164647	0.0327874	0.321612	0.0264526	IL31 vs IL18	0.473477	3.66e-11	0.348925	0.581592	1.41e-10	2	6.11e-11	0.843807	Cytokines
IL31 vs MCSF	0.468331	6.33e-11	0.343105	0.577199	2.59e-10	IL31 vs MCSF	0.565233	3.67e-16	0.454349	0.658869	2.07e-15	2	0	0.0034056	Cytokines
IL31 vs MCP3	0.0823319	0.278727	-0.0676999	0.228723	0.335288	IL31 vs MCP3	0.498417	2.24e-12	0.377272	0.602791	9.39e-12	1	3.68e-09	0.580268	Cytokines
IL31 vs IL21	0.114985	0.129712	-0.0348124	0.259729	0.16963	IL31 vs IL21	0.261047	0.000484321	0.11638	0.394868	0.000872239	1	2.13e-05	0.194062	Cytokines
IL31 vs ICAM1	0.0846589	0.265319	-0.065367	0.230942	0.320997	IL31 vs ICAM1	0.174246	0.0210986	0.0257147	0.315251	0.0306196	1	0.533727	0.464087	Cytokines
IL31 vs VCAM1	-0.00450787	0.952788	-0.153605	0.14479	0.964401	IL31 vs VCAM1	-0.160421	0.0339452	-0.302384	-0.0114963	0.0476543	1	0.567921	0.50086	Cytokines
IL31 vs FGFB	0.679288	5.01e-25	0.589871	0.752248	4.88e-24	IL31 vs FGFB	0.571996	1.36e-16	0.462244	0.664487	7.84e-16	2	0	5.96e-07	Cytokines
IL31 vs VEGF	0.223145	0.00299449	0.0764919	0.360349	0.0053471	IL31 vs VEGF	0.398014	4.91e-08	0.264522	0.51654	1.36e-07	2	8.8e-11	0.00454493	Cytokines
IL31 vs CD40L	0.0623985	0.412023	-0.0876175	0.209647	0.474504	IL31 vs CD40L	0.249231	0.000880908	0.103894	0.384147	0.00154814	1	1.02e-06	0.357567	Cytokines
IL1RA vs SCF	0.336893	5.15e-06	0.197626	0.462829	1.33e-05	IL1RA vs SCF	0.308448	3.28e-05	0.16693	0.437514	6.89e-05	2	1.11e-16	0.0248951	Cytokines
IL1RA vs RANTES	0.210405	0.005193	0.0631889	0.34866	0.00895982	IL1RA vs RANTES	0.0673061	0.376157	-0.0827249	0.214354	0.423401	1	0.00197705	0.654736	Cytokines
IL1RA vs IFNG	0.330715	7.82e-06	0.190937	0.457349	1.98e-05	IL1RA vs IFNG	0.370046	4.65e-07	0.233751	0.492078	1.17e-06	2	4.04e-14	4.28e-05	Cytokines
IL1RA vs GMCSF	0.0875409	0.249333	-0.0624754	0.233689	0.304186	IL1RA vs GMCSF	0.273276	0.000253112	0.129349	0.405925	0.000474366	1	7.46e-06	0.0669794	Cytokines
IL1RA vs TNFA	-0.00021129	0.997786	-0.149407	0.148994	0.998842	IL1RA vs TNFA	0.412255	1.44e-08	0.280296	0.528922	4.23e-08	1	4.13e-05	6.05e-10	Cytokines
IL1RA vs HGF	0.317988	1.8e-05	0.177194	0.446027	4.33e-05	IL1RA vs HGF	0.27431	0.000239262	0.130448	0.406858	0.000451091	2	6.33e-11	0.238829	Cytokines
IL1RA vs MIP1B	0.471723	4.41e-11	0.34694	0.580095	1.84e-10	IL1RA vs MIP1B	0.293992	7.85e-05	0.151434	0.424569	0.000156445	2	6.22e-15	0.593436	Cytokines
IL1RA vs IFNA	0.357414	1.2e-06	0.219943	0.480966	3.31e-06	IL1RA vs IFNA	0.341238	3.81e-06	0.20234	0.466679	8.87e-06	2	0	0.0283032	Cytokines
IL1RA vs TGFB	0.478578	2.1e-11	0.354705	0.58594	8.95e-11	IL1RA vs TGFB	0.404909	2.73e-08	0.27215	0.522541	7.83e-08	2	0	0.000434467	Cytokines
IL1RA vs MCP1	0.221404	0.00323435	0.0746702	0.358753	0.00574287	IL1RA vs MCP1	0.185937	0.0137548	0.0377846	0.326091	0.0202888	2	5.3e-05	0.46064	Cytokines
IL1RA vs IL9	0.287269	0.000115944	0.144252	0.418531	0.000254942	IL1RA vs IL9	0.381887	1.84e-07	0.246745	0.502458	4.87e-07	2	1.02e-11	1.92e-08	Cytokines
IL1RA vs VEGFD	0.323519	1.26e-05	0.18316	0.450953	3.09e-05	IL1RA vs VEGFD	-0.00419788	0.956031	-0.153302	0.145093	0.965219	1	0.00621837	0.00328038	Cytokines
IL1RA vs TNFB	0.240237	0.00136339	0.0944212	0.375962	0.00254508	IL1RA vs TNFB	0.260666	0.000493975	0.115976	0.394523	0.000887186	2	9.62e-10	0.000745664	Cytokines
IL1RA vs NGF	0.393684	7.05e-08	0.25974	0.512766	2.2e-07	IL1RA vs NGF	0.530993	4.06e-14	0.414643	0.630262	1.95e-13	2	0	0.000516131	Cytokines
IL1RA vs EGF	0.176362	0.019561	0.027896	0.317216	0.0309797	IL1RA vs EGF	0.00740644	0.922506	-0.141951	0.156434	0.936371	1	0.0356901	0.174051	Cytokines
IL1RA vs BDNF	0.289522	0.000101854	0.146657	0.420556	0.00022633	IL1RA vs BDNF	0.000752294	0.992117	-0.148465	0.149936	0.993693	1	0.00492327	0.0262071	Cytokines
IL1RA vs TRAIL	0.372624	3.81e-07	0.236577	0.494341	1.1e-06	IL1RA vs TRAIL	0.24162	0.00127617	0.0958756	0.377221	0.00218591	2	2.43e-10	0.423174	Cytokines
IL1RA vs GCSF	0.298331	6.07e-05	0.156078	0.42846	0.000137693	IL1RA vs GCSF	0.243132	0.00118662	0.0974677	0.378599	0.00204735	2	2.37e-08	0.112889	Cytokines
IL1RA vs GROA	0.129713	0.0871036	-0.019872	0.273618	0.119966	IL1RA vs GROA	0.392116	8.03e-08	0.25801	0.511397	2.19e-07	1	0.000125044	3.48e-10	Cytokines
IL1RA vs IL1A	0.403218	3.16e-08	0.270277	0.52107	1.01e-07	IL1RA vs IL1A	0.209212	0.00545949	0.061945	0.347563	0.00854627	2	7.6e-11	0.595846	Cytokines
IL1RA vs IL23	0.305715	3.89e-05	0.163995	0.435071	9.05e-05	IL1RA vs IL23	0.284142	0.000138542	0.140916	0.415718	0.000266784	2	1.35e-12	0.101131	Cytokines
IL1RA vs IL12P40	0.390575	9.11e-08	0.256311	0.510053	2.82e-07	IL1RA vs IL12P40	0.12945	0.0877515	-0.0201394	0.27337	0.113656	1	5.15e-08	0.047776	Cytokines
IL1RA vs IL15	-0.0274322	0.718577	-0.175912	0.122268	0.765538	IL1RA vs IL15	0.386652	1.26e-07	0.251988	0.506625	3.37e-07	1	5.85e-06	5.13e-10	Cytokines
IL1RA vs IL18	0.369982	4.67e-07	0.233682	0.492022	1.33e-06	IL1RA vs IL18	0.228973	0.00230435	0.0825941	0.36568	0.0038057	2	1.15e-11	0.248839	Cytokines
IL1RA vs MCSF	0.243729	0.00115288	0.0980963	0.379142	0.0021801	IL1RA vs MCSF	0.24081	0.00132662	0.0950236	0.376483	0.00227026	2	2.34e-08	0.0685889	Cytokines
IL1RA vs MCP3	0.186836	0.0132961	0.0387152	0.326923	0.0217124	IL1RA vs MCP3	0.508943	6.41e-13	0.389305	0.611695	2.81e-12	2	0	1.3e-09	Cytokines
IL1RA vs MIG	0.423455	5.26e-09	0.292751	0.538625	1.82e-08	IL1RA vs MIG	0.180683	0.0167198	0.0323552	0.321224	0.0244525	2	1.41e-08	0.0457332	Cytokines
IL1RA vs RESISTIN	0.374628	3.26e-07	0.238774	0.496099	9.46e-07	IL1RA vs RESISTIN	0.21356	0.004544	0.066478	0.351558	0.00720259	2	2.21e-09	0.752799	Cytokines
IL1RA vs IL21	0.358159	1.14e-06	0.220756	0.481623	3.15e-06	IL1RA vs IL21	0.228624	0.00234124	0.0822281	0.365361	0.00385652	2	4.21e-10	0.821821	Cytokines
IL1RA vs ICAM1	0.255216	0.000652928	0.110212	0.389582	0.00128613	IL1RA vs ICAM1	0.2441	0.00113241	0.0984862	0.379479	0.00196097	2	0.000534704	0.0873796	Cytokines
IL1RA vs FGFB	0.280071	0.000174142	0.136578	0.412053	0.000367936	IL1RA vs FGFB	0.254103	0.000690706	0.109036	0.388571	0.00122526	2	4.24e-10	0.0176247	Cytokines
IL1RA vs PDGFBB	0.141837	0.0611575	-0.00752266	0.285006	0.0870195	IL1RA vs PDGFBB	0.218073	0.00374197	0.0711887	0.3557	0.00598146	1	0.000470917	0.153269	Cytokines
IL1RA vs VEGF	0.448435	4.87e-10	0.320691	0.560157	1.89e-09	IL1RA vs VEGF	0.224196	0.00285769	0.0775914	0.361311	0.00466255	2	5.43e-12	0.295536	Cytokines
IL1RA vs CD40L	0.251014	0.000806314	0.105775	0.385767	0.00155745	IL1RA vs CD40L	0.0947866	0.212128	-0.0551942	0.240584	0.254366	1	7.77e-08	0.482823	Cytokines
SCF vs RANTES	0.253566	0.000709639	0.108469	0.388084	0.00138916	SCF vs RANTES	0.16659	0.0275662	0.017833	0.308132	0.0393356	2	8.59e-07	0.521787	Cytokines
SCF vs IFNG	0.550773	2.86e-15	0.437527	0.646821	1.57e-14	SCF vs IFNG	0.493214	4.08e-12	0.37134	0.598381	1.69e-11	2	0	0.534706	Cytokines
SCF vs GMCSF	0.349292	2.16e-06	0.211092	0.4738	5.82e-06	SCF vs GMCSF	0.0820159	0.280582	-0.0680166	0.228421	0.327519	1	0.000159803	0.000410209	Cytokines
SCF vs TNFA	0.308221	3.33e-05	0.166686	0.43731	7.79e-05	SCF vs TNFA	0.440686	1.04e-09	0.312	0.553494	3.45e-09	2	2.22e-15	0.0133957	Cytokines
SCF vs HGF	0.47992	1.81e-11	0.356228	0.587083	7.78e-11	SCF vs HGF	0.482566	1.36e-11	0.35923	0.589335	5.42e-11	2	0	0.326638	Cytokines
SCF vs MIP1B	0.440517	1.06e-09	0.31181	0.553348	3.9e-09	SCF vs MIP1B	0.467154	7.17e-11	0.341776	0.576194	2.69e-10	2	0	0.943674	Cytokines
SCF vs IFNA	0.561668	6.15e-16	0.450195	0.655903	3.56e-15	SCF vs IFNA	0.476817	2.55e-11	0.352709	0.584439	9.89e-11	2	0	0.0540353	Cytokines
SCF vs TGFB	0.406822	2.31e-08	0.274269	0.524204	7.53e-08	SCF vs TGFB	0.35182	1.8e-06	0.213845	0.476033	4.33e-06	2	0	0.406228	Cytokines
SCF vs MCP1	0.289876	9.98e-05	0.147035	0.420873	0.000222012	SCF vs MCP1	0.226368	0.00259264	0.0798656	0.363299	0.00425579	2	7.55e-08	0.167296	Cytokines
SCF vs IL9	0.553285	2.02e-15	0.440444	0.648917	1.13e-14	SCF vs IL9	0.404017	2.95e-08	0.271162	0.521766	8.41e-08	2	0	0.213806	Cytokines
SCF vs VEGFD	0.178854	0.0178757	0.0304664	0.319527	0.0285739	SCF vs VEGFD	0.208542	0.0056143	0.0612473	0.346947	0.00877409	2	3.77e-05	0.18622	Cytokines
SCF vs TNFB	0.562058	5.82e-16	0.450648	0.656227	3.37e-15	SCF vs TNFB	0.390452	9.21e-08	0.256176	0.509945	2.51e-07	2	0	0.622349	Cytokines
SCF vs NGF	0.548741	3.79e-15	0.435169	0.645123	2.06e-14	SCF vs NGF	0.445443	6.54e-10	0.317332	0.557586	2.23e-09	2	0	0.000574717	Cytokines
SCF vs EGF	0.609263	3.67e-19	0.506065	0.695262	2.67e-18	SCF vs EGF	0.660818	2.51e-23	0.567578	0.737323	2.08e-22	2	0	0.0265547	Cytokines
SCF vs BDNF	0.437951	1.35e-09	0.308938	0.551139	4.94e-09	SCF vs BDNF	0.545187	6.16e-15	0.431049	0.642153	3.17e-14	2	0	0.948925	Cytokines
SCF vs TRAIL	0.30727	3.53e-05	0.165664	0.436461	8.24e-05	SCF vs TRAIL	0.322268	1.37e-05	0.18181	0.449839	3e-05	2	4.03e-11	0.0920546	Cytokines
SCF vs GCSF	0.445844	6.28e-10	0.317783	0.557931	2.41e-09	SCF vs GCSF	0.382076	1.81e-07	0.246954	0.502624	4.81e-07	2	0	0.890667	Cytokines
SCF vs GROA	0.56988	1.86e-16	0.459773	0.662731	1.12e-15	SCF vs GROA	0.439333	1.18e-09	0.310484	0.552329	3.91e-09	2	0	0.00150841	Cytokines
SCF vs IL1A	0.410852	1.63e-08	0.278738	0.527705	5.33e-08	SCF vs IL1A	0.401478	3.66e-08	0.268352	0.519557	1.03e-07	2	0	0.23547	Cytokines
SCF vs IL23	0.359585	1.02e-06	0.222312	0.482879	2.85e-06	SCF vs IL23	0.36096	9.23e-07	0.223813	0.48409	2.27e-06	2	1.11e-16	0.312962	Cytokines
SCF vs IL12P40	0.543329	7.92e-15	0.428898	0.6406	4.23e-14	SCF vs IL12P40	0.343712	3.21e-06	0.205026	0.468868	7.58e-06	2	0	8.43e-06	Cytokines
SCF vs IL15	0.259889	0.000514205	0.115154	0.393819	0.00103443	SCF vs IL15	0.377898	2.53e-07	0.242363	0.498966	6.58e-07	2	0	0.000277395	Cytokines
SCF vs IL18	0.347754	2.41e-06	0.20942	0.472442	6.42e-06	SCF vs IL18	0.481614	1.51e-11	0.358149	0.588525	6e-11	2	0	0.0875871	Cytokines
SCF vs MCSF	0.490412	5.62e-12	0.368149	0.596003	2.49e-11	SCF vs MCSF	0.341326	3.79e-06	0.202435	0.466756	8.83e-06	2	0	0.202851	Cytokines
SCF vs MCP3	0.343887	3.17e-06	0.205216	0.469023	8.34e-06	SCF vs MCP3	0.272603	0.000262522	0.128635	0.405318	0.000490058	2	4.44e-16	0.232012	Cytokines
SCF vs MIG	0.207792	0.00579232	0.0604662	0.346257	0.00987671	SCF vs MIG	0.0622676	0.413006	-0.0877479	0.209521	0.462401	1	0.00202442	0.0261816	Cytokines
SCF vs RESISTIN	0.446398	5.95e-10	0.318404	0.558407	2.29e-09	SCF vs RESISTIN	0.586276	1.54e-17	0.478973	0.676317	9.62e-17	2	0	0.848388	Cytokines
SCF vs IL21	0.0959039	0.206765	-0.05407	0.241646	0.258081	SCF vs IL21	0.247703	0.000949829	0.102283	0.382758	0.00166308	1	6.62e-06	0.784283	Cytokines
SCF vs ICAM1	0.334971	5.87e-06	0.195543	0.461125	1.5e-05	SCF vs ICAM1	0.238876	0.00145457	0.0929895	0.374721	0.00247577	2	0.000160629	0.920938	Cytokines
SCF vs FGFB	0.569508	1.96e-16	0.459338	0.662422	1.18e-15	SCF vs FGFB	0.408781	1.95e-08	0.276441	0.525906	5.68e-08	2	0	0.405094	Cytokines
SCF vs VEGF	0.522515	1.2e-13	0.404879	0.623136	5.96e-13	SCF vs VEGF	0.448622	4.78e-10	0.320901	0.560318	1.65e-09	2	0	0.0304392	Cytokines
SCF vs PAI1	0.309687	3.04e-05	0.168262	0.438621	7.15e-05	SCF vs PAI1	0.201475	0.00750336	0.0538948	0.340442	0.011545	2	5.47e-07	0.167087	Cytokines
SCF vs CD40L	0.344524	3.03e-06	0.205908	0.469586	7.98e-06	SCF vs CD40L	0.627423	1.53e-20	0.527613	0.710145	1.12e-19	2	0	0.0902947	Cytokines
SCF vs ENA78	0.285517	0.000128139	0.142383	0.416956	0.000278519	SCF vs ENA78	0.0229247	0.763314	-0.126709	0.171538	0.795277	1	0.00210245	0.118774	Cytokines
RANTES vs IFNG	0.377973	2.51e-07	0.242445	0.499031	7.42e-07	RANTES vs IFNG	0.53751	1.73e-14	0.422166	0.635727	8.7e-14	2	0	0.190975	Cytokines
RANTES vs GMCSF	0.234892	0.00175428	0.088804	0.371087	0.00322072	RANTES vs GMCSF	0.0706094	0.353127	-0.0794276	0.217518	0.402025	1	0.00470371	0.00910383	Cytokines
RANTES vs TNFA	0.0212388	0.78026	-0.128368	0.169901	0.818342	RANTES vs TNFA	0.400669	3.92e-08	0.267458	0.518853	1.1e-07	1	0.000229115	0.00106753	Cytokines
RANTES vs HGF	-0.172243	0.0226497	-0.313389	-0.0236504	0.0351647	RANTES vs HGF	0.0704692	0.354087	-0.0795676	0.217384	0.402867	1	0.773976	0.0727742	Cytokines
RANTES vs MIP1B	0.288862	0.000105805	0.145952	0.419963	0.000234284	RANTES vs MIP1B	0.5392	1.38e-14	0.424119	0.637143	7.03e-14	2	0	0.382127	Cytokines
RANTES vs IFNA	0.420852	6.67e-09	0.289852	0.536372	2.28e-08	RANTES vs IFNA	0.551896	2.45e-15	0.43883	0.647758	1.31e-14	2	0	0.589641	Cytokines
RANTES vs TGFB	0.285039	0.000131673	0.141872	0.416525	0.000285543	RANTES vs TGFB	0.258237	0.000559797	0.113406	0.392321	0.00100149	2	5.35e-10	0.326605	Cytokines
RANTES vs MCP1	-0.149721	0.0479746	-0.29239	-0.000532893	0.0701082	RANTES vs MCP1	0.301722	4.95e-05	0.159712	0.431498	0.000101278	1	0.623567	0.000426547	Cytokines
RANTES vs IL9	0.33305	6.68e-06	0.193463	0.459421	1.71e-05	RANTES vs IL9	0.499477	1.97e-12	0.378483	0.603689	8.34e-12	2	1.55e-15	0.0199425	Cytokines
RANTES vs VEGFD	0.455809	2.32e-10	0.328982	0.566485	9.12e-10	RANTES vs VEGFD	0.15013	0.0473615	0.000950945	0.292772	0.064525	1	2.97e-09	4.57e-07	Cytokines
RANTES vs TNFB	0.405859	2.51e-08	0.273202	0.523367	8.14e-08	RANTES vs TNFB	0.635438	3.53e-21	0.537165	0.716691	2.66e-20	2	0	0.00046756	Cytokines
RANTES vs NGF	0.447748	5.21e-10	0.31992	0.559567	2.01e-09	RANTES vs NGF	0.331563	7.39e-06	0.191854	0.458101	1.68e-05	2	1.67e-15	0.000259033	Cytokines
RANTES vs BDNF	0.162078	0.0321199	0.0131969	0.303929	0.0483589	RANTES vs BDNF	0.340521	4.01e-06	0.201561	0.466043	9.31e-06	2	1.28e-06	0.329221	Cytokines
RANTES vs TRAIL	0.397914	4.95e-08	0.264412	0.516453	1.57e-07	RANTES vs TRAIL	0.522392	1.22e-13	0.404738	0.623033	5.71e-13	2	0	0.0815963	Cytokines
RANTES vs GCSF	0.309533	3.07e-05	0.168095	0.438483	7.21e-05	RANTES vs GCSF	0.479141	1.98e-11	0.355344	0.58642	7.77e-11	2	1.74e-13	0.205074	Cytokines
RANTES vs GROA	0.232343	0.00197454	0.0861284	0.36876	0.00362159	RANTES vs GROA	0.584113	2.16e-17	0.476434	0.674528	1.34e-16	2	3.03e-10	3.54e-07	Cytokines
RANTES vs IL1A	0.503615	1.21e-12	0.383209	0.607191	5.66e-12	RANTES vs IL1A	0.557641	1.09e-15	0.445507	0.652549	6.06e-15	2	0	0.294769	Cytokines
RANTES vs IL23	0.7562	1.09e-33	0.684195	0.813605	1.85e-32	RANTES vs IL23	0.623969	2.85e-20	0.523505	0.70732	2.04e-19	2	0	1.17e-05	Cytokines
RANTES vs IL12P40	0.383534	1.61e-07	0.248557	0.503899	4.88e-07	RANTES vs IL12P40	0.296358	6.83e-05	0.153965	0.426691	0.000137373	2	6.86e-11	0.0272714	Cytokines
RANTES vs IL15	0.106719	0.159824	-0.0431683	0.251909	0.204761	RANTES vs IL15	0.262931	0.000439119	0.118375	0.396574	0.000799976	1	3.89e-06	0.270595	Cytokines
RANTES vs IL18	0.72648	5.41e-30	0.647458	0.790046	7.1e-29	RANTES vs IL18	0.588281	1.13e-17	0.481328	0.677974	7.12e-17	2	0	0.248443	Cytokines
RANTES vs MCSF	0.505955	9.18e-13	0.385885	0.60917	4.3e-12	RANTES vs MCSF	0.681174	3.3e-25	0.592155	0.753768	3.05e-24	2	0	0.0349361	Cytokines
RANTES vs MCP3	0.256705	0.000605378	0.111786	0.390932	0.00120123	RANTES vs MCP3	0.199868	0.00800465	0.0522255	0.338961	0.0122268	2	1.06e-08	0.165305	Cytokines
RANTES vs RESISTIN	0.561345	6.44e-16	0.449818	0.655634	3.71e-15	RANTES vs RESISTIN	0.418257	8.43e-09	0.286964	0.534125	2.51e-08	2	0	0.000496878	Cytokines
RANTES vs IL21	0.251056	0.000804626	0.10582	0.385805	0.00155577	RANTES vs IL21	0.285788	0.000126183	0.142671	0.417199	0.00024473	2	1e-07	0.211224	Cytokines
RANTES vs ICAM1	0.390556	9.13e-08	0.256289	0.510035	2.82e-07	RANTES vs ICAM1	0.325059	1.14e-05	0.184822	0.452322	2.53e-05	2	0.000534211	0.448103	Cytokines
RANTES vs VCAM1	-0.114876	0.13008	-0.259626	0.0349233	0.169994	RANTES vs VCAM1	0.237733	0.00153536	0.0917884	0.373679	0.00260625	1	0.0618391	0.0120345	Cytokines
RANTES vs FGFB	0.435583	1.7e-09	0.306288	0.549098	6.11e-09	RANTES vs FGFB	0.637	2.64e-21	0.53903	0.717965	2e-20	2	0	0.101215	Cytokines
RANTES vs PDGFBB	0.382695	1.73e-07	0.247634	0.503165	5.2e-07	RANTES vs PDGFBB	0.53814	1.59e-14	0.422894	0.636255	8.07e-14	2	0	0.810501	Cytokines
RANTES vs VEGF	0.397026	5.33e-08	0.263431	0.515679	1.68e-07	RANTES vs VEGF	0.59121	7.08e-18	0.484771	0.680394	4.53e-17	2	0	0.811203	Cytokines
RANTES vs PAI1	-0.252934	0.000732533	-0.38751	-0.107802	0.00142659	RANTES vs PAI1	0.402803	3.27e-08	0.269819	0.52071	9.23e-08	2	0.643276	6.31e-08	Cytokines
RANTES vs CD40L	0.156154	0.039056	0.0071197	0.298402	0.0581992	RANTES vs CD40L	0.264886	0.00039637	0.120446	0.398343	0.000725591	1	1.16e-07	0.678231	Cytokines
IFNG vs GMCSF	0.362865	8.01e-07	0.225894	0.485766	2.25e-06	IFNG vs GMCSF	0.261753	0.000466912	0.117127	0.395507	0.000844102	2	6.72e-10	0.000789673	Cytokines
IFNG vs TNFA	0.0765417	0.314044	-0.0734979	0.223193	0.371628	IFNG vs TNFA	0.500757	1.7e-12	0.379944	0.604773	7.22e-12	1	3.31e-05	0.000124584	Cytokines
IFNG vs HGF	0.195468	0.00953302	0.0476576	0.334901	0.0158968	IFNG vs HGF	0.220581	0.00335356	0.0738101	0.357999	0.0054063	2	1.25e-05	0.374601	Cytokines
IFNG vs MIP1B	0.541899	9.61e-15	0.427242	0.639403	5.09e-14	IFNG vs MIP1B	0.731438	1.41e-30	0.653562	0.79399	1.69e-29	2	0	0.588279	Cytokines
IFNG vs IFNA	0.816391	4.15e-43	0.759731	0.860747	1.67e-41	IFNG vs IFNA	0.825222	8.78e-45	0.770942	0.8676	2.55e-43	2	0	0.000829822	Cytokines
IFNG vs TGFB	0.418062	8.58e-09	0.286747	0.533956	2.9e-08	IFNG vs TGFB	0.526153	7.57e-14	0.409066	0.626196	3.59e-13	2	0	0.272726	Cytokines
IFNG vs MCP1	0.136272	0.0721472	-0.0131966	0.279784	0.10136	IFNG vs MCP1	0.362811	8.04e-07	0.225836	0.485719	1.99e-06	1	1.45e-06	0.463681	Cytokines
IFNG vs IL9	0.831455	5.06e-46	0.778877	0.872428	2.66e-44	IFNG vs IL9	0.879623	1.03e-57	0.840765	0.909465	1.14e-55	2	0	3.16e-08	Cytokines
IFNG vs TNFB	0.740696	1.07e-31	0.664984	0.801338	1.6e-30	IFNG vs TNFB	0.885712	1.51e-59	0.848661	0.914113	2.6e-57	2	0	2.24e-07	Cytokines
IFNG vs NGF	0.785011	8.07e-38	0.720159	0.836265	2.01e-36	IFNG vs NGF	0.788261	2.52e-38	0.724237	0.83881	4.86e-37	2	0	2.12e-07	Cytokines
IFNG vs BDNF	0.176852	0.019219	0.0284014	0.31767	0.0305662	IFNG vs BDNF	0.267774	0.000340225	0.123508	0.400955	0.000629516	2	5.36e-05	0.960199	Cytokines
IFNG vs TRAIL	0.598051	2.36e-18	0.492825	0.686036	1.61e-17	IFNG vs TRAIL	0.751806	4.12e-33	0.678739	0.810133	5.65e-32	2	0	0.00237881	Cytokines
IFNG vs GCSF	0.766216	4.66e-35	0.696658	0.821503	8.63e-34	IFNG vs GCSF	0.672544	2.16e-24	0.581716	0.746807	1.91e-23	2	0	0.145393	Cytokines
IFNG vs GROA	0.698745	5.88e-27	0.613505	0.767891	6.35e-26	IFNG vs GROA	0.801969	1.47e-40	0.741491	0.849521	3.22e-39	2	0	5.19e-13	Cytokines
IFNG vs IL1A	0.649821	2.27e-22	0.554368	0.7284	1.94e-21	IFNG vs IL1A	0.768704	2.08e-35	0.69976	0.823461	3.17e-34	2	0	0.247214	Cytokines
IFNG vs IL23	0.61456	1.48e-19	0.512337	0.699611	1.1e-18	IFNG vs IL23	0.849546	6.29e-50	0.802001	0.886393	2.9e-48	2	0	0.997921	Cytokines
IFNG vs IL12P40	0.418358	8.35e-09	0.287077	0.534213	2.84e-08	IFNG vs IL12P40	0.429317	3.06e-09	0.299287	0.543691	9.52e-09	2	0	0.0236301	Cytokines
IFNG vs IL15	0.144902	0.0557158	-0.00439277	0.287879	0.0800597	IFNG vs IL15	0.490218	5.74e-12	0.367929	0.595839	2.36e-11	1	1.9e-06	9.57e-05	Cytokines
IFNG vs IL18	0.605382	7.05e-19	0.501477	0.692072	5.01e-18	IFNG vs IL18	0.801076	2.08e-40	0.740365	0.848824	4.36e-39	2	0	0.0561732	Cytokines
IFNG vs MCSF	0.664477	1.18e-23	0.571983	0.740285	1.07e-22	IFNG vs MCSF	0.827614	2.98e-45	0.773986	0.869454	8.93e-44	2	0	0.0721454	Cytokines
IFNG vs MCP3	0.360961	9.23e-07	0.223815	0.484091	2.59e-06	IFNG vs MCP3	0.589373	9.48e-18	0.482611	0.678876	6.01e-17	2	0	0.0464155	Cytokines
IFNG vs MIG	0.219132	0.00357334	0.0722949	0.356671	0.00626826	IFNG vs MIG	0.280267	0.00017225	0.136786	0.412229	0.000328683	2	4.86e-07	0.290804	Cytokines
IFNG vs RESISTIN	0.41813	8.53e-09	0.286823	0.534016	2.89e-08	IFNG vs RESISTIN	0.378157	2.47e-07	0.242647	0.499192	6.46e-07	2	0	0.000221698	Cytokines
IFNG vs IL21	0.337057	5.09e-06	0.197804	0.462975	1.31e-05	IFNG vs IL21	0.487487	7.82e-12	0.364822	0.593519	3.2e-11	2	3.33e-15	0.783662	Cytokines
IFNG vs ICAM1	0.235478	0.00170693	0.0894192	0.371622	0.00313684	IFNG vs ICAM1	0.381935	1.83e-07	0.246799	0.502501	4.86e-07	2	0.000559968	0.17542	Cytokines
IFNG vs FGFB	0.852426	1.35e-50	0.805696	0.888611	9.1e-49	IFNG vs FGFB	0.862288	5.32e-53	0.818375	0.89619	3.05e-51	2	0	0.77439	Cytokines
IFNG vs PDGFBB	0.0613697	0.419789	-0.0886422	0.208659	0.482859	IFNG vs PDGFBB	0.312733	2.51e-05	0.171537	0.44134	5.36e-05	1	0.00240356	0.0948619	Cytokines
IFNG vs VEGF	0.67238	2.24e-24	0.581517	0.746674	2.1e-23	IFNG vs VEGF	0.763377	1.15e-34	0.693121	0.819266	1.69e-33	2	0	0.0176708	Cytokines
IFNG vs PAI1	0.144379	0.0566164	-0.00492787	0.287388	0.0811687	IFNG vs PAI1	0.243787	0.00114969	0.0981566	0.379194	0.00198545	1	0.0164475	0.298657	Cytokines
IFNG vs CD40L	0.381424	1.91e-07	0.246237	0.502053	5.73e-07	IFNG vs CD40L	0.313876	2.34e-05	0.172767	0.442361	5.02e-05	2	3.52e-12	0.299434	Cytokines
IFNG vs ENA78	0.22349	0.00294898	0.0768525	0.360664	0.0052808	IFNG vs ENA78	0.124588	0.100436	-0.0250781	0.268792	0.128762	1	0.00254069	0.709445	Cytokines
GMCSF vs TNFA	0.0277705	0.715256	-0.121935	0.176241	0.762429	GMCSF vs TNFA	0.198273	0.00853153	0.0505689	0.33749	0.0129583	1	0.0705795	0.00700212	Cytokines
GMCSF vs MIP1B	0.241722	0.00126991	0.0959836	0.377315	0.00238708	GMCSF vs MIP1B	0.190456	0.0115834	0.042462	0.330271	0.0172883	2	8.01e-06	0.646572	Cytokines
GMCSF vs IFNA	0.433336	2.1e-09	0.303776	0.54716	7.52e-09	GMCSF vs IFNA	0.275333	0.00022625	0.131536	0.407782	0.000427839	2	1.8e-12	0.83938	Cytokines
GMCSF vs TGFB	0.314993	2.18e-05	0.173969	0.443357	5.19e-05	GMCSF vs TGFB	0.395039	6.3e-08	0.261236	0.513947	1.73e-07	2	2.72e-10	0.00351112	Cytokines
GMCSF vs MCP1	0.195278	0.0096046	0.0474602	0.334726	0.016002	GMCSF vs MCP1	0.239467	0.0014143	0.0936113	0.37526	0.00241158	2	2.12e-05	0.252212	Cytokines
GMCSF vs IL9	0.346164	2.7e-06	0.20769	0.471036	7.14e-06	GMCSF vs IL9	0.23128	0.00207357	0.0850137	0.367789	0.00343958	2	5.28e-08	0.0935276	Cytokines
GMCSF vs VEGFD	0.255354	0.000648384	0.110358	0.389707	0.00127851	GMCSF vs VEGFD	-0.103298	0.173719	-0.248666	0.046621	0.212486	1	0.663371	0.002513	Cytokines
GMCSF vs TNFB	0.327587	9.63e-06	0.187553	0.454569	2.42e-05	GMCSF vs TNFB	0.235083	0.00173869	0.0890049	0.371262	0.00292514	2	1.06e-07	0.101256	Cytokines
GMCSF vs NGF	0.468712	6.08e-11	0.343535	0.577524	2.49e-10	GMCSF vs NGF	0.290563	9.59e-05	0.147769	0.421491	0.000189491	2	7.69e-14	0.320678	Cytokines
GMCSF vs BDNF	0.173305	0.0218159	0.0247441	0.314376	0.0340942	GMCSF vs BDNF	-0.0575673	0.449221	-0.205007	0.0924268	0.499105	1	0.336372	0.040624	Cytokines
GMCSF vs TRAIL	0.223856	0.00290137	0.0772352	0.360999	0.0052054	GMCSF vs TRAIL	0.309792	3.02e-05	0.168374	0.438714	6.4e-05	2	5.69e-09	0.413147	Cytokines
GMCSF vs GCSF	0.429845	2.91e-09	0.299877	0.544148	1.03e-08	GMCSF vs GCSF	0.0134658	0.859613	-0.136008	0.16234	0.881045	1	2.43e-06	0.00869684	Cytokines
GMCSF vs GROA	0.287337	0.000115498	0.144324	0.418592	0.000254257	GMCSF vs GROA	0.243994	0.0011382	0.0983754	0.379384	0.00196739	2	2.57e-06	0.00733122	Cytokines
GMCSF vs IL1A	0.310694	2.86e-05	0.169344	0.43952	6.73e-05	GMCSF vs IL1A	0.210192	0.00523979	0.0629663	0.348464	0.00823645	2	1.38e-07	0.883342	Cytokines
GMCSF vs IL23	0.357272	1.21e-06	0.219787	0.480841	3.34e-06	GMCSF vs IL23	0.253176	0.000723678	0.108058	0.38773	0.00128075	2	2.51e-09	0.878283	Cytokines
GMCSF vs IL12P40	0.276609	0.00021094	0.132894	0.408933	0.000440274	GMCSF vs IL12P40	0.269445	0.000311195	0.125281	0.402466	0.000579203	2	8.67e-09	0.953041	Cytokines
GMCSF vs IL15	0.145933	0.0539787	-0.00333988	0.288844	0.078038	GMCSF vs IL15	0.302011	4.87e-05	0.160021	0.431756	9.99e-05	1	0.00261583	0.000752686	Cytokines
GMCSF vs IL18	0.348606	2.27e-06	0.210346	0.473194	6.08e-06	GMCSF vs IL18	0.159274	0.0352601	0.0103192	0.301314	0.0493903	2	1.77e-06	0.74672	Cytokines
GMCSF vs MCSF	0.332004	7.17e-06	0.19233	0.458492	1.83e-05	GMCSF vs MCSF	0.159087	0.0354785	0.0101273	0.30114	0.0496594	2	1.11e-06	0.849479	Cytokines
GMCSF vs MCP3	0.446209	6.06e-10	0.318193	0.558245	2.33e-09	GMCSF vs MCP3	0.238593	0.00147415	0.0926929	0.374463	0.00250684	2	3.12e-11	0.804902	Cytokines
GMCSF vs RESISTIN	0.21321	0.00461219	0.0661131	0.351237	0.00801622	GMCSF vs RESISTIN	0.115362	0.12845	-0.0344306	0.260086	0.161717	1	0.00176797	0.483048	Cytokines
GMCSF vs IL21	0.128552	0.0899932	-0.0210523	0.272525	0.123765	GMCSF vs IL21	0.237658	0.00154076	0.0917101	0.373611	0.00261308	1	6.02e-05	0.194072	Cytokines
GMCSF vs ICAM1	0.241143	0.00130564	0.0953742	0.376787	0.00244453	GMCSF vs ICAM1	0.26424	0.000410038	0.119762	0.397759	0.000748439	2	2.44e-06	0.159591	Cytokines
GMCSF vs FGFB	0.352814	1.68e-06	0.214927	0.476909	4.57e-06	GMCSF vs FGFB	0.23977	0.00139407	0.0939299	0.375536	0.00238352	2	5.21e-09	0.42678	Cytokines
GMCSF vs IL22	0.328942	8.8e-06	0.189018	0.455773	2.22e-05	GMCSF vs IL22	0.0167416	0.82595	-0.13279	0.165528	0.849767	1	0.00214945	0.0228565	Cytokines
GMCSF vs VEGF	0.246141	0.00102539	0.100636	0.381337	0.00195662	GMCSF vs VEGF	0.207451	0.00587483	0.0601115	0.345944	0.00915853	2	9.98e-06	0.920224	Cytokines
GMCSF vs LEPTIN	0.485897	9.35e-12	0.363014	0.592168	4.07e-11	GMCSF vs LEPTIN	0.591128	7.18e-18	0.484675	0.680326	4.57e-17	2	0	0.56455	Cytokines
GMCSF vs ENA78	0.208553	0.0056117	0.0612589	0.346957	0.00962952	GMCSF vs ENA78	0.244229	0.00112535	0.098622	0.379597	0.00195233	2	8.2e-07	0.237157	Cytokines
TNFA vs HGF	0.219526	0.00351234	0.0727068	0.357032	0.00617271	TNFA vs HGF	0.407731	2.14e-08	0.275277	0.524994	6.2e-08	2	5.16e-12	0.505173	Cytokines
TNFA vs MIP1B	0.152094	0.0445055	0.00296077	0.294609	0.0653416	TNFA vs MIP1B	0.470962	4.79e-11	0.34608	0.579446	1.81e-10	1	5.21e-09	0.402689	Cytokines
TNFA vs IFNA	0.181192	0.0164099	0.0328811	0.321696	0.0263869	TNFA vs IFNA	0.499195	2.04e-12	0.37816	0.60345	8.6e-12	2	2.88e-13	0.616107	Cytokines
TNFA vs TGFB	-0.0420881	0.580244	-0.190095	0.107789	0.639791	TNFA vs TGFB	0.377783	2.55e-07	0.242236	0.498864	6.63e-07	1	0	0.564663	Cytokines
TNFA vs MCP1	0.162554	0.0316114	0.0136855	0.304372	0.0476312	TNFA vs MCP1	0.29355	8.06e-05	0.150961	0.424172	0.000160046	2	2.89e-05	0.937291	Cytokines
TNFA vs IL9	0.115981	0.126399	-0.0338039	0.260671	0.165872	TNFA vs IL9	0.437954	1.35e-09	0.308941	0.551141	4.43e-09	1	2.21e-06	0.0535218	Cytokines
TNFA vs TNFB	0.431048	2.6e-09	0.30122	0.545186	9.26e-09	TNFA vs TNFB	0.508714	6.59e-13	0.389042	0.611501	2.88e-12	2	0	0.930312	Cytokines
TNFA vs NGF	0.168055	0.0262116	0.0193398	0.309495	0.0402976	TNFA vs NGF	0.482438	1.37e-11	0.359085	0.589226	5.48e-11	2	3.35e-11	0.106838	Cytokines
TNFA vs EGF	0.242883	0.00120098	0.0972051	0.378372	0.00226798	TNFA vs EGF	0.139441	0.0657076	-0.00996663	0.282759	0.0865876	1	2.91e-06	0.00602752	Cytokines
TNFA vs BDNF	0.0664319	0.382402	-0.083597	0.213516	0.443634	TNFA vs BDNF	0.232676	0.00194441	0.0864777	0.369064	0.00324526	1	0.00729382	0.917721	Cytokines
TNFA vs TRAIL	0.190737	0.0114589	0.0427532	0.330531	0.0188424	TNFA vs TRAIL	0.425534	4.35e-09	0.295068	0.540423	1.33e-08	2	2.23e-09	0.363839	Cytokines
TNFA vs GCSF	0.18953	0.0120019	0.0415032	0.329415	0.0197011	TNFA vs GCSF	0.406705	2.34e-08	0.274139	0.524102	6.75e-08	2	4.94e-09	0.837039	Cytokines
TNFA vs GROA	0.469954	5.33e-11	0.344939	0.578585	2.2e-10	TNFA vs GROA	0.49961	1.94e-12	0.378634	0.603802	8.23e-12	2	0	0.0719071	Cytokines
TNFA vs IL1A	0.23222	0.00198576	0.0859995	0.368648	0.00363863	TNFA vs IL1A	0.400705	3.91e-08	0.267497	0.518884	1.09e-07	2	1.31e-11	0.44124	Cytokines
TNFA vs IL23	0.0301444	0.692101	-0.119594	0.178542	0.740669	TNFA vs IL23	0.456001	2.28e-10	0.329198	0.566649	8.12e-10	1	3.11e-06	0.220676	Cytokines
TNFA vs IL12P40	0.350065	2.05e-06	0.211934	0.474483	5.52e-06	TNFA vs IL12P40	0.335482	5.67e-06	0.196097	0.461578	1.3e-05	2	8.22e-15	0.000730703	Cytokines
TNFA vs IL15	0.680106	4.18e-25	0.590861	0.752907	4.1e-24	TNFA vs IL15	0.407152	2.25e-08	0.274635	0.524491	6.5e-08	2	0	0.967832	Cytokines
TNFA vs IL18	-0.0167864	0.825491	-0.165572	0.132746	0.858166	TNFA vs IL18	0.460585	1.42e-10	0.334362	0.570576	5.14e-10	1	1.41e-05	0.01752	Cytokines
TNFA vs MCSF	0.478321	2.16e-11	0.354414	0.585721	9.19e-11	TNFA vs MCSF	0.464337	9.64e-11	0.338594	0.573785	3.55e-10	2	0	0.0415959	Cytokines
TNFA vs MCP3	0.348641	2.26e-06	0.210385	0.473225	6.07e-06	TNFA vs MCP3	0.281508	0.000160704	0.138108	0.413347	0.000307581	2	0	9.01e-05	Cytokines
TNFA vs RESISTIN	0.0234508	0.758049	-0.126191	0.172049	0.799481	TNFA vs RESISTIN	0.341885	3.65e-06	0.203041	0.467251	8.53e-06	1	0.000823154	0.625515	Cytokines
TNFA vs IL21	0.00831273	0.913059	-0.141062	0.157318	0.930779	TNFA vs IL21	0.246047	0.00103011	0.100537	0.381251	0.001797	1	0.000101723	0.972167	Cytokines
TNFA vs ICAM1	0.0376801	0.620555	-0.112151	0.185836	0.677132	TNFA vs ICAM1	0.35153	1.84e-06	0.213529	0.475776	4.41e-06	1	0.0620031	0.149496	Cytokines
TNFA vs VCAM1	0.150701	0.0465152	0.0015356	0.293307	0.0680807	TNFA vs VCAM1	0.232278	0.00198049	0.08606	0.3687	0.003299	1	0.000455614	0.128385	Cytokines
TNFA vs FGFB	0.256434	0.000613774	0.1115	0.390687	0.00121534	TNFA vs FGFB	0.512549	4.14e-13	0.393436	0.614739	1.87e-12	2	1.47e-14	0.82295	Cytokines
TNFA vs PDGFBB	0.192359	0.0107633	0.0444337	0.33203	0.0177603	TNFA vs PDGFBB	0.234876	0.00175558	0.0887873	0.371073	0.00294831	2	0.000332067	0.239032	Cytokines
TNFA vs VEGF	0.326378	1.04e-05	0.186247	0.453495	2.6e-05	TNFA vs VEGF	0.435328	1.74e-09	0.306003	0.548878	5.57e-09	2	2.89e-15	0.0533291	Cytokines
TNFA vs PAI1	0.276211	0.000215612	0.13247	0.408574	0.000449033	TNFA vs PAI1	0.37638	2.85e-07	0.240696	0.497635	7.36e-07	2	3.06e-07	0.454957	Cytokines
TNFA vs CD40L	0.176092	0.0197518	0.0276174	0.316965	0.0312558	TNFA vs CD40L	0.362696	8.11e-07	0.22571	0.485618	2e-06	2	0	0.0254354	Cytokines
HGF vs MIP1B	0.379609	2.21e-07	0.244242	0.500464	6.58e-07	HGF vs MIP1B	0.262273	0.00045444	0.117678	0.395978	0.000823128	2	7.95e-12	0.288993	Cytokines
HGF vs IFNA	0.196786	0.00905006	0.0490256	0.336118	0.0151314	HGF vs IFNA	0.221029	0.00328815	0.0742785	0.35841	0.00530725	2	6.94e-06	0.811439	Cytokines
HGF vs TGFB	0.259742	0.000518118	0.114998	0.393686	0.00104119	HGF vs TGFB	0.11011	0.146895	-0.0397437	0.255119	0.182749	1	1.54e-10	0.441764	Cytokines
HGF vs MCP1	0.421108	6.52e-09	0.290137	0.536594	2.24e-08	HGF vs MCP1	0.287059	0.00011735	0.144027	0.418342	0.000229009	2	9.44e-14	0.0267868	Cytokines
HGF vs NGF	0.218727	0.00363692	0.0718724	0.3563	0.00637388	HGF vs NGF	0.173062	0.0220039	0.0244944	0.314151	0.0318358	2	1.74e-05	0.144305	Cytokines
HGF vs EGF	0.509903	5.71e-13	0.390404	0.612505	2.7e-12	HGF vs EGF	0.332281	7.04e-06	0.192631	0.458739	1.6e-05	2	0	0.00143863	Cytokines
HGF vs BDNF	0.443937	7.58e-10	0.315643	0.556291	2.85e-09	HGF vs BDNF	0.309375	3.1e-05	0.167926	0.438342	6.54e-05	2	4.66e-15	0.0933862	Cytokines
HGF vs GROA	0.207508	0.00586097	0.0601708	0.345996	0.00998476	HGF vs GROA	0.147143	0.0519962	-0.00210297	0.289978	0.0701818	1	0.000241328	0.399817	Cytokines
HGF vs IL12P40	0.30414	4.28e-05	0.162305	0.433662	9.91e-05	HGF vs IL12P40	0.317952	1.8e-05	0.177155	0.445995	3.9e-05	2	8.37e-12	0.218295	Cytokines
HGF vs IL15	0.18787	0.0127857	0.0397847	0.327879	0.0209332	HGF vs IL15	0.12537	0.0983037	-0.0242844	0.269529	0.1262	1	1.49e-07	0.0218716	Cytokines
HGF vs IL18	0.0782717	0.303199	-0.0717666	0.224846	0.36037	HGF vs IL18	0.247416	0.000963309	0.101981	0.382497	0.00168512	1	0.000681322	0.0728427	Cytokines
HGF vs MCP3	0.168909	0.0254486	0.0202183	0.31029	0.0392204	HGF vs MCP3	0.0489022	0.520442	-0.101035	0.196668	0.567891	1	0.00157742	0.173098	Cytokines
HGF vs MIG	0.273785	0.000246204	0.12989	0.406385	0.000508821	HGF vs MIG	0.104924	0.167008	-0.0449807	0.250207	0.205729	1	0.000147403	0.0141823	Cytokines
HGF vs RESISTIN	0.37973	2.19e-07	0.244375	0.50057	6.53e-07	HGF vs RESISTIN	0.519586	1.73e-13	0.401512	0.62067	8.04e-13	2	0	0.501872	Cytokines
HGF vs ICAM1	0.143375	0.0583752	-0.00595274	0.286448	0.0833742	HGF vs ICAM1	0.332361	7e-06	0.192718	0.45881	1.6e-05	1	0.0243903	0.0343991	Cytokines
HGF vs VCAM1	0.364184	7.26e-07	0.227337	0.486927	2.05e-06	HGF vs VCAM1	0.184742	0.0143853	0.0365489	0.324984	0.0211859	2	1.43e-06	2.46e-05	Cytokines
HGF vs FGFB	0.146812	0.0525328	-0.00244162	0.289667	0.0762391	HGF vs FGFB	0.169832	0.0246452	0.0211686	0.311148	0.0353061	1	0.000553141	0.689105	Cytokines
HGF vs VEGF	0.339268	4.37e-06	0.200202	0.464934	1.13e-05	HGF vs VEGF	0.232009	0.00200519	0.085778	0.368455	0.00333493	2	9.28e-10	0.111283	Cytokines
HGF vs PAI1	0.499168	2.05e-12	0.378129	0.603427	9.4e-12	HGF vs PAI1	0.242028	0.00125142	0.0963052	0.377593	0.0021513	2	6.56e-13	0.00212554	Cytokines
HGF vs CD40L	0.377123	2.68e-07	0.241512	0.498286	7.9e-07	HGF vs CD40L	0.300505	5.33e-05	0.158407	0.430408	0.00010852	2	1.32e-12	0.799771	Cytokines
HGF vs ENA78	0.225213	0.00273075	0.0786554	0.362241	0.00492734	HGF vs ENA78	0.0850972	0.262844	-0.0649274	0.23136	0.308911	1	0.010671	0.549647	Cytokines
MIP1B vs IFNA	0.699922	4.44e-27	0.614939	0.768834	4.83e-26	MIP1B vs IFNA	0.807845	1.43e-41	0.748912	0.8541	3.46e-40	2	0	0.985931	Cytokines
MIP1B vs TGFB	0.541694	9.87e-15	0.427005	0.639231	5.2e-14	MIP1B vs TGFB	0.4366	1.54e-09	0.307426	0.549975	4.98e-09	2	0	0.950013	Cytokines
MIP1B vs MCP1	0.445757	6.34e-10	0.317685	0.557856	2.42e-09	MIP1B vs MCP1	0.494302	3.6e-12	0.37258	0.599304	1.5e-11	2	0	0.537548	Cytokines
MIP1B vs IL9	0.439338	1.18e-09	0.31049	0.552333	4.34e-09	MIP1B vs IL9	0.633061	5.49e-21	0.53433	0.714751	4.08e-20	2	0	1.49e-05	Cytokines
MIP1B vs VEGFD	0.4359	1.65e-09	0.306643	0.549371	5.96e-09	MIP1B vs VEGFD	0.130842	0.0843664	-0.0187242	0.27468	0.109497	1	5.41e-07	3.33e-06	Cytokines
MIP1B vs TNFB	0.536705	1.92e-14	0.421236	0.635053	9.95e-14	MIP1B vs TNFB	0.682068	2.71e-25	0.593238	0.754488	2.54e-24	2	0	1.14e-05	Cytokines
MIP1B vs NGF	0.636009	3.18e-21	0.537847	0.717156	2.57e-20	MIP1B vs NGF	0.513806	3.55e-13	0.394877	0.615799	1.62e-12	2	0	4.87e-05	Cytokines
MIP1B vs EGF	0.219745	0.00347881	0.072936	0.357233	0.00611983	MIP1B vs EGF	0.161845	0.0323717	0.0129575	0.303711	0.0458195	2	5.36e-05	0.252803	Cytokines
MIP1B vs BDNF	0.466843	7.41e-11	0.341424	0.575928	3.01e-10	MIP1B vs BDNF	0.447862	5.15e-10	0.320048	0.559665	1.77e-09	2	0	0.154609	Cytokines
MIP1B vs TRAIL	0.761029	2.43e-34	0.690198	0.817415	4.29e-33	MIP1B vs TRAIL	0.863755	2.25e-53	0.820265	0.897316	1.37e-51	2	0	2.55e-05	Cytokines
MIP1B vs GCSF	0.638281	2.08e-21	0.540559	0.719009	1.72e-20	MIP1B vs GCSF	0.51301	3.91e-13	0.393965	0.615128	1.77e-12	2	0	0.628286	Cytokines
MIP1B vs GROA	0.416271	1.01e-08	0.284756	0.532405	3.35e-08	MIP1B vs GROA	0.71801	5e-29	0.637055	0.783297	5.59e-28	2	0	2.31e-13	Cytokines
MIP1B vs IL1A	0.822035	3.62e-44	0.766893	0.865129	1.55e-42	MIP1B vs IL1A	0.871791	1.68e-55	0.830632	0.903475	1.23e-53	2	0	0.173319	Cytokines
MIP1B vs IL23	0.501466	1.56e-12	0.380753	0.605373	7.25e-12	MIP1B vs IL23	0.582463	2.78e-17	0.474499	0.673163	1.69e-16	2	0	0.68175	Cytokines
MIP1B vs IL12P40	0.5088	6.52e-13	0.389141	0.611574	3.08e-12	MIP1B vs IL12P40	0.466414	7.75e-11	0.340939	0.575561	2.9e-10	2	0	0.0301634	Cytokines
MIP1B vs IL15	0.145875	0.0540749	-0.00339893	0.28879	0.0781174	MIP1B vs IL15	0.467505	6.91e-11	0.342171	0.576493	2.6e-10	1	1.24e-07	7.54e-05	Cytokines
MIP1B vs IL18	0.524924	8.85e-14	0.40765	0.625162	4.45e-13	MIP1B vs IL18	0.771504	8.28e-36	0.703254	0.825663	1.33e-34	2	0	0.000177367	Cytokines
MIP1B vs MCSF	0.57528	8.32e-17	0.466084	0.667212	5.17e-16	MIP1B vs MCSF	0.6658	8.97e-24	0.573578	0.741356	7.61e-23	2	0	0.0614898	Cytokines
MIP1B vs MCP3	0.3467	2.6e-06	0.208274	0.47151	6.89e-06	MIP1B vs MCP3	0.314344	2.27e-05	0.17327	0.442778	4.88e-05	2	6.56e-14	0.68576	Cytokines
MIP1B vs MIG	0.688583	6.26e-26	0.601142	0.759731	6.29e-25	MIP1B vs MIG	0.443378	8e-10	0.315017	0.555811	2.7e-09	2	0	1.8e-09	Cytokines
MIP1B vs RESISTIN	0.404772	2.76e-08	0.271998	0.522422	8.9e-08	MIP1B vs RESISTIN	0.438719	1.26e-09	0.309797	0.5518	4.12e-09	2	0	0.432824	Cytokines
MIP1B vs IL21	0.420596	6.83e-09	0.289567	0.536151	2.33e-08	MIP1B vs IL21	0.66369	1.39e-23	0.571035	0.739648	1.17e-22	2	0	0.301764	Cytokines
MIP1B vs ICAM1	0.221348	0.00324237	0.0746115	0.358702	0.0057517	MIP1B vs ICAM1	0.459202	1.64e-10	0.332804	0.569392	5.89e-10	2	0.000102264	0.0107285	Cytokines
MIP1B vs VCAM1	0.226698	0.00255443	0.0802108	0.3636	0.00464019	MIP1B vs VCAM1	0.107201	0.157937	-0.0426819	0.252365	0.195201	1	0.00968178	0.00904966	Cytokines
MIP1B vs FGFB	0.592682	5.6e-18	0.486502	0.681609	3.73e-17	MIP1B vs FGFB	0.726471	5.42e-30	0.647447	0.790039	6.29e-29	2	0	0.0113027	Cytokines
MIP1B vs PDGFBB	0.0947111	0.212494	-0.0552702	0.240513	0.265057	MIP1B vs PDGFBB	0.400202	4.08e-08	0.26694	0.518445	1.13e-07	1	3.47e-05	0.0246853	Cytokines
MIP1B vs VEGF	0.829614	1.19e-45	0.776532	0.871003	6.08e-44	MIP1B vs VEGF	0.878166	2.72e-57	0.838877	0.908351	2.71e-55	2	0	0.011075	Cytokines
MIP1B vs PAI1	0.279648	0.000178289	0.136128	0.411672	0.000375439	MIP1B vs PAI1	0.373393	3.59e-07	0.237419	0.495015	9.15e-07	2	6.91e-09	0.672303	Cytokines
MIP1B vs CD40L	0.312238	2.59e-05	0.171004	0.440899	6.14e-05	MIP1B vs CD40L	0.328603	9.01e-06	0.188652	0.455472	2.03e-05	2	5.92e-10	0.933972	Cytokines
MIP1B vs ENA78	0.220545	0.00335885	0.0737726	0.357967	0.00593606	MIP1B vs ENA78	0.150058	0.0474696	0.000876914	0.292705	0.0646257	1	0.000456953	0.682525	Cytokines
IFNA vs TGFB	0.629535	1.05e-20	0.530128	0.711872	8.18e-20	IFNA vs TGFB	0.516932	2.41e-13	0.398463	0.618434	1.11e-12	2	0	0.705711	Cytokines
IFNA vs MCP1	0.336266	5.37e-06	0.196946	0.462273	1.38e-05	IFNA vs MCP1	0.43516	1.77e-09	0.305815	0.548733	5.64e-09	2	1.27e-14	0.687797	Cytokines
IFNA vs IL9	0.721083	2.25e-29	0.640827	0.785748	2.84e-28	IFNA vs IL9	0.726473	5.42e-30	0.64745	0.790041	6.29e-29	2	0	2.33e-10	Cytokines
IFNA vs VEGFD	0.371793	4.06e-07	0.235665	0.493611	1.17e-06	IFNA vs VEGFD	0.144452	0.0564899	-0.00485317	0.287457	0.0754396	1	6.66e-07	0.000433742	Cytokines
IFNA vs TNFB	0.780104	4.51e-37	0.714009	0.832418	1.04e-35	IFNA vs TNFB	0.784142	1.1e-37	0.719068	0.835584	2e-36	2	0	3.33e-12	Cytokines
IFNA vs NGF	0.855978	1.93e-51	0.810258	0.891343	1.46e-49	IFNA vs NGF	0.658961	3.66e-23	0.565343	0.735818	3.02e-22	2	0	8.93e-09	Cytokines
IFNA vs BDNF	0.254182	0.000687935	0.10912	0.388644	0.00134947	IFNA vs BDNF	0.297412	6.41e-05	0.155094	0.427637	0.000129533	2	1.24e-08	0.918963	Cytokines
IFNA vs TRAIL	0.767323	3.25e-35	0.698038	0.822374	6.28e-34	IFNA vs TRAIL	0.832418	3.22e-46	0.780105	0.873173	1.05e-44	2	0	0.00100359	Cytokines
IFNA vs GCSF	0.850351	4.1e-50	0.803033	0.887013	2.59e-48	IFNA vs GCSF	0.574696	9.08e-17	0.465401	0.666728	5.29e-16	2	0	0.282013	Cytokines
IFNA vs GROA	0.630848	8.24e-21	0.531693	0.712944	6.49e-20	IFNA vs GROA	0.7708	1.04e-35	0.702376	0.82511	1.65e-34	2	0	0	Cytokines
IFNA vs IL1A	0.801253	1.94e-40	0.740587	0.848962	6.11e-39	IFNA vs IL1A	0.874375	3.25e-56	0.833972	0.905452	2.79e-54	2	0	0.395629	Cytokines
IFNA vs IL23	0.693572	1.98e-26	0.607206	0.76374	2.11e-25	IFNA vs IL23	0.632426	6.17e-21	0.533572	0.714232	4.56e-20	2	0	0.251704	Cytokines
IFNA vs IL12P40	0.555095	1.57e-15	0.442547	0.650427	8.84e-15	IFNA vs IL12P40	0.492263	4.55e-12	0.370257	0.597574	1.88e-11	2	0	0.0145835	Cytokines
IFNA vs IL15	0.236854	0.00160028	0.0908645	0.372877	0.00295233	IFNA vs IL15	0.556553	1.27e-15	0.444241	0.651642	7.01e-15	2	1.78e-15	1.45e-07	Cytokines
IFNA vs IL18	0.553207	2.04e-15	0.440353	0.648852	1.13e-14	IFNA vs IL18	0.781476	2.8e-37	0.715727	0.833494	4.9e-36	2	0	8.06e-07	Cytokines
IFNA vs MCSF	0.765658	5.57e-35	0.695962	0.821063	1.01e-33	IFNA vs MCSF	0.722978	1.37e-29	0.643153	0.787258	1.56e-28	2	0	0.0215569	Cytokines
IFNA vs MCP3	0.523087	1.12e-13	0.405537	0.623617	5.56e-13	IFNA vs MCP3	0.477281	2.42e-11	0.353234	0.584835	9.44e-11	2	0	0.668336	Cytokines
IFNA vs MIG	0.322973	1.3e-05	0.182571	0.450467	3.2e-05	IFNA vs MIG	0.341539	3.73e-06	0.202666	0.466945	8.72e-06	2	3.48e-13	0.210956	Cytokines
IFNA vs RESISTIN	0.319912	1.59e-05	0.179268	0.447741	3.87e-05	IFNA vs RESISTIN	0.337809	4.83e-06	0.198619	0.463641	1.11e-05	2	3.95e-11	0.6006	Cytokines
IFNA vs IL21	0.44667	5.79e-10	0.318709	0.558641	2.23e-09	IFNA vs IL21	0.583241	2.47e-17	0.47541	0.673806	1.51e-16	2	0	0.426713	Cytokines
IFNA vs ICAM1	0.315997	2.04e-05	0.17505	0.444252	4.88e-05	IFNA vs ICAM1	0.460877	1.38e-10	0.334691	0.570826	5e-10	2	7.87e-08	0.0432516	Cytokines
IFNA vs FGFB	0.853263	8.56e-51	0.80677	0.889255	6e-49	IFNA vs FGFB	0.801873	1.52e-40	0.74137	0.849446	3.31e-39	2	0	0.000287663	Cytokines
IFNA vs IL22	0.167769	0.0264719	0.019045	0.309228	0.0406649	IFNA vs IL22	0.148675	0.0495748	-0.00053738	0.291411	0.0673462	1	0.00751654	0.936436	Cytokines
IFNA vs PDGFBB	0.114547	0.13119	-0.0352558	0.259315	0.171207	IFNA vs PDGFBB	0.470026	5.29e-11	0.345021	0.578647	2e-10	1	4.87e-08	0.00205015	Cytokines
IFNA vs VEGF	0.809199	8.24e-42	0.750624	0.855154	3.05e-40	IFNA vs VEGF	0.848172	1.3e-49	0.80024	0.885335	5.84e-48	2	0	0.426388	Cytokines
IFNA vs PAI1	0.241969	0.00125496	0.0962433	0.377539	0.00236132	IFNA vs PAI1	0.325639	1.1e-05	0.185449	0.452838	2.45e-05	2	5.01e-07	0.461725	Cytokines
IFNA vs CD40L	0.276397	0.000213423	0.132667	0.408741	0.000444964	IFNA vs CD40L	0.32113	1.47e-05	0.180581	0.448825	3.22e-05	2	7.43e-12	0.949802	Cytokines
IFNA vs ENA78	0.176372	0.0195541	0.0279062	0.317225	0.0309797	IFNA vs ENA78	0.133981	0.0771156	-0.0155301	0.277631	0.100639	1	0.00312206	0.669701	Cytokines
TGFB vs MCP1	0.355431	1.39e-06	0.21778	0.479218	3.79e-06	TGFB vs MCP1	0.293725	7.97e-05	0.151149	0.42433	0.000158742	2	1.18e-10	0.110558	Cytokines
TGFB vs IL9	0.273063	0.00025605	0.129124	0.405733	0.000528017	TGFB vs IL9	0.455922	2.29e-10	0.329109	0.566581	8.17e-10	2	5.29e-11	0.00532344	Cytokines
TGFB vs VEGFD	0.524011	9.94e-14	0.4066	0.624395	4.97e-13	TGFB vs VEGFD	0.0631904	0.406103	-0.0868284	0.210407	0.455211	1	1.5e-09	1.29e-12	Cytokines
TGFB vs TNFB	0.280764	0.000167531	0.137316	0.412677	0.000355957	TGFB vs TNFB	0.450323	4.03e-10	0.322812	0.561779	1.41e-09	2	2.02e-14	0.0436092	Cytokines
TGFB vs NGF	0.590314	8.17e-18	0.483717	0.679654	5.32e-17	TGFB vs NGF	0.509845	5.75e-13	0.390337	0.612456	2.56e-12	2	0	9.01e-05	Cytokines
TGFB vs BDNF	0.335805	5.54e-06	0.196447	0.461865	1.42e-05	TGFB vs BDNF	0.253198	0.000722871	0.108081	0.38775	0.00128075	2	7.43e-10	0.0714623	Cytokines
TGFB vs TRAIL	0.556317	1.32e-15	0.443967	0.651446	7.48e-15	TGFB vs TRAIL	0.423825	5.09e-09	0.293163	0.538945	1.55e-08	2	0	3.58e-06	Cytokines
TGFB vs GCSF	0.546464	5.18e-15	0.432528	0.64322	2.79e-14	TGFB vs GCSF	0.401394	3.69e-08	0.268259	0.519483	1.03e-07	2	0	0.162254	Cytokines
TGFB vs GROA	0.160948	0.033356	0.0120365	0.302875	0.05018	TGFB vs GROA	0.508515	6.75e-13	0.388814	0.611333	2.95e-12	1	4.23e-06	8.18e-06	Cytokines
TGFB vs IL1A	0.572542	1.25e-16	0.462883	0.664941	7.69e-16	TGFB vs IL1A	0.448465	4.85e-10	0.320725	0.560183	1.68e-09	2	0	0.00151149	Cytokines
TGFB vs IL23	0.558218	1.01e-15	0.446178	0.65303	5.75e-15	TGFB vs IL23	0.448154	5e-10	0.320376	0.559916	1.72e-09	2	0	0.00312159	Cytokines
TGFB vs IL12P40	0.433763	2.02e-09	0.304253	0.547528	7.24e-09	TGFB vs IL12P40	0.277045	0.000205936	0.133358	0.409326	0.00039099	2	1.33e-15	8.38e-05	Cytokines
TGFB vs IL15	0.0253998	0.73864	-0.124271	0.173941	0.783381	TGFB vs IL15	0.619256	6.56e-20	0.517907	0.703462	4.61e-19	1	4.78e-12	4.28e-10	Cytokines
TGFB vs IL18	0.422903	5.53e-09	0.292135	0.538147	1.91e-08	TGFB vs IL18	0.519864	1.68e-13	0.401832	0.620905	7.8e-13	2	0	0.444797	Cytokines
TGFB vs MCSF	0.348388	2.31e-06	0.210109	0.473002	6.16e-06	TGFB vs MCSF	0.427534	3.61e-09	0.297298	0.542152	1.12e-08	2	7.77e-16	0.774788	Cytokines
TGFB vs MCP3	0.519215	1.82e-13	0.401086	0.620358	8.88e-13	TGFB vs MCP3	0.430578	2.72e-09	0.300696	0.544781	8.53e-09	2	0	0.0772668	Cytokines
TGFB vs MIG	0.284616	0.000134873	0.141421	0.416145	0.000292147	TGFB vs MIG	0.172617	0.0223531	0.0240354	0.313737	0.032267	2	2.58e-06	0.0149367	Cytokines
TGFB vs RESISTIN	0.257521	0.000580679	0.112649	0.391672	0.00115464	TGFB vs RESISTIN	0.262104	0.000458466	0.117498	0.395825	0.000829626	2	4.36e-08	0.5597	Cytokines
TGFB vs IL21	0.465612	8.43e-11	0.340034	0.574876	3.42e-10	TGFB vs IL21	0.361995	8.55e-07	0.224943	0.485	2.11e-06	2	0	0.00371199	Cytokines
TGFB vs ICAM1	0.286688	0.000119866	0.143631	0.418008	0.00026265	TGFB vs ICAM1	0.221021	0.00328931	0.0742701	0.358403	0.00530725	2	0.000139313	0.417917	Cytokines
TGFB vs FGFB	0.395032	6.3e-08	0.261229	0.513942	1.98e-07	TGFB vs FGFB	0.459984	1.51e-10	0.333684	0.570061	5.45e-10	2	0	0.614865	Cytokines
TGFB vs PDGFBB	0.106339	0.161325	-0.043552	0.251548	0.206404	TGFB vs PDGFBB	0.241881	0.00126029	0.0961503	0.377459	0.00216262	1	0.00290902	0.59587	Cytokines
TGFB vs VEGF	0.573235	1.13e-16	0.463693	0.665516	6.96e-16	TGFB vs VEGF	0.472357	4.12e-11	0.347658	0.580636	1.57e-10	2	0	0.00164026	Cytokines
TGFB vs PAI1	0.252966	0.000731353	0.107836	0.387539	0.00142576	TGFB vs PAI1	0.0888938	0.242063	-0.061117	0.234978	0.286268	1	0.000235763	0.0294396	Cytokines
TGFB vs CD40L	0.252049	0.000765726	0.106868	0.386707	0.00148359	TGFB vs CD40L	0.303803	4.37e-05	0.161943	0.43336	8.98e-05	2	0	0.110938	Cytokines
TGFB vs ENA78	0.178931	0.0178253	0.0305465	0.319599	0.0285174	TGFB vs ENA78	0.147337	0.0516842	-0.00190472	0.290159	0.0698604	1	0.00373003	0.698113	Cytokines
MCP1 vs IL9	0.116319	0.125292	-0.033462	0.26099	0.164761	MCP1 vs IL9	0.205376	0.0064006	0.0579511	0.344034	0.0099128	1	0.00238834	0.0301025	Cytokines
MCP1 vs VEGFD	0.266684	0.000360479	0.122352	0.39997	0.000734553	MCP1 vs VEGFD	-0.0184522	0.808493	-0.167192	0.131109	0.835443	1	0.012735	0.00256543	Cytokines
MCP1 vs TNFB	0.146864	0.0524489	-0.00238884	0.289716	0.0761757	MCP1 vs TNFB	0.262953	0.000438611	0.118398	0.396594	0.00079982	1	0.000528352	0.00742852	Cytokines
MCP1 vs NGF	0.213822	0.00449346	0.0667516	0.351799	0.00782425	MCP1 vs NGF	0.189825	0.0118671	0.0418089	0.329688	0.0176837	2	4.21e-05	0.817289	Cytokines
MCP1 vs EGF	0.220769	0.00332593	0.0740069	0.358172	0.00588889	MCP1 vs EGF	0.161312	0.0329535	0.0124103	0.303214	0.0464691	2	0.00012284	0.348357	Cytokines
MCP1 vs BDNF	0.429683	2.96e-09	0.299695	0.544007	1.05e-08	MCP1 vs BDNF	0.329767	8.33e-06	0.18991	0.456506	1.88e-05	2	1.75e-13	0.471884	Cytokines
MCP1 vs TRAIL	0.337428	4.96e-06	0.198206	0.463303	1.28e-05	MCP1 vs TRAIL	0.403651	3.04e-08	0.270757	0.521447	8.66e-08	2	2.7e-13	0.567924	Cytokines
MCP1 vs GCSF	0.322374	1.36e-05	0.181924	0.449933	3.31e-05	MCP1 vs GCSF	0.082111	0.280023	-0.0679213	0.228512	0.327207	1	3.97e-06	0.111432	Cytokines
MCP1 vs GROA	0.130181	0.0859596	-0.0193959	0.274058	0.118563	MCP1 vs GROA	0.305601	3.91e-05	0.163873	0.434969	8.12e-05	1	0.00136635	0.000187648	Cytokines
MCP1 vs IL1A	0.287093	0.000117124	0.144063	0.418372	0.000257236	MCP1 vs IL1A	0.395338	6.14e-08	0.261566	0.514208	1.69e-07	2	8.2e-11	0.0284483	Cytokines
MCP1 vs IL23	0.120284	0.112838	-0.0294449	0.264733	0.150372	MCP1 vs IL23	0.309736	3.03e-05	0.168314	0.438664	6.41e-05	1	3.57e-06	0.0140066	Cytokines
MCP1 vs IL12P40	0.272648	0.000261888	0.128682	0.405358	0.000538878	MCP1 vs IL12P40	0.550195	3.1e-15	0.436856	0.646338	1.63e-14	2	2.22e-16	0.00890973	Cytokines
MCP1 vs IL15	0.0903076	0.234626	-0.059697	0.236324	0.289607	MCP1 vs IL15	0.28629	0.000122621	0.143207	0.41765	0.000238556	1	0.0102235	0.000407007	Cytokines
MCP1 vs IL18	-0.0761926	0.316263	-0.222859	0.0738472	0.374017	MCP1 vs IL18	0.422771	5.6e-09	0.291989	0.538034	1.7e-08	1	0.0170812	3.36e-08	Cytokines
MCP1 vs MCSF	0.172538	0.0224154	0.0239542	0.313664	0.0348868	MCP1 vs MCSF	0.215506	0.00418091	0.0685086	0.353345	0.00665497	2	0.000157696	0.156219	Cytokines
MCP1 vs MCP3	0.24133	0.00129403	0.0955705	0.376957	0.00242518	MCP1 vs MCP3	0.128541	0.0900205	-0.0210634	0.272515	0.116197	1	6.95e-05	0.792576	Cytokines
MCP1 vs MIG	0.153729	0.0422385	0.00463527	0.296137	0.0624496	MCP1 vs MIG	0.284362	0.000136825	0.141151	0.415916	0.000263748	1	2.73e-05	0.333732	Cytokines
MCP1 vs RESISTIN	-0.00347634	0.963583	-0.152597	0.1458	0.973883	MCP1 vs RESISTIN	0.275079	0.000229413	0.131266	0.407553	0.000432955	1	0.03505	0.0616696	Cytokines
MCP1 vs IL21	0.223435	0.0029562	0.076795	0.360614	0.00528372	MCP1 vs IL21	0.284568	0.000135242	0.141369	0.416101	0.000260962	2	3.79e-06	0.290064	Cytokines
MCP1 vs ICAM1	0.150713	0.0464974	0.00154797	0.293318	0.0680807	MCP1 vs ICAM1	0.559834	8e-16	0.448059	0.654376	4.46e-15	1	4.92e-07	1.8e-06	Cytokines
MCP1 vs VCAM1	0.485754	9.5e-12	0.362851	0.592046	4.13e-11	MCP1 vs VCAM1	0.324365	1.19e-05	0.184073	0.451705	2.64e-05	2	4.04e-13	3.56e-06	Cytokines
MCP1 vs FGFB	0.173311	0.0218111	0.0247505	0.314382	0.0340942	MCP1 vs FGFB	0.358717	1.09e-06	0.221364	0.482114	2.66e-06	2	1.9e-06	0.0025138	Cytokines
MCP1 vs PDGFBB	-0.0431922	0.570341	-0.191161	0.106696	0.631079	MCP1 vs PDGFBB	0.357041	1.23e-06	0.219535	0.480637	2.99e-06	1	0.00244672	9.86e-05	Cytokines
MCP1 vs VEGF	0.397622	5.07e-08	0.264089	0.516199	1.61e-07	MCP1 vs VEGF	0.403109	3.19e-08	0.270157	0.520975	9.03e-08	2	1.23e-14	0.286548	Cytokines
MCP1 vs LEPTIN	0.144272	0.0568018	-0.00503717	0.287288	0.0813729	MCP1 vs LEPTIN	0.287656	0.0001134	0.144665	0.418879	0.000222678	1	5.19e-05	0.335752	Cytokines
MCP1 vs PAI1	0.562995	5.08e-16	0.45174	0.657007	2.98e-15	MCP1 vs PAI1	0.504473	1.1e-12	0.38419	0.607917	4.73e-12	2	0	0.28671	Cytokines
MCP1 vs CD40L	0.204251	0.0067026	0.0567814	0.342999	0.0113369	MCP1 vs CD40L	0.212138	0.00482695	0.0649949	0.350252	0.00762732	2	0.00206069	0.433815	Cytokines
MCP1 vs ENA78	0.164859	0.0292438	0.0160532	0.306519	0.0444891	MCP1 vs ENA78	0.395335	6.15e-08	0.261562	0.514205	1.69e-07	2	4.01e-06	0.00102361	Cytokines
IL9 vs TNFB	0.818312	1.82e-43	0.762166	0.862239	7.5e-42	IL9 vs TNFB	0.90431	7.38e-66	0.872881	0.928265	1.99e-63	2	0	0.33545	Cytokines
IL9 vs NGF	0.683511	1.97e-25	0.594988	0.75565	1.97e-24	IL9 vs NGF	0.797904	7.03e-40	0.736366	0.846349	1.4e-38	2	0	6.72e-14	Cytokines
IL9 vs BDNF	0.0756599	0.319668	-0.0743799	0.22235	0.377571	IL9 vs BDNF	0.177384	0.018854	0.0289498	0.318164	0.0275312	1	0.0156676	0.793665	Cytokines
IL9 vs TRAIL	0.521971	1.29e-13	0.404253	0.622678	6.35e-13	IL9 vs TRAIL	0.698637	6.03e-27	0.613373	0.767804	6.1e-26	2	0	7.52e-07	Cytokines
IL9 vs GCSF	0.766902	3.73e-35	0.697512	0.822042	7.06e-34	IL9 vs GCSF	0.633004	5.54e-21	0.534262	0.714704	4.11e-20	2	0	7.12e-10	Cytokines
IL9 vs GROA	0.79009	1.3e-38	0.726535	0.840241	3.45e-37	IL9 vs GROA	0.799291	4.14e-40	0.738114	0.847431	8.41e-39	2	0	8.09e-05	Cytokines
IL9 vs IL1A	0.555223	1.54e-15	0.442695	0.650533	8.7e-15	IL9 vs IL1A	0.699522	4.89e-27	0.614452	0.768514	4.97e-26	2	0	0.000299495	Cytokines
IL9 vs IL23	0.542157	9.28e-15	0.427541	0.639619	4.94e-14	IL9 vs IL23	0.839843	8.99e-48	0.789581	0.878912	3.33e-46	2	0	0.00675754	Cytokines
IL9 vs IL12P40	0.351851	1.8e-06	0.213879	0.47606	4.87e-06	IL9 vs IL12P40	0.264595	0.000402466	0.120138	0.39808	0.000735328	2	3.12e-13	3.74e-05	Cytokines
IL9 vs IL15	0.17517	0.0204151	0.0266666	0.316108	0.032144	IL9 vs IL15	0.41385	1.25e-08	0.282067	0.530306	3.7e-08	2	5.88e-10	0.092891	Cytokines
IL9 vs IL18	0.426335	4.04e-09	0.29596	0.541115	1.41e-08	IL9 vs IL18	0.675297	1.2e-24	0.585042	0.749029	1.07e-23	2	0	0.963487	Cytokines
IL9 vs MCSF	0.731031	1.58e-30	0.653059	0.793666	2.23e-29	IL9 vs MCSF	0.846157	3.7e-49	0.797659	0.883783	1.56e-47	2	0	0.0137843	Cytokines
IL9 vs MCP3	0.284332	0.000137059	0.141118	0.415889	0.000296204	IL9 vs MCP3	0.675349	1.18e-24	0.585105	0.749071	1.06e-23	2	0	0.382053	Cytokines
IL9 vs MIG	0.23748	0.0015538	0.0915224	0.373448	0.00286937	IL9 vs MIG	0.223572	0.00293833	0.0769377	0.360739	0.00477762	2	4.49e-07	0.00408891	Cytokines
IL9 vs RESISTIN	0.280307	0.000171861	0.13683	0.412266	0.000363996	IL9 vs RESISTIN	0.228529	0.00235136	0.0821286	0.365274	0.00386983	2	3.09e-07	0.004599	Cytokines
IL9 vs IL21	0.285775	0.000126276	0.142657	0.417187	0.000275419	IL9 vs IL21	0.412626	1.39e-08	0.280707	0.529244	4.11e-08	2	3.35e-12	0.171188	Cytokines
IL9 vs ICAM1	0.130963	0.0840762	-0.0186008	0.274794	0.116304	IL9 vs ICAM1	0.236908	0.00159622	0.0909213	0.372926	0.0027047	1	0.21519	0.365528	Cytokines
IL9 vs FGFB	0.89485	1.68e-62	0.860543	0.921076	3.54e-60	IL9 vs FGFB	0.852934	1.02e-50	0.806348	0.889002	4.96e-49	2	0	1.58e-09	Cytokines
IL9 vs PDGFBB	0.0430075	0.571992	-0.106879	0.190982	0.632536	IL9 vs PDGFBB	0.299624	5.62e-05	0.157463	0.429618	0.000113924	1	0.0239812	0.248435	Cytokines
IL9 vs VEGF	0.533184	3.05e-14	0.41717	0.6321	1.56e-13	IL9 vs VEGF	0.698121	6.82e-27	0.612744	0.76739	6.82e-26	2	0	0.000172707	Cytokines
IL9 vs CD40L	0.115079	0.129397	-0.0347175	0.259818	0.169336	IL9 vs CD40L	0.208619	0.00559625	0.0613278	0.347018	0.00875311	1	3e-06	0.372937	Cytokines
VEGFD vs TNFB	0.192167	0.0108436	0.0442348	0.331852	0.0178773	VEGFD vs TNFB	0.0700101	0.357238	-0.080026	0.216944	0.405485	1	0.000395803	0.835981	Cytokines
VEGFD vs NGF	0.407421	2.2e-08	0.274933	0.524725	7.16e-08	VEGFD vs NGF	0.0434726	0.567839	-0.106418	0.191431	0.611494	1	2.6e-05	0.0227062	Cytokines
VEGFD vs BDNF	0.304645	4.15e-05	0.162847	0.434114	9.63e-05	VEGFD vs BDNF	0.216504	0.00400502	0.0695504	0.354261	0.00639113	2	2.31e-06	0.99668	Cytokines
VEGFD vs TRAIL	0.445102	6.76e-10	0.31695	0.557293	2.57e-09	VEGFD vs TRAIL	0.0970809	0.201222	-0.0528854	0.242765	0.242364	1	5.79e-05	0.0212924	Cytokines
VEGFD vs GCSF	0.329932	8.24e-06	0.190089	0.456653	2.08e-05	VEGFD vs GCSF	0.113092	0.136189	-0.0367277	0.25794	0.171005	1	8.38e-06	0.796152	Cytokines
VEGFD vs GROA	0.0230865	0.761694	-0.12655	0.171695	0.801984	VEGFD vs GROA	0.24272	0.00121045	0.0970335	0.378223	0.00208466	1	0.0442961	0.000704841	Cytokines
VEGFD vs IL1A	0.441351	9.75e-10	0.312745	0.554066	3.61e-09	VEGFD vs IL1A	0.246108	0.00102705	0.100601	0.381306	0.00179331	2	4.81e-09	0.966392	Cytokines
VEGFD vs IL23	0.470735	4.91e-11	0.345823	0.579252	2.04e-10	VEGFD vs IL23	0.102326	0.177826	-0.0476014	0.247744	0.216808	1	1.47e-07	0.0657431	Cytokines
VEGFD vs IL12P40	0.377363	2.63e-07	0.241775	0.498497	7.76e-07	VEGFD vs IL12P40	0.0980377	0.196796	-0.051922	0.243674	0.237486	1	0.000518798	0.121861	Cytokines
VEGFD vs IL15	0.148273	0.0502003	-0.000947896	0.291035	0.0732476	VEGFD vs IL15	0.245658	0.00104983	0.100128	0.380897	0.00182802	1	1.53e-05	0.00737565	Cytokines
VEGFD vs IL18	0.420056	7.17e-09	0.288966	0.535684	2.45e-08	VEGFD vs IL18	0.225935	0.00264365	0.0794119	0.362902	0.00433576	2	4.81e-10	0.6457	Cytokines
VEGFD vs MCSF	0.349516	2.13e-06	0.211336	0.473998	5.73e-06	VEGFD vs MCSF	0.153543	0.0424921	0.00444425	0.295963	0.058566	1	3.85e-07	0.943047	Cytokines
VEGFD vs MCP3	0.365829	6.41e-07	0.229136	0.488373	1.82e-06	VEGFD vs MCP3	-0.0579239	0.446413	-0.205349	0.0920721	0.496277	1	4.56e-05	0.0110192	Cytokines
VEGFD vs MIG	0.305876	3.85e-05	0.164168	0.435214	8.97e-05	VEGFD vs MIG	0.0114252	0.880715	-0.13801	0.160352	0.90072	1	0.024678	0.0130281	Cytokines
VEGFD vs RESISTIN	0.30319	4.53e-05	0.161286	0.432812	0.000104654	VEGFD vs RESISTIN	0.170717	0.023896	0.0220792	0.311971	0.0342847	2	4.71e-05	0.317733	Cytokines
VEGFD vs IL21	0.299576	5.64e-05	0.157411	0.429575	0.000128586	VEGFD vs IL21	0.0377248	0.620139	-0.112106	0.185879	0.662533	1	0.0101108	0.125394	Cytokines
VEGFD vs ICAM1	0.285661	0.000127098	0.142535	0.417085	0.000276574	VEGFD vs ICAM1	0.0673505	0.375841	-0.0826805	0.214396	0.423297	1	0.0253072	0.60625	Cytokines
VEGFD vs VCAM1	0.193457	0.0103134	0.0455726	0.333045	0.0170926	VEGFD vs VCAM1	0.170227	0.0243086	0.0215746	0.311515	0.0348503	2	8.04e-05	0.293225	Cytokines
VEGFD vs FGFB	0.220188	0.00341197	0.0733988	0.357639	0.00601869	VEGFD vs FGFB	0.0751675	0.322836	-0.0748724	0.221879	0.372189	1	0.00162047	0.914356	Cytokines
VEGFD vs PDGFBB	0.231393	0.00206285	0.0851319	0.367892	0.00377258	VEGFD vs PDGFBB	0.146706	0.0527058	-0.00255017	0.289568	0.0709371	1	0.00104774	0.818712	Cytokines
VEGFD vs VEGF	0.399066	4.49e-08	0.265685	0.517456	1.43e-07	VEGFD vs VEGF	0.13581	0.0731271	-0.013667	0.27935	0.0956978	1	4.38e-06	0.294124	Cytokines
VEGFD vs PAI1	0.177342	0.0188823	0.0289068	0.318125	0.030056	VEGFD vs PAI1	0.202427	0.0072198	0.0548839	0.341318	0.011145	2	0.00126362	0.164405	Cytokines
TNFB vs NGF	0.718606	4.29e-29	0.637787	0.783773	5.33e-28	TNFB vs NGF	0.668909	4.68e-24	0.577327	0.74387	4.04e-23	2	0	0	Cytokines
TNFB vs BDNF	0.144045	0.0571956	-0.0052683	0.287076	0.0818131	TNFB vs BDNF	0.204201	0.00671636	0.0567292	0.342953	0.0103848	1	0.000723974	0.537235	Cytokines
TNFB vs TRAIL	0.603636	9.42e-19	0.499414	0.690636	6.62e-18	TNFB vs TRAIL	0.769559	1.57e-35	0.700826	0.824133	2.42e-34	2	0	6.9e-08	Cytokines
TNFB vs GCSF	0.753138	2.76e-33	0.680392	0.811186	4.66e-32	TNFB vs GCSF	0.682379	2.53e-25	0.593615	0.754738	2.38e-24	2	0	0.000232521	Cytokines
TNFB vs GROA	0.849379	6.87e-50	0.801788	0.886265	4.19e-48	TNFB vs GROA	0.814042	1.12e-42	0.756753	0.858922	2.89e-41	2	0	1.67e-06	Cytokines
TNFB vs IL1A	0.636886	2.7e-21	0.538893	0.717871	2.2e-20	TNFB vs IL1A	0.749773	7.57e-33	0.676219	0.808526	1.02e-31	2	0	1.84e-05	Cytokines
TNFB vs IL23	0.592514	5.76e-18	0.486305	0.68147	3.82e-17	TNFB vs IL23	0.861665	7.64e-53	0.817573	0.895712	4.25e-51	2	0	0.00230342	Cytokines
TNFB vs IL12P40	0.50172	1.52e-12	0.381044	0.605588	7.07e-12	TNFB vs IL12P40	0.351438	1.85e-06	0.213429	0.475695	4.44e-06	2	0	2.79e-08	Cytokines
TNFB vs IL15	0.416659	9.73e-09	0.285188	0.532741	3.25e-08	TNFB vs IL15	0.427023	3.79e-09	0.296727	0.54171	1.17e-08	2	0	0.980829	Cytokines
TNFB vs IL18	0.444586	7.11e-10	0.316371	0.556849	2.69e-09	TNFB vs IL18	0.726939	4.78e-30	0.648024	0.790412	5.65e-29	2	0	0.874617	Cytokines
TNFB vs MCSF	0.925505	7.37e-75	0.900675	0.94431	4.65e-72	TNFB vs MCSF	0.915732	2.05e-70	0.887834	0.936923	7.76e-68	2	0	2.98e-12	Cytokines
TNFB vs MCP3	0.42807	3.44e-09	0.297896	0.542615	1.21e-08	TNFB vs MCP3	0.491489	4.97e-12	0.369375	0.596917	2.05e-11	2	0	0.026806	Cytokines
TNFB vs MIG	0.281692	0.000159054	0.138304	0.413513	0.000340624	TNFB vs MIG	0.252939	0.000732332	0.107808	0.387515	0.00129424	2	5.27e-08	0.00330257	Cytokines
TNFB vs RESISTIN	0.301923	4.89e-05	0.159927	0.431677	0.000112324	TNFB vs RESISTIN	0.29356	8.05e-05	0.150972	0.424182	0.000160046	2	1.49e-09	0.0159847	Cytokines
TNFB vs IL21	0.258748	0.000545313	0.113946	0.392784	0.0010912	TNFB vs IL21	0.445524	6.49e-10	0.317423	0.557656	2.21e-09	2	1.26e-12	0.223846	Cytokines
TNFB vs ICAM1	0.108451	0.153119	-0.0414199	0.253548	0.196837	TNFB vs ICAM1	0.295162	7.33e-05	0.152686	0.425619	0.000146342	1	0.0511679	0.199086	Cytokines
TNFB vs FGFB	0.925733	5.71e-75	0.900975	0.944482	4.65e-72	TNFB vs FGFB	0.933156	8.75e-79	0.910758	0.95008	8.27e-76	2	0	6.73e-09	Cytokines
TNFB vs PDGFBB	0.198863	0.00833339	0.0511809	0.338033	0.0139951	TNFB vs PDGFBB	0.365351	6.65e-07	0.228613	0.487953	1.65e-06	2	3.5e-06	0.864778	Cytokines
TNFB vs VEGF	0.701453	3.08e-27	0.616806	0.770061	3.36e-26	TNFB vs VEGF	0.753146	2.75e-33	0.680402	0.811193	3.83e-32	2	0	1.09e-08	Cytokines
TNFB vs PAI1	0.134365	0.0762634	-0.0151388	0.277992	0.106825	TNFB vs PAI1	0.195234	0.00962099	0.0474152	0.334685	0.0145082	1	0.010111	0.869241	Cytokines
TNFB vs CD40L	0.257745	0.000574081	0.112885	0.391875	0.00114513	TNFB vs CD40L	0.233994	0.00182921	0.0878608	0.370267	0.0030638	2	0	0.000469634	Cytokines
NGF vs BDNF	0.226373	0.00259209	0.0798705	0.363303	0.00469506	NGF vs BDNF	0.156618	0.0384706	0.00759526	0.298835	0.0534519	1	8.94e-05	0.420672	Cytokines
NGF vs TRAIL	0.660614	2.61e-23	0.567333	0.737158	2.35e-22	NGF vs TRAIL	0.53583	2.16e-14	0.420225	0.634319	1.08e-13	2	0	0.0043583	Cytokines
NGF vs GCSF	0.801315	1.89e-40	0.740667	0.849011	6.06e-39	NGF vs GCSF	0.567341	2.7e-16	0.456808	0.660621	1.53e-15	2	0	0.394518	Cytokines
NGF vs GROA	0.591899	6.35e-18	0.485581	0.680962	4.2e-17	NGF vs GROA	0.676696	8.82e-25	0.586734	0.750158	7.98e-24	2	0	0	Cytokines
NGF vs IL1A	0.706538	8.95e-28	0.623013	0.774132	1.01e-26	NGF vs IL1A	0.547457	4.52e-15	0.43368	0.64405	2.37e-14	2	0	0.329393	Cytokines
NGF vs IL23	0.674984	1.28e-24	0.584664	0.748777	1.22e-23	NGF vs IL23	0.68739	8.21e-26	0.599694	0.758772	7.92e-25	2	0	0.0743583	Cytokines
NGF vs IL12P40	0.544508	6.75e-15	0.430263	0.641585	3.62e-14	NGF vs IL12P40	0.309835	3.01e-05	0.168421	0.438753	6.39e-05	2	0	0.0010077	Cytokines
NGF vs IL15	0.292454	8.59e-05	0.14979	0.423189	0.000191796	NGF vs IL15	0.518085	2.09e-13	0.399787	0.619406	9.62e-13	2	1.19e-14	8.16e-08	Cytokines
NGF vs IL18	0.600284	1.64e-18	0.495458	0.687876	1.13e-17	NGF vs IL18	0.587439	1.28e-17	0.480339	0.677279	8.1e-17	2	0	0.00425388	Cytokines
NGF vs MCSF	0.727712	3.88e-30	0.648975	0.791027	5.21e-29	NGF vs MCSF	0.604099	8.72e-19	0.499961	0.691016	5.79e-18	2	0	0.0356371	Cytokines
NGF vs MCP3	0.582939	2.59e-17	0.475057	0.673557	1.66e-16	NGF vs MCP3	0.803687	7.48e-41	0.74366	0.850861	1.75e-39	2	0	1.19e-10	Cytokines
NGF vs MIG	0.328091	9.32e-06	0.188099	0.455018	2.34e-05	NGF vs MIG	0.223176	0.00299047	0.0765235	0.360376	0.00485824	2	5e-09	0.0822097	Cytokines
NGF vs RESISTIN	0.37917	2.28e-07	0.243759	0.500079	6.77e-07	NGF vs RESISTIN	0.165349	0.0287599	0.0165574	0.306976	0.0409525	2	4.08e-08	0.0462631	Cytokines
NGF vs IL21	0.375355	3.08e-07	0.239571	0.496736	8.98e-07	NGF vs IL21	0.415876	1.04e-08	0.284317	0.532063	3.1e-08	2	0	0.606135	Cytokines
NGF vs ICAM1	0.298616	5.97e-05	0.156383	0.428715	0.000135533	NGF vs ICAM1	0.256757	0.000603752	0.111842	0.39098	0.00107707	2	0.000375319	0.382297	Cytokines
NGF vs FGFB	0.780982	3.32e-37	0.715108	0.833106	7.86e-36	NGF vs FGFB	0.668986	4.6e-24	0.577419	0.743932	3.99e-23	2	0	0.00021608	Cytokines
NGF vs PDGFBB	0.133841	0.0774267	-0.0156721	0.2775	0.108134	NGF vs PDGFBB	0.241966	0.00125513	0.0962403	0.377537	0.00215572	1	0.000310634	0.287683	Cytokines
NGF vs VEGF	0.742069	7.19e-32	0.666682	0.802427	1.11e-30	NGF vs VEGF	0.526025	7.69e-14	0.408918	0.626088	3.64e-13	2	0	0.0240882	Cytokines
NGF vs PAI1	0.164026	0.0300814	0.0151972	0.305743	0.0455404	NGF vs PAI1	0.0501801	0.509588	-0.0997671	0.197899	0.558627	1	0.0433411	0.364393	Cytokines
NGF vs CD40L	0.228308	0.00237501	0.0818977	0.365073	0.00432256	NGF vs CD40L	0.235246	0.00172554	0.0891756	0.37141	0.00290819	2	1.36e-08	0.927889	Cytokines
NGF vs ENA78	0.187113	0.0131577	0.0390015	0.327179	0.021505	NGF vs ENA78	0.160639	0.033701	0.0117193	0.302587	0.0474171	2	0.00146608	0.502159	Cytokines
EGF vs BDNF	0.397165	5.27e-08	0.263584	0.5158	1.67e-07	EGF vs BDNF	0.460261	1.47e-10	0.333996	0.570298	5.31e-10	2	0	0.134705	Cytokines
EGF vs IL12P40	0.294094	7.8e-05	0.151543	0.42466	0.000175063	EGF vs IL12P40	0.0294209	0.69913	-0.120307	0.17784	0.736931	1	8.77e-06	0.0354277	Cytokines
EGF vs IL15	0.183267	0.0151985	0.0350241	0.323618	0.0246066	EGF vs IL15	0.0472328	0.534797	-0.102691	0.195058	0.581542	1	7.06e-06	0.400338	Cytokines
EGF vs IL18	0.0760608	0.317103	-0.073979	0.222733	0.374776	EGF vs IL18	0.209793	0.00532828	0.0625504	0.348097	0.00836164	1	5.64e-05	0.115241	Cytokines
EGF vs RESISTIN	0.36328	7.77e-07	0.226348	0.486131	2.19e-06	EGF vs RESISTIN	0.472551	4.04e-11	0.347877	0.580802	1.54e-10	2	3.33e-16	0.258015	Cytokines
EGF vs PDGFBB	-0.104112	0.170332	-0.249438	0.0457993	0.216755	EGF vs PDGFBB	-0.200579	0.00777934	-0.339616	-0.0529639	0.0118923	1	0.00339897	0.55597	Cytokines
EGF vs VEGF	0.239675	0.00140039	0.0938299	0.375449	0.00261158	EGF vs VEGF	0.155934	0.0393358	0.00689449	0.298197	0.0546138	1	1.02e-05	0.663341	Cytokines
EGF vs PAI1	0.249115	0.00088598	0.103772	0.384041	0.0017009	EGF vs PAI1	0.173223	0.0218792	0.0246599	0.3143	0.0316796	2	2.84e-05	0.391981	Cytokines
EGF vs CD40L	0.31927	1.66e-05	0.178577	0.44717	4.01e-05	EGF vs CD40L	0.584053	2.18e-17	0.476363	0.674479	1.35e-16	2	6.64e-13	0.000422077	Cytokines
BDNF vs TRAIL	0.175737	0.020005	0.0272512	0.316635	0.0315901	BDNF vs TRAIL	0.190263	0.0116693	0.0422627	0.330093	0.0174028	2	0.000255094	0.226055	Cytokines
BDNF vs GCSF	0.148161	0.0503758	-0.00106225	0.29093	0.0733423	BDNF vs GCSF	0.201433	0.00751607	0.0538513	0.340403	0.0115552	1	0.000348838	0.413751	Cytokines
BDNF vs GROA	0.131524	0.0827441	-0.0180296	0.275322	0.114629	BDNF vs GROA	0.357707	1.17e-06	0.220262	0.481224	2.85e-06	1	0.000545784	0.000215006	Cytokines
BDNF vs IL1A	0.319971	1.59e-05	0.179332	0.447794	3.86e-05	BDNF vs IL1A	0.371033	4.31e-07	0.234833	0.492945	1.09e-06	2	2.48e-11	0.795921	Cytokines
BDNF vs IL23	0.180772	0.0166651	0.0324473	0.321307	0.0267066	BDNF vs IL23	0.236244	0.00164681	0.0902234	0.37232	0.00278295	2	2.12e-05	0.614438	Cytokines
BDNF vs IL12P40	0.276974	0.000206754	0.133281	0.409261	0.00043249	BDNF vs IL12P40	0.280006	0.000174776	0.136508	0.411994	0.000333168	2	5.67e-09	0.47039	Cytokines
BDNF vs IL15	0.00342184	0.964153	-0.145853	0.152544	0.973939	BDNF vs IL15	0.160446	0.0339175	0.0115216	0.302407	0.0476508	1	0.0216459	0.0632886	Cytokines
BDNF vs IL18	0.225757	0.0026649	0.0792252	0.362739	0.00481772	BDNF vs IL18	0.473404	3.69e-11	0.348844	0.58153	1.41e-10	2	1.31e-08	0.0015136	Cytokines
BDNF vs MCSF	0.155749	0.0395736	0.00670419	0.298024	0.0588315	BDNF vs MCSF	0.24806	0.00093331	0.102659	0.383082	0.00163567	1	3.45e-05	0.114254	Cytokines
BDNF vs MIG	0.18081	0.0166419	0.0324865	0.321342	0.026692	BDNF vs MIG	0.0437608	0.565273	-0.106132	0.191709	0.609077	1	0.0474746	0.0187727	Cytokines
BDNF vs RESISTIN	0.325645	1.1e-05	0.185455	0.452843	2.72e-05	BDNF vs RESISTIN	0.53232	3.41e-14	0.416173	0.631375	1.67e-13	2	1.99e-13	0.120534	Cytokines
BDNF vs ICAM1	0.23833	0.00149266	0.0924157	0.374223	0.00276728	BDNF vs ICAM1	0.210246	0.00522782	0.0630231	0.348514	0.00822914	2	0.143863	0.62165	Cytokines
BDNF vs VCAM1	0.280034	0.000174503	0.136538	0.412019	0.000368288	BDNF vs VCAM1	0.192039	0.0108972	0.0441026	0.331735	0.0163028	2	0.00011783	0.0260519	Cytokines
BDNF vs FGFB	0.181624	0.0161509	0.0333273	0.322096	0.0260148	BDNF vs FGFB	0.252416	0.000751804	0.107255	0.38704	0.00132618	2	6.68e-06	0.142798	Cytokines
BDNF vs PDGFBB	0.126874	0.0943039	-0.0227575	0.270945	0.128517	BDNF vs PDGFBB	0.22734	0.00248151	0.0808829	0.364187	0.00407692	1	3.96e-05	0.344184	Cytokines
BDNF vs VEGF	0.435433	1.72e-09	0.306121	0.548969	6.19e-09	BDNF vs VEGF	0.463107	1.1e-10	0.337206	0.572734	3.99e-10	2	0	0.699871	Cytokines
BDNF vs LEPTIN	0.276084	0.000217126	0.132334	0.408459	0.000451688	BDNF vs LEPTIN	0.0560479	0.461299	-0.0939379	0.203546	0.511023	1	0.0190853	0.115151	Cytokines
BDNF vs PAI1	0.348052	2.36e-06	0.209744	0.472705	6.3e-06	BDNF vs PAI1	0.404614	2.8e-08	0.271823	0.522285	8.01e-08	2	4.12e-13	0.691229	Cytokines
BDNF vs CD40L	0.37666	2.78e-07	0.241004	0.49788	8.16e-07	BDNF vs CD40L	0.560824	6.94e-16	0.449212	0.655201	3.88e-15	2	4.79e-11	0.00294192	Cytokines
BDNF vs ENA78	0.397153	5.28e-08	0.263571	0.51579	1.67e-07	BDNF vs ENA78	0.19919	0.00822492	0.0515214	0.338336	0.012543	2	2.22e-06	0.797869	Cytokines
TRAIL vs GCSF	0.723514	1.19e-29	0.643813	0.787685	1.53e-28	TRAIL vs GCSF	0.512359	4.23e-13	0.393218	0.614578	1.91e-12	2	0	0.0527217	Cytokines
TRAIL vs GROA	0.473172	3.78e-11	0.348581	0.581332	1.59e-10	TRAIL vs GROA	0.703863	1.72e-27	0.619747	0.771992	1.81e-26	2	0	0	Cytokines
TRAIL vs IL1A	0.859166	3.21e-52	0.814356	0.893793	2.76e-50	TRAIL vs IL1A	0.892883	7.67e-62	0.857982	0.919579	1.81e-59	2	0	2.09e-10	Cytokines
TRAIL vs IL23	0.637572	2.37e-21	0.539713	0.718431	1.95e-20	TRAIL vs IL23	0.599572	1.84e-18	0.494618	0.68729	1.21e-17	2	0	0.0717333	Cytokines
TRAIL vs IL12P40	0.541985	9.5e-15	0.427342	0.639475	5.04e-14	TRAIL vs IL12P40	0.459573	1.58e-10	0.333222	0.56971	5.68e-10	2	0	0.816963	Cytokines
TRAIL vs IL15	0.221409	0.00323354	0.0746761	0.358758	0.00574287	TRAIL vs IL15	0.466036	8.07e-11	0.340513	0.575239	3.01e-10	2	6.52e-09	3.79e-08	Cytokines
TRAIL vs IL18	0.501183	1.62e-12	0.38043	0.605134	7.46e-12	TRAIL vs IL18	0.678814	5.56e-25	0.589298	0.751866	5.1e-24	2	0	1.93e-10	Cytokines
TRAIL vs MCSF	0.667708	6.02e-24	0.575879	0.742899	5.58e-23	TRAIL vs MCSF	0.717985	5.03e-29	0.637025	0.783278	5.6e-28	2	0	3.43e-09	Cytokines
TRAIL vs MCP3	0.425898	4.2e-09	0.295473	0.540737	1.46e-08	TRAIL vs MCP3	0.352667	1.7e-06	0.214767	0.47678	4.08e-06	2	1.11e-16	0.276351	Cytokines
TRAIL vs MIG	0.513033	3.9e-13	0.39399	0.615147	1.88e-12	TRAIL vs MIG	0.493273	4.05e-12	0.371407	0.598431	1.68e-11	2	0	0.624497	Cytokines
TRAIL vs RESISTIN	0.281515	0.00016064	0.138116	0.413353	0.000342468	TRAIL vs RESISTIN	0.309542	3.07e-05	0.168106	0.438491	6.48e-05	2	4.25e-08	0.479986	Cytokines
TRAIL vs IL21	0.771743	7.65e-36	0.703552	0.825851	1.59e-34	TRAIL vs IL21	0.783543	1.36e-37	0.718317	0.835114	2.42e-36	2	0	0.00111176	Cytokines
TRAIL vs ICAM1	0.221235	0.00325852	0.0744935	0.358598	0.00577493	TRAIL vs ICAM1	0.407513	2.18e-08	0.275036	0.524805	6.31e-08	2	1.39e-05	0.000564259	Cytokines
TRAIL vs FGFB	0.649199	2.56e-22	0.553623	0.727895	2.18e-21	TRAIL vs FGFB	0.810684	4.49e-42	0.752502	0.85631	1.1e-40	2	0	6.66e-16	Cytokines
TRAIL vs PDGFBB	0.208072	0.00572525	0.0607579	0.346515	0.00980656	TRAIL vs PDGFBB	0.4374	1.43e-09	0.30832	0.550663	4.65e-09	2	2.78e-10	0.00331288	Cytokines
TRAIL vs VEGF	0.836018	5.81e-47	0.784696	0.875956	3.23e-45	TRAIL vs VEGF	0.855894	2.02e-51	0.810149	0.891278	1e-49	2	0	6.21e-05	Cytokines
TRAIL vs PAI1	0.246932	0.000986458	0.10147	0.382056	0.00188805	TRAIL vs PAI1	0.267824	0.000339314	0.123561	0.401	0.000628445	2	3.95e-06	0.66529	Cytokines
TRAIL vs CD40L	0.257456	0.00058261	0.11258	0.391613	0.00115726	TRAIL vs CD40L	0.173609	0.0215819	0.0250576	0.314659	0.0312971	2	1.39e-05	0.975251	Cytokines
GCSF vs GROA	0.680116	4.17e-25	0.590874	0.752915	4.1e-24	GCSF vs GROA	0.699616	4.78e-27	0.614566	0.768589	4.88e-26	2	0	1.53e-07	Cytokines
GCSF vs IL1A	0.734905	5.44e-31	0.657835	0.796744	8.04e-30	GCSF vs IL1A	0.558766	9.32e-16	0.446816	0.653486	5.18e-15	2	0	2.46e-06	Cytokines
GCSF vs IL23	0.611393	2.56e-19	0.508586	0.697012	1.88e-18	GCSF vs IL23	0.622955	3.42e-20	0.5223	0.706491	2.43e-19	2	0	0.0047205	Cytokines
GCSF vs IL12P40	0.476384	2.67e-11	0.352218	0.58407	1.13e-10	GCSF vs IL12P40	0.129068	0.0886986	-0.0205274	0.273011	0.114726	1	4.13e-14	1.93e-07	Cytokines
GCSF vs IL15	0.318748	1.71e-05	0.178014	0.446705	4.14e-05	GCSF vs IL15	0.454637	2.61e-10	0.327663	0.56548	9.22e-10	2	1.64e-14	0.0062324	Cytokines
GCSF vs IL18	0.43993	1.12e-09	0.311153	0.552843	4.11e-09	GCSF vs IL18	0.537258	1.78e-14	0.421875	0.635516	8.93e-14	2	0	0.4395	Cytokines
GCSF vs MCSF	0.771286	8.89e-36	0.702983	0.825492	1.83e-34	GCSF vs MCSF	0.764794	7.35e-35	0.694885	0.820382	1.09e-33	2	0	0.384173	Cytokines
GCSF vs MCP3	0.590556	7.86e-18	0.484001	0.679853	5.14e-17	GCSF vs MCP3	0.379372	2.25e-07	0.243982	0.500257	5.89e-07	2	0	0.00103869	Cytokines
GCSF vs MIG	0.316386	1.99e-05	0.175469	0.444599	4.77e-05	GCSF vs MIG	0.192556	0.0106813	0.044638	0.332212	0.0160177	2	2.08e-08	0.00185256	Cytokines
GCSF vs RESISTIN	0.209516	0.00539034	0.0622624	0.347843	0.00927492	GCSF vs RESISTIN	0.29145	9.11e-05	0.148716	0.422287	0.000180548	2	2.49e-06	0.47368	Cytokines
GCSF vs IL21	0.417036	9.41e-09	0.285607	0.533068	3.16e-08	GCSF vs IL21	0.363633	7.56e-07	0.226734	0.486442	1.87e-06	2	0	0.0495535	Cytokines
GCSF vs ICAM1	0.195542	0.00950517	0.0477348	0.33497	0.0158643	GCSF vs ICAM1	0.0566852	0.456211	-0.0933041	0.204159	0.505979	1	0.262144	0.760937	Cytokines
GCSF vs FGFB	0.825116	9.21e-45	0.770808	0.867518	4.25e-43	GCSF vs FGFB	0.664103	1.28e-23	0.571532	0.739982	1.08e-22	2	0	0.00878229	Cytokines
GCSF vs PDGFBB	0.0661199	0.384646	-0.0839081	0.213217	0.445963	GCSF vs PDGFBB	0.388516	1.08e-07	0.254042	0.508254	2.92e-07	1	0.000182383	0.0273255	Cytokines
GCSF vs VEGF	0.719494	3.41e-29	0.638876	0.784481	4.26e-28	GCSF vs VEGF	0.553676	1.91e-15	0.440898	0.649243	1.03e-14	2	0	2.66e-07	Cytokines
GCSF vs LEPTIN	-0.0179666	0.813439	-0.16672	0.131586	0.8475	GCSF vs LEPTIN	-0.347459	2.46e-06	-0.472181	-0.209099	5.85e-06	1	0.0116252	0.0459019	Cytokines
GCSF vs PAI1	0.219744	0.00347902	0.0729345	0.357232	0.00611983	GCSF vs PAI1	0.0880995	0.246313	-0.0619146	0.234221	0.291111	1	0.00278369	0.200104	Cytokines
GCSF vs CD40L	0.146234	0.0534801	-0.00303245	0.289126	0.0773764	GCSF vs CD40L	0.159484	0.0350164	0.0105345	0.30151	0.0490852	1	1.67e-05	0.300601	Cytokines
GROA vs IL1A	0.49841	2.24e-12	0.377264	0.602786	1.02e-11	GROA vs IL1A	0.779709	5.17e-37	0.713514	0.832108	8.88e-36	2	0	5.89e-05	Cytokines
GROA vs IL23	0.43565	1.69e-09	0.306363	0.549155	6.08e-09	GROA vs IL23	0.751578	4.42e-33	0.678457	0.809954	5.96e-32	2	0	0.000923934	Cytokines
GROA vs IL12P40	0.438958	1.23e-09	0.310065	0.552006	4.49e-09	GROA vs IL12P40	0.325314	1.12e-05	0.185098	0.452549	2.49e-05	2	5.33e-15	7.46e-08	Cytokines
GROA vs IL15	0.43593	1.64e-09	0.306676	0.549397	5.96e-09	GROA vs IL15	0.496566	2.77e-12	0.37516	0.601223	1.16e-11	2	0	0.836964	Cytokines
GROA vs IL18	0.295087	7.36e-05	0.152605	0.425551	0.000165521	GROA vs IL18	0.716272	7.81e-29	0.634925	0.781911	8.64e-28	2	7.77e-15	0.817235	Cytokines
GROA vs MCSF	0.779804	5e-37	0.713633	0.832182	1.14e-35	GROA vs MCSF	0.838799	1.5e-47	0.788247	0.878105	5.47e-46	2	0	1.94e-11	Cytokines
GROA vs MCP3	0.351563	1.84e-06	0.213565	0.475806	4.97e-06	GROA vs MCP3	0.475983	2.79e-11	0.351764	0.583729	1.08e-10	2	7.77e-16	0.0187918	Cytokines
GROA vs MIG	0.201628	0.00745723	0.0540534	0.340582	0.0125683	GROA vs MIG	0.297402	6.42e-05	0.155083	0.427627	0.000129533	2	2.09e-05	0.0158021	Cytokines
GROA vs RESISTIN	0.254262	0.000685176	0.109205	0.388716	0.00134545	GROA vs RESISTIN	0.377581	2.59e-07	0.242014	0.498687	6.73e-07	2	1.24e-06	0.0273958	Cytokines
GROA vs IL21	0.153423	0.0426554	0.00432177	0.295851	0.0630166	GROA vs IL21	0.445098	6.76e-10	0.316946	0.55729	2.3e-09	1	1.25e-06	0.337325	Cytokines
GROA vs ICAM1	0.067529	0.374575	-0.0825025	0.214567	0.435621	GROA vs ICAM1	0.307259	3.53e-05	0.165653	0.436451	7.38e-05	1	0.447472	0.197538	Cytokines
GROA vs FGFB	0.815175	6.93e-43	0.758189	0.859803	2.73e-41	GROA vs FGFB	0.787286	3.58e-38	0.723014	0.838047	6.77e-37	2	0	2.22e-14	Cytokines
GROA vs PDGFBB	0.137021	0.0705812	-0.0124336	0.280487	0.0993813	GROA vs PDGFBB	0.436069	1.62e-09	0.306831	0.549517	5.22e-09	1	0.000764281	0.860975	Cytokines
GROA vs VEGF	0.548915	3.7e-15	0.435371	0.645269	2.02e-14	GROA vs VEGF	0.772832	5.33e-36	0.704913	0.826707	8.61e-35	2	0	6.87e-07	Cytokines
GROA vs PAI1	0.207793	0.00579197	0.0604677	0.346259	0.00987671	GROA vs PAI1	0.172105	0.0227596	0.0235088	0.313262	0.0327289	2	0.00299693	0.0672395	Cytokines
GROA vs CD40L	0.208829	0.0055475	0.0615462	0.347211	0.009528	GROA vs CD40L	0.295216	7.31e-05	0.152744	0.425667	0.000146029	2	1.4e-07	0.114425	Cytokines
GROA vs ENA78	0.35659	1.27e-06	0.219044	0.48024	3.49e-06	GROA vs ENA78	0.12209	0.107497	-0.0276136	0.266437	0.137256	1	4.95e-14	0.000108788	Cytokines
IL1A vs IL23	0.689465	5.12e-26	0.602213	0.76044	5.2e-25	IL1A vs IL23	0.610779	2.84e-19	0.507859	0.696508	1.94e-18	2	0	0.209213	Cytokines
IL1A vs IL12P40	0.534866	2.45e-14	0.419112	0.633511	1.26e-13	IL1A vs IL12P40	0.429896	2.9e-09	0.299934	0.544191	9.07e-09	2	0	0.0260165	Cytokines
IL1A vs IL15	0.171297	0.0234152	0.0226767	0.312511	0.0362342	IL1A vs IL15	0.47878	2.06e-11	0.354934	0.586112	8.05e-11	2	4.88e-09	1.07e-05	Cytokines
IL1A vs IL18	0.635875	3.26e-21	0.537687	0.717047	2.62e-20	IL1A vs IL18	0.783713	1.28e-37	0.718531	0.835248	2.3e-36	2	0	7.31e-06	Cytokines
IL1A vs MCSF	0.706707	8.59e-28	0.623219	0.774268	9.73e-27	IL1A vs MCSF	0.751845	4.08e-33	0.678788	0.810165	5.63e-32	2	0	0.00100621	Cytokines
IL1A vs MCP3	0.430178	2.83e-09	0.300248	0.544435	1e-08	IL1A vs MCP3	0.367239	5.76e-07	0.230678	0.489612	1.44e-06	2	0	0.866623	Cytokines
IL1A vs MIG	0.439915	1.12e-09	0.311137	0.55283	4.11e-09	IL1A vs MIG	0.380619	2.04e-07	0.245352	0.501349	5.37e-07	2	0	0.0206731	Cytokines
IL1A vs RESISTIN	0.375311	3.09e-07	0.239523	0.496698	9e-07	IL1A vs RESISTIN	0.358988	1.07e-06	0.22166	0.482353	2.61e-06	2	1.29e-12	0.430062	Cytokines
IL1A vs IL21	0.563628	4.64e-16	0.452479	0.657534	2.74e-15	IL1A vs IL21	0.65743	4.99e-23	0.563504	0.734577	4.1e-22	2	0	0.962351	Cytokines
IL1A vs ICAM1	0.281531	0.000160492	0.138133	0.413368	0.000342468	IL1A vs ICAM1	0.369115	4.99e-07	0.232732	0.491261	1.26e-06	2	1.13e-05	0.0482817	Cytokines
IL1A vs FGFB	0.710156	3.66e-28	0.627436	0.777026	4.24e-27	IL1A vs FGFB	0.776669	1.46e-36	0.70971	0.829722	2.45e-35	2	0	0.000151512	Cytokines
IL1A vs PDGFBB	0.159677	0.0347933	0.0107327	0.30169	0.0522271	IL1A vs PDGFBB	0.455056	2.5e-10	0.328134	0.565839	8.85e-10	1	7.37e-09	0.00575416	Cytokines
IL1A vs VEGF	0.871786	1.69e-55	0.830625	0.903471	1.88e-53	IL1A vs VEGF	0.910423	3.2e-68	0.880877	0.932902	1.01e-65	2	0	0.805681	Cytokines
IL1A vs PAI1	0.192612	0.010658	0.0446964	0.332264	0.0176019	IL1A vs PAI1	0.313343	2.42e-05	0.172193	0.441885	5.17e-05	2	3.53e-06	0.383353	Cytokines
IL1A vs CD40L	0.302651	4.68e-05	0.160707	0.432329	0.000107741	IL1A vs CD40L	0.262331	0.000453081	0.117739	0.39603	0.000821454	2	9.72e-10	0.68531	Cytokines
IL23 vs IL12P40	0.501634	1.53e-12	0.380945	0.605515	7.12e-12	IL23 vs IL12P40	0.338801	4.51e-06	0.199695	0.46452	1.04e-05	2	0	0.00365634	Cytokines
IL23 vs IL15	0.133424	0.0783628	-0.0160965	0.277108	0.10928	IL23 vs IL15	0.370327	4.55e-07	0.234059	0.492325	1.15e-06	1	1.48e-09	0.00205968	Cytokines
IL23 vs IL18	0.72908	2.69e-30	0.650658	0.792115	3.73e-29	IL23 vs IL18	0.722364	1.61e-29	0.6424	0.786769	1.82e-28	2	0	0.00680955	Cytokines
IL23 vs MCSF	0.68096	3.46e-25	0.591896	0.753596	3.43e-24	IL23 vs MCSF	0.845931	4.16e-49	0.797369	0.883608	1.67e-47	2	0	8.73e-08	Cytokines
IL23 vs MCP3	0.482234	1.41e-11	0.358853	0.589052	6.07e-11	IL23 vs MCP3	0.545367	6.01e-15	0.431258	0.642304	3.11e-14	2	0	0.0770819	Cytokines
IL23 vs MIG	0.223447	0.00295464	0.0768074	0.360625	0.00528372	IL23 vs MIG	0.149672	0.0480495	0.000482158	0.292344	0.065368	1	2.58e-05	0.101692	Cytokines
IL23 vs RESISTIN	0.469931	5.34e-11	0.344914	0.578565	2.2e-10	IL23 vs RESISTIN	0.307906	3.4e-05	0.166348	0.43703	7.11e-05	2	2.13e-14	0.0239695	Cytokines
IL23 vs IL21	0.4504	4e-10	0.322898	0.561844	1.56e-09	IL23 vs IL21	0.295391	7.23e-05	0.152931	0.425824	0.000144682	2	2.22e-15	0.121746	Cytokines
IL23 vs ICAM1	0.330414	7.98e-06	0.19061	0.457081	2.02e-05	IL23 vs ICAM1	0.29558	7.15e-05	0.153133	0.425994	0.000143225	2	0.000556137	0.332032	Cytokines
IL23 vs FGFB	0.658846	3.75e-23	0.565205	0.735724	3.36e-22	IL23 vs FGFB	0.837072	3.49e-47	0.786042	0.876771	1.22e-45	2	0	4.87e-08	Cytokines
IL23 vs IL22	0.121319	0.109753	-0.0283956	0.265709	0.14688	IL23 vs IL22	0.174454	0.020943	0.025929	0.315444	0.0304172	1	0.0220017	0.620684	Cytokines
IL23 vs PDGFBB	0.205238	0.00643691	0.0578079	0.343907	0.010907	IL23 vs PDGFBB	0.30914	3.15e-05	0.167673	0.438132	6.62e-05	2	2.68e-07	0.447263	Cytokines
IL23 vs VEGF	0.636963	2.66e-21	0.538985	0.717934	2.18e-20	IL23 vs VEGF	0.626268	1.89e-20	0.526239	0.709201	1.37e-19	2	0	0.361822	Cytokines
IL23 vs PAI1	-0.129782	0.0869332	-0.273683	0.0198014	0.119818	IL23 vs PAI1	0.231247	0.00207673	0.0849789	0.367759	0.00344181	1	0.407399	0.00185597	Cytokines
IL23 vs CD40L	0.223895	0.00289635	0.0772759	0.361035	0.00520132	IL23 vs CD40L	0.223094	0.0030014	0.0764376	0.360301	0.00486763	2	2.87e-08	0.302209	Cytokines
IL12P40 vs IL15	0.448361	4.9e-10	0.320608	0.560093	1.9e-09	IL12P40 vs IL15	0.421629	6.21e-09	0.290717	0.537045	1.88e-08	2	0	0.000229058	Cytokines
IL12P40 vs IL18	0.48387	1.17e-11	0.360711	0.590444	5.09e-11	IL12P40 vs IL18	0.486342	8.9e-12	0.36352	0.592546	3.6e-11	2	0	0.0147065	Cytokines
IL12P40 vs MCSF	0.551025	2.76e-15	0.437819	0.647031	1.52e-14	IL12P40 vs MCSF	0.256002	0.000627403	0.111043	0.390295	0.00111716	2	0	0.202071	Cytokines
IL12P40 vs MCP3	0.413183	1.33e-08	0.281326	0.529727	4.36e-08	IL12P40 vs MCP3	0.153389	0.0427022	0.00428672	0.295819	0.0587395	1	2.2e-10	0.0510062	Cytokines
IL12P40 vs MIG	0.301027	5.17e-05	0.158967	0.430876	0.000118129	IL12P40 vs MIG	0.339986	4.16e-06	0.200981	0.46557	9.64e-06	2	8.27e-11	0.91164	Cytokines
IL12P40 vs RESISTIN	0.389558	9.91e-08	0.25519	0.509165	3.04e-07	IL12P40 vs RESISTIN	0.373202	3.65e-07	0.23721	0.494848	9.28e-07	2	7.33e-14	0.956154	Cytokines
IL12P40 vs IL21	0.32422	1.2e-05	0.183917	0.451576	2.98e-05	IL12P40 vs IL21	0.350127	2.04e-06	0.212002	0.474538	4.86e-06	2	1.08e-12	0.828452	Cytokines
IL12P40 vs ICAM1	0.431357	2.53e-09	0.301565	0.545452	9.01e-09	IL12P40 vs ICAM1	0.654199	9.54e-23	0.559622	0.731956	7.71e-22	2	0	0.00109588	Cytokines
IL12P40 vs VCAM1	0.0729701	0.337223	-0.0770692	0.219778	0.396589	IL12P40 vs VCAM1	0.268538	0.000326646	0.124319	0.401646	0.000606766	1	0.000133799	0.46816	Cytokines
IL12P40 vs FGFB	0.468506	6.22e-11	0.343303	0.577349	2.54e-10	IL12P40 vs FGFB	0.425559	4.34e-09	0.295095	0.540444	1.33e-08	2	0	0.089436	Cytokines
IL12P40 vs IL22	0.0387735	0.610443	-0.111069	0.186893	0.668026	IL12P40 vs IL22	0.255648	0.000638771	0.110669	0.389974	0.00113633	1	0.0114017	0.0231831	Cytokines
IL12P40 vs PDGFBB	0.176575	0.019412	0.0281153	0.317413	0.0308471	IL12P40 vs PDGFBB	0.255313	0.000649732	0.110315	0.389669	0.00115474	2	2.49e-05	0.191042	Cytokines
IL12P40 vs VEGF	0.608907	3.9e-19	0.505644	0.69497	2.82e-18	IL12P40 vs VEGF	0.412369	1.42e-08	0.280422	0.529021	4.2e-08	2	0	0.142638	Cytokines
IL12P40 vs LEPTIN	0.0428914	0.573031	-0.106994	0.19087	0.633315	IL12P40 vs LEPTIN	0.310674	2.86e-05	0.169322	0.439502	6.08e-05	1	2.31e-05	0.102401	Cytokines
IL12P40 vs PAI1	0.277829	0.00019722	0.134191	0.410032	0.000413922	IL12P40 vs PAI1	0.390635	9.07e-08	0.256377	0.510104	2.47e-07	2	8.33e-12	0.0949729	Cytokines
IL12P40 vs CD40L	0.454374	2.68e-10	0.327367	0.565254	1.05e-09	IL12P40 vs CD40L	0.210233	0.00523079	0.063009	0.348502	0.00822914	2	3.81e-12	0.0497511	Cytokines
IL12P40 vs ENA78	0.175877	0.0199049	0.0273955	0.316765	0.0314717	IL12P40 vs ENA78	0.313497	2.4e-05	0.172359	0.442022	5.13e-05	2	1.42e-05	0.0312336	Cytokines
IL15 vs IL18	0.118866	0.117177	-0.0308824	0.263395	0.155605	IL15 vs IL18	0.506364	8.74e-13	0.386352	0.609515	3.79e-12	1	1.62e-05	0.485434	Cytokines
IL15 vs MCSF	0.494688	3.44e-12	0.373019	0.599631	1.55e-11	IL15 vs MCSF	0.411531	1.53e-08	0.279492	0.528294	4.49e-08	2	0	6.3e-05	Cytokines
IL15 vs MCP3	0.513261	3.79e-13	0.394252	0.615339	1.83e-12	IL15 vs MCP3	0.38513	1.42e-07	0.250313	0.505295	3.8e-07	2	0	8.17e-07	Cytokines
IL15 vs MIG	0.0974637	0.199443	-0.0525	0.243128	0.250097	IL15 vs MIG	0.306794	3.64e-05	0.165153	0.436035	7.58e-05	1	0.00572752	0.604747	Cytokines
IL15 vs RESISTIN	0.0929319	0.22125	-0.0570595	0.238821	0.27417	IL15 vs RESISTIN	0.294339	7.69e-05	0.151806	0.424881	0.000153443	1	0.00319729	0.886875	Cytokines
IL15 vs IL21	0.0422476	0.578809	-0.107631	0.190249	0.638675	IL15 vs IL21	0.469411	5.65e-11	0.344326	0.578122	2.13e-10	1	0.000433953	0.610281	Cytokines
IL15 vs ICAM1	0.0360717	0.635558	-0.113741	0.18428	0.690316	IL15 vs ICAM1	0.300834	5.23e-05	0.158759	0.430702	0.000106508	1	0.247179	0.280469	Cytokines
IL15 vs FGFB	0.301928	4.89e-05	0.159932	0.431682	0.000112324	IL15 vs FGFB	0.448442	4.86e-10	0.320699	0.560163	1.68e-09	2	5.15e-12	0.177714	Cytokines
IL15 vs PDGFBB	0.115512	0.127951	-0.0342787	0.260228	0.167675	IL15 vs PDGFBB	0.233493	0.00187225	0.0873349	0.36981	0.00312759	1	0.0165492	0.575515	Cytokines
IL15 vs VEGF	0.307535	3.47e-05	0.16595	0.436698	8.12e-05	IL15 vs VEGF	0.431618	2.47e-09	0.301857	0.545678	7.77e-09	2	9.5e-11	0.00838163	Cytokines
IL15 vs PAI1	0.178051	0.0184044	0.0296379	0.318783	0.0293694	IL15 vs PAI1	0.1828	0.0154642	0.0345416	0.323186	0.0226688	2	0.00312098	0.102024	Cytokines
IL15 vs CD40L	0.0750167	0.323811	-0.0750233	0.221735	0.382226	IL15 vs CD40L	0.36035	9.66e-07	0.223147	0.483553	2.37e-06	1	0	0.00309074	Cytokines
IL18 vs MCSF	0.521635	1.34e-13	0.403867	0.622396	6.61e-13	IL18 vs MCSF	0.733709	7.58e-31	0.65636	0.795794	9.24e-30	2	0	0.0698843	Cytokines
IL18 vs MCP3	0.360825	9.33e-07	0.223666	0.48397	2.61e-06	IL18 vs MCP3	0.375036	3.16e-07	0.239222	0.496457	8.14e-07	2	2.22e-16	0.388638	Cytokines
IL18 vs MIG	0.340213	4.09e-06	0.201227	0.465771	1.07e-05	IL18 vs MIG	0.21118	0.00502636	0.0639963	0.349372	0.0079207	2	3e-09	0.00327488	Cytokines
IL18 vs RESISTIN	0.702652	2.31e-27	0.618268	0.771021	2.54e-26	IL18 vs RESISTIN	0.446913	5.66e-10	0.318983	0.55885	1.94e-09	2	0	1.48e-08	Cytokines
IL18 vs IL21	0.303844	4.36e-05	0.161987	0.433397	0.000100699	IL18 vs IL21	0.374839	3.21e-07	0.239006	0.496284	8.25e-07	2	2.22e-12	0.63921	Cytokines
IL18 vs ICAM1	0.345841	2.76e-06	0.207339	0.47075	7.3e-06	IL18 vs ICAM1	0.388472	1.08e-07	0.253993	0.508216	2.92e-07	2	3.3e-06	0.362681	Cytokines
IL18 vs FGFB	0.532252	3.44e-14	0.416095	0.631318	1.76e-13	IL18 vs FGFB	0.736022	3.99e-31	0.659213	0.797631	4.89e-30	2	0	0.0604103	Cytokines
IL18 vs PDGFBB	0.222008	0.00314927	0.0753018	0.359307	0.0056076	IL18 vs PDGFBB	0.301323	5.07e-05	0.159284	0.43114	0.000103635	2	3.1e-06	0.741267	Cytokines
IL18 vs VEGF	0.562063	5.81e-16	0.450655	0.656232	3.37e-15	IL18 vs VEGF	0.787656	3.13e-38	0.723478	0.838336	5.98e-37	2	0	0.394721	Cytokines
IL18 vs PAI1	-0.154115	0.0417183	-0.296497	-0.00503024	0.0617771	IL18 vs PAI1	0.373915	3.45e-07	0.237992	0.495474	8.81e-07	1	0.540933	4.53e-06	Cytokines
IL18 vs CD40L	0.441234	9.86e-10	0.312614	0.553965	3.65e-09	IL18 vs CD40L	0.42659	3.94e-09	0.296245	0.541336	1.21e-08	2	0	0.322281	Cytokines
MCSF vs MCP3	0.563532	4.7e-16	0.452367	0.657454	2.77e-15	MCSF vs MCP3	0.418016	8.62e-09	0.286696	0.533917	2.57e-08	2	0	0.00112259	Cytokines
MCSF vs MIG	0.340077	4.13e-06	0.201079	0.46565	1.08e-05	MCSF vs MIG	0.235091	0.0017381	0.0890124	0.371268	0.00292514	2	7.25e-11	0.000694587	Cytokines
MCSF vs RESISTIN	0.323764	1.24e-05	0.183425	0.451171	3.05e-05	MCSF vs RESISTIN	0.313127	2.45e-05	0.17196	0.441692	5.24e-05	2	1.07e-10	0.0488928	Cytokines
MCSF vs IL21	0.32646	1.04e-05	0.186336	0.453568	2.59e-05	MCSF vs IL21	0.363805	7.47e-07	0.226922	0.486593	1.85e-06	2	5.11e-15	0.160812	Cytokines
MCSF vs ICAM1	0.153267	0.042869	0.00416208	0.295705	0.0632828	MCSF vs ICAM1	0.22025	0.00340267	0.0734638	0.357696	0.00547148	1	0.0828103	0.250277	Cytokines
MCSF vs FGFB	0.876643	7.45e-57	0.836906	0.907187	8.8e-55	MCSF vs FGFB	0.885425	1.86e-59	0.848289	0.913895	2.92e-57	2	0	0.556801	Cytokines
MCSF vs PDGFBB	0.213412	0.00457273	0.0663236	0.351423	0.00795495	MCSF vs PDGFBB	0.419768	7.36e-09	0.288646	0.535434	2.22e-08	2	2.14e-08	0.329647	Cytokines
MCSF vs VEGF	0.728878	2.84e-30	0.650408	0.791954	3.92e-29	MCSF vs VEGF	0.747283	1.58e-32	0.673134	0.806557	2.06e-31	2	0	9.72e-05	Cytokines
MCSF vs LEPTIN	-0.080191	0.29146	-0.226679	0.0698449	0.347949	MCSF vs LEPTIN	-0.172945	0.0220955	-0.314042	-0.0243734	0.0319439	1	0.04566	0.964784	Cytokines
MCSF vs PAI1	0.115323	0.128579	-0.0344699	0.260049	0.168382	MCSF vs PAI1	0.21938	0.00353471	0.072555	0.356899	0.00566933	1	0.0171454	0.421257	Cytokines
MCSF vs CD40L	0.217274	0.00387384	0.0703548	0.354967	0.00677837	MCSF vs CD40L	0.203796	0.00682859	0.0563074	0.342579	0.0105497	2	2.82e-14	0.0178864	Cytokines
MCP3 vs MIG	0.197678	0.00873602	0.0499506	0.33694	0.0146322	MCP3 vs MIG	0.139647	0.0653067	-0.00975704	0.282951	0.0861794	1	0.00019083	0.0957402	Cytokines
MCP3 vs RESISTIN	0.209007	0.00550649	0.0617313	0.347374	0.00946616	MCP3 vs RESISTIN	0.0454233	0.550577	-0.104485	0.193313	0.5963	1	0.00201399	0.0129275	Cytokines
MCP3 vs IL21	0.264531	0.000403831	0.12007	0.398022	0.000817607	MCP3 vs IL21	0.346556	2.63e-06	0.208117	0.471383	6.23e-06	2	6.69e-12	0.612016	Cytokines
MCP3 vs FGFB	0.403383	3.11e-08	0.270461	0.521214	9.99e-08	MCP3 vs FGFB	0.478895	2.03e-11	0.355065	0.58621	7.97e-11	2	0	0.150708	Cytokines
MCP3 vs PDGFBB	0.173551	0.0216262	0.0249982	0.314605	0.0339378	MCP3 vs PDGFBB	0.253167	0.000724021	0.108048	0.387722	0.00128075	2	5.98e-05	0.969181	Cytokines
MCP3 vs VEGF	0.45502	2.51e-10	0.328094	0.565808	9.86e-10	MCP3 vs VEGF	0.338808	4.51e-06	0.199702	0.464526	1.04e-05	2	0	0.0083702	Cytokines
MCP3 vs CD40L	0.163599	0.0305184	0.0147588	0.305346	0.0460578	MCP3 vs CD40L	0.0748484	0.324901	-0.0751915	0.221574	0.37417	1	5e-10	0.00214971	Cytokines
MIG vs RESISTIN	0.342792	3.42e-06	0.204026	0.468053	8.99e-06	MIG vs RESISTIN	0.148053	0.0505462	-0.00117302	0.290829	0.0684691	1	9.15e-06	0.2661	Cytokines
MIG vs IL21	0.345762	2.78e-06	0.207254	0.470681	7.33e-06	MIG vs IL21	0.504657	1.07e-12	0.3844	0.608073	4.64e-12	2	0	1.04e-05	Cytokines
MIG vs ICAM1	0.0990453	0.192211	-0.0509073	0.24463	0.242153	MIG vs ICAM1	0.449681	4.3e-10	0.322091	0.561227	1.49e-09	1	0.00314885	0.000688252	Cytokines
MIG vs VCAM1	0.0359092	0.637082	-0.113901	0.184123	0.691574	MIG vs VCAM1	0.20765	0.00582653	0.0603186	0.346127	0.00909823	1	0.00502767	0.413519	Cytokines
MIG vs FGFB	0.257988	0.000566972	0.113143	0.392096	0.00113215	MIG vs FGFB	0.313547	2.39e-05	0.172412	0.442067	5.12e-05	2	3.15e-11	0.0242183	Cytokines
MIG vs PDGFBB	0.124834	0.0997613	-0.0248285	0.269024	0.135038	MIG vs PDGFBB	0.22055	0.00335811	0.0737778	0.357971	0.00540902	1	0.00363043	0.249624	Cytokines
MIG vs VEGF	0.419934	7.25e-09	0.28883	0.535578	2.47e-08	MIG vs VEGF	0.350986	1.91e-06	0.212937	0.475296	4.58e-06	2	0	0.897903	Cytokines
MIG vs CD40L	0.0834082	0.27247	-0.0666212	0.229749	0.328807	MIG vs CD40L	-0.161809	0.0324107	-0.303678	-0.0129205	0.0458405	1	0.0430571	0.277997	Cytokines
MIG vs ENA78	0.0196896	0.795922	-0.129892	0.168395	0.832461	MIG vs ENA78	0.205806	0.00628815	0.0583994	0.34443	0.00975462	1	0.0624596	0.0487836	Cytokines
RESISTIN vs IL21	0.166449	0.0276995	0.0176882	0.308	0.0423553	RESISTIN vs IL21	0.196972	0.00898383	0.0492183	0.336289	0.0135907	2	0.000266728	0.776216	Cytokines
RESISTIN vs ICAM1	0.302699	4.67e-05	0.160759	0.432372	0.000107688	RESISTIN vs ICAM1	0.308485	3.28e-05	0.16697	0.437547	6.88e-05	2	1.13e-05	0.240104	Cytokines
RESISTIN vs VCAM1	0.0448965	0.555214	-0.105007	0.192805	0.616505	RESISTIN vs VCAM1	0.251102	0.000802811	0.105868	0.385846	0.00141351	1	0.00118478	0.530193	Cytokines
RESISTIN vs FGFB	0.319803	1.6e-05	0.17915	0.447644	3.89e-05	RESISTIN vs FGFB	0.328404	9.13e-06	0.188437	0.455296	2.05e-05	2	1.1e-10	0.346182	Cytokines
RESISTIN vs PDGFBB	0.225091	0.00274568	0.078528	0.36213	0.00494955	RESISTIN vs PDGFBB	0.161693	0.0325364	0.0128017	0.30357	0.0459495	2	0.000576028	0.369285	Cytokines
RESISTIN vs VEGF	0.42097	6.6e-09	0.289983	0.536475	2.26e-08	RESISTIN vs VEGF	0.455243	2.46e-10	0.328344	0.565999	8.7e-10	2	0	0.813414	Cytokines
RESISTIN vs PAI1	-0.028364	0.709441	-0.176816	0.12135	0.758368	RESISTIN vs PAI1	0.306679	3.66e-05	0.16503	0.435932	7.63e-05	1	0.0456259	0.00105441	Cytokines
RESISTIN vs CD40L	0.493962	3.74e-12	0.372192	0.599015	1.68e-11	RESISTIN vs CD40L	0.508996	6.37e-13	0.389365	0.61174	2.81e-12	2	0	0.0703443	Cytokines
RESISTIN vs ENA78	0.192733	0.0106079	0.0448221	0.332376	0.0175345	RESISTIN vs ENA78	-0.0255137	0.737512	-0.174051	0.124159	0.771831	1	0.10915	0.14605	Cytokines
IL21 vs ICAM1	0.119363	0.115641	-0.0303783	0.263864	0.153889	IL21 vs ICAM1	0.322927	1.31e-05	0.182521	0.450426	2.88e-05	1	0.00165552	0.0129676	Cytokines
IL21 vs FGFB	0.332607	6.89e-06	0.192983	0.459028	1.76e-05	IL21 vs FGFB	0.511027	4.98e-13	0.391692	0.613455	2.23e-12	2	0	0.000302149	Cytokines
IL21 vs PDGFBB	0.125676	0.0974796	-0.023974	0.269817	0.132234	IL21 vs PDGFBB	0.328549	9.04e-06	0.188593	0.455424	2.03e-05	1	3.63e-05	0.0485442	Cytokines
IL21 vs VEGF	0.531837	3.64e-14	0.415616	0.63097	1.85e-13	IL21 vs VEGF	0.59183	6.42e-18	0.4855	0.680906	4.11e-17	2	0	0.48991	Cytokines
IL21 vs LEPTIN	-0.167615	0.0266122	-0.309086	-0.0188872	0.040791	IL21 vs LEPTIN	-0.0703063	0.355203	-0.217228	0.0797303	0.403416	1	0.0814771	0.546564	Cytokines
IL21 vs ENA78	-0.198917	0.00831533	-0.338083	-0.0512373	0.0139771	IL21 vs ENA78	0.120592	0.111911	-0.029132	0.265024	0.142412	1	0.877694	0.0609813	Cytokines
ICAM1 vs VCAM1	0.1429	0.0592225	-0.00643731	0.286003	0.0845205	ICAM1 vs VCAM1	0.320385	1.54e-05	0.179779	0.448163	3.37e-05	1	9.28e-07	0.648218	Cytokines
ICAM1 vs FGFB	0.158164	0.0365733	0.00918037	0.300278	0.0545858	ICAM1 vs FGFB	0.36897	5.05e-07	0.232573	0.491133	1.27e-06	1	8.13e-06	0.000499606	Cytokines
ICAM1 vs IL22	0.104009	0.17076	-0.0459037	0.24934	0.217153	ICAM1 vs IL22	0.17894	0.0178194	0.0305558	0.319608	0.0260406	1	0.0170837	0.23132	Cytokines
ICAM1 vs PDGFBB	0.140257	0.0641271	-0.00913405	0.283524	0.090971	ICAM1 vs PDGFBB	0.339749	4.23e-06	0.200723	0.46536	9.79e-06	1	4.52e-06	0.0246737	Cytokines
ICAM1 vs VEGF	0.256616	0.00060811	0.111692	0.390852	0.00120538	ICAM1 vs VEGF	0.396548	5.55e-08	0.262902	0.515263	1.53e-07	2	9.07e-10	0.0271126	Cytokines
ICAM1 vs LEPTIN	0.34106	3.86e-06	0.202147	0.466521	1.01e-05	ICAM1 vs LEPTIN	0.319891	1.59e-05	0.179246	0.447722	3.47e-05	2	4.59e-11	0.403939	Cytokines
ICAM1 vs PAI1	0.118622	0.117935	-0.0311294	0.263164	0.156393	ICAM1 vs PAI1	0.418418	8.31e-09	0.287143	0.534265	2.48e-08	1	1.36e-07	0.00195979	Cytokines
ICAM1 vs ENA78	0.184814	0.0143464	0.0366237	0.325051	0.0233068	ICAM1 vs ENA78	0.438821	1.24e-09	0.309911	0.551888	4.09e-09	2	6.82e-09	0.000543478	Cytokines
VCAM1 vs PDGFBB	0.167608	0.0266187	0.0188799	0.309079	0.040791	VCAM1 vs PDGFBB	0.337721	4.86e-06	0.198524	0.463564	1.12e-05	2	7.9e-05	0.0123087	Cytokines
VCAM1 vs LEPTIN	0.231185	0.00208267	0.0849137	0.367702	0.00380514	VCAM1 vs LEPTIN	0.328571	9.02e-06	0.188618	0.455444	2.03e-05	2	9.38e-06	0.0639099	Cytokines
VCAM1 vs PAI1	0.536092	2.08e-14	0.420527	0.634538	1.07e-13	VCAM1 vs PAI1	0.55078	2.86e-15	0.437535	0.646827	1.52e-14	2	0	0.00238443	Cytokines
VCAM1 vs ENA78	0.227281	0.00248806	0.0808218	0.364134	0.00452396	VCAM1 vs ENA78	0.189178	0.0121645	0.0411387	0.329089	0.01807	2	0.0060628	0.0492753	Cytokines
FGFB vs PDGFBB	0.127309	0.0931694	-0.022315	0.271355	0.127392	FGFB vs PDGFBB	0.435365	1.73e-09	0.306045	0.54891	5.56e-09	1	1.72e-06	0.0773243	Cytokines
FGFB vs VEGF	0.746852	1.8e-32	0.6726	0.806215	2.88e-31	FGFB vs VEGF	0.780245	4.29e-37	0.714185	0.832528	7.45e-36	2	0	0.000154244	Cytokines
FGFB vs PAI1	0.125681	0.0974643	-0.0239682	0.269822	0.132234	FGFB vs PAI1	0.326296	1.05e-05	0.186159	0.453423	2.35e-05	1	0.000491263	0.207667	Cytokines
FGFB vs CD40L	0.242869	0.00120176	0.097191	0.378359	0.00226798	FGFB vs CD40L	0.248191	0.000927307	0.102797	0.383201	0.00162666	2	5.64e-10	0.184501	Cytokines
PDGFBB vs VEGF	0.166112	0.0280209	0.0173416	0.307687	0.0428009	PDGFBB vs VEGF	0.404507	2.83e-08	0.271705	0.522191	8.07e-08	2	3.21e-07	0.00654556	Cytokines
PDGFBB vs PAI1	-0.021536	0.777264	-0.170189	0.128076	0.816106	PDGFBB vs PAI1	0.423049	5.46e-09	0.292298	0.538274	1.66e-08	1	3.47e-05	0.00203338	Cytokines
PDGFBB vs ENA78	0.207898	0.00576691	0.0605764	0.346355	0.00986006	PDGFBB vs ENA78	0.199343	0.00817484	0.05168	0.338476	0.0124767	2	0.00578675	0.299411	Cytokines
VEGF vs PAI1	0.325787	1.08e-05	0.185609	0.45297	2.7e-05	VEGF vs PAI1	0.30434	4.23e-05	0.162519	0.43384	8.74e-05	2	1.89e-07	0.913428	Cytokines
VEGF vs CD40L	0.427273	3.7e-09	0.297007	0.541926	1.29e-08	VEGF vs CD40L	0.361454	8.9e-07	0.224353	0.484525	2.19e-06	2	2.33e-14	0.784473	Cytokines
VEGF vs ENA78	0.19392	0.0101292	0.0460518	0.333472	0.0168315	VEGF vs ENA78	0.123018	0.104828	-0.0266714	0.267312	0.134211	1	0.00656951	0.872294	Cytokines
LEPTIN vs PAI1	0.155198	0.0402863	0.00613955	0.297509	0.059797	LEPTIN vs PAI1	0.204269	0.00669778	0.0567997	0.343015	0.0103646	1	0.00064634	0.380706	Cytokines
LEPTIN vs ENA78	0.360084	9.85e-07	0.222857	0.483318	2.75e-06	LEPTIN vs ENA78	0.441545	9.57e-10	0.312962	0.554233	3.19e-09	2	0	0.00483837	Cytokines
PAI1 vs CD40L	0.281619	0.000159705	0.138227	0.413447	0.000341246	PAI1 vs CD40L	0.273141	0.000254975	0.129206	0.405803	0.000477384	2	0.000129686	0.193474	Cytokines
PAI1 vs ENA78	0.211203	0.0050216	0.0640197	0.349393	0.00868786	PAI1 vs ENA78	0.140739	0.0632086	-0.00864241	0.283977	0.0835857	1	0.00144244	0.874199	Cytokines
CD40L vs ENA78	0.174474	0.0209281	0.0259496	0.315463	0.0328697	CD40L vs ENA78	-0.0216113	0.776506	-0.170263	0.128002	0.807686	1	0.0627849	0.109887	Cytokines
A1C vs GLOB	0.195591	0.0088849	0.0490917	0.333853	0.0466457	A1C vs GLOB	0.12499	0.110786	-0.0297793	0.273907	0.313938	1	0.00669448	0.354081	ClinicalLabs
A1C vs MCV	-0.236811	0.00155406	-0.372459	-0.0912556	0.0113514	A1C vs MCV	-0.16461	0.0351776	-0.310914	-0.0106862	0.14618	1	0.0114035	0.657136	ClinicalLabs
A1C vs PLT	0.0976689	0.197198	-0.0518544	0.242909	0.407565	A1C vs PLT	0.21413	0.00590101	0.0619806	0.356552	0.0377152	1	0.00356383	0.602971	ClinicalLabs
A1C vs RBC	0.232129	0.00193488	0.0863406	0.368184	0.0136826	A1C vs RBC	0.172576	0.0271224	0.0188829	0.318301	0.120818	1	0.000355545	0.329525	ClinicalLabs
A1C vs RDW	0.267084	0.000339228	0.12321	0.399962	0.00324335	A1C vs RDW	0.0858805	0.274211	-0.0692318	0.236938	0.534361	1	0.000851328	0.00719958	ClinicalLabs
A1C vs WBC	0.149411	0.0477983	0.000655514	0.291697	0.160602	A1C vs WBC	0.214455	0.00582435	0.0623199	0.35685	0.0374286	1	6.3e-05	0.831682	ClinicalLabs
AG vs ALB	0.197078	0.00800844	0.0514856	0.334467	0.0432015	AG vs ALB	0.0519385	0.507627	-0.102601	0.20403	0.739738	1	0.00271213	0.136597	ClinicalLabs
AG vs CL	-0.243111	0.00100748	-0.376725	-0.0995873	0.00795165	AG vs CL	-0.356335	2.63e-06	-0.483568	-0.214356	4.62e-05	2	1.1e-08	0.0315731	ClinicalLabs
AG vs CO2	-0.678336	1.3e-25	-0.750537	-0.59013	7.3e-24	AG vs CO2	-0.641505	1.65e-20	-0.723845	-0.541148	8.43e-19	2	0	0.841941	ClinicalLabs
AG vs NA.	0.252855	0.000615704	0.109856	0.385599	0.00528517	AG vs NA.	0.201489	0.00945432	0.0492957	0.344538	0.0545014	1	0.000336278	0.291196	ClinicalLabs
AG vs NEUTAB	0.209774	0.00507345	0.0634036	0.347309	0.0298319	AG vs NEUTAB	-0.00765038	0.922309	-0.161181	0.146242	0.96252	1	0.0623043	0.257363	ClinicalLabs
AG vs WBC	0.220867	0.00313487	0.0749803	0.357497	0.0207113	AG vs WBC	0.00595177	0.939521	-0.147904	0.159526	0.970042	1	0.0251894	0.768172	ClinicalLabs
ALB vs ALKP	0.278276	0.000155299	0.13679	0.408635	0.00164532	ALB vs ALKP	0.296544	0.000104689	0.150116	0.430241	0.00133819	2	3.58e-05	0.606587	ClinicalLabs
ALB vs ALT	0.296628	7.41e-05	0.153384	0.427663	0.000879872	ALB vs ALT	0.138757	0.0754982	-0.0152895	0.286369	0.251518	1	1.76e-06	0.0885996	ClinicalLabs
ALB vs CA	0.527771	2.68e-14	0.412725	0.626242	7.88e-13	ALB vs CA	0.588693	7.35e-17	0.478624	0.680546	2.98e-15	2	0	0.251319	ClinicalLabs
ALB vs CHOL	0.362182	6.3e-07	0.226798	0.483835	1.12e-05	ALB vs CHOL	0.285519	0.000201317	0.137849	0.420772	0.0023105	2	1.51e-08	0.307486	ClinicalLabs
ALB vs CL	-0.221919	0.00275316	-0.35734	-0.0773591	0.0185058	ALB vs CL	-0.184663	0.0172302	-0.328613	-0.032328	0.0847811	1	7.8e-05	0.739544	ClinicalLabs
ALB vs CO2	0.0641023	0.3926	-0.0837722	0.209214	0.631598	ALB vs CO2	0.245261	0.00144818	0.0956041	0.384075	0.0112043	1	0.0052281	0.0502174	ClinicalLabs
ALB vs CR	0.210943	0.00447702	0.065903	0.347254	0.0275467	ALB vs CR	0.303883	6.89e-05	0.157991	0.436792	0.000963915	2	1.36e-06	0.294393	ClinicalLabs
ALB vs EGFR	-0.392567	0.00764568	-0.61983	-0.10455	0.0418201	ALB vs EGFR	-0.0725997	0.697927	-0.427724	0.30194	0.851993	1	0.203852	0.567576	ClinicalLabs
ALB vs GLOB	0.25304	0.000609872	0.110051	0.385767	0.0052736	ALB vs GLOB	0.159049	0.0406812	0.00594387	0.304868	0.161027	1	0.0224747	0.446777	ClinicalLabs
ALB vs HCT	0.516751	1.8e-13	0.398993	0.61774	5.16e-12	ALB vs HCT	0.456837	6.15e-10	0.326441	0.570169	1.61e-08	2	0	0.811849	ClinicalLabs
ALB vs HGB	0.543958	5.09e-15	0.43034	0.640609	1.66e-13	ALB vs HGB	0.475606	9.45e-11	0.347699	0.586134	2.78e-09	2	0	0.70096	ClinicalLabs
ALB vs HSCRP	-0.22843	0.00523151	-0.376892	-0.068524	0.0306082	ALB vs HSCRP	0.0321827	0.694849	-0.129286	0.191989	0.850304	1	0.00025946	0.866969	ClinicalLabs
ALB vs IGM	0.169982	0.0233045	0.0226315	0.310105	0.100022	ALB vs IGM	0.227288	0.0033259	0.0762306	0.368146	0.0236494	1	0.000659037	0.207802	ClinicalLabs
ALB vs LDL	0.282757	0.000125518	0.141143	0.413032	0.00136675	ALB vs LDL	0.27969	0.000286686	0.131151	0.415947	0.00306493	2	1.43e-06	0.726411	ClinicalLabs
ALB vs NHDL	0.317568	1.48e-05	0.178425	0.444259	0.000209678	ALB vs NHDL	0.279952	0.00027073	0.131908	0.41578	0.00299621	2	2.01e-07	0.517816	ClinicalLabs
ALB vs PLT	0.152473	0.0427635	0.00422562	0.294163	0.150568	ALB vs PLT	0.255907	0.000875338	0.106847	0.393716	0.00758742	1	0.0057174	0.689634	ClinicalLabs
ALB vs RBC	0.477727	1.77e-11	0.354507	0.584638	4.34e-10	ALB vs RBC	0.409225	4.39e-08	0.273102	0.529281	9.39e-07	2	0	0.525685	ClinicalLabs
ALB vs TBIL	0.268743	0.000298236	0.125399	0.401096	0.00289856	ALB vs TBIL	0.270532	0.000423177	0.122355	0.406912	0.00421743	2	2.63e-08	0.813307	ClinicalLabs
ALB vs TGL	0.23888	0.00128033	0.0947163	0.373229	0.00971401	ALB vs TGL	0.0432648	0.581099	-0.111195	0.195684	0.775737	1	0.0300563	0.0168513	ClinicalLabs
ALB vs TP	0.772565	5.92e-37	0.705667	0.825811	4.35e-35	ALB vs TP	0.733893	2.4e-29	0.654223	0.797454	1.57e-27	2	0	0.835147	ClinicalLabs
ALCRU vs ALKP	0.364726	0.000222225	0.177197	0.526698	0.0022529	ALCRU vs ALKP	0.186516	0.0592381	-0.00926045	0.368522	0.213693	1	0.0131491	0.134588	ClinicalLabs
ALCRU vs UALB	0.763983	2.67e-10	0.60868	0.862904	6.27e-09	ALCRU vs UALB	0.457167	0.000272614	0.223186	0.641337	0.00299621	2	9.24e-08	0.151646	ClinicalLabs
ALKP vs CA	0.23263	0.00167489	0.0885758	0.367152	0.0120814	ALKP vs CA	0.372714	7.61e-07	0.232759	0.497545	1.49e-05	2	5.34e-09	0.29231	ClinicalLabs
ALKP vs CHOLHDL	0.423778	3.4e-09	0.294698	0.53767	7.27e-08	ALKP vs CHOLHDL	0.142358	0.0681494	-0.011617	0.289738	0.236412	1	1.19e-06	0.00107438	ClinicalLabs
ALKP vs CR	0.245517	0.000893719	0.10212	0.378919	0.00724837	ALKP vs CR	0.22583	0.00343888	0.0751816	0.366399	0.0242163	2	4.09e-05	0.883321	ClinicalLabs
ALKP vs EGFR	-0.60567	1.04e-05	-0.766568	-0.373218	0.000155911	ALKP vs EGFR	-0.327421	0.0721744	-0.619576	0.0444147	0.245309	1	2.85e-07	0.626657	ClinicalLabs
ALKP vs GLOB	0.193182	0.00936928	0.0474456	0.330866	0.0485387	ALKP vs GLOB	0.131566	0.0910938	-0.0221299	0.279187	0.285234	1	0.000434115	0.360767	ClinicalLabs
ALKP vs HDL	-0.279725	0.0001493	-0.410297	-0.137915	0.00159615	ALKP vs HDL	-0.109099	0.163042	-0.258484	0.0453829	0.401125	1	0.000256249	0.234134	ClinicalLabs
ALKP vs HGB	0.246708	0.000931977	0.102101	0.381103	0.00750689	ALKP vs HGB	0.197522	0.010746	0.0456545	0.340466	0.059053	1	0.00613753	0.555209	ClinicalLabs
ALKP vs HSCRP	0.134221	0.103867	-0.028857	0.290338	0.27197	ALKP vs HSCRP	0.2185	0.00703226	0.0598015	0.366426	0.0432981	1	0.000468058	0.184115	ClinicalLabs
ALKP vs LDL	0.262926	0.000376775	0.120083	0.395104	0.00351657	ALKP vs LDL	0.102678	0.190765	-0.0523466	0.25287	0.435612	1	0.000865312	0.0996548	ClinicalLabs
ALKP vs LDLHDL	0.401046	2.65e-08	0.269487	0.51791	5.27e-07	ALKP vs LDLHDL	0.127809	0.102904	-0.0269166	0.276555	0.300962	1	3.19e-06	0.00219328	ClinicalLabs
ALKP vs LYMAB	0.211475	0.00471937	0.0651768	0.348874	0.0285796	ALKP vs LYMAB	0.158846	0.0409413	0.00573604	0.304679	0.161027	1	0.000167495	0.498035	ClinicalLabs
ALKP vs MCH	0.260346	0.000465806	0.116502	0.393492	0.00418159	ALKP vs MCH	0.352981	3.09e-06	0.211153	0.480252	5.35e-05	2	9.05e-06	0.438101	ClinicalLabs
ALKP vs MCHC	0.208689	0.00531138	0.0622739	0.346311	0.0309217	ALKP vs MCHC	0.397849	1.11e-07	0.260481	0.51943	2.29e-06	2	7.93e-08	0.110944	ClinicalLabs
ALKP vs NEUTAB	0.222574	0.00290499	0.0767655	0.359062	0.019301	ALKP vs NEUTAB	0.0680601	0.383603	-0.0860877	0.219025	0.642616	1	0.0127397	0.10934	ClinicalLabs
ALKP vs NHDL	0.289652	8.4e-05	0.148496	0.419241	0.000968136	ALKP vs NHDL	0.110073	0.159296	-0.044399	0.259404	0.394384	1	0.000352809	0.0758194	ClinicalLabs
ALKP vs PLT	0.240363	0.00127056	0.0954227	0.375324	0.00970249	ALKP vs PLT	0.0570017	0.465721	-0.0970964	0.208431	0.70986	1	0.0059701	0.0175007	ClinicalLabs
ALKP vs RDW	-0.173798	0.0206962	-0.314044	-0.0261282	0.0924333	ALKP vs RDW	-0.259367	0.000739778	-0.396843	-0.11051	0.00674402	1	0.000306935	0.511559	ClinicalLabs
ALKP vs TGL	0.194354	0.00913469	0.0482364	0.332328	0.0475327	ALKP vs TGL	0.0440993	0.573821	-0.110369	0.196488	0.774747	1	0.122379	0.0911354	ClinicalLabs
ALKP vs TP	0.295558	5.62e-05	0.155221	0.424202	0.000703588	ALKP vs TP	0.275702	0.000324068	0.127854	0.411562	0.00343337	2	8.68e-08	0.730104	ClinicalLabs
ALKP vs UALB	0.381437	0.00747344	0.102487	0.604768	0.0412618	ALKP vs UALB	0.0807706	0.5431	-0.183662	0.334302	0.759416	1	0.111369	0.0745719	ClinicalLabs
ALKP vs WBC	0.244795	0.0010241	0.100086	0.379362	0.00802899	ALKP vs WBC	0.10158	0.19283	-0.0524865	0.250924	0.436948	1	0.00112924	0.182519	ClinicalLabs
ALT vs AST	0.516799	3.94e-13	0.39718	0.619152	1.05e-11	ALT vs AST	0.582162	2.93e-16	0.470172	0.675702	1.11e-14	2	0	0.150082	ClinicalLabs
ALT vs HCT	0.205663	0.00713324	0.055997	0.34629	0.0397568	ALT vs HCT	0.141292	0.070262	-0.0127049	0.288741	0.240898	1	7.37e-05	0.887224	ClinicalLabs
ALT vs HGB	0.20316	0.0078813	0.053393	0.343989	0.0429093	ALT vs HGB	0.127334	0.103136	-0.0269136	0.275659	0.300962	1	0.000135023	0.945443	ClinicalLabs
ALT vs MCV	0.233526	0.00217793	0.0851259	0.37179	0.0151585	ALT vs MCV	0.246659	0.00140415	0.096601	0.385753	0.0110086	2	0.000194039	0.45708	ClinicalLabs
ALT vs NEUT	0.0743303	0.335381	-0.0779569	0.223228	0.578311	ALT vs NEUT	-0.21131	0.00643948	-0.353546	-0.0595226	0.0404964	1	0.364473	0.00424272	ClinicalLabs
ALT vs TGL	0.24237	0.0013583	0.0953331	0.379056	0.0101743	ALT vs TGL	0.11106	0.156845	-0.0438875	0.260789	0.390785	1	0.00191095	0.148639	ClinicalLabs
ALT vs TP	0.258023	0.000609446	0.112299	0.392882	0.0052736	ALT vs TP	0.0469896	0.54895	-0.107507	0.199271	0.759488	1	0.00134223	0.452158	ClinicalLabs
AST vs HSCRP	-0.108562	0.192116	-0.26739	0.0560084	0.400217	AST vs HSCRP	0.26841	0.000896955	0.111913	0.411916	0.0076429	1	0.764433	0.0400003	ClinicalLabs
AST vs K	0.126195	0.0932469	-0.0221378	0.269092	0.256211	AST vs K	0.316047	3.75e-05	0.170143	0.448391	0.000557689	1	1.42e-05	0.0641675	ClinicalLabs
AST vs MONO	-0.0675065	0.374734	-0.214546	0.0825249	0.617209	AST vs MONO	0.252655	0.00109874	0.102451	0.391595	0.00903582	1	0.00368601	0.000432672	ClinicalLabs
AST vs MONOAB	-0.100154	0.187256	-0.245683	0.0497899	0.39358	AST vs MONOAB	0.285609	0.000209622	0.137468	0.421253	0.00237034	1	0.00722933	0.00112123	ClinicalLabs
BASO vs BASOAB	0.926982	1.95e-76	0.902782	0.945331	4.58e-74	BASO vs BASOAB	0.893623	1.35e-58	0.857726	0.920848	1.99e-56	2	0	0.000193703	ClinicalLabs
BASO vs EOS	0.627434	9.23e-21	0.528258	0.709719	4.18e-19	BASO vs EOS	0.0194302	0.804358	-0.134693	0.172635	0.904533	1	0	0.00396752	ClinicalLabs
BASO vs EOSAB	0.507477	5.65e-13	0.388371	0.609906	1.48e-11	BASO vs EOSAB	-0.0703475	0.369253	-0.221671	0.0842845	0.631166	1	1.47e-13	0.00229041	ClinicalLabs
BASO vs MONO	-0.0539664	0.475593	-0.200703	0.0951384	0.696597	BASO vs MONO	0.23538	0.00233919	0.084725	0.375513	0.0173012	1	0.231277	0.0260008	ClinicalLabs
BASO vs NEUT	-0.403733	2.51e-08	-0.52088	-0.27166	5.1e-07	BASO vs NEUT	-0.254016	0.000993843	-0.392414	-0.104371	0.0082307	2	2.95e-12	0.00343365	ClinicalLabs
BASO vs NEUTAB	-0.287336	0.000105417	-0.417868	-0.145182	0.0011586	BASO vs NEUTAB	-0.256308	0.000890556	-0.394486	-0.106796	0.0076429	2	2.99e-08	0.0654253	ClinicalLabs
BASO vs WBC	-0.166621	0.026653	-0.307367	-0.0187413	0.110004	BASO vs WBC	-0.206773	0.00770543	-0.349388	-0.0547938	0.0464697	1	0.000477041	0.61814	ClinicalLabs
BASOAB vs EOS	0.61745	5.54e-20	0.516407	0.701536	2.25e-18	BASOAB vs EOS	-0.0181739	0.816777	-0.171416	0.135926	0.911708	1	0	0.00370866	ClinicalLabs
BASOAB vs EOSAB	0.629914	5.86e-21	0.531209	0.711749	2.76e-19	BASOAB vs EOSAB	-0.0193555	0.805095	-0.172563	0.134766	0.904533	1	0	0.00147964	ClinicalLabs
BASOAB vs GLOB	0.20857	0.00533811	0.0621498	0.346202	0.0309242	BASOAB vs GLOB	0.0529634	0.499276	-0.101584	0.205015	0.732105	1	0.0106103	0.0792452	ClinicalLabs
BASOAB vs K	-0.0103053	0.891714	-0.158406	0.138249	0.944993	BASOAB vs K	0.204318	0.00847868	0.0522382	0.347136	0.0498546	1	0.258727	0.117614	ClinicalLabs
BASOAB vs MCH	0.0305832	0.686144	-0.118297	0.178118	0.834441	BASOAB vs MCH	-0.272727	0.000394045	-0.409289	-0.124215	0.00399485	1	0.00545815	0.039442	ClinicalLabs
BASOAB vs MCHC	-0.0400533	0.596589	-0.187284	0.108937	0.786602	BASOAB vs MCHC	-0.250177	0.00119178	-0.388939	-0.100314	0.00959959	1	0.026832	0.0421397	ClinicalLabs
BASOAB vs MONOAB	-0.0274405	0.716939	-0.175071	0.121397	0.85336	BASOAB vs MONOAB	0.211528	0.00638343	0.0597507	0.353746	0.0403598	1	0.0151351	0.0751975	ClinicalLabs
BASOAB vs NEUT	-0.29991	5e-05	-0.42916	-0.158624	0.000632525	BASOAB vs NEUT	-0.104086	0.183366	-0.253747	0.0504415	0.424787	1	1.03e-05	0.00666106	ClinicalLabs
BASOAB vs RBC	0.0484129	0.522235	-0.100653	0.195353	0.732001	BASOAB vs RBC	0.235482	0.00232862	0.0848327	0.375606	0.0173012	1	0.0346978	0.507453	ClinicalLabs
BUN vs HCT	-0.216183	0.00385231	-0.3532	-0.0700879	0.0243565	BUN vs HCT	0.113548	0.14522	-0.040405	0.262235	0.368853	1	0.35043	0.00114669	ClinicalLabs
BUN vs LDL	0.230111	0.00194302	0.0855133	0.365216	0.0136826	BUN vs LDL	0.149156	0.056625	-0.00515817	0.296531	0.208097	1	0.000970139	0.371329	ClinicalLabs
CA vs CHOL	0.267003	0.000302621	0.124402	0.398798	0.00291707	CA vs CHOL	0.114795	0.142045	-0.0396245	0.26386	0.363932	1	0.000359278	0.288049	ClinicalLabs
CA vs CO2	0.0287009	0.702121	-0.118886	0.175047	0.847735	CA vs CO2	0.264157	0.000583857	0.115587	0.401167	0.00553585	1	0.00435167	0.100334	ClinicalLabs
CA vs CR	0.210838	0.00449742	0.0657935	0.347157	0.0275467	CA vs CR	0.173602	0.0252981	0.0209087	0.318382	0.114867	1	0.0167369	0.675655	ClinicalLabs
CA vs GLOB	0.326297	7.81e-06	0.188247	0.451703	0.000120924	CA vs GLOB	0.311842	4.32e-05	0.166552	0.443879	0.000626547	2	2.25e-08	0.831381	ClinicalLabs
CA vs HCT	0.297557	5.77e-05	0.156104	0.42705	0.000713815	CA vs HCT	0.340285	7.27e-06	0.197325	0.469073	0.000122075	2	1.35e-07	0.796515	ClinicalLabs
CA vs HGB	0.360175	8.47e-07	0.223789	0.482727	1.44e-05	CA vs HGB	0.365993	1.24e-06	0.225384	0.491666	2.28e-05	2	4.65e-09	0.939402	ClinicalLabs
CA vs HSCRP	-0.216908	0.00809638	-0.366444	-0.0564482	0.0434765	CA vs HSCRP	0.208296	0.0102722	0.0491421	0.357134	0.0572515	1	0.528618	0.00299065	ClinicalLabs
CA vs IGM	0.182462	0.0147811	0.0355004	0.3217	0.0706607	CA vs IGM	0.220173	0.00448831	0.0687808	0.361654	0.0298206	1	0.0207682	0.0642858	ClinicalLabs
CA vs K	0.380173	1.41e-07	0.246894	0.499336	2.72e-06	CA vs K	0.290011	0.000150601	0.143122	0.424399	0.00180721	2	5.79e-11	0.296764	ClinicalLabs
CA vs LDL	0.250673	0.00071312	0.107134	0.383976	0.00599021	CA vs LDL	0.0742108	0.344968	-0.0809106	0.225822	0.610932	1	0.001098	0.228694	ClinicalLabs
CA vs LYMAB	0.260069	0.000472602	0.116209	0.393241	0.00421045	CA vs LYMAB	0.00668192	0.931911	-0.146718	0.159768	0.964816	1	0.000920132	0.094692	ClinicalLabs
CA vs MONO	-0.21039	0.00494262	-0.347876	-0.0640454	0.0293561	CA vs MONO	0.00606299	0.938205	-0.147324	0.159165	0.969533	1	0.0521498	0.0869941	ClinicalLabs
CA vs NA.	0.189515	0.0108335	0.0436466	0.327471	0.0546787	CA vs NA.	0.258103	0.000786881	0.109171	0.395701	0.00705874	1	6.12e-05	0.73257	ClinicalLabs
CA vs NHDL	0.26957	0.00026314	0.127124	0.401121	0.00260045	CA vs NHDL	0.105583	0.17711	-0.0489315	0.255162	0.419923	1	6.7e-05	0.29002	ClinicalLabs
CA vs PLT	0.356023	1.15e-06	0.21926	0.479065	1.91e-05	CA vs PLT	0.223866	0.00373871	0.0731246	0.364607	0.0255998	2	1.34e-08	0.191936	ClinicalLabs
CA vs RBC	0.303121	4.11e-05	0.162065	0.432037	0.000537294	CA vs RBC	0.285802	0.000189484	0.138624	0.420629	0.00220628	2	1.54e-07	0.542677	ClinicalLabs
CA vs TBIL	0.223168	0.00282868	0.0773866	0.359606	0.0189007	CA vs TBIL	0.109583	0.159888	-0.0444126	0.258492	0.395018	1	0.00349854	0.313487	ClinicalLabs
CA vs TP	0.534238	1.13e-14	0.420169	0.631686	3.43e-13	CA vs TP	0.582172	1.92e-16	0.470939	0.675184	7.55e-15	2	0	0.566851	ClinicalLabs
CHOL vs CHOLHDL	0.537324	7.45e-15	0.423727	0.63428	2.37e-13	CHOL vs CHOLHDL	0.489297	2.58e-11	0.36287	0.598037	7.77e-10	2	0	0.0936958	ClinicalLabs
CHOL vs CL	-0.211245	0.00453158	-0.347905	-0.0657947	0.0276121	CHOL vs CL	-0.0687667	0.380134	-0.22016	0.0858614	0.637715	1	0.00805545	0.275422	ClinicalLabs
CHOL vs CR	0.0213326	0.776836	-0.126566	0.168304	0.877579	CHOL vs CR	0.206406	0.00781676	0.0544121	0.349052	0.0469006	1	0.17443	0.29731	ClinicalLabs
CHOL vs GLOB	0.308284	2.69e-05	0.168443	0.435961	0.000367613	CHOL vs GLOB	0.159177	0.0411351	0.00559379	0.305425	0.161249	1	1.55e-05	0.247334	ClinicalLabs
CHOL vs HCT	0.369394	4.2e-07	0.233866	0.490841	7.71e-06	CHOL vs HCT	0.319978	2.79e-05	0.174858	0.45149	0.000438124	2	1.94e-10	0.249474	ClinicalLabs
CHOL vs HDL	0.177624	0.0170573	0.0313583	0.316441	0.0796007	CHOL vs HDL	0.259024	0.000780991	0.10967	0.396939	0.00705874	1	0.000112424	0.224211	ClinicalLabs
CHOL vs HGB	0.328153	8.24e-06	0.189011	0.454378	0.000125779	CHOL vs HGB	0.366082	1.33e-06	0.225025	0.49211	2.4e-05	2	5.74e-10	0.591402	ClinicalLabs
CHOL vs LDL	0.915604	2.41e-72	0.888125	0.936561	4.04e-70	CHOL vs LDL	0.913997	2.33e-65	0.88445	0.936243	4.57e-63	2	0	0.437387	ClinicalLabs
CHOL vs LDLHDL	0.573316	4.06e-17	0.465484	0.664377	1.54e-15	CHOL vs LDLHDL	0.544174	5.03e-14	0.425699	0.644306	1.69e-12	2	0	0.257422	ClinicalLabs
CHOL vs MONO	-0.0667206	0.377585	-0.212956	0.0824384	0.619172	CHOL vs MONO	-0.25586	0.000909931	-0.394081	-0.106322	0.00764342	1	0.0153324	0.260659	ClinicalLabs
CHOL vs MONOAB	-0.0479506	0.526221	-0.194907	0.101112	0.733366	CHOL vs MONOAB	-0.296681	0.000109078	-0.430757	-0.149792	0.00136464	1	0.0120803	0.0383541	ClinicalLabs
CHOL vs NHDL	0.92286	1.12e-75	0.897616	0.942069	2.2e-73	CHOL vs NHDL	0.947626	1.05e-82	0.929273	0.961313	1.23e-79	2	0	0.0779977	ClinicalLabs
CHOL vs RBC	0.368407	4.53e-07	0.232785	0.489972	8.2e-06	CHOL vs RBC	0.204323	0.00847692	0.0522437	0.347141	0.0498546	2	6.39e-07	0.0197669	ClinicalLabs
CHOL vs TGL	0.354314	1.06e-06	0.218623	0.476563	1.78e-05	CHOL vs TGL	0.247616	0.00134316	0.0976113	0.386621	0.010601	2	2.51e-08	0.00881667	ClinicalLabs
CHOL vs TP	0.419286	5.16e-09	0.289702	0.533776	1.08e-07	CHOL vs TP	0.287791	0.000178075	0.140276	0.422806	0.00210091	2	1.49e-11	0.157884	ClinicalLabs
CHOLHDL vs CR	0.195902	0.00858531	0.0498413	0.333758	0.0456847	CHOLHDL vs CR	0.287731	0.000178649	0.140212	0.422753	0.00210091	2	3.34e-06	0.134408	ClinicalLabs
CHOLHDL vs HDL	-0.670087	8.1e-25	-0.743857	-0.580185	4.33e-23	CHOLHDL vs HDL	-0.650985	2.92e-21	-0.731504	-0.552559	1.56e-19	2	0	0.000902056	ClinicalLabs
CHOLHDL vs HGB	0.223764	0.00275384	0.0780108	0.360153	0.0185058	CHOLHDL vs HGB	0.0981466	0.209783	-0.0564252	0.248124	0.457824	1	0.000111555	0.119096	ClinicalLabs
CHOLHDL vs LDL	0.733333	1.2e-31	0.657128	0.7947	7.45e-30	CHOLHDL vs LDL	0.595991	3.8e-17	0.486505	0.687048	1.72e-15	2	0	0.827067	ClinicalLabs
CHOLHDL vs LDLHDL	0.978758	1.93e-124	0.971535	0.984162	2.27e-121	CHOLHDL vs LDLHDL	0.931655	3.97e-73	0.907883	0.949455	1.55e-70	2	0	0.908286	ClinicalLabs
CHOLHDL vs LYMAB	0.244598	0.00103405	0.0998791	0.379183	0.00805327	CHOLHDL vs LYMAB	0.183939	0.0180307	0.0310974	0.328374	0.088068	1	8.21e-06	0.795462	ClinicalLabs
CHOLHDL vs NA.	0.206558	0.00553422	0.0609128	0.34359	0.0317475	CHOLHDL vs NA.	0.0884429	0.258624	-0.0661773	0.238915	0.522391	1	0.00669078	0.248839	ClinicalLabs
CHOLHDL vs NHDL	0.795471	1.42e-40	0.734301	0.843827	1.2e-38	CHOLHDL vs NHDL	0.720838	9.66e-28	0.63779	0.787318	5.98e-26	2	0	0.0435578	ClinicalLabs
CHOLHDL vs PLT	0.167731	0.0256453	0.0198828	0.308401	0.106946	CHOLHDL vs PLT	0.244071	0.00158185	0.0938725	0.383407	0.0120796	1	2.87e-05	0.127853	ClinicalLabs
CHOLHDL vs TGL	0.512369	1.95e-13	0.395056	0.613239	5.46e-12	CHOLHDL vs TGL	0.453834	9.24e-10	0.322621	0.567933	2.31e-08	2	0	0.121708	ClinicalLabs
CL vs GLOB	-0.153439	0.0397387	-0.293891	-0.0065012	0.143292	CL vs GLOB	-0.259583	0.000732014	-0.397038	-0.110738	0.00672538	1	5.81e-06	0.828694	ClinicalLabs
CL vs HCT	-0.211357	0.00474322	-0.348765	-0.0650536	0.0285796	CL vs HCT	-0.30145	7.92e-05	-0.434622	-0.155379	0.00105853	2	0.000848604	0.302528	ClinicalLabs
CL vs HDL	-0.292723	7e-05	-0.422003	-0.151775	0.00083967	CL vs HDL	-0.0726082	0.354029	-0.22383	0.0820278	0.619551	1	0.00586622	0.0485403	ClinicalLabs
CL vs HGB	-0.164318	0.0288527	-0.305221	-0.0163737	0.116201	CL vs HGB	-0.203712	0.00847647	-0.346155	-0.0520883	0.0498546	1	0.0321355	0.257687	ClinicalLabs
CL vs HSCRP	-0.0293803	0.722985	-0.190917	0.133706	0.855343	CL vs HSCRP	-0.218992	0.006902	-0.366873	-0.0603165	0.0429458	1	0.111201	0.59325	ClinicalLabs
CL vs K	0.222225	0.0027151	0.0776797	0.357621	0.0184564	CL vs K	0.162438	0.0365318	0.0094225	0.30802	0.149691	1	2.63e-05	0.141166	ClinicalLabs
CL vs NA.	0.620942	1.42e-20	0.521485	0.703752	6.2e-19	CL vs NA.	0.55468	8.91e-15	0.438724	0.652468	3.17e-13	2	0	0.582714	ClinicalLabs
CL vs RBC	-0.168866	0.0246494	-0.309457	-0.0210498	0.104272	CL vs RBC	-0.274248	0.000349508	-0.410255	-0.126306	0.00366983	1	0.0339965	0.222735	ClinicalLabs
CL vs TBIL	-0.108813	0.14939	-0.253071	0.0401787	0.341345	CL vs TBIL	-0.264001	0.00058842	-0.401026	-0.115421	0.00553585	1	0.013195	0.296403	ClinicalLabs
CL vs TP	-0.235294	0.00147493	-0.369588	-0.0913717	0.0108408	CL vs TP	-0.293914	0.000121319	-0.427891	-0.147299	0.00147083	2	2.1e-09	0.691698	ClinicalLabs
CR vs EGFR	-0.982309	6.4e-33	-0.990442	-0.967368	4.18e-31	CR vs EGFR	-0.959793	1.52e-17	-0.981157	-0.915241	7.17e-16	2	0	0.0418881	ClinicalLabs
CR vs HDL	-0.215194	0.00381705	-0.351536	-0.0699123	0.0242641	CR vs HDL	-0.167009	0.0320295	-0.312702	-0.0136387	0.135492	1	5.93e-05	0.48191	ClinicalLabs
CR vs HGB	0.224283	0.00269027	0.0785533	0.360628	0.0183939	CR vs HGB	0.218624	0.00465762	0.0676406	0.359819	0.0307717	2	1.24e-06	0.664182	ClinicalLabs
CR vs LDL	0.0897819	0.232009	-0.0584933	0.234181	0.455496	CR vs LDL	0.270183	0.000467248	0.121029	0.407405	0.00457903	1	0.00711338	0.282094	ClinicalLabs
CR vs LDLHDL	0.177496	0.0174538	0.0308021	0.316705	0.0808096	CR vs LDLHDL	0.315	3.99e-05	0.169014	0.447462	0.000586181	1	7.76e-06	0.460426	ClinicalLabs
CR vs MCH	0.265551	0.000353935	0.122014	0.398207	0.00335667	CR vs MCH	0.027081	0.729086	-0.126695	0.179586	0.867218	1	0.0206534	0.0015044	ClinicalLabs
CR vs MCHC	0.246356	0.000948334	0.10173	0.380783	0.00758667	CR vs MCHC	0.106972	0.170137	-0.0470492	0.256025	0.408329	1	0.000203208	0.0740992	ClinicalLabs
CR vs NHDL	0.10659	0.15557	-0.0415644	0.250157	0.347814	CR vs NHDL	0.268499	0.000488537	0.11972	0.405484	0.0047481	1	0.00285392	0.27427	ClinicalLabs
CR vs RBC	0.0753201	0.319063	-0.0738482	0.221192	0.562146	CR vs RBC	0.223831	0.00374419	0.0730885	0.364575	0.0255998	1	0.00077691	0.0948649	ClinicalLabs
CR vs UALB	0.404626	0.00433718	0.129545	0.621877	0.0271304	CR vs UALB	0.0921487	0.487593	-0.172562	0.344446	0.722178	1	0.0647329	0.0890651	ClinicalLabs
EGFR vs NA.	-0.415958	0.00448546	-0.636752	-0.13212	0.0275467	EGFR vs NA.	0.216751	0.241513	-0.162678	0.540332	0.500917	1	0.0081689	0.0144254	ClinicalLabs
EOS vs EOSAB	0.845554	1.43e-49	0.797206	0.883125	1.68e-47	EOS vs EOSAB	0.92718	2.1e-71	0.902021	0.946061	6.18e-69	2	0	0.2822	ClinicalLabs
EOS vs LYM	0.0805235	0.286679	-0.0686396	0.226165	0.529253	EOS vs LYM	0.265649	0.0005636	0.116694	0.402916	0.00538856	1	0.0381608	0.427063	ClinicalLabs
EOS vs MONO	-0.12417	0.0996294	-0.267585	0.0246264	0.266894	EOS vs MONO	0.266473	0.000540863	0.117568	0.403659	0.00521357	1	0.876999	0.00404844	ClinicalLabs
EOS vs MONOAB	-0.228917	0.00217839	-0.36487	-0.0834064	0.0151585	EOS vs MONOAB	0.230882	0.00284879	0.0800004	0.37142	0.0205533	2	0.237529	0.000198205	ClinicalLabs
EOS vs NEUT	-0.51145	3.47e-13	-0.613265	-0.392918	9.5e-12	EOS vs NEUT	-0.462873	3.86e-10	-0.575635	-0.332835	1.05e-08	2	0	2.1e-05	ClinicalLabs
EOS vs NEUTAB	-0.289924	9.07e-05	-0.420195	-0.147943	0.00102539	EOS vs NEUTAB	-0.260673	0.000720636	-0.398428	-0.111417	0.00667297	2	2.05e-07	0.0442641	ClinicalLabs
EOS vs TBIL	-0.219167	0.00366563	-0.357091	-0.0718905	0.0236856	EOS vs TBIL	-0.168408	0.0305984	-0.313999	-0.0150774	0.130376	1	0.00133524	0.0437844	ClinicalLabs
EOSAB vs LYMAB	0.166615	0.0266591	0.0187345	0.307361	0.110004	EOSAB vs LYMAB	0.296274	0.000111596	0.149356	0.430393	0.00138144	1	0.000133718	0.881214	ClinicalLabs
EOSAB vs MONO	-0.21489	0.00407495	-0.352012	-0.0687379	0.0256264	EOSAB vs MONO	0.195649	0.0117876	0.0432286	0.339169	0.0635883	1	0.206624	0.000336434	ClinicalLabs
EOSAB vs MONOAB	0.0245321	0.745851	-0.124263	0.172248	0.87066	EOSAB vs MONOAB	0.370196	9.87e-07	0.229538	0.495708	1.9e-05	1	0.0031467	0.152052	ClinicalLabs
EOSAB vs NEUT	-0.251185	0.000745281	-0.385176	-0.106822	0.00617219	EOSAB vs NEUT	-0.325237	2.02e-05	-0.456152	-0.180543	0.000325723	2	3.53e-08	0.157078	ClinicalLabs
EOSAB vs WBC	0.291696	8.17e-05	0.149837	0.421788	0.00096087	EOSAB vs WBC	0.198581	0.0105598	0.0462725	0.341865	0.0585771	1	2.33e-07	0.0314052	ClinicalLabs
GLOB vs HCT	0.361497	7.67e-07	0.225232	0.483891	1.33e-05	GLOB vs HCT	0.257962	0.000792308	0.109022	0.395574	0.00705874	2	5.2e-06	0.3076	ClinicalLabs
GLOB vs HGB	0.348011	2.07e-06	0.210536	0.471987	3.38e-05	GLOB vs HGB	0.28254	0.00022584	0.135142	0.417704	0.0025294	2	9.85e-06	0.545618	ClinicalLabs
GLOB vs HSCRP	0.0309074	0.709218	-0.132205	0.19239	0.848825	GLOB vs HSCRP	0.256497	0.00147753	0.0998143	0.400768	0.0113567	1	0.000341895	0.0165401	ClinicalLabs
GLOB vs IGM	0.268468	0.000290848	0.125533	0.400484	0.00285031	GLOB vs IGM	0.464489	3.29e-10	0.334664	0.57701	9.44e-09	2	1.49e-08	0.354242	ClinicalLabs
GLOB vs LDL	0.243793	0.00100674	0.0998838	0.377711	0.00795165	GLOB vs LDL	0.0700421	0.372816	-0.0850721	0.221842	0.633571	1	0.00198834	0.302583	ClinicalLabs
GLOB vs NHDL	0.26166	0.000403041	0.118742	0.393955	0.0037321	GLOB vs NHDL	0.10664	0.172789	-0.0478648	0.256162	0.41217	1	0.000347264	0.308464	ClinicalLabs
GLOB vs PLT	0.217175	0.00368911	0.0711231	0.35411	0.0237071	GLOB vs PLT	0.162958	0.0359271	0.00995724	0.308504	0.148247	1	8.19e-06	0.397631	ClinicalLabs
GLOB vs RBC	0.383943	1.32e-07	0.249829	0.503603	2.6e-06	GLOB vs RBC	0.272497	0.000382605	0.124444	0.40868	0.00394687	2	1.52e-06	0.167008	ClinicalLabs
GLOB vs TP	0.809762	4.49e-43	0.752276	0.855012	4.06e-41	GLOB vs TP	0.787343	2.8e-36	0.721101	0.83932	2.74e-34	2	0	0.835147	ClinicalLabs
GLU vs INSF	0.404503	0.00871217	0.102004	0.638526	0.045944	GLU vs INSF	0.564233	0.00094595	0.249277	0.771249	0.00788962	2	0.199155	0.0113727	ClinicalLabs
HCT vs HGB	0.90876	2.53e-68	0.8789	0.931526	3.72e-66	HCT vs HGB	0.888211	2.82e-57	0.850766	0.916684	3.68e-55	2	0	0.681595	ClinicalLabs
HCT vs IGM	0.298193	6.12e-05	0.155931	0.428337	0.000742309	HCT vs IGM	0.318299	3.09e-05	0.173046	0.450002	0.000472548	2	2.9e-05	0.714657	ClinicalLabs
HCT vs K	0.213111	0.00440006	0.0668822	0.350377	0.0273782	HCT vs K	0.0524697	0.501979	-0.101597	0.204079	0.734238	1	0.00637154	0.208371	ClinicalLabs
HCT vs LDL	0.262295	0.000420547	0.118566	0.395259	0.00386378	HCT vs LDL	0.226685	0.0035129	0.0751156	0.368017	0.0244448	2	6.69e-07	0.678041	ClinicalLabs
HCT vs MCHC	-0.301793	4.46e-05	-0.430848	-0.160642	0.00057014	HCT vs MCHC	-0.154551	0.0467931	-0.300679	-0.00133286	0.177512	1	0.000252315	0.156827	ClinicalLabs
HCT vs MCV	0.302134	4.37e-05	0.161007	0.431153	0.000564536	HCT vs MCV	0.255253	0.00090337	0.106156	0.393125	0.0076429	2	6.48e-08	0.244451	ClinicalLabs
HCT vs NHDL	0.314772	1.98e-05	0.17458	0.442455	0.00027728	HCT vs NHDL	0.297138	0.000106317	0.150282	0.431165	0.0013444	2	7e-10	0.800856	ClinicalLabs
HCT vs RBC	0.932271	3.42e-79	0.909741	0.949326	1.34e-76	HCT vs RBC	0.788575	1.84e-36	0.722658	0.840278	1.96e-34	2	0	2.89e-05	ClinicalLabs
HCT vs TBIL	0.177387	0.0191994	0.0285097	0.318566	0.0871758	HCT vs TBIL	0.222663	0.00393376	0.0718656	0.363509	0.0266065	1	1.77e-06	0.854754	ClinicalLabs
HCT vs TGL	0.308211	3e-05	0.167527	0.436592	0.000400884	HCT vs TGL	0.19275	0.0131235	0.0402213	0.3365	0.0680461	1	3.36e-06	0.0222612	ClinicalLabs
HCT vs TP	0.546926	3.39e-15	0.433777	0.643094	1.14e-13	HCT vs TP	0.462762	3.45e-10	0.333137	0.575218	9.65e-09	2	0	0.691204	ClinicalLabs
HCT vs WBC	0.205496	0.00607087	0.0589503	0.343372	0.0343238	HCT vs WBC	0.0663734	0.395527	-0.0877693	0.217412	0.653286	1	0.00462096	0.22422	ClinicalLabs
HDL vs LDLHDL	-0.633841	1.3e-21	-0.71433	-0.536802	6.35e-20	HDL vs LDLHDL	-0.549248	2.63e-14	-0.64852	-0.431606	9.09e-13	2	0	0.000125803	ClinicalLabs
HDL vs LYMAB	-0.168742	0.0247561	-0.309342	-0.0209228	0.104348	HDL vs LYMAB	-0.226021	0.00351049	-0.366991	-0.0749032	0.0244448	1	0.000208087	0.882966	ClinicalLabs
HDL vs MCH	-0.207308	0.00562871	-0.345041	-0.0608362	0.0321328	HDL vs MCH	0.227201	0.00333826	0.0761397	0.368067	0.0236494	2	0.203063	0.00248565	ClinicalLabs
HDL vs MCHC	-0.244443	0.00104197	-0.379041	-0.0997153	0.00806157	HDL vs MCHC	0.0922391	0.238661	-0.0623656	0.242521	0.496753	1	0.0555413	0.000981505	ClinicalLabs
HDL vs MCV	-0.0249226	0.741948	-0.172627	0.123879	0.869881	HDL vs MCV	0.272054	0.000407853	0.123499	0.408684	0.00409945	1	0.000525688	0.191433	ClinicalLabs
HDL vs NA.	-0.288733	8.86e-05	-0.418414	-0.147515	0.0010121	HDL vs NA.	-0.0947967	0.225835	-0.244948	0.0597951	0.477623	1	5.91e-05	0.0186006	ClinicalLabs
HDL vs NHDL	-0.21509	0.00373574	-0.351069	-0.0702276	0.0238762	HDL vs NHDL	-0.063023	0.421287	-0.214664	0.0915848	0.679607	1	0.000100824	0.0779977	ClinicalLabs
HDL vs PLT	-0.156995	0.0369025	-0.298389	-0.00885803	0.136042	HDL vs PLT	-0.247918	0.00132443	-0.386894	-0.09793	0.0105238	1	0.000679785	0.626495	ClinicalLabs
HDL vs TBIL	0.0546327	0.471428	-0.0949085	0.201763	0.692999	HDL vs TBIL	0.304062	7.17e-05	0.157713	0.43734	0.00099241	1	0.0108894	0.0863427	ClinicalLabs
HDL vs TGL	-0.279405	0.000145619	-0.409654	-0.137991	0.00157108	HDL vs TGL	-0.324732	2.09e-05	-0.455705	-0.179997	0.000331546	2	1.09e-12	0.202242	ClinicalLabs
HDL vs WBC	-0.160577	0.0327547	-0.301733	-0.0125325	0.125881	HDL vs WBC	-0.207321	0.00754155	-0.349891	-0.0553648	0.0457335	1	4.34e-05	0.654599	ClinicalLabs
HGB vs IGM	0.25768	0.000575983	0.112817	0.391816	0.0050929	HGB vs IGM	0.317472	3.25e-05	0.172152	0.449267	0.000490436	2	7.83e-05	0.705405	ClinicalLabs
HGB vs LDL	0.255696	0.000592579	0.111585	0.389273	0.00520055	HGB vs LDL	0.270582	0.000457913	0.121454	0.407765	0.00452526	2	2.21e-07	0.796914	ClinicalLabs
HGB vs LYMAB	0.201169	0.00725455	0.0544513	0.339385	0.0402422	HGB vs LYMAB	0.0433334	0.579337	-0.110651	0.195286	0.775737	1	0.0581898	0.189426	ClinicalLabs
HGB vs MCH	0.277249	0.000187024	0.134435	0.40878	0.0019293	HGB vs MCH	0.434034	5.16e-09	0.300791	0.550657	1.17e-07	2	1.02e-14	0.855048	ClinicalLabs
HGB vs MCHC	0.118083	0.117503	-0.0307999	0.261839	0.292762	HGB vs MCHC	0.310505	4.67e-05	0.165112	0.442689	0.000670079	1	1.63e-06	0.122696	ClinicalLabs
HGB vs MCV	0.279839	0.000161762	0.137191	0.411115	0.0016985	HGB vs MCV	0.375299	6.29e-07	0.2356	0.499803	1.25e-05	2	1.11e-11	0.982409	ClinicalLabs
HGB vs NEUTAB	0.261563	0.000437051	0.11779	0.394595	0.00395363	HGB vs NEUTAB	0.0208417	0.789834	-0.132832	0.173537	0.895704	1	0.00319143	0.0213562	ClinicalLabs
HGB vs NHDL	0.3131	2.2e-05	0.172782	0.440962	0.000304876	HGB vs NHDL	0.333436	1.21e-05	0.189424	0.463404	0.000199846	2	1.71e-10	0.711189	ClinicalLabs
HGB vs RBC	0.84365	3.83e-49	0.794772	0.881654	4.09e-47	HGB vs RBC	0.59013	5.92e-17	0.480319	0.681726	2.49e-15	2	0	0.000802503	ClinicalLabs
HGB vs RDW	-0.105009	0.164226	-0.249466	0.0440202	0.360629	HGB vs RDW	-0.29411	0.000120001	-0.428066	-0.147509	0.00147001	1	3.46e-06	0.171892	ClinicalLabs
HGB vs TBIL	0.220103	0.00351932	0.072869	0.357949	0.0228659	HGB vs TBIL	0.235071	0.00229889	0.0848787	0.374818	0.0172197	2	1.91e-07	0.942563	ClinicalLabs
HGB vs TGL	0.32455	1.05e-05	0.185119	0.451172	0.000155911	HGB vs TGL	0.194041	0.012513	0.0415601	0.337689	0.0659881	1	1.49e-06	0.0262067	ClinicalLabs
HGB vs TP	0.55453	1.17e-15	0.442595	0.649449	4.16e-14	HGB vs TP	0.491393	1.79e-11	0.365681	0.599497	5.53e-10	2	0	0.767971	ClinicalLabs
HGB vs WBC	0.288748	9.71e-05	0.146688	0.419138	0.00107747	HGB vs WBC	0.0145167	0.852734	-0.139042	0.167394	0.93459	1	0.00170291	0.0192271	ClinicalLabs
HSCRP vs LYM	-0.247814	0.0024758	-0.394872	-0.0883746	0.0170266	HSCRP vs LYM	-0.19738	0.0151308	-0.347161	-0.0377786	0.0760419	1	0.000308587	0.575721	ClinicalLabs
HSCRP vs LYMAB	-0.226947	0.00570523	-0.376045	-0.0663939	0.0324123	HSCRP vs LYMAB	-0.0706154	0.388907	-0.228817	0.0912204	0.646894	1	0.115401	0.0338343	ClinicalLabs
HSCRP vs MONO	0.241706	0.00318426	0.0819242	0.389373	0.0209201	HSCRP vs MONO	0.201731	0.0129949	0.0423036	0.351141	0.0679201	1	0.00292597	0.202751	ClinicalLabs
HSCRP vs MONOAB	0.231609	0.00476327	0.0712913	0.380262	0.0285796	HSCRP vs MONOAB	0.273458	0.00068036	0.117839	0.415967	0.00635003	2	0.000106102	0.969547	ClinicalLabs
HSCRP vs PLT	-0.00320825	0.969236	-0.166131	0.159885	0.982315	HSCRP vs PLT	0.324492	4.81e-05	0.172704	0.461226	0.000681012	1	0.00258333	0.0468291	ClinicalLabs
IGM vs RBC	0.346481	2.64e-06	0.208035	0.471316	4.25e-05	IGM vs RBC	0.352304	3.47e-06	0.209954	0.480028	5.92e-05	2	4.9e-10	0.53975	ClinicalLabs
IGM vs TP	0.278747	0.000164755	0.136454	0.409772	0.00171461	IGM vs TP	0.462275	4.09e-10	0.332158	0.575126	1.09e-08	2	1.24e-12	0.0547113	ClinicalLabs
INSF vs RDW	-0.333358	0.0331826	-0.587122	-0.0199385	0.12711	INSF vs RDW	0.492767	0.0048573	0.154091	0.727826	0.0319116	1	0.352014	0.000807702	ClinicalLabs
K vs LDL	0.217978	0.003376	0.072819	0.354094	0.0220565	K vs LDL	-0.0248501	0.752115	-0.178362	0.129843	0.87652	1	0.000148105	0.0357579	ClinicalLabs
K vs MCH	-0.0948039	0.209415	-0.239775	0.0543029	0.420977	K vs MCH	-0.212625	0.00595409	-0.354329	-0.0613748	0.0378487	1	0.405129	0.843767	ClinicalLabs
K vs MCV	-0.0607738	0.421653	-0.207249	0.088366	0.660519	K vs MCV	-0.225036	0.00355734	-0.365675	-0.0743501	0.0246084	1	0.579793	0.733487	ClinicalLabs
K vs NA.	0.208187	0.00504013	0.0630324	0.344716	0.0297849	K vs NA.	0.219935	0.00441063	0.0690108	0.361017	0.029471	2	5.14e-05	0.587434	ClinicalLabs
K vs NHDL	0.196276	0.00845708	0.0502292	0.334104	0.0452069	K vs NHDL	-0.0243801	0.755928	-0.177436	0.129827	0.87652	1	0.000535085	0.0325426	ClinicalLabs
K vs RBC	0.252344	0.000702908	0.108046	0.38623	0.00594691	K vs RBC	0.197745	0.0106561	0.0458853	0.340671	0.0588337	1	0.00114034	0.775311	ClinicalLabs
K vs RDW	0.110944	0.141534	-0.0380245	0.255089	0.32894	K vs RDW	0.208667	0.00697706	0.0572478	0.350702	0.0431844	1	0.0944224	0.558729	ClinicalLabs
K vs WBC	-0.0181216	0.810793	-0.166018	0.130573	0.900371	K vs WBC	0.20669	0.00754447	0.0551881	0.348889	0.0457335	1	0.113077	0.303039	ClinicalLabs
LDL vs LDLHDL	0.794288	2.25e-40	0.732816	0.842899	1.76e-38	LDL vs LDLHDL	0.744037	3.56e-30	0.666282	0.805787	2.79e-28	2	0	0.00153548	ClinicalLabs
LDL vs LYM	0.195863	0.00898336	0.0489423	0.334488	0.046953	LDL vs LYM	0.00147196	0.985076	-0.152758	0.155632	0.991823	1	0.0415144	0.140297	ClinicalLabs
LDL vs LYMAB	0.211132	0.00478898	0.0648189	0.348558	0.028588	LDL vs LYMAB	-0.0427971	0.586354	-0.195701	0.112138	0.778276	1	0.0717918	0.0284676	ClinicalLabs
LDL vs MONO	-0.0354585	0.639392	-0.18284	0.113482	0.805058	LDL vs MONO	-0.279856	0.000284213	-0.416095	-0.131327	0.00306493	1	0.0211302	0.136419	ClinicalLabs
LDL vs MONOAB	-0.022073	0.770579	-0.16986	0.126685	0.874347	LDL vs MONOAB	-0.319881	2.97e-05	-0.451792	-0.174282	0.00046032	1	0.0118303	0.0173559	ClinicalLabs
LDL vs NHDL	0.971248	6.95e-113	0.961523	0.978543	4.08e-110	LDL vs NHDL	0.925179	4.65e-70	0.899273	0.944617	1.09e-67	2	0	0.194086	ClinicalLabs
LDL vs RBC	0.247748	0.000885137	0.103197	0.38205	0.00722862	LDL vs RBC	0.201832	0.00955119	0.0491666	0.345282	0.0547907	1	2.45e-06	0.107596	ClinicalLabs
LDL vs TGL	0.236865	0.0013675	0.0930213	0.371024	0.0101784	LDL vs TGL	0.00299509	0.969638	-0.15127	0.157118	0.987268	1	0.0235562	0.00243036	ClinicalLabs
LDL vs TP	0.329368	6.73e-06	0.191155	0.454775	0.000105533	LDL vs TP	0.222671	0.00415912	0.0709098	0.364356	0.0279493	2	1.15e-07	0.281738	ClinicalLabs
LDLHDL vs LYMAB	0.243102	0.00111256	0.0983038	0.37782	0.00855147	LDLHDL vs LYMAB	0.110961	0.157217	-0.0439873	0.260696	0.390881	1	0.000666081	0.492963	ClinicalLabs
LDLHDL vs MCV	0.0597458	0.429563	-0.0893896	0.206261	0.665671	LDLHDL vs MCV	-0.218082	0.00502698	-0.360166	-0.0661098	0.0326615	1	0.00721306	0.0609178	ClinicalLabs
LDLHDL vs MONO	-0.0606187	0.42284	-0.2071	0.0885204	0.660519	LDLHDL vs MONO	-0.227907	0.00333512	-0.36913	-0.0763961	0.0236494	1	0.0127447	0.212732	ClinicalLabs
LDLHDL vs NA.	0.202405	0.00658348	0.0565944	0.339762	0.0370439	LDLHDL vs NA.	0.0900652	0.25142	-0.0650334	0.240915	0.517079	1	0.00614644	0.230355	ClinicalLabs
LDLHDL vs NHDL	0.817004	2.01e-44	0.761419	0.860664	1.97e-42	LDLHDL vs NHDL	0.742392	5.55e-30	0.664234	0.804494	4.08e-28	2	0	0.0725267	ClinicalLabs
LDLHDL vs PLT	0.134098	0.0751629	-0.0145338	0.276933	0.222477	LDLHDL vs PLT	0.232779	0.00270382	0.0815097	0.373566	0.0196277	1	0.00032462	0.0822515	ClinicalLabs
LDLHDL vs TGL	0.373353	2.44e-07	0.239415	0.493346	4.56e-06	LDLHDL vs TGL	0.148008	0.058577	-0.00633239	0.29546	0.212613	1	3.5e-09	0.00721061	ClinicalLabs
LYM vs LYMAB	0.414222	9.96e-09	0.283286	0.529998	2.06e-07	LYM vs LYMAB	0.651372	2.06e-21	0.55336	0.731592	1.15e-19	2	0	0.00973324	ClinicalLabs
LYM vs MCH	-0.123211	0.102293	-0.26668	0.0255995	0.270328	LYM vs MCH	0.216839	0.00501396	0.0657752	0.358187	0.0326615	1	0.237872	0.00134681	ClinicalLabs
LYM vs MCHC	-0.0185894	0.806003	-0.166473	0.130113	0.897595	LYM vs MCHC	0.204102	0.00834884	0.0524942	0.346514	0.0498388	1	0.107416	0.0571103	ClinicalLabs
LYM vs MONO	0.0721533	0.339891	-0.0770141	0.218161	0.582303	LYM vs MONO	0.284585	0.000202365	0.137324	0.419537	0.0023105	1	0.00053705	0.115871	ClinicalLabs
LYM vs MONOAB	-0.289296	9.41e-05	-0.419631	-0.147273	0.00105354	LYM vs MONOAB	-0.0645079	0.408971	-0.215626	0.0896281	0.669846	1	0.000900986	0.0685246	ClinicalLabs
LYM vs NEUT	-0.86133	2.38e-53	-0.895281	-0.817432	3.11e-51	LYM vs NEUT	-0.932646	1.64e-74	-0.9501	-0.909371	9.62e-72	2	0	0.0772035	ClinicalLabs
LYM vs NEUTAB	-0.662645	9.62e-24	-0.738404	-0.570368	4.92e-22	LYM vs NEUTAB	-0.737984	8.13e-30	-0.80068	-0.659298	5.63e-28	2	0	0.262263	ClinicalLabs
LYM vs RDW	0.0729572	0.334523	-0.0762107	0.218931	0.578311	LYM vs RDW	-0.297597	9.86e-05	-0.431182	-0.151245	0.00128899	1	0.0175461	0.000465985	ClinicalLabs
LYM vs WBC	-0.434034	1.59e-09	-0.547148	-0.305351	3.52e-08	LYM vs WBC	-0.439232	3.22e-09	-0.555116	-0.306621	7.42e-08	2	0	0.503587	ClinicalLabs
LYMAB vs MONO	-0.271778	0.000252935	-0.40384	-0.12862	0.00252077	LYMAB vs MONO	0.015545	0.842433	-0.138034	0.168394	0.930217	1	0.00817796	0.0195179	ClinicalLabs
LYMAB vs MONOAB	0.275828	0.000202396	0.132924	0.407498	0.00206972	LYMAB vs MONOAB	0.239105	0.00191895	0.0891203	0.378486	0.014466	2	2.65e-09	0.228631	ClinicalLabs
LYMAB vs NEUT	-0.249505	0.000810889	-0.383648	-0.10505	0.00666857	LYMAB vs NEUT	-0.569699	1.15e-15	-0.664899	-0.456285	4.21e-14	2	0	0.00556369	ClinicalLabs
LYMAB vs NEUTAB	0.296788	6.04e-05	0.155281	0.42636	0.000739765	LYMAB vs NEUTAB	-0.0760526	0.330118	-0.226661	0.0781076	0.59818	1	0.00279571	0.000877694	ClinicalLabs
LYMAB vs NHDL	0.23792	0.00142859	0.0928542	0.373095	0.0105662	LYMAB vs NHDL	0.0361789	0.644552	-0.118199	0.188849	0.822118	1	0.00166067	0.0977217	ClinicalLabs
LYMAB vs PLT	0.449458	3.49e-10	0.322626	0.560435	8.04e-09	LYMAB vs PLT	0.0353048	0.651576	-0.118587	0.18754	0.828866	1	1.21e-08	1.37e-05	ClinicalLabs
LYMAB vs RDW	-0.130574	0.0832214	-0.273617	0.0181199	0.236969	LYMAB vs RDW	-0.250696	0.0011229	-0.389001	-0.10134	0.00910711	1	0.00064295	0.373331	ClinicalLabs
LYMAB vs TP	0.198898	0.00795476	0.0520916	0.337289	0.0431096	LYMAB vs TP	0.0670127	0.390981	-0.087132	0.218024	0.649427	1	0.00709381	0.137802	ClinicalLabs
LYMAB vs WBC	0.589488	6.04e-18	0.483419	0.678499	2.37e-16	LYMAB vs WBC	0.326445	1.77e-05	0.182316	0.45684	0.000288757	2	0	0.0501844	ClinicalLabs
MCH vs MCHC	0.732923	4.33e-31	0.655891	0.794847	2.55e-29	MCH vs MCHC	0.764441	4.39e-33	0.692293	0.821457	3.97e-31	2	0	0.000371917	ClinicalLabs
MCH vs MCV	0.623989	1.73e-20	0.524165	0.706899	7.25e-19	MCH vs MCV	0.843308	4.36e-46	0.792475	0.882506	5.13e-44	2	0	0.0468975	ClinicalLabs
MCH vs MONO	-0.196667	0.00870003	-0.33523	-0.0497762	0.045944	MCH vs MONO	-0.0622194	0.425826	-0.213434	0.0919068	0.68215	1	0.102525	0.293986	ClinicalLabs
MCH vs MONOAB	0.0100665	0.894209	-0.138483	0.158173	0.946525	MCH vs MONOAB	-0.222646	0.00393667	-0.363493	-0.0718472	0.0266065	1	0.0345994	0.0177447	ClinicalLabs
MCH vs NEUTAB	0.239766	0.00130764	0.0947946	0.374779	0.00985761	MCH vs NEUTAB	-0.209006	0.0068838	-0.351013	-0.0576007	0.0429458	2	0.604961	1.76e-05	ClinicalLabs
MCH vs PLT	0.0776833	0.304072	-0.0714835	0.223451	0.545936	MCH vs PLT	-0.494858	1.23e-11	-0.602422	-0.369641	3.9e-10	1	1.01e-07	5.22e-10	ClinicalLabs
MCH vs RBC	-0.273945	0.000224589	-0.405798	-0.130923	0.00225741	MCH vs RBC	-0.453206	8.72e-10	-0.567071	-0.322345	2.23e-08	2	1.11e-15	0.0166419	ClinicalLabs
MCH vs RDW	-0.429642	2.41e-09	-0.543354	-0.300447	5.25e-08	MCH vs RDW	-0.622828	3.27e-19	-0.708457	-0.519128	1.6e-17	2	0	0.00469905	ClinicalLabs
MCH vs WBC	0.23572	0.00158605	0.090543	0.371087	0.0115136	MCH vs WBC	-0.183358	0.0180479	-0.327408	-0.0309784	0.088068	1	0.99296	0.000100193	ClinicalLabs
MCHC vs MCV	-0.0700978	0.353862	-0.216193	0.0790675	0.598766	MCHC vs MCV	0.302294	7.55e-05	0.156284	0.435374	0.00103194	1	5.03e-07	0.047728	ClinicalLabs
MCHC vs MONOAB	-0.023863	0.752555	-0.171599	0.124922	0.872786	MCHC vs MONOAB	-0.255857	0.000877457	-0.393671	-0.106794	0.00758742	1	0.0327997	0.0402475	ClinicalLabs
MCHC vs PLT	0.0460624	0.542656	-0.102984	0.193086	0.74814	MCHC vs PLT	-0.367287	1.13e-06	-0.492798	-0.226803	2.14e-05	1	0.000674843	0.00342195	ClinicalLabs
MCHC vs RBC	-0.291531	8.25e-05	-0.42164	-0.14966	0.00096087	MCHC vs RBC	-0.36648	1.2e-06	-0.492092	-0.225918	2.23e-05	2	1.51e-06	0.371903	ClinicalLabs
MCHC vs RDW	-0.262128	0.000424276	-0.395107	-0.118388	0.00386782	MCHC vs RDW	-0.404157	6.66e-08	-0.524896	-0.267473	1.4e-06	2	0	0.618482	ClinicalLabs
MCV vs PLT	0.0522581	0.489694	-0.0968357	0.199058	0.704872	MCV vs PLT	-0.431411	6.52e-09	-0.548404	-0.297853	1.45e-07	1	2.11e-06	7.65e-08	ClinicalLabs
MCV vs RBC	-0.0586419	0.438151	-0.2052	0.0904884	0.673173	MCV vs RBC	-0.379661	4.54e-07	-0.50361	-0.240399	9.2e-06	1	1e-08	0.00120128	ClinicalLabs
MCV vs RDW	-0.322172	1.23e-05	-0.449054	-0.182553	0.000175743	MCV vs RDW	-0.592793	3.96e-17	-0.683912	-0.483463	1.73e-15	2	0	0.000369693	ClinicalLabs
MONO vs MONOAB	0.571852	9.29e-17	0.462765	0.663878	3.41e-15	MONO vs MONOAB	0.705471	2.65e-26	0.61916	0.774939	1.56e-24	2	0	0.0966206	ClinicalLabs
MONO vs NEUT	-0.23444	0.00168482	-0.369918	-0.0891987	0.0120814	MONO vs NEUT	-0.533356	1.38e-13	-0.634726	-0.413941	4.51e-12	2	2.89e-15	0.0013828	ClinicalLabs
MONO vs NEUTAB	-0.32397	1.09e-05	-0.450655	-0.184493	0.000159995	MONO vs NEUTAB	-0.412145	3.44e-08	-0.531805	-0.276349	7.5e-07	2	7.33e-15	0.0577071	ClinicalLabs
MONO vs NHDL	-0.0823873	0.275634	-0.227945	0.0667719	0.517804	MONO vs NHDL	-0.258007	0.000820454	-0.396021	-0.108594	0.00725454	1	0.0147383	0.211998	ClinicalLabs
MONO vs PLT	-0.308855	2.88e-05	-0.437169	-0.168219	0.000389461	MONO vs PLT	-0.128665	0.0985176	-0.276464	0.0250792	0.294801	1	2.03e-06	0.856657	ClinicalLabs
MONO vs TGL	-0.200064	0.00758808	-0.338365	-0.053303	0.041699	MONO vs TGL	0.0584373	0.455927	-0.0961469	0.210269	0.703089	1	0.268375	0.038522	ClinicalLabs
MONO vs WBC	-0.322559	1.19e-05	-0.449399	-0.182971	0.000173432	MONO vs WBC	-0.272944	0.00037389	-0.409082	-0.124919	0.0038911	2	1.26e-09	0.163196	ClinicalLabs
MONOAB vs NEUT	0.207951	0.00547909	0.0615047	0.345632	0.0315853	MONOAB vs NEUT	-0.178397	0.0214715	-0.322821	-0.0258536	0.0994111	1	0.980981	0.00221305	ClinicalLabs
MONOAB vs NEUTAB	0.488583	5.23e-12	0.366826	0.593883	1.34e-10	MONOAB vs NEUTAB	0.245703	0.00141878	0.0960709	0.384476	0.0110496	2	1.11e-15	0.0170974	ClinicalLabs
MONOAB vs NHDL	-0.00758127	0.920226	-0.155749	0.14092	0.957329	MONOAB vs NHDL	-0.25158	0.00111559	-0.39021	-0.101796	0.00910711	1	0.181716	0.0384639	ClinicalLabs
MONOAB vs RDW	-0.015793	0.834732	-0.163753	0.132861	0.914147	MONOAB vs RDW	0.213529	0.00574009	0.0623183	0.355157	0.0370898	1	0.0226203	0.0941105	ClinicalLabs
MONOAB vs WBC	0.554169	1.23e-15	0.442176	0.649148	4.25e-14	MONOAB vs WBC	0.445314	1.84e-09	0.313456	0.560325	4.5e-08	2	0	0.298215	ClinicalLabs
NEUT vs NEUTAB	0.753263	1.14e-33	0.681018	0.810986	7.91e-32	NEUT vs NEUTAB	0.755121	6.94e-32	0.680636	0.814155	5.83e-30	2	0	0.774006	ClinicalLabs
NEUT vs RDW	-0.116741	0.12176	-0.260572	0.0321591	0.301248	NEUT vs RDW	0.231422	0.00270005	0.0810468	0.371497	0.0196277	1	0.193215	0.00202968	ClinicalLabs
NEUT vs WBC	0.487083	6.21e-12	0.365122	0.592607	1.55e-10	NEUT vs WBC	0.443891	2.1e-09	0.311856	0.559107	5.03e-08	2	0	0.619342	ClinicalLabs
NEUTAB vs PLT	0.378068	2.12e-07	0.243374	0.498456	4.03e-06	NEUTAB vs PLT	0.296556	0.000104615	0.150129	0.430252	0.00133819	2	6.67e-12	0.408656	ClinicalLabs
NEUTAB vs RBC	0.123923	0.100312	-0.0248779	0.267351	0.266894	NEUTAB vs RBC	0.207499	0.00730738	0.0560312	0.349631	0.0447577	1	0.00011727	0.617344	ClinicalLabs
NEUTAB vs TGL	0.227958	0.00227647	0.0824009	0.363992	0.0157478	NEUTAB vs TGL	0.0765712	0.328305	-0.0780682	0.227613	0.596136	1	6.74e-05	0.0579821	ClinicalLabs
NEUTAB vs WBC	0.928744	2.48e-77	0.905098	0.946663	7.3e-75	NEUTAB vs WBC	0.905104	8.4e-63	0.872936	0.929434	1.41e-60	2	0	0.0170819	ClinicalLabs
NHDL vs RBC	0.307596	3.12e-05	0.166867	0.436042	0.000411901	NHDL vs RBC	0.234707	0.00240977	0.0840176	0.374901	0.0177118	2	2.52e-08	0.052792	ClinicalLabs
NHDL vs TGL	0.46096	7.43e-11	0.336704	0.569437	1.78e-09	NHDL vs TGL	0.363234	1.63e-06	0.221904	0.489616	2.9e-05	2	0	0.00123563	ClinicalLabs
NHDL vs TP	0.362	6.38e-07	0.226598	0.483674	1.12e-05	NHDL vs TP	0.248163	0.0013094	0.0981887	0.387116	0.0104752	2	3.23e-09	0.192129	ClinicalLabs
PLT vs RBC	0.0948716	0.209088	-0.0542348	0.239839	0.420977	PLT vs RBC	0.256851	0.000836264	0.107846	0.394569	0.00733915	1	0.00619779	0.155054	ClinicalLabs
PLT vs RDW	-0.099361	0.18824	-0.244106	0.0497149	0.394599	PLT vs RDW	0.278282	0.000283093	0.130602	0.413881	0.00306493	1	0.0131441	0.000544011	ClinicalLabs
PLT vs TGL	0.264387	0.000376535	0.120781	0.397154	0.00351657	PLT vs TGL	0.0241066	0.75858	-0.130096	0.177171	0.877178	1	0.00447372	0.0116408	ClinicalLabs
PLT vs TP	0.233397	0.00176938	0.0881042	0.368965	0.0126108	PLT vs TP	0.271924	0.00039405	0.123834	0.408164	0.00399485	2	4.82e-07	0.521458	ClinicalLabs
PLT vs WBC	0.444295	5.84e-10	0.316833	0.555993	1.32e-08	PLT vs WBC	0.298348	9.45e-05	0.152051	0.431853	0.00124917	2	3.33e-15	0.69309	ClinicalLabs
RBC vs RDW	0.140742	0.0616936	-0.00776349	0.283173	0.196617	RBC vs RDW	0.301615	7.85e-05	0.155555	0.434769	0.00105853	1	7.36e-06	0.262645	ClinicalLabs
RBC vs TGL	0.333035	5.92e-06	0.194291	0.458716	9.4e-05	RBC vs TGL	0.10125	0.195659	-0.0533002	0.251063	0.438276	1	0.000178951	0.00611423	ClinicalLabs
RBC vs TP	0.538043	1.14e-14	0.423502	0.635652	3.43e-13	RBC vs TP	0.44303	2.27e-09	0.310888	0.55837	5.34e-08	2	0	0.949712	ClinicalLabs
TBIL vs TP	0.201608	0.00712595	0.0549067	0.339789	0.0397568	TBIL vs TP	0.241174	0.00174708	0.0912983	0.380365	0.0132553	2	2.76e-05	0.0877673	ClinicalLabs
TGL vs TP	0.250007	0.000737632	0.106431	0.383371	0.00615217	TGL vs TP	0.111122	0.155335	-0.0433391	0.260394	0.387843	1	0.00137736	0.292693	ClinicalLabs
TGL vs WBC	0.254102	0.000642877	0.109902	0.387826	0.00547843	TGL vs WBC	0.171827	0.0273266	0.0185979	0.31717	0.121097	1	1.63e-07	0.527981	ClinicalLabs
pHILIC_142.1225_1.3 vs pHILIC_154.1225_1.6	0.930885	7.79e-83	0.908645	0.947858	1.8e-79	pHILIC_142.1225_1.3 vs pHILIC_154.1225_1.6	0.912718	4.94e-66	0.883079	0.935103	3.51e-63	2	0	0.0537352	Metabolites
pHILIC_142.1225_1.3 vs pHILIC_790.5707_2	-0.192624	0.00826111	-0.327783	-0.0497372	0.0293479	pHILIC_142.1225_1.3 vs pHILIC_790.5707_2	-0.303127	6.84e-05	-0.435731	-0.157645	0.000363835	2	6.14e-07	0.466249	Metabolites
pHILIC_142.1225_1.3 vs pHILIC_257.1127_2	0.261477	0.00030062	0.121803	0.390996	0.00178142	pHILIC_142.1225_1.3 vs pHILIC_257.1127_2	0.147894	0.0564744	-0.00500278	0.294034	0.152811	1	2.88e-08	0.568977	Metabolites
pHILIC_142.1225_1.3 vs pHILIC_114.0661_2.5	0.282045	9.2e-05	0.14362	0.409645	0.000638013	pHILIC_142.1225_1.3 vs pHILIC_114.0661_2.5	0.184995	0.0166931	0.033148	0.328494	0.0546213	1	1.97e-05	0.0205132	Metabolites
pHILIC_142.1225_1.3 vs pHILIC_137.0457_3.1	0.190235	0.00911148	0.0472637	0.325569	0.0318135	pHILIC_142.1225_1.3 vs pHILIC_137.0457_3.1	-0.00672191	0.931296	-0.159342	0.146212	0.972791	1	0.0648368	0.20986	Metabolites
pHILIC_142.1225_1.3 vs pHILIC_298.1139_4.7	0.260265	0.000321406	0.120522	0.389894	0.00188741	pHILIC_142.1225_1.3 vs pHILIC_298.1139_4.7	0.1034	0.183598	-0.0501758	0.2522	0.378183	1	0.000470014	0.210534	Metabolites
pHILIC_142.1225_1.3 vs pHILIC_219.0795_5	-0.253075	0.000474752	-0.383348	-0.11293	0.00263777	pHILIC_142.1225_1.3 vs pHILIC_219.0795_5	-0.108732	0.161894	-0.257243	0.0447954	0.345381	1	4.2e-05	0.406754	Metabolites
pHILIC_142.1225_1.3 vs pHILIC_850.6644_5	0.229607	0.00157169	0.0882616	0.361888	0.00733875	pHILIC_142.1225_1.3 vs pHILIC_850.6644_5	0.0486347	0.532531	-0.104929	0.199933	0.744764	1	0.0038461	0.260893	Metabolites
pHILIC_142.1225_1.3 vs pHILIC_764.5577_5	0.234738	0.00122167	0.0936404	0.366592	0.00592521	pHILIC_142.1225_1.3 vs pHILIC_764.5577_5	-0.0445393	0.567637	-0.195989	0.108986	0.771303	1	0.0331768	0.0108913	Metabolites
pHILIC_142.1225_1.3 vs pHILIC_892.6501_5	0.218263	0.00269132	0.0764003	0.351465	0.0115411	pHILIC_142.1225_1.3 vs pHILIC_892.6501_5	0.135815	0.0801099	-0.0173284	0.282732	0.20232	1	0.000433233	0.736735	Metabolites
pHILIC_142.1225_1.3 vs pHILIC_583.2539_5.3	0.169144	0.020657	0.0254972	0.305946	0.0617882	pHILIC_142.1225_1.3 vs pHILIC_583.2539_5.3	0.240826	0.00171821	0.0914056	0.379641	0.00720779	1	0.000649301	0.533891	Metabolites
pHILIC_142.1225_1.3 vs pHILIC_360.2736_6.1	0.221454	0.00231948	0.0797331	0.3544	0.0101835	pHILIC_142.1225_1.3 vs pHILIC_360.2736_6.1	0.0410598	0.5983	-0.112429	0.192635	0.793153	1	0.541309	0.15172	Metabolites
pHILIC_142.1225_1.3 vs pHILIC_166.0861_6.2	0.320785	7.6e-06	0.185082	0.444483	7.13e-05	pHILIC_142.1225_1.3 vs pHILIC_166.0861_6.2	0.0355269	0.64853	-0.117897	0.187294	0.825908	1	1.66e-05	0.0105004	Metabolites
pHILIC_142.1225_1.3 vs pHILIC_224.1278_6.2	0.18512	0.0111976	0.0419727	0.320821	0.0376089	pHILIC_142.1225_1.3 vs pHILIC_224.1278_6.2	0.0314591	0.686516	-0.12191	0.183361	0.849102	1	0.0369886	0.723144	Metabolites
pHILIC_142.1225_1.3 vs pHILIC_221.0917_6.6	0.36577	2.64e-07	0.233841	0.484474	3.52e-06	pHILIC_142.1225_1.3 vs pHILIC_221.0917_6.6	0.00204549	0.97907	-0.150785	0.154781	0.992297	1	0.00012935	1.19e-05	Metabolites
pHILIC_142.1225_1.3 vs pHILIC_104.1069_6.6	0.261451	0.000301049	0.121776	0.390973	0.00178364	pHILIC_142.1225_1.3 vs pHILIC_104.1069_6.6	0.170405	0.0276859	0.0180926	0.314988	0.0843082	1	9.44e-07	0.576375	Metabolites
pHILIC_142.1225_1.3 vs pHILIC_282.119_6.7	0.190637	0.00896322	0.0476797	0.325941	0.0313931	pHILIC_142.1225_1.3 vs pHILIC_282.119_6.7	0.179788	0.0200771	0.0277675	0.323681	0.0640722	1	0.000108481	0.924517	Metabolites
pHILIC_142.1225_1.3 vs pHILIC_205.0969_6.7	0.207252	0.00442587	0.0649249	0.341316	0.0174958	pHILIC_142.1225_1.3 vs pHILIC_205.0969_6.7	0.0965269	0.21463	-0.0570987	0.245687	0.421783	1	0.0124057	0.0803631	Metabolites
pHILIC_142.1225_1.3 vs pHILIC_200.128_6.8	0.242448	0.000828145	0.101738	0.373647	0.00425361	pHILIC_142.1225_1.3 vs pHILIC_200.128_6.8	0.230889	0.0026821	0.0809614	0.370599	0.0107966	2	1.36e-05	0.224141	Metabolites
pHILIC_142.1225_1.3 vs pHILIC_118.0861_7	0.1586	0.030157	0.014667	0.296094	0.0837325	pHILIC_142.1225_1.3 vs pHILIC_118.0861_7	0.218567	0.00454413	0.0680564	0.359351	0.0173286	1	0.000299517	0.595646	Metabolites
pHILIC_142.1225_1.3 vs pHILIC_203.0813_7.2	0.418145	2.6e-09	0.291459	0.530416	5.22e-08	pHILIC_142.1225_1.3 vs pHILIC_203.0813_7.2	0.235156	0.00222019	0.0854424	0.374485	0.00909574	2	8.69e-14	0.0165941	Metabolites
pHILIC_142.1225_1.3 vs pHILIC_229.1543_7.2	0.258264	0.000358678	0.118407	0.388073	0.00207349	pHILIC_142.1225_1.3 vs pHILIC_229.1543_7.2	0.182691	0.0181237	0.0307664	0.326365	0.0586499	1	9.03e-05	0.150694	Metabolites
pHILIC_142.1225_1.3 vs pHILIC_237.0865_7.3	0.337969	2.24e-06	0.203629	0.459818	2.4e-05	pHILIC_142.1225_1.3 vs pHILIC_237.0865_7.3	0.233833	0.00235505	0.0840521	0.373281	0.00959658	2	3.54e-11	0.179649	Metabolites
pHILIC_142.1225_1.3 vs pHILIC_218.1384_7.3	-0.33831	2.18e-06	-0.460122	-0.203999	2.35e-05	pHILIC_142.1225_1.3 vs pHILIC_218.1384_7.3	-0.0663677	0.394127	-0.216951	0.0873012	0.626647	1	7.87e-11	0.655194	Metabolites
pHILIC_142.1225_1.3 vs pHILIC_294.1541_7.3	0.331244	3.64e-06	0.196359	0.453825	3.71e-05	pHILIC_142.1225_1.3 vs pHILIC_294.1541_7.3	0.233299	0.00241149	0.0834919	0.372795	0.00980638	2	2.53e-07	0.0788871	Metabolites
pHILIC_142.1225_1.3 vs pHILIC_180.0865_7.4	0.437985	3.64e-10	0.313527	0.547649	8.39e-09	pHILIC_142.1225_1.3 vs pHILIC_180.0865_7.4	0.348011	4.06e-06	0.206191	0.475511	2.56e-05	2	2.89e-15	0.192953	Metabolites
pHILIC_142.1225_1.3 vs pHILIC_221.0918_7.5	0.357367	5.14e-07	0.224683	0.477041	6.43e-06	pHILIC_142.1225_1.3 vs pHILIC_221.0918_7.5	0.229448	0.00285678	0.0794491	0.369286	0.0114306	2	8.5e-12	0.075109	Metabolites
pHILIC_142.1225_1.3 vs pHILIC_174.1237_7.5	0.24913	0.000585302	0.108771	0.37975	0.00315879	pHILIC_142.1225_1.3 vs pHILIC_174.1237_7.5	0.250966	0.00107033	0.102097	0.38884	0.00467217	2	1.25e-07	0.887331	Metabolites
pHILIC_142.1225_1.3 vs pHILIC_234.0766_7.5	0.137422	0.0607208	-0.00698526	0.276214	0.145516	pHILIC_142.1225_1.3 vs pHILIC_234.0766_7.5	0.239769	0.00180312	0.0902932	0.378681	0.00753388	1	0.000197167	0.375567	Metabolites
pHILIC_142.1225_1.3 vs pHILIC_245.1492_7.5	0.175427	0.016328	0.0319677	0.311804	0.0511107	pHILIC_142.1225_1.3 vs pHILIC_245.1492_7.5	0.283725	0.000202681	0.136875	0.418373	0.00100325	1	9.69e-05	0.529516	Metabolites
pHILIC_142.1225_1.3 vs pHILIC_152.0705_7.6	0.150692	0.0395291	0.0065662	0.288685	0.103873	pHILIC_142.1225_1.3 vs pHILIC_152.0705_7.6	0.322066	2.19e-05	0.178044	0.45258	0.000125169	1	0.00114617	0.162068	Metabolites
pHILIC_142.1225_1.3 vs pHILIC_139.0501_7.6	0.298577	3.31e-05	0.161254	0.424557	0.000261418	pHILIC_142.1225_1.3 vs pHILIC_139.0501_7.6	0.14084	0.0694561	-0.0122064	0.287438	0.180557	1	1.27e-05	0.360961	Metabolites
pHILIC_142.1225_1.3 vs pHILIC_182.081_7.7	0.285805	7.33e-05	0.147624	0.413043	0.00052369	pHILIC_142.1225_1.3 vs pHILIC_182.081_7.7	0.286697	0.00017246	0.140048	0.421038	0.000862849	2	5.38e-10	0.779895	Metabolites
pHILIC_142.1225_1.3 vs pHILIC_186.1123_7.8	0.269692	0.000189466	0.130501	0.398458	0.00119568	pHILIC_142.1225_1.3 vs pHILIC_186.1123_7.8	0.267572	0.000472666	0.119681	0.403846	0.00219939	2	1.92e-07	0.267828	Metabolites
pHILIC_142.1225_1.3 vs pHILIC_188.128_8	0.236617	0.0011125	0.0956119	0.368312	0.00547175	pHILIC_142.1225_1.3 vs pHILIC_188.128_8	0.195013	0.0115537	0.0435263	0.337734	0.0396666	2	0.00357249	0.0148183	Metabolites
pHILIC_142.1225_1.3 vs pHILIC_280.1384_8	0.374736	1.26e-07	0.243639	0.492385	1.81e-06	pHILIC_142.1225_1.3 vs pHILIC_280.1384_8	0.237542	0.00199464	0.0879503	0.376656	0.00825245	2	4.26e-09	0.0313188	Metabolites
pHILIC_142.1225_1.3 vs pHILIC_173.092_8.1	0.181197	0.0130725	0.0379192	0.317174	0.0426823	pHILIC_142.1225_1.3 vs pHILIC_173.092_8.1	0.1533	0.0479404	0.000528504	0.299078	0.133604	1	4.21e-05	0.636402	Metabolites
pHILIC_142.1225_1.3 vs pHILIC_104.0705_8.1	0.195096	0.00745588	0.0522991	0.330074	0.0269411	pHILIC_142.1225_1.3 vs pHILIC_104.0705_8.1	0.0804099	0.301607	-0.0732739	0.230363	0.530047	1	0.00720062	0.0694985	Metabolites
pHILIC_142.1225_1.3 vs pHILIC_269.1239_8.3	0.271109	0.000174711	0.132003	0.399742	0.00111428	pHILIC_142.1225_1.3 vs pHILIC_269.1239_8.3	0.144992	0.0615498	-0.00796829	0.291322	0.163879	1	0.000107475	0.00772813	Metabolites
pHILIC_142.1225_1.3 vs pHILIC_157.0607_8.3	0.224369	0.00202134	0.0827796	0.357079	0.00907129	pHILIC_142.1225_1.3 vs pHILIC_157.0607_8.3	0.178512	0.0209923	0.0264495	0.3225	0.0665843	1	0.000455685	0.781024	Metabolites
pHILIC_142.1225_1.3 vs pHILIC_189.1233_8.4	0.336633	2.47e-06	0.202184	0.458628	2.62e-05	pHILIC_142.1225_1.3 vs pHILIC_189.1233_8.4	0.31883	2.68e-05	0.174549	0.449707	0.000151045	2	1.45e-13	0.925262	Metabolites
pHILIC_142.1225_1.3 vs pHILIC_170.0923_8.5	0.22432	0.00202606	0.0827283	0.357034	0.00908856	pHILIC_142.1225_1.3 vs pHILIC_170.0923_8.5	0.207446	0.00714562	0.0564513	0.349163	0.0259735	2	1.02e-05	0.792219	Metabolites
pHILIC_142.1225_1.3 vs pHILIC_229.1544_10.4	0.312961	1.29e-05	0.176669	0.437477	0.000114442	pHILIC_142.1225_1.3 vs pHILIC_229.1544_10.4	0.250403	0.00109942	0.101502	0.38833	0.00478916	2	8.09e-08	0.188572	Metabolites
pHILIC_142.1225_1.3 vs pHILIC_263.0868_10.8	0.193904	0.00783497	0.0510636	0.32897	0.0280818	pHILIC_142.1225_1.3 vs pHILIC_263.0868_10.8	0.0063242	0.935352	-0.146601	0.158954	0.974618	1	0.169524	0.0216962	Metabolites
pHILIC_142.1225_1.3 vs pHILIC_249.1077_10.8	0.0697222	0.343029	-0.0753039	0.21186	0.522439	pHILIC_142.1225_1.3 vs pHILIC_249.1077_10.8	0.192759	0.0125694	0.0411888	0.335658	0.0426862	1	0.0518523	0.109168	Metabolites
pHILIC_142.1225_1.3 vs pHILIC_229.1181_10.9	0.15913	0.0296028	0.015211	0.29659	0.0824999	pHILIC_142.1225_1.3 vs pHILIC_229.1181_10.9	0.313526	3.7e-05	0.16883	0.444994	0.000204581	1	1.28e-05	0.267047	Metabolites
pHILIC_142.1225_1.3 vs pHILIC_146.1175_11	0.233348	0.00130864	0.0921826	0.365318	0.00628325	pHILIC_142.1225_1.3 vs pHILIC_146.1175_11	0.221584	0.004004	0.0712108	0.362108	0.0154671	2	0.000760545	0.567274	Metabolites
pHILIC_142.1225_1.3 vs pHILIC_350.1185_11.5	0.378663	9.1e-08	0.247939	0.495844	1.34e-06	pHILIC_142.1225_1.3 vs pHILIC_350.1185_11.5	0.261413	0.000644024	0.113149	0.398289	0.00292818	2	6.75e-11	0.659858	Metabolites
pHILIC_142.1225_1.3 vs pHILIC_337.1234_11.6	0.369556	1.94e-07	0.237975	0.487816	2.67e-06	pHILIC_142.1225_1.3 vs pHILIC_337.1234_11.6	0.370956	8.01e-07	0.23128	0.495648	5.55e-06	2	1.76e-12	0.0500918	Metabolites
pHILIC_142.1225_1.3 vs pHILIC_224.1653_12.6	-0.523649	1.47e-14	-0.621003	-0.410384	6.01e-13	pHILIC_142.1225_1.3 vs pHILIC_224.1653_12.6	-0.486145	2.74e-11	-0.594754	-0.360109	3.2e-10	2	0	0.00220332	Metabolites
pHILIC_142.1225_1.3 vs pHILIC_210.1497_12.7	-0.182128	0.0126042	-0.31804	-0.0388808	0.0414224	pHILIC_142.1225_1.3 vs pHILIC_210.1497_12.7	0.032401	0.677646	-0.120981	0.184272	0.843616	1	2.02e-05	0.0329742	Metabolites
pHILIC_142.1225_1.3 vs pHILIC_276.1548_13.2	0.246505	0.000671569	0.106006	0.377353	0.00355818	pHILIC_142.1225_1.3 vs pHILIC_276.1548_13.2	0.29287	0.000122611	0.146648	0.426566	0.000627758	2	3.52e-07	0.536958	Metabolites
pHILIC_142.1225_1.3 vs pHILIC_203.1501_13.6	0.319907	8.08e-06	0.184137	0.443698	7.53e-05	pHILIC_142.1225_1.3 vs pHILIC_203.1501_13.6	0.301253	7.62e-05	0.155632	0.434058	0.000402433	2	1.53e-09	0.985244	Metabolites
pHILIC_142.1225_1.3 vs pHILIC_189.1345_14.4	0.340818	1.81e-06	0.206714	0.462353	1.99e-05	pHILIC_142.1225_1.3 vs pHILIC_189.1345_14.4	0.17781	0.0215105	0.0257252	0.32185	0.067982	1	0.000198002	0.0178558	Metabolites
pHILIC_142.1225_1.3 vs pHILIC_175.1188_15.1	0.29933	3.16e-05	0.16206	0.425235	0.000250666	pHILIC_142.1225_1.3 vs pHILIC_175.1188_15.1	0.311234	4.24e-05	0.166361	0.442954	0.000232533	2	3.49e-09	0.233605	Metabolites
pHILIC_142.1225_1.3 vs pHILIC_309.1649_15.6	0.291018	5.33e-05	0.15318	0.417747	0.000395696	pHILIC_142.1225_1.3 vs pHILIC_309.1649_15.6	0.212737	0.00577673	0.061968	0.354015	0.0214886	2	8.09e-06	0.151596	Metabolites
pHILIC_142.1225_1.3 vs pHILIC_147.1126_15.9	0.247399	0.000640939	0.106948	0.37817	0.00341797	pHILIC_142.1225_1.3 vs pHILIC_147.1126_15.9	0.321722	2.24e-05	0.177672	0.452275	0.000127731	2	1.89e-08	0.867043	Metabolites
pHILIC_142.1225_1.3 vs pHILIC_161.1283_16.4	0.309094	1.67e-05	0.172519	0.434009	0.000143545	pHILIC_142.1225_1.3 vs pHILIC_161.1283_16.4	0.30054	7.94e-05	0.154867	0.433422	0.000418336	2	0.00447715	0.313273	Metabolites
pHILIC_142.1225_1.3 vs pHILIC_189.1596_18.3	0.172425	0.0182861	0.0288751	0.309007	0.0559773	pHILIC_142.1225_1.3 vs pHILIC_189.1596_18.3	0.191871	0.0129909	0.0402676	0.334839	0.043949	1	0.000433364	0.87762	Metabolites
pHILIC_142.1225_1.3 vs nHILIC_329.0306_10.8	0.314465	1.17e-05	0.178284	0.438825	0.000104685	pHILIC_142.1225_1.3 vs nHILIC_329.0306_10.8	-0.0659269	0.397282	-0.216529	0.0877405	0.629627	1	0.924565	4.49e-07	Metabolites
pHILIC_142.1225_1.3 vs nHILIC_279.2328_1	0.251047	0.000528928	0.110791	0.381498	0.00289557	pHILIC_142.1225_1.3 vs nHILIC_279.2328_1	-0.109962	0.157174	-0.258404	0.0435534	0.337907	1	0.190203	0.00667443	Metabolites
pHILIC_142.1225_1.3 vs nHILIC_441.1596_3.7	-0.185736	0.0109262	-0.321392	-0.0426087	0.036888	pHILIC_142.1225_1.3 vs nHILIC_441.1596_3.7	-0.165056	0.0330385	-0.310021	-0.0125898	0.0979813	1	2.53e-05	0.313281	Metabolites
pHILIC_142.1225_1.3 vs nHILIC_224.0617_4.8	0.234826	0.00121633	0.0937329	0.366672	0.00590359	pHILIC_142.1225_1.3 vs nHILIC_224.0617_4.8	0.189593	0.0141287	0.0379071	0.332738	0.0472847	2	0.000430666	0.134077	Metabolites
pHILIC_142.1225_1.3 vs nHILIC_217.0651_5	-0.282859	8.76e-05	-0.410381	-0.144486	0.000611365	pHILIC_142.1225_1.3 vs nHILIC_217.0651_5	-0.155689	0.0445268	-0.301305	-0.00297588	0.125665	1	1.84e-06	0.662602	Metabolites
pHILIC_142.1225_1.3 vs nHILIC_204.0665_5.1	0.244166	0.000758116	0.103545	0.375218	0.00394588	pHILIC_142.1225_1.3 vs nHILIC_204.0665_5.1	-0.0214883	0.782828	-0.173702	0.131728	0.902605	1	0.0167268	0.00800879	Metabolites
pHILIC_142.1225_1.3 vs nHILIC_190.0356_10.6	0.235011	0.00120518	0.0939275	0.366842	0.00585891	pHILIC_142.1225_1.3 vs nHILIC_190.0356_10.6	0.219474	0.0043753	0.0690041	0.36018	0.0167473	2	7.92e-05	0.993468	Metabolites
pHILIC_142.1225_1.3 vs nHILIC_133.0142_10.4	0.227922	0.00170518	0.0864979	0.360342	0.00785693	pHILIC_142.1225_1.3 vs nHILIC_133.0142_10.4	0.0775449	0.319213	-0.0761407	0.227632	0.54972	1	0.000860903	0.180546	Metabolites
pHILIC_142.1225_1.3 vs nHILIC_165.0403_11	0.068513	0.351484	-0.0765119	0.210699	0.531024	pHILIC_142.1225_1.3 vs nHILIC_165.0403_11	0.205511	0.00771408	0.0544362	0.347387	0.027795	1	0.0587594	0.0870673	Metabolites
pHILIC_142.1225_1.3 vs nHILIC_144.0302_7.2	0.265872	0.000235275	0.126453	0.39499	0.00144183	pHILIC_142.1225_1.3 vs nHILIC_144.0302_7.2	0.24653	0.00131969	0.0974159	0.384819	0.00566375	2	1.58e-07	0.640312	Metabolites
pHILIC_142.1225_1.3 vs nHILIC_281.2484_1	0.228286	0.00167547	0.0868791	0.360676	0.00774336	pHILIC_142.1225_1.3 vs nHILIC_281.2484_1	-0.0514316	0.509197	-0.202623	0.102155	0.726286	1	0.0898704	0.0730701	Metabolites
pHILIC_142.1225_1.3 vs nHILIC_121.0505_3.5	-0.182614	0.0123655	-0.318492	-0.0393831	0.0407672	pHILIC_142.1225_1.3 vs nHILIC_121.0505_3.5	-0.093969	0.227085	-0.24326	0.0596713	0.43849	1	0.000733681	0.842776	Metabolites
pHILIC_142.1225_1.3 vs nHILIC_87.045_4.2	0.340124	1.91e-06	0.205962	0.461736	2.08e-05	pHILIC_142.1225_1.3 vs nHILIC_87.045_4.2	0.0619808	0.426196	-0.0916709	0.21275	0.656446	1	0.000169366	0.00358336	Metabolites
pHILIC_142.1225_1.3 vs nHILIC_151.0261_4.3	0.196704	0.00697028	0.0539666	0.331563	0.0254807	pHILIC_142.1225_1.3 vs nHILIC_151.0261_4.3	0.0637398	0.41316	-0.0899194	0.214435	0.644547	1	0.0170669	0.203834	Metabolites
pHILIC_142.1225_1.3 vs nHILIC_87.0087_4.4	-0.236758	0.00110468	-0.368442	-0.09576	0.00543896	pHILIC_142.1225_1.3 vs nHILIC_87.0087_4.4	-0.196972	0.0107301	-0.339538	-0.0455596	0.0371814	2	2.02e-07	0.240153	Metabolites
pHILIC_142.1225_1.3 vs nHILIC_103.04_4.6	0.290778	5.41e-05	0.152924	0.417531	0.000400814	pHILIC_142.1225_1.3 vs nHILIC_103.04_4.6	0.167029	0.0309701	0.0146184	0.311854	0.0927391	1	4.66e-06	0.108815	Metabolites
pHILIC_142.1225_1.3 vs nHILIC_171.0775_5	-0.225315	0.00193233	-0.357948	-0.0837692	0.00873036	pHILIC_142.1225_1.3 vs nHILIC_171.0775_5	0.0134014	0.863524	-0.139668	0.165845	0.942508	1	0.0421434	0.00971236	Metabolites
pHILIC_142.1225_1.3 vs nHILIC_157.0366_6.1	0.205754	0.00472701	0.0633666	0.339932	0.0184753	pHILIC_142.1225_1.3 vs nHILIC_157.0366_6.1	0.131065	0.0913533	-0.0221624	0.278276	0.224122	1	0.000299027	0.36164	Metabolites
pHILIC_142.1225_1.3 vs nHILIC_130.0872_6.3	0.218802	0.00262502	0.0769624	0.35196	0.0112999	pHILIC_142.1225_1.3 vs nHILIC_130.0872_6.3	0.188136	0.0149013	0.0363982	0.331394	0.0494888	2	0.000269742	0.480912	Metabolites
pHILIC_142.1225_1.3 vs nHILIC_235.0723_6.5	0.404557	9.33e-09	0.276422	0.51856	1.69e-07	pHILIC_142.1225_1.3 vs nHILIC_235.0723_6.5	0.35274	2.93e-06	0.211347	0.479673	1.89e-05	2	0	0.526738	Metabolites
pHILIC_142.1225_1.3 vs nHILIC_194.0458_6.9	0.214985	0.00312873	0.0729804	0.348447	0.0130899	pHILIC_142.1225_1.3 vs nHILIC_194.0458_6.9	0.0295037	0.705066	-0.123838	0.181469	0.859953	1	0.036458	0.0129014	Metabolites
pHILIC_142.1225_1.3 vs nHILIC_128.0352_7.6	0.182323	0.0125078	0.0390825	0.318221	0.0411539	pHILIC_142.1225_1.3 vs nHILIC_128.0352_7.6	0.185689	0.0162817	0.0338662	0.329135	0.0534464	1	1.76e-05	0.913164	Metabolites
pHILIC_142.1225_1.3 vs nHILIC_114.0559_7.8	0.0519616	0.480016	-0.0930042	0.19477	0.652341	pHILIC_142.1225_1.3 vs nHILIC_114.0559_7.8	0.229777	0.00281591	0.0797952	0.369586	0.0112834	1	0.00559713	0.0317792	Metabolites
pHILIC_142.1225_1.3 vs nHILIC_195.051_8.7	0.197098	0.00685575	0.0543751	0.331928	0.0251303	pHILIC_142.1225_1.3 vs nHILIC_195.051_8.7	0.225553	0.00338133	0.0753669	0.365733	0.0132942	2	0.00141097	0.832812	Metabolites
pHILIC_142.1225_1.3 vs nHILIC_969.5442_9.2	0.288434	6.25e-05	0.150425	0.415417	0.000455	pHILIC_142.1225_1.3 vs nHILIC_969.5442_9.2	0.0810356	0.297848	-0.0726474	0.23096	0.525904	1	0.000302983	0.161268	Metabolites
pHILIC_142.1225_1.3 vs nHILIC_147.0297_10.2	0.183016	0.0121713	0.0397983	0.318866	0.0402393	pHILIC_142.1225_1.3 vs nHILIC_147.0297_10.2	-0.0321879	0.679649	-0.184066	0.121192	0.844835	1	0.0181612	0.111737	Metabolites
pHILIC_142.1225_1.3 vs nHILIC_333.0592_10.7	0.324591	5.84e-06	0.189181	0.447886	5.65e-05	pHILIC_142.1225_1.3 vs nHILIC_333.0592_10.7	0.109436	0.15918	-0.0440847	0.257907	0.34115	1	2.45e-08	0.000994545	Metabolites
pHILIC_142.1225_1.3 vs nHILIC_296.0378_11	0.300156	3e-05	0.162943	0.425978	0.000239303	pHILIC_142.1225_1.3 vs nHILIC_296.0378_11	0.155997	0.0441018	0.00329158	0.301592	0.124685	1	6.54e-08	0.0408456	Metabolites
pHILIC_142.1225_1.3 vs nHILIC_209.0302_11	0.0691486	0.347024	-0.075877	0.211309	0.526461	pHILIC_142.1225_1.3 vs nHILIC_209.0302_11	0.19687	0.0107716	0.0454538	0.339444	0.0373069	1	0.0252606	0.307519	Metabolites
pHILIC_142.1225_1.3 vs nHILIC_191.0197_11.2	0.240946	0.000894177	0.100159	0.372274	0.00454241	pHILIC_142.1225_1.3 vs nHILIC_191.0197_11.2	-0.00586877	0.939998	-0.15851	0.147047	0.976518	1	0.00506617	0.00288493	Metabolites
pHILIC_142.1225_1.3 vs nHILIC_239.0164_12.1	0.39417	2.38e-08	0.264969	0.509467	3.96e-07	pHILIC_142.1225_1.3 vs nHILIC_239.0164_12.1	0.242073	0.00162275	0.0927185	0.380774	0.00684218	2	2.22e-15	0.429236	Metabolites
pHILIC_142.1225_1.3 vs nHILIC_202.1197_13.3	0.191534	0.00863975	0.048609	0.326773	0.0304664	pHILIC_142.1225_1.3 vs nHILIC_202.1197_13.3	-0.0157504	0.839898	-0.168129	0.137364	0.931351	1	0.0512336	0.006589	Metabolites
pHILIC_142.1225_1.3 vs nHILIC_88.988_11	0.122714	0.0942944	-0.021943	0.262338	0.204054	pHILIC_142.1225_1.3 vs nHILIC_88.988_11	0.284971	0.000189458	0.138205	0.41949	0.000941928	1	0.00157453	0.163895	Metabolites
pHILIC_142.1225_1.3 vs nHILIC_105.0192_7.8	0.188293	0.00985918	0.0452537	0.323767	0.0339156	pHILIC_142.1225_1.3 vs nHILIC_105.0192_7.8	0.277351	0.000284861	0.130079	0.412648	0.00137592	2	4.58e-06	0.51523	Metabolites
pHILIC_142.1225_1.3 vs nHILIC_149.0455_7.6	-0.207699	0.00433946	-0.341728	-0.0653898	0.0172078	pHILIC_142.1225_1.3 vs nHILIC_149.0455_7.6	-0.0976933	0.209116	-0.246793	0.055925	0.414265	1	0.000829261	0.705767	Metabolites
pHILIC_142.1225_1.3 vs nHILIC_85.0294_7.6	0.202692	0.00540047	0.0601831	0.337103	0.0206201	pHILIC_142.1225_1.3 vs nHILIC_85.0294_7.6	0.122419	0.115014	-0.0309434	0.27015	0.267807	1	0.00108162	0.317519	Metabolites
pHILIC_142.1225_1.3 vs nHILIC_129.0192_7.6	-0.202662	0.00540752	-0.337075	-0.0601517	0.0206422	pHILIC_142.1225_1.3 vs nHILIC_129.0192_7.6	0.0588071	0.450309	-0.0948285	0.209706	0.6775	1	0.00455257	0.00240974	Metabolites
pHILIC_142.1225_1.3 vs nHILIC_116.0352_7.5	0.292787	4.77e-05	0.155069	0.419343	0.000359752	pHILIC_142.1225_1.3 vs nHILIC_116.0352_7.5	-0.113588	0.143853	-0.261828	0.0398877	0.316492	1	0.188488	2.78e-05	Metabolites
pHILIC_142.1225_1.3 vs nHILIC_300.0394_7.2	0.209503	0.00400572	0.0672679	0.343393	0.0160899	pHILIC_142.1225_1.3 vs nHILIC_300.0394_7.2	0.120525	0.120786	-0.0328641	0.268366	0.27789	1	0.00112495	0.442298	Metabolites
pHILIC_142.1225_1.3 vs nHILIC_214.0488_7.2	0.353311	7.05e-07	0.22027	0.473447	8.53e-06	pHILIC_142.1225_1.3 vs nHILIC_214.0488_7.2	0.239074	0.00186104	0.0895615	0.378049	0.00775323	2	8.68e-09	0.315523	Metabolites
pHILIC_142.1225_1.3 vs nHILIC_160.0615_7.2	0.239221	0.000975927	0.0983469	0.370696	0.00489321	pHILIC_142.1225_1.3 vs nHILIC_160.0615_7.2	0.0138581	0.85892	-0.13922	0.16629	0.940376	1	0.00134946	0.183676	Metabolites
pHILIC_142.1225_1.3 vs nHILIC_528.2633_6.7	0.187331	0.0102494	0.0442581	0.322873	0.0350118	pHILIC_142.1225_1.3 vs nHILIC_528.2633_6.7	-0.188564	0.0146707	-0.331788	-0.0368413	0.0488287	2	0.488498	4.05e-05	Metabolites
pHILIC_142.1225_1.3 vs nHILIC_302.1148_6.5	0.211017	0.00374384	0.0688438	0.344789	0.0152065	pHILIC_142.1225_1.3 vs nHILIC_302.1148_6.5	0.1145	0.140642	-0.038965	0.262688	0.311255	1	0.0050297	0.261404	Metabolites
pHILIC_142.1225_1.3 vs nHILIC_539.2489_6.5	0.19407	0.00778119	0.0512356	0.329123	0.0279158	pHILIC_142.1225_1.3 vs nHILIC_539.2489_6.5	0.0169776	0.827611	-0.136159	0.169322	0.925083	1	0.00609598	0.242571	Metabolites
pHILIC_142.1225_1.3 vs nHILIC_181.0506_6.2	0.239599	0.000957452	0.0987437	0.371042	0.00481321	pHILIC_142.1225_1.3 vs nHILIC_181.0506_6.2	0.0217121	0.780623	-0.131508	0.173919	0.901388	1	0.0307803	0.00759968	Metabolites
pHILIC_142.1225_1.3 vs nHILIC_581.2411_5.9	0.259038	0.000343802	0.119225	0.388778	0.00200044	pHILIC_142.1225_1.3 vs nHILIC_581.2411_5.9	0.224881	0.00348027	0.0746623	0.365119	0.0136406	2	5.95e-06	0.26956	Metabolites
pHILIC_142.1225_1.3 vs nHILIC_269.0542_5.9	0.253516	0.00046369	0.113395	0.383749	0.00258471	pHILIC_142.1225_1.3 vs nHILIC_269.0542_5.9	-0.00501281	0.948736	-0.157676	0.147884	0.979919	1	0.00591436	0.00429215	Metabolites
pHILIC_142.1225_1.3 vs nHILIC_89.0243_5.8	-0.210594	0.00381532	-0.344399	-0.068404	0.0154508	pHILIC_142.1225_1.3 vs nHILIC_89.0243_5.8	-0.131113	0.0912326	-0.278322	0.0221132	0.223893	1	0.000114344	0.92246	Metabolites
pHILIC_142.1225_1.3 vs nHILIC_504.3095_5.8	0.209472	0.00401139	0.0672348	0.343364	0.0161107	pHILIC_142.1225_1.3 vs nHILIC_504.3095_5.8	-0.174405	0.0241842	-0.318697	-0.0222137	0.0751016	1	0.279567	0.00020257	Metabolites
pHILIC_142.1225_1.3 vs nHILIC_146.0276_5.1	0.113481	0.122001	-0.0312998	0.253598	0.247803	pHILIC_142.1225_1.3 vs nHILIC_146.0276_5.1	0.214614	0.00535075	0.0639266	0.355733	0.0200661	1	0.010731	0.178046	Metabolites
pHILIC_142.1225_1.3 vs nHILIC_144.0666_5.1	0.237541	0.00106216	0.0965818	0.369158	0.0052598	pHILIC_142.1225_1.3 vs nHILIC_144.0666_5.1	0.205059	0.0078525	0.0539657	0.346972	0.0282324	2	1.77e-06	0.534234	Metabolites
pHILIC_142.1225_1.3 vs nHILIC_183.0774_5	-0.263419	0.000269906	-0.392761	-0.123857	0.00162267	pHILIC_142.1225_1.3 vs nHILIC_183.0774_5	-0.189843	0.0139996	-0.332969	-0.0381663	0.046912	2	1.27e-06	0.958058	Metabolites
pHILIC_142.1225_1.3 vs nHILIC_163.0612_4.5	0.270486	0.000181061	0.131343	0.399178	0.00114887	pHILIC_142.1225_1.3 vs nHILIC_163.0612_4.5	0.293264	0.000119935	0.14707	0.426919	0.000615116	2	7.65e-07	0.972262	Metabolites
pHILIC_142.1225_1.3 vs nHILIC_485.1492_3.9	-0.237694	0.001054	-0.369299	-0.0967431	0.0052254	pHILIC_142.1225_1.3 vs nHILIC_485.1492_3.9	-0.0656962	0.398939	-0.216309	0.0879704	0.631166	1	5.28e-07	0.142227	Metabolites
pHILIC_142.1225_1.3 vs nHILIC_381.1387_3.9	-0.309939	1.58e-05	-0.434767	-0.173425	0.000136655	pHILIC_142.1225_1.3 vs nHILIC_381.1387_3.9	-0.127718	0.100006	-0.275133	0.0255647	0.240411	1	2.07e-11	0.27621	Metabolites
pHILIC_142.1225_1.3 vs nHILIC_361.1254_3.3	0.253415	0.000466204	0.113288	0.383657	0.00259645	pHILIC_142.1225_1.3 vs nHILIC_361.1254_3.3	0.0611783	0.432221	-0.0924696	0.211981	0.661607	1	0.000743884	0.0197261	Metabolites
pHILIC_142.1225_1.3 vs nHILIC_257.0777_2.2	0.234211	0.001254	0.0930876	0.366109	0.00606013	pHILIC_142.1225_1.3 vs nHILIC_257.0777_2.2	0.0598845	0.442038	-0.0937569	0.21074	0.670432	1	0.000315857	0.499172	Metabolites
pHILIC_142.1225_1.3 vs nHILIC_163.04_1.4	-0.12966	0.0769508	-0.268899	0.0148871	0.174862	pHILIC_142.1225_1.3 vs nHILIC_163.04_1.4	-0.189795	0.0140241	-0.332925	-0.0381171	0.0469825	1	0.000345011	0.10613	Metabolites
pHILIC_142.1225_1.3 vs pRPLC_162.1123_0.6	0.287185	6.74e-05	0.149094	0.414289	0.0004866	pHILIC_142.1225_1.3 vs pRPLC_162.1123_0.6	0.0269734	0.729329	-0.126331	0.179019	0.873673	1	0.00271494	0.000431995	Metabolites
pHILIC_142.1225_1.3 vs pRPLC_261.1446_0.8	0.197685	0.00668795	0.0549848	0.332472	0.0246266	pHILIC_142.1225_1.3 vs pRPLC_261.1446_0.8	-0.0150884	0.846542	-0.167486	0.138013	0.934518	1	0.0075618	0.00800804	Metabolites
pHILIC_142.1225_1.3 vs pRPLC_261.1446_1	0.20001	0.00605951	0.0573976	0.334623	0.0226892	pHILIC_142.1225_1.3 vs pRPLC_261.1446_1	-0.0525266	0.500209	-0.203676	0.101068	0.719226	1	0.218361	0.00138734	Metabolites
pHILIC_142.1225_1.3 vs pRPLC_153.0658_1.2	0.186931	0.0104153	0.0438451	0.322502	0.0354706	pHILIC_142.1225_1.3 vs pRPLC_153.0658_1.2	0.0995732	0.200444	-0.0540324	0.248575	0.402073	1	0.000934093	0.590201	Metabolites
pHILIC_142.1225_1.3 vs pRPLC_295.1292_1.3	0.287497	6.62e-05	0.149426	0.414571	0.000478367	pHILIC_142.1225_1.3 vs pRPLC_295.1292_1.3	-0.0144585	0.852875	-0.166873	0.138631	0.937409	1	0.0347137	7.59e-05	Metabolites
pHILIC_142.1225_1.3 vs pRPLC_246.17_1.9	0.234208	0.0012542	0.0930843	0.366106	0.00606063	pHILIC_142.1225_1.3 vs pRPLC_246.17_1.9	0.050593	0.516138	-0.102987	0.201817	0.731792	1	0.000328169	0.00584232	Metabolites
pHILIC_142.1225_1.3 vs pRPLC_312.1305_2.8	0.199697	0.00614092	0.0570727	0.334333	0.0229433	pHILIC_142.1225_1.3 vs pRPLC_312.1305_2.8	-0.0189921	0.807532	-0.171279	0.134181	0.91531	1	0.00910797	0.0238145	Metabolites
pHILIC_142.1225_1.3 vs pRPLC_279.1705_3.1	0.260462	0.000317946	0.12073	0.390073	0.00186974	pHILIC_142.1225_1.3 vs pRPLC_279.1705_3.1	0.0203452	0.794116	-0.132851	0.172592	0.908671	1	0.00677945	0.00265233	Metabolites
pHILIC_142.1225_1.3 vs pRPLC_146.06_3.6	0.192218	0.00840024	0.0493174	0.327408	0.029761	pHILIC_142.1225_1.3 vs pRPLC_146.06_3.6	0.0285907	0.713789	-0.124738	0.180585	0.864898	1	0.0435073	0.161797	Metabolites
pHILIC_142.1225_1.3 vs pRPLC_413.207_4.8	0.438267	3.54e-10	0.313842	0.547893	8.17e-09	pHILIC_142.1225_1.3 vs pRPLC_413.207_4.8	0.183998	0.0172993	0.0321177	0.327573	0.0563432	1	5.45e-11	0.0848619	Metabolites
pHILIC_142.1225_1.3 vs pRPLC_310.2014_5.1	0.221023	0.00236684	0.0792825	0.354004	0.0103563	pHILIC_142.1225_1.3 vs pRPLC_310.2014_5.1	-0.0348896	0.654426	-0.186678	0.118526	0.829526	1	0.0635964	0.00435029	Metabolites
pHILIC_142.1225_1.3 vs pRPLC_239.0914_5.1	0.214692	0.00317086	0.0726744	0.348176	0.0132358	pHILIC_142.1225_1.3 vs pRPLC_239.0914_5.1	-0.00828061	0.915418	-0.160861	0.144686	0.966284	1	0.895222	0.282914	Metabolites
pHILIC_142.1225_1.3 vs pRPLC_319.129_5.8	0.218469	0.00266579	0.0766152	0.351654	0.0114483	pHILIC_142.1225_1.3 vs pRPLC_319.129_5.8	-0.0381245	0.624732	-0.189803	0.115331	0.810944	1	0.0209786	0.00748731	Metabolites
pHILIC_142.1225_1.3 vs pRPLC_301.1185_5.8	0.334944	2.79e-06	0.200357	0.457123	2.92e-05	pHILIC_142.1225_1.3 vs pRPLC_301.1185_5.8	0.0748577	0.336322	-0.0788274	0.225067	0.567971	1	3.04e-05	3.38e-05	Metabolites
pHILIC_142.1225_1.3 vs pRPLC_347.0633_6	0.211806	0.00361341	0.0696664	0.345517	0.0147589	pHILIC_142.1225_1.3 vs pRPLC_347.0633_6	-0.0786484	0.312355	-0.228684	0.0750369	0.542141	1	0.32726	0.00314289	Metabolites
pHILIC_142.1225_1.3 vs pRPLC_227.0914_6.8	0.406848	7.55e-09	0.278953	0.520562	1.39e-07	pHILIC_142.1225_1.3 vs pRPLC_227.0914_6.8	0.0849421	0.275087	-0.0687335	0.23468	0.499175	1	4.77e-07	0.00255184	Metabolites
pHILIC_142.1225_1.3 vs pRPLC_777.6945_7.2	0.184704	0.0113844	0.0415428	0.320434	0.0381111	pHILIC_142.1225_1.3 vs pRPLC_777.6945_7.2	-0.0332226	0.669945	-0.185067	0.120171	0.839013	1	0.179466	0.023094	Metabolites
pHILIC_142.1225_1.3 vs pRPLC_315.1341_7.8	0.205016	0.004882	0.0625992	0.339251	0.01897	pHILIC_142.1225_1.3 vs pRPLC_315.1341_7.8	0.0188041	0.809401	-0.134365	0.171096	0.916272	1	0.0321607	0.00831201	Metabolites
pHILIC_142.1225_1.3 vs pRPLC_357.2788_9.5	0.205208	0.0048412	0.062799	0.339428	0.0188392	pHILIC_142.1225_1.3 vs pRPLC_357.2788_9.5	-0.0896723	0.24914	-0.239179	0.0639879	0.466944	1	0.0900214	0.00221766	Metabolites
pHILIC_142.1225_1.3 vs pRPLC_417.3362_9.5	0.180787	0.0132834	0.0374959	0.316793	0.0432554	pHILIC_142.1225_1.3 vs pRPLC_417.3362_9.5	0.108389	0.163231	-0.0451419	0.256918	0.347449	1	0.0126444	0.0782699	Metabolites
pHILIC_142.1225_1.3 vs pRPLC_676.417_10.7	0.183886	0.0117601	0.040697	0.319674	0.0391215	pHILIC_142.1225_1.3 vs pRPLC_676.417_10.7	0.0234695	0.763372	-0.129779	0.175623	0.892337	1	0.0497103	0.099328	Metabolites
pHILIC_142.1225_1.3 vs pRPLC_704.4472_10.9	0.303771	2.37e-05	0.166813	0.429229	0.000194636	pHILIC_142.1225_1.3 vs pRPLC_704.4472_10.9	0.256636	0.000814521	0.108091	0.393972	0.0036353	2	2.04e-07	0.281606	Metabolites
pHILIC_142.1225_1.3 vs pRPLC_359.3154_11	0.269665	0.000189765	0.130472	0.398433	0.00119724	pHILIC_142.1225_1.3 vs pRPLC_359.3154_11	0.191738	0.0130552	0.0401295	0.334716	0.0441385	2	3.55e-08	0.363806	Metabolites
pHILIC_142.1225_1.3 vs pRPLC_457.2832_11	0.179887	0.0137568	0.0365673	0.315956	0.044504	pHILIC_142.1225_1.3 vs pRPLC_457.2832_11	0.111035	0.15314	-0.0424694	0.259417	0.331478	1	0.000510091	0.179518	Metabolites
pHILIC_142.1225_1.3 vs pRPLC_706.4648_11.2	0.29361	4.53e-05	0.155948	0.420085	0.000344016	pHILIC_142.1225_1.3 vs pRPLC_706.4648_11.2	0.275259	0.000317956	0.127852	0.410768	0.00152387	2	1.24e-06	0.276055	Metabolites
pHILIC_142.1225_1.3 vs pRPLC_445.3672_12.4	0.230016	0.00154069	0.0886909	0.362264	0.00721484	pHILIC_142.1225_1.3 vs pRPLC_445.3672_12.4	0.154849	0.0457034	0.00211497	0.300522	0.128422	1	4.47e-06	0.112977	Metabolites
pHILIC_142.1225_1.3 vs nRPLC_381.1387_4.6	-0.251748	0.00050959	-0.382137	-0.11153	0.00280401	pHILIC_142.1225_1.3 vs nRPLC_381.1387_4.6	-0.0212813	0.784868	-0.173501	0.131931	0.903689	1	6.57e-05	0.00276543	Metabolites
pHILIC_142.1225_1.3 vs nRPLC_365.2333_9.7	0.189579	0.00935815	0.0465848	0.32496	0.0325174	pHILIC_142.1225_1.3 vs nRPLC_365.2333_9.7	0.0222294	0.775533	-0.130999	0.174421	0.898805	1	0.0103971	0.148909	Metabolites
pHILIC_142.1225_1.3 vs nRPLC_171.1027_5.6	0.214917	0.00313853	0.0729089	0.348384	0.013124	pHILIC_142.1225_1.3 vs nRPLC_171.1027_5.6	0.24039	0.00175275	0.0909472	0.379245	0.0073409	2	0.000181941	0.822004	Metabolites
pHILIC_142.1225_1.3 vs nRPLC_263.1289_6.8	-0.341484	1.73e-06	-0.462946	-0.207435	1.91e-05	pHILIC_142.1225_1.3 vs nRPLC_263.1289_6.8	-0.202213	0.00877573	-0.344358	-0.0510051	0.0311592	2	1.22e-14	0.275652	Metabolites
pHILIC_142.1225_1.3 vs nRPLC_229.0868_7.2	0.204269	0.00504348	0.0618228	0.338561	0.0194864	pHILIC_142.1225_1.3 vs nRPLC_229.0868_7.2	0.146088	0.05959	-0.00684827	0.292347	0.159672	1	0.00378311	0.415591	Metabolites
pHILIC_142.1225_1.3 vs nRPLC_448.3067_8.6	0.099939	0.173548	-0.0449781	0.240737	0.32212	pHILIC_142.1225_1.3 vs nRPLC_448.3067_8.6	-0.206553	0.00740314	-0.348343	-0.0555212	0.0267953	1	0.740487	8.48e-05	Metabolites
pHILIC_142.1225_1.3 vs nRPLC_235.1703_9.5	0.339613	1.98e-06	0.205408	0.461281	2.16e-05	pHILIC_142.1225_1.3 vs nRPLC_235.1703_9.5	0.270922	0.000398234	0.12324	0.406865	0.00187721	2	1.77e-07	0.312453	Metabolites
pHILIC_142.1225_1.3 vs nRPLC_213.1497_8.1	0.238783	0.00099775	0.097887	0.370296	0.0049881	pHILIC_142.1225_1.3 vs nRPLC_213.1497_8.1	0.0467592	0.548471	-0.106787	0.198127	0.7571	1	0.00128461	0.089888	Metabolites
pHILIC_142.1225_1.3 vs nRPLC_129.0558_1	0.198419	0.00648363	0.055746	0.333151	0.0240012	pHILIC_142.1225_1.3 vs nRPLC_129.0558_1	-0.00191888	0.980365	-0.154657	0.150909	0.992765	1	0.0597204	0.019112	Metabolites
pHILIC_142.1225_1.3 vs nRPLC_182.0458_1	0.149221	0.0415187	0.00506148	0.287305	0.107972	pHILIC_142.1225_1.3 vs nRPLC_182.0458_1	0.204526	0.00801833	0.0534117	0.346483	0.0287661	1	0.00141265	0.849702	Metabolites
[truncated: 131,940 more rows]
