# Supplementary material for: Longitudinal multi-omics of host–microbe dynamics in prediabetes
Source: Nature. 2019 May 29;569(7758):663–71. doi: 10.1038/s41586-019-1236-x (PMC6666404; doi:10.1038/s41586-019-1236-x)
Supplement: Supplementary file 5 — Multi-omic between-individual correlations among molecules in each ome (except microbiome to microbiome) and between host and gut microbial profiles at healthy baselines (IR=215, IS=238, all=624 including baselines from IR/IS undetermined individuals). Pearson correlation coefficient r, the p-value and FDR corrected p-values are listed. Associations using all subjects are listed first, followed by associations in IS subjects and then those in IR subjects. Significant associations (FDR 5%) at either group are listed. [file 41586_2019_1236_MOESM5_ESM.xlsx]

## Sheet: SupplTable31_Between_Subject_As
cor_char	cor_r	cor_p	adj.p	cor_char	cor_r	cor_p	adj.p	cor_char	cor_r	cor_p	adj.p
IL17F vs TGFA	0.533697	1.53e-08	3.63e-08	IL17F vs TGFA	0.957327	1.93e-14	1.74e-12	IL17F vs TGFA	0.6032	0.000257885	0.00156804
IL17F vs MIP1A	0.438481	6.3e-06	1.24e-05	IL17F vs MIP1A	0.0902363	0.661108	0.75767	IL17F vs MIP1A	0.383326	0.0303391	0.0796678
IL17F vs SDF1A	0.454156	2.64e-06	5.33e-06	IL17F vs SDF1A	0.283692	0.160183	0.254022	IL17F vs SDF1A	0.177654	0.330679	0.501052
IL17F vs IL27	0.29841	0.00284022	0.00459048	IL17F vs IL27	0.361521	0.0695726	0.127482	IL17F vs IL27	0.115169	0.53022	0.673368
IL17F vs LIF	0.219343	0.0300048	0.0417199	IL17F vs LIF	0.2394	0.238839	0.350656	IL17F vs LIF	0.172949	0.343852	0.513277
IL17F vs IL1B	0.258277	0.0102368	0.0154492	IL17F vs IL1B	0.232916	0.25218	0.367957	IL17F vs IL1B	0.0468068	0.799199	0.870818
IL17F vs IL2	0.260508	0.0095779	0.0145593	IL17F vs IL2	0.207157	0.309906	0.433136	IL17F vs IL2	0.261221	0.148708	0.2782
IL17F vs IL4	0.325614	0.00106905	0.00180015	IL17F vs IL4	0.314691	0.1174	0.194911	IL17F vs IL4	0.19807	0.277176	0.441939
IL17F vs IL5	0.492511	2.59e-07	5.68e-07	IL17F vs IL5	0.231469	0.255223	0.371218	IL17F vs IL5	0.312142	0.0819915	0.173624
IL17F vs IP10	0.361858	0.000251102	0.000440069	IL17F vs IP10	0.26241	0.195298	0.29735	IL17F vs IP10	0.116417	0.525745	0.67311
IL17F vs IL8	0.295562	0.00312987	0.00503282	IL17F vs IL8	0.346704	0.0827073	0.147269	IL17F vs IL8	0.0578049	0.753333	0.83668
IL17F vs IL10	0.278503	0.00548912	0.00853612	IL17F vs IL10	0.336088	0.0932163	0.162164	IL17F vs IL10	0.12248	0.504256	0.652669
IL17F vs IFNB	0.693652	2.43e-15	8.4e-15	IL17F vs IFNB	0.865376	1.16e-08	1.42e-07	IL17F vs IFNB	0.642291	7.4e-05	0.000506844
IL17F vs IL12P70	0.501259	1.46e-07	3.25e-07	IL17F vs IL12P70	0.214411	0.292886	0.413011	IL17F vs IL12P70	0.132748	0.468897	0.626632
IL17F vs IL13	0.454635	2.57e-06	5.2e-06	IL17F vs IL13	0.343125	0.0861443	0.151826	IL17F vs IL13	0.0186404	0.919344	0.946842
IL17F vs IL17A	0.353998	0.000348947	0.000607046	IL17F vs IL17A	0.0369219	0.857885	0.899258	IL17F vs IL17A	0.107892	0.556689	0.692207
IL17F vs IL31	0.239363	0.0176067	0.0254543	IL17F vs IL31	0.386469	0.0511483	0.0974033	IL17F vs IL31	0.0531619	0.772605	0.851397
IL17F vs IL1RA	0.392095	6.53e-05	0.000119739	IL17F vs IL1RA	0.457093	0.0188938	0.040739	IL17F vs IL1RA	0.112824	0.538685	0.680872
IL17F vs SCF	0.356551	0.000313862	0.000547521	IL17F vs SCF	0.268415	0.184898	0.284899	IL17F vs SCF	0.111088	0.544988	0.685576
IL17F vs RANTES	0.204625	0.0432656	0.0584812	IL17F vs RANTES	0.521281	0.00631742	0.0154145	IL17F vs RANTES	-0.0286258	0.876411	0.924313
IL17F vs IFNG	0.408958	2.9e-05	5.45e-05	IL17F vs IFNG	0.760064	6.64e-06	3.91e-05	IL17F vs IFNG	0.191975	0.292525	0.45754
IL17F vs TNFA	0.446506	4.06e-06	8.06e-06	IL17F vs TNFA	0.316206	0.115549	0.192853	IL17F vs TNFA	0.23712	0.19131	0.335014
IL17F vs MIP1B	0.514924	5.81e-08	1.32e-07	IL17F vs MIP1B	0.30829	0.125457	0.205936	IL17F vs MIP1B	0.253731	0.161134	0.296693
IL17F vs IFNA	0.535524	1.33e-08	3.19e-08	IL17F vs IFNA	0.337264	0.0920049	0.160351	IL17F vs IFNA	0.184767	0.311362	0.478967
IL17F vs TGFB	0.554782	3.07e-09	7.72e-09	IL17F vs TGFB	0.276779	0.17106	0.267776	IL17F vs TGFB	0.305427	0.089148	0.184038
IL17F vs MCP1	0.247432	0.0140357	0.0206709	IL17F vs MCP1	0.0876697	0.670206	0.762057	IL17F vs MCP1	0.0913177	0.619147	0.739343
IL17F vs IL9	0.25665	0.0107419	0.0161856	IL17F vs IL9	0.347286	0.0821583	0.146785	IL17F vs IL9	0.106839	0.56057	0.695107
IL17F vs TNFB	0.282034	0.0049001	0.00766425	IL17F vs TNFB	0.344991	0.0843386	0.149051	IL17F vs TNFB	0.151649	0.40737	0.575404
IL17F vs NGF	0.381001	0.000108672	0.000195156	IL17F vs NGF	0.313295	0.119124	0.197253	IL17F vs NGF	0.0863863	0.638274	0.754361
IL17F vs EGF	0.229471	0.0230312	0.0327212	IL17F vs EGF	0.272553	0.177957	0.276514	IL17F vs EGF	-0.00234811	0.989824	0.992782
IL17F vs TRAIL	0.497287	1.9e-07	4.19e-07	IL17F vs TRAIL	0.205843	0.313055	0.435605	IL17F vs TRAIL	0.381524	0.0311924	0.0812464
IL17F vs GCSF	0.555078	3e-09	7.55e-09	IL17F vs GCSF	0.274653	0.174506	0.272719	IL17F vs GCSF	0.181398	0.320423	0.488251
IL17F vs GROA	0.291513	0.00358736	0.00571982	IL17F vs GROA	0.261961	0.196092	0.297899	IL17F vs GROA	0.200049	0.272306	0.437123
IL17F vs IL1A	0.490034	3.03e-07	6.59e-07	IL17F vs IL1A	0.271415	0.179847	0.278992	IL17F vs IL1A	0.255452	0.158215	0.292502
IL17F vs IL12P40	0.301816	0.00252566	0.00410311	IL17F vs IL12P40	0.206565	0.311324	0.434474	IL17F vs IL12P40	-0.207947	0.253427	0.414201
IL17F vs IL15	0.494838	2.23e-07	4.9e-07	IL17F vs IL15	0.249176	0.219619	0.326493	IL17F vs IL15	0.333594	0.0620608	0.141054
IL17F vs IL18	0.451023	3.15e-06	6.32e-06	IL17F vs IL18	0.677577	0.000143119	0.000580767	IL17F vs IL18	0.152161	0.405769	0.575194
IL17F vs MCSF	0.313074	0.00169637	0.00280526	IL17F vs MCSF	0.388231	0.0500082	0.095714	IL17F vs MCSF	0.0807082	0.660584	0.773955
IL17F vs MCP3	0.383699	9.62e-05	0.000173683	IL17F vs MCP3	0.257985	0.203215	0.306933	IL17F vs MCP3	0.156387	0.392697	0.561717
IL17F vs MIG	0.390163	7.14e-05	0.000130643	IL17F vs MIG	0.173055	0.397878	0.52985	IL17F vs MIG	0.393327	0.0259405	0.0700764
IL17F vs RESISTIN	0.343875	0.000526561	0.000909339	IL17F vs RESISTIN	0.687197	0.000105285	0.00045236	IL17F vs RESISTIN	0.171397	0.348266	0.517893
IL17F vs IL21	0.37461	0.000144564	0.000256568	IL17F vs IL21	0.165207	0.419938	0.551077	IL17F vs IL21	0.439745	0.0117891	0.0377851
IL17F vs ICAM1	0.00871559	0.932123	0.941583	IL17F vs ICAM1	-0.112239	0.585139	0.698728	IL17F vs ICAM1	0.434047	0.0130625	0.040775
IL17F vs IL22	0.255291	0.0111802	0.0167658	IL17F vs IL22	-0.236343	0.245069	0.358688	IL17F vs IL22	0.00881594	0.961806	0.975738
IL17F vs VEGF	0.540634	9.12e-09	2.22e-08	IL17F vs VEGF	0.37299	0.0605566	0.112931	IL17F vs VEGF	0.481371	0.00528235	0.0199778
IL17F vs PAI1	-0.274871	0.00615999	0.00949795	IL17F vs PAI1	-0.565079	0.00263045	0.00717775	IL17F vs PAI1	-0.00916445	0.960297	0.975254
IL17F vs CD40L	0.437523	6.64e-06	1.3e-05	IL17F vs CD40L	0.528269	0.00553549	0.0137011	IL17F vs CD40L	0.136383	0.456699	0.617177
FASL vs TGFA	0.857527	1.83e-29	1.34e-28	FASL vs TGFA	0.459988	0.0180592	0.0391627	FASL vs TGFA	0.694837	1.02e-05	8.33e-05
FASL vs MIP1A	0.760706	1.02e-19	4.4e-19	FASL vs MIP1A	0.254928	0.20881	0.312636	FASL vs MIP1A	0.49484	0.00398673	0.0160402
FASL vs SDF1A	0.786567	8.18e-22	3.87e-21	FASL vs SDF1A	0.706838	5.42e-05	0.000255674	FASL vs SDF1A	0.478394	0.00561292	0.0208118
FASL vs IL27	0.934228	9.06e-45	1.78e-43	FASL vs IL27	0.856104	2.45e-08	2.72e-07	FASL vs IL27	0.971382	2.77e-20	1.31e-17
FASL vs LIF	0.2604	0.00960889	0.0145947	FASL vs LIF	0.629513	0.00056964	0.00193391	FASL vs LIF	0.376563	0.0336443	0.0867086
FASL vs IL1B	0.456874	2.26e-06	4.59e-06	FASL vs IL1B	0.622583	0.000682379	0.00221715	FASL vs IL1B	0.719254	3.51e-06	3.06e-05
FASL vs IL2	0.157146	0.122269	0.153832	FASL vs IL2	0.633231	0.000516129	0.00177778	FASL vs IL2	0.107871	0.556767	0.692207
FASL vs IL4	0.920721	5.14e-41	7.9e-40	FASL vs IL4	0.917181	4.48e-11	1.11e-09	FASL vs IL4	0.917611	1.49e-13	7.63e-12
FASL vs IL5	0.409487	2.83e-05	5.33e-05	FASL vs IL5	0.696687	7.69e-05	0.000344567	FASL vs IL5	0.36056	0.0426367	0.105393
FASL vs IP10	0.826016	1.22e-25	6.82e-25	FASL vs IP10	0.691846	9.04e-05	0.000394776	FASL vs IP10	0.497057	0.00380213	0.015462
FASL vs IL6	0.995048	4.57e-98	4.32e-95	FASL vs IL6	0.897424	5.26e-10	9.38e-09	FASL vs IL6	0.948634	1.54e-16	1.62e-14
FASL vs IL7	0.452617	2.88e-06	5.79e-06	FASL vs IL7	0.226811	0.26518	0.382206	FASL vs IL7	0.288525	0.109271	0.217967
FASL vs IL8	0.903206	4.89e-37	5.96e-36	FASL vs IL8	0.947978	1.99e-13	1.14e-11	FASL vs IL8	0.761613	4.14e-07	4.25e-06
FASL vs IL10	0.955694	8.74e-53	3.18e-51	FASL vs IL10	0.875628	4.73e-09	6.43e-08	FASL vs IL10	0.892243	7.03e-12	2.02e-10
FASL vs IFNB	0.104917	0.303883	0.352325	FASL vs IFNB	0.635004	0.000492187	0.00171225	FASL vs IFNB	0.0713056	0.698156	0.800614
FASL vs IL12P70	0.55759	2.46e-09	6.23e-09	FASL vs IL12P70	0.68884	9.98e-05	0.000432817	FASL vs IL12P70	0.788675	8.26e-08	9.71e-07
FASL vs IL13	0.714718	1.4e-16	5.23e-16	FASL vs IL13	0.929576	6.83e-12	2.23e-10	FASL vs IL13	0.95044	9.11e-17	1.15e-14
FASL vs IL17A	0.449618	3.41e-06	6.83e-06	FASL vs IL17A	0.00901279	0.965146	0.975463	FASL vs IL17A	0.538338	0.00148126	0.00694763
FASL vs IL31	0.512445	6.89e-08	1.56e-07	FASL vs IL31	0.842498	6.72e-08	6.42e-07	FASL vs IL31	0.738737	1.38e-06	1.3e-05
FASL vs IL1RA	0.613293	1.9e-11	5.48e-11	FASL vs IL1RA	0.619525	0.000737994	0.00236364	FASL vs IL1RA	0.658993	4.11e-05	0.000293227
FASL vs SCF	0.869049	4.25e-31	3.45e-30	FASL vs SCF	0.579999	0.00189776	0.00538839	FASL vs SCF	0.47656	0.00582523	0.0214727
FASL vs RANTES	0.561933	1.74e-09	4.47e-09	FASL vs RANTES	0.808646	5.77e-07	4.51e-06	FASL vs RANTES	0.189552	0.298775	0.463862
FASL vs IFNG	0.899989	2.17e-36	2.53e-35	FASL vs IFNG	0.546623	0.00385982	0.0101093	FASL vs IFNG	0.941367	1.07e-15	1.01e-13
FASL vs GMCSF	0.979827	6.1e-69	6.79e-67	FASL vs GMCSF	0.268626	0.184539	0.284636	FASL vs GMCSF	0.456358	0.00865693	0.0293901
FASL vs TNFA	0.49764	1.86e-07	4.1e-07	FASL vs TNFA	0.635285	0.000488484	0.00170744	FASL vs TNFA	0.14599	0.425293	0.590868
FASL vs MIP1B	0.697639	1.44e-15	5.1e-15	FASL vs MIP1B	0.843268	6.36e-08	6.12e-07	FASL vs MIP1B	0.473292	0.0062207	0.0227972
FASL vs IFNA	0.54477	6.67e-09	1.64e-08	FASL vs IFNA	0.847543	4.67e-08	4.73e-07	FASL vs IFNA	0.815104	1.35e-08	1.9e-07
FASL vs TGFB	0.287505	0.00409814	0.00648501	FASL vs TGFB	0.704126	5.96e-05	0.00027694	FASL vs TGFB	0.359334	0.0433981	0.106998
FASL vs IL9	0.970476	4.27e-61	2.88e-59	FASL vs IL9	0.8787	3.56e-09	4.95e-08	FASL vs IL9	0.952936	4.27e-17	6.21e-15
FASL vs VEGFD	0.878763	1.33e-32	1.24e-31	FASL vs VEGFD	0.27009	0.182067	0.281511	FASL vs VEGFD	0.210991	0.246389	0.405856
FASL vs TNFB	0.921851	2.65e-41	4.14e-40	FASL vs TNFB	0.948139	1.91e-13	1.13e-11	FASL vs TNFB	0.92284	5.79e-14	3.91e-12
FASL vs NGF	0.856042	2.9e-29	2.1e-28	FASL vs NGF	0.844665	5.76e-08	5.7e-07	FASL vs NGF	0.934318	5.58e-15	4.8e-13
FASL vs TRAIL	0.709051	3.09e-16	1.14e-15	FASL vs TRAIL	0.575253	0.00210894	0.00589942	FASL vs TRAIL	0.517917	0.00239618	0.0104405
FASL vs GCSF	0.263029	0.00887853	0.0135289	FASL vs GCSF	0.6985	7.23e-05	0.000327153	FASL vs GCSF	0.496561	0.00384276	0.0155603
FASL vs GROA	0.773546	1e-20	4.57e-20	FASL vs GROA	0.635424	0.000486657	0.0017042	FASL vs GROA	0.898978	2.8e-12	9.52e-11
FASL vs IL1A	0.739092	3.67e-18	1.49e-17	FASL vs IL1A	0.799696	9.51e-07	6.88e-06	FASL vs IL1A	0.491035	0.0043215	0.017132
FASL vs IL23	0.992409	3.45e-89	2.17e-86	FASL vs IL23	0.881666	2.69e-09	3.85e-08	FASL vs IL23	0.833316	3.24e-09	5.02e-08
FASL vs IL12P40	0.427292	1.14e-05	2.2e-05	FASL vs IL12P40	0.429263	0.0286421	0.0591291	FASL vs IL12P40	0.0190141	0.917733	0.946842
FASL vs IL15	0.539149	1.02e-08	2.47e-08	FASL vs IL15	0.684391	0.000115285	0.000485531	FASL vs IL15	0.336296	0.059847	0.137677
FASL vs IL18	0.86185	4.64e-30	3.51e-29	FASL vs IL18	0.793642	1.31e-06	9.27e-06	FASL vs IL18	0.490507	0.00436974	0.017287
FASL vs MCSF	0.948692	8.48e-50	2.67e-48	FASL vs MCSF	0.941934	7.2e-13	3.49e-11	FASL vs MCSF	0.828992	4.61e-09	6.97e-08
FASL vs MCP3	0.829229	5.42e-26	3.1e-25	FASL vs MCP3	0.740515	1.52e-05	8.25e-05	FASL vs MCP3	0.876847	4.69e-11	1.2e-09
FASL vs MIG	0.840116	3.01e-27	1.94e-26	FASL vs MIG	0.5249	0.00590164	0.0144747	FASL vs MIG	0.379968	0.0319453	0.0830929
FASL vs RESISTIN	0.30003	0.00268646	0.0043494	FASL vs RESISTIN	0.352778	0.0771128	0.138877	FASL vs RESISTIN	0.149646	0.413662	0.581155
FASL vs IL21	0.773468	1.02e-20	4.63e-20	FASL vs IL21	0.445511	0.0225546	0.0477613	FASL vs IL21	0.493117	0.0041354	0.0165328
FASL vs FGFB	0.986751	1.23e-77	3.88e-75	FASL vs FGFB	0.957832	1.68e-14	1.59e-12	FASL vs FGFB	0.873793	6.63e-11	1.61e-09
FASL vs IL22	0.24498	0.0150478	0.0220073	FASL vs IL22	-0.074749	0.716672	0.797193	FASL vs IL22	-0.00490687	0.978736	0.986036
FASL vs PDGFBB	0.537265	1.17e-08	2.83e-08	FASL vs PDGFBB	0.0320114	0.876633	0.911332	FASL vs PDGFBB	0.317489	0.076616	0.165415
FASL vs VEGF	0.706005	4.7e-16	1.71e-15	FASL vs VEGF	0.775209	3.31e-06	2.12e-05	FASL vs VEGF	0.293832	0.102618	0.206876
FASL vs CD40L	0.20071	0.0475189	0.0637745	FASL vs CD40L	0.687244	0.000105123	0.00045236	FASL vs CD40L	0.0775885	0.672965	0.784573
TGFA vs MIP1A	0.681534	1.13e-14	3.79e-14	TGFA vs MIP1A	0.0719576	0.726848	0.804725	TGFA vs MIP1A	0.312629	0.0814899	0.172755
TGFA vs SDF1A	0.705412	5.09e-16	1.84e-15	TGFA vs SDF1A	0.286425	0.15602	0.248764	TGFA vs SDF1A	0.140088	0.444444	0.605943
TGFA vs IL27	0.805567	1.51e-23	7.92e-23	TGFA vs IL27	0.432681	0.0272626	0.056528	TGFA vs IL27	0.685847	1.47e-05	0.000113366
TGFA vs LIF	0.312207	0.00175012	0.00288533	TGFA vs LIF	0.326556	0.103478	0.176764	TGFA vs LIF	0.512698	0.00269689	0.0114861
TGFA vs IL1B	0.468998	1.11e-06	2.32e-06	TGFA vs IL1B	0.318385	0.112926	0.189525	TGFA vs IL1B	0.568418	0.0006886	0.00350036
TGFA vs IL4	0.799831	5.28e-23	2.67e-22	TGFA vs IL4	0.378786	0.0563591	0.105933	TGFA vs IL4	0.693378	1.09e-05	8.73e-05
TGFA vs IL5	0.406889	3.21e-05	6e-05	TGFA vs IL5	0.317865	0.113548	0.190355	TGFA vs IL5	0.466775	0.00707801	0.0252062
TGFA vs IP10	0.700945	9.3e-16	3.33e-15	TGFA vs IP10	0.178028	0.384244	0.514957	TGFA vs IP10	0.306738	0.0877151	0.182474
TGFA vs IL6	0.852132	9.54e-29	6.76e-28	TGFA vs IL6	0.458721	0.0184206	0.0398096	TGFA vs IL6	0.623574	0.000137358	0.000892589
TGFA vs IL7	0.397385	5.09e-05	9.39e-05	TGFA vs IL7	0.00822777	0.96818	0.976442	TGFA vs IL7	0.13097	0.474926	0.631565
TGFA vs IL8	0.80156	3.64e-23	1.86e-22	TGFA vs IL8	0.407941	0.0385673	0.0768501	TGFA vs IL8	0.319368	0.074793	0.162194
TGFA vs IL10	0.825979	1.23e-25	6.86e-25	TGFA vs IL10	0.408273	0.0383941	0.0766665	TGFA vs IL10	0.567068	0.000713793	0.00359942
TGFA vs IFNB	0.4704	1.02e-06	2.15e-06	TGFA vs IFNB	0.866696	1.04e-08	1.29e-07	TGFA vs IFNB	0.562804	0.000798826	0.0039857
TGFA vs IL12P70	0.516374	5.25e-08	1.2e-07	TGFA vs IL12P70	0.305222	0.129459	0.211405	TGFA vs IL12P70	0.710566	5.2e-06	4.51e-05
TGFA vs IL13	0.622251	7.95e-12	2.36e-11	TGFA vs IL13	0.357059	0.073347	0.133109	TGFA vs IL13	0.610408	0.00020739	0.00128582
TGFA vs IL17A	0.433495	8.24e-06	1.61e-05	TGFA vs IL17A	0.0741664	0.718792	0.798611	TGFA vs IL17A	0.443019	0.011106	0.0360694
TGFA vs IL31	0.556886	2.6e-09	6.57e-09	TGFA vs IL31	0.482484	0.012548	0.0281475	TGFA vs IL31	0.658334	4.21e-05	0.000299182
TGFA vs IL1RA	0.62172	8.38e-12	2.48e-11	TGFA vs IL1RA	0.496447	0.00988956	0.0229744	TGFA vs IL1RA	0.584155	0.000447636	0.00248965
TGFA vs SCF	0.786085	9e-22	4.25e-21	TGFA vs SCF	0.351567	0.0782046	0.140441	TGFA vs SCF	0.466289	0.00714584	0.0253523
TGFA vs RANTES	0.536953	1.2e-08	2.88e-08	TGFA vs RANTES	0.586888	0.00162359	0.00473068	TGFA vs RANTES	-0.064973	0.723868	0.819171
TGFA vs IFNG	0.816603	1.21e-24	6.54e-24	TGFA vs IFNG	0.658536	0.000254593	0.000979898	TGFA vs IFNG	0.630736	0.00010891	0.000727736
TGFA vs GMCSF	0.834964	1.21e-26	7.5e-26	TGFA vs GMCSF	0.229663	0.259054	0.374806	TGFA vs GMCSF	0.385409	0.0293758	0.0776838
TGFA vs TNFA	0.512155	7.03e-08	1.59e-07	TGFA vs TNFA	0.354581	0.0755092	0.136639	TGFA vs TNFA	0.24383	0.178678	0.31966
TGFA vs MIP1B	0.650888	4.01e-13	1.28e-12	TGFA vs MIP1B	0.370873	0.0621487	0.115559	TGFA vs MIP1B	0.298814	0.0966535	0.196952
TGFA vs IFNA	0.491429	2.77e-07	6.06e-07	TGFA vs IFNA	0.342857	0.0864063	0.152136	TGFA vs IFNA	0.488323	0.00457457	0.017873
TGFA vs TGFB	0.294978	0.0031925	0.00512046	TGFA vs TGFB	0.361374	0.0696953	0.127584	TGFA vs TGFB	0.49973	0.00358946	0.0147558
TGFA vs IL9	0.849018	2.4e-28	1.64e-27	TGFA vs IL9	0.398519	0.043744	0.0852783	TGFA vs IL9	0.659585	4.02e-05	0.000290272
TGFA vs VEGFD	0.78938	4.65e-22	2.24e-21	TGFA vs VEGFD	0.277336	0.170165	0.266817	TGFA vs VEGFD	0.287493	0.110602	0.220157
TGFA vs TNFB	0.827601	8.2e-26	4.64e-25	TGFA vs TNFB	0.430899	0.0279748	0.0578779	TGFA vs TNFB	0.631933	0.000104708	0.00070214
TGFA vs NGF	0.749623	6.69e-19	2.79e-18	TGFA vs NGF	0.34874	0.080799	0.144551	TGFA vs NGF	0.683676	1.61e-05	0.000122648
TGFA vs TRAIL	0.639195	1.41e-12	4.36e-12	TGFA vs TRAIL	0.196238	0.336655	0.460647	TGFA vs TRAIL	0.356076	0.0454754	0.110108
TGFA vs GCSF	0.246201	0.0145361	0.0213494	TGFA vs GCSF	0.25501	0.20866	0.312636	TGFA vs GCSF	0.321088	0.0731542	0.15974
TGFA vs GROA	0.700052	1.05e-15	3.73e-15	TGFA vs GROA	0.319842	0.111196	0.187241	TGFA vs GROA	0.556104	0.000950467	0.00468055
TGFA vs IL1A	0.679151	1.51e-14	5.03e-14	TGFA vs IL1A	0.34918	0.0803907	0.143957	TGFA vs IL1A	0.226217	0.213139	0.364088
TGFA vs IL23	0.848607	2.71e-28	1.84e-27	TGFA vs IL23	0.414324	0.035346	0.0713333	TGFA vs IL23	0.589293	0.000387057	0.00220459
TGFA vs IL12P40	0.377377	0.000127855	0.000228303	TGFA vs IL12P40	0.289132	0.151975	0.243171	TGFA vs IL12P40	-0.205785	0.258506	0.42166
TGFA vs IL15	0.51739	4.9e-08	1.13e-07	TGFA vs IL15	0.333925	0.0954746	0.165635	TGFA vs IL15	0.46157	0.0078332	0.027141
TGFA vs IL18	0.833938	1.59e-26	9.62e-26	TGFA vs IL18	0.765331	5.24e-06	3.2e-05	TGFA vs IL18	0.359101	0.0435442	0.107216
TGFA vs MCSF	0.834331	1.44e-26	8.76e-26	TGFA vs MCSF	0.460396	0.0179441	0.0389578	TGFA vs MCSF	0.430231	0.0139779	0.0431195
TGFA vs MCP3	0.721409	5.35e-17	2.03e-16	TGFA vs MCP3	0.321611	0.109123	0.184377	TGFA vs MCP3	0.65583	4.61e-05	0.000324977
TGFA vs MIG	0.737896	4.43e-18	1.79e-17	TGFA vs MIG	0.141882	0.48932	0.615639	TGFA vs MIG	0.362661	0.0413567	0.102497
TGFA vs RESISTIN	0.431373	9.23e-06	1.79e-05	TGFA vs RESISTIN	0.661799	0.00023132	0.000905644	TGFA vs RESISTIN	0.229907	0.205569	0.355718
TGFA vs IL21	0.706153	4.6e-16	1.67e-15	TGFA vs IL21	0.169986	0.406424	0.538199	TGFA vs IL21	0.496203	0.00387236	0.0156133
TGFA vs FGFB	0.850466	1.57e-28	1.09e-27	TGFA vs FGFB	0.371753	0.0614826	0.114433	TGFA vs FGFB	0.609122	0.000215695	0.0013286
TGFA vs PDGFBB	0.399683	4.56e-05	8.45e-05	TGFA vs PDGFBB	-0.156304	0.445757	0.577743	TGFA vs PDGFBB	-0.108082	0.555992	0.692153
TGFA vs VEGF	0.658797	1.66e-13	5.37e-13	TGFA vs VEGF	0.404736	0.0402704	0.0796562	TGFA vs VEGF	0.105739	0.564636	0.69969
TGFA vs PAI1	-0.112794	0.268809	0.31397	TGFA vs PAI1	-0.517498	0.00677822	0.0164328	TGFA vs PAI1	-0.0572569	0.755601	0.837538
TGFA vs CD40L	0.386741	8.37e-05	0.000152438	TGFA vs CD40L	0.587433	0.00160345	0.00467922	TGFA vs CD40L	0.285174	0.113636	0.224776
MIP1A vs SDF1A	0.980071	3.42e-69	4.04e-67	MIP1A vs SDF1A	0.785929	1.96e-06	1.35e-05	MIP1A vs SDF1A	0.904548	1.24e-12	4.79e-11
MIP1A vs IL27	0.869114	4.15e-31	3.39e-30	MIP1A vs IL27	0.170778	0.40421	0.536393	MIP1A vs IL27	0.420155	0.0166571	0.0490633
MIP1A vs IL1B	0.363223	0.000236948	0.000416421	MIP1A vs IL1B	0.0951079	0.643969	0.744343	MIP1A vs IL1B	0.27017	0.134789	0.256942
MIP1A vs IL2	0.296457	0.00303613	0.00488622	MIP1A vs IL2	0.133052	0.51701	0.641514	MIP1A vs IL2	0.575183	0.000573735	0.00298058
MIP1A vs IL4	0.856724	2.35e-29	1.71e-28	MIP1A vs IL4	0.201136	0.324489	0.445937	MIP1A vs IL4	0.545997	0.00122702	0.00590406
MIP1A vs IL5	0.662393	1.1e-13	3.6e-13	MIP1A vs IL5	0.187067	0.360159	0.487865	MIP1A vs IL5	0.691551	1.17e-05	9.3e-05
MIP1A vs IP10	0.852796	7.82e-29	5.56e-28	MIP1A vs IP10	0.337654	0.0916056	0.15995	MIP1A vs IP10	0.342088	0.0553115	0.129609
MIP1A vs IL6	0.768758	2.42e-20	1.08e-19	MIP1A vs IL6	0.255978	0.206877	0.31122	MIP1A vs IL6	0.450966	0.00958519	0.0317838
MIP1A vs IL7	0.523859	3.11e-08	7.29e-08	MIP1A vs IL7	0.438173	0.0251586	0.0524502	MIP1A vs IL7	0.245082	0.176388	0.317063
MIP1A vs IL8	0.726407	2.56e-17	9.93e-17	MIP1A vs IL8	0.22953	0.259339	0.374931	MIP1A vs IL8	0.574472	0.000584963	0.00303059
MIP1A vs IL10	0.861077	5.96e-30	4.47e-29	MIP1A vs IL10	0.186846	0.360737	0.48795	MIP1A vs IL10	0.625304	0.000129938	0.000853171
MIP1A vs IL12P70	0.784235	1.3e-21	6.11e-21	MIP1A vs IL12P70	0.157665	0.441757	0.573738	MIP1A vs IL12P70	0.357503	0.0445561	0.108437
MIP1A vs IL13	0.874302	6.77e-32	5.77e-31	MIP1A vs IL13	0.206185	0.312233	0.435102	MIP1A vs IL13	0.434369	0.0129875	0.0406757
MIP1A vs IL17A	0.622243	7.96e-12	2.36e-11	MIP1A vs IL17A	0.204642	0.315948	0.43834	MIP1A vs IL17A	0.369828	0.0372202	0.0934667
MIP1A vs IL31	0.301179	0.00258193	0.00418733	MIP1A vs IL31	0.237339	0.243028	0.355976	MIP1A vs IL31	0.242726	0.180715	0.322301
MIP1A vs IL1RA	0.650702	4.09e-13	1.3e-12	MIP1A vs IL1RA	0.19727	0.33407	0.457773	MIP1A vs IL1RA	0.35389	0.0469129	0.113153
MIP1A vs SCF	0.835034	1.19e-26	7.38e-26	MIP1A vs SCF	0.141291	0.49115	0.616807	MIP1A vs SCF	0.205125	0.260071	0.422146
MIP1A vs RANTES	0.375238	0.000140605	0.000250125	MIP1A vs RANTES	0.280705	0.16482	0.26038	MIP1A vs RANTES	0.0753553	0.681881	0.792108
MIP1A vs IFNG	0.874044	7.43e-32	6.24e-31	MIP1A vs IFNG	0.136642	0.505662	0.630744	MIP1A vs IFNG	0.579742	0.000506214	0.002735
MIP1A vs GMCSF	0.75794	1.64e-19	7.06e-19	MIP1A vs GMCSF	0.253738	0.211016	0.31519	MIP1A vs GMCSF	0.450914	0.00959462	0.0317838
MIP1A vs TNFA	0.5603	1.98e-09	5.06e-09	MIP1A vs TNFA	0.135918	0.507942	0.632336	MIP1A vs TNFA	0.348402	0.0506815	0.121008
MIP1A vs MIP1B	0.905074	2.01e-37	2.53e-36	MIP1A vs MIP1B	0.555851	0.00319509	0.00850973	MIP1A vs MIP1B	0.745626	9.74e-07	9.54e-06
MIP1A vs IFNA	0.804078	2.1e-23	1.09e-22	MIP1A vs IFNA	0.36567	0.0661997	0.121893	MIP1A vs IFNA	0.699667	8.34e-06	6.98e-05
MIP1A vs TGFB	0.641021	1.16e-12	3.62e-12	MIP1A vs TGFB	0.139726	0.496013	0.620755	MIP1A vs TGFB	0.307827	0.0865372	0.180222
MIP1A vs MCP1	0.213171	0.0350749	0.0481326	MIP1A vs MCP1	-0.0564651	0.784104	0.847765	MIP1A vs MCP1	0.393902	0.0257045	0.069638
MIP1A vs IL9	0.814899	1.81e-24	9.73e-24	MIP1A vs IL9	0.32134	0.109438	0.18461	MIP1A vs IL9	0.504912	0.00320618	0.0133874
MIP1A vs VEGFD	0.691515	3.2e-15	1.11e-14	MIP1A vs VEGFD	-0.15731	0.442798	0.574302	MIP1A vs VEGFD	-0.0352765	0.847997	0.90648
MIP1A vs TNFB	0.730641	1.36e-17	5.33e-17	MIP1A vs TNFB	0.227338	0.26404	0.381145	MIP1A vs TNFB	0.453113	0.00920605	0.0309115
MIP1A vs NGF	0.883434	2.27e-33	2.2e-32	MIP1A vs NGF	0.35059	0.0790939	0.141769	MIP1A vs NGF	0.435459	0.0127367	0.0401418
MIP1A vs TRAIL	0.977454	1.2e-66	1.14e-64	MIP1A vs TRAIL	0.903113	2.73e-10	5.36e-09	MIP1A vs TRAIL	0.985758	8.67e-25	1.64e-21
MIP1A vs GCSF	0.646494	6.47e-13	2.03e-12	MIP1A vs GCSF	0.329047	0.100719	0.172988	MIP1A vs GCSF	0.405797	0.0212028	0.0594875
MIP1A vs GROA	0.634294	2.35e-12	7.16e-12	MIP1A vs GROA	0.230016	0.258303	0.374292	MIP1A vs GROA	0.597765	0.000302905	0.00180124
MIP1A vs IL1A	0.932218	3.66e-44	6.79e-43	MIP1A vs IL1A	0.662357	0.000227536	0.000892679	MIP1A vs IL1A	0.910172	5.19e-13	2.18e-11
MIP1A vs IL23	0.771679	1.42e-20	6.37e-20	MIP1A vs IL23	0.227018	0.264731	0.381851	MIP1A vs IL23	0.402571	0.022354	0.0619816
MIP1A vs IL12P40	0.520151	4.04e-08	9.36e-08	MIP1A vs IL12P40	0.198432	0.331172	0.45446	MIP1A vs IL12P40	0.248043	0.171055	0.311266
MIP1A vs IL15	0.706347	4.48e-16	1.64e-15	MIP1A vs IL15	0.129476	0.528436	0.653426	MIP1A vs IL15	0.291033	0.106088	0.212738
MIP1A vs IL18	0.811088	4.36e-24	2.32e-23	MIP1A vs IL18	0.121179	0.555401	0.675286	MIP1A vs IL18	0.535951	0.00156935	0.00730944
MIP1A vs MCSF	0.834081	1.53e-26	9.32e-26	MIP1A vs MCSF	0.29282	0.146583	0.23651	MIP1A vs MCSF	0.589621	0.000383451	0.00219065
MIP1A vs MCP3	0.876067	3.59e-32	3.14e-31	MIP1A vs MCP3	0.171832	0.401271	0.533242	MIP1A vs MCP3	0.358535	0.0439004	0.107394
MIP1A vs MIG	0.96895	4.63e-60	2.82e-58	MIP1A vs MIG	0.78225	2.35e-06	1.6e-05	MIP1A vs MIG	0.857325	3.72e-10	7.18e-09
MIP1A vs IL21	0.939458	1.92e-46	4.85e-45	MIP1A vs IL21	0.854475	2.78e-08	2.97e-07	MIP1A vs IL21	0.803893	3.01e-08	3.95e-07
MIP1A vs ICAM1	0.220398	0.0292034	0.0406654	MIP1A vs ICAM1	-0.0765702	0.710059	0.792066	MIP1A vs ICAM1	0.246829	0.173227	0.312569
MIP1A vs FGFB	0.769915	1.96e-20	8.75e-20	MIP1A vs FGFB	0.283861	0.159922	0.253915	MIP1A vs FGFB	0.578879	0.000518433	0.00279304
MIP1A vs IL22	0.437755	6.56e-06	1.28e-05	MIP1A vs IL22	-0.267803	0.185939	0.286095	MIP1A vs IL22	-0.0175042	0.924246	0.948318
MIP1A vs PDGFBB	0.431249	9.29e-06	1.8e-05	MIP1A vs PDGFBB	-0.0847497	0.680611	0.770904	MIP1A vs PDGFBB	0.188199	0.3023	0.468565
MIP1A vs VEGF	0.919244	1.2e-40	1.79e-39	MIP1A vs VEGF	0.530218	0.00533253	0.0132507	MIP1A vs VEGF	0.659992	3.96e-05	0.000287098
MIP1A vs ENA78	0.246724	0.0143216	0.0210592	MIP1A vs ENA78	0.267417	0.1866	0.286645	MIP1A vs ENA78	-0.00653231	0.971695	0.981557
SDF1A vs IL27	0.899398	2.84e-36	3.25e-35	SDF1A vs IL27	0.660673	0.00023913	0.000930443	SDF1A vs IL27	0.402377	0.0224248	0.0620868
SDF1A vs LIF	0.290444	0.00371774	0.0059194	SDF1A vs LIF	0.531619	0.0051905	0.012966	SDF1A vs LIF	0.0595825	0.745993	0.833944
SDF1A vs IL1B	0.445354	4.33e-06	8.58e-06	SDF1A vs IL1B	0.512025	0.00749462	0.0179397	SDF1A vs IL1B	0.262473	0.146701	0.275482
SDF1A vs IL2	0.354794	0.000337629	0.000588439	SDF1A vs IL2	0.582034	0.00181291	0.00519427	SDF1A vs IL2	0.453035	0.00921949	0.0309115
SDF1A vs IL4	0.905594	1.56e-37	1.99e-36	SDF1A vs IL4	0.704861	5.81e-05	0.000270607	SDF1A vs IL4	0.547643	0.00117767	0.00572487
SDF1A vs IL5	0.731666	1.16e-17	4.59e-17	SDF1A vs IL5	0.636024	0.000478856	0.00168312	SDF1A vs IL5	0.562624	0.000802599	0.00399398
SDF1A vs IP10	0.886587	6.56e-34	6.71e-33	SDF1A vs IP10	0.63907	0.000440906	0.00157016	SDF1A vs IP10	0.311325	0.0828377	0.174439
SDF1A vs IL6	0.788716	5.32e-22	2.55e-21	SDF1A vs IL6	0.713373	4.3e-05	0.000207783	SDF1A vs IL6	0.472887	0.00627124	0.0229379
SDF1A vs IL7	0.558262	2.33e-09	5.93e-09	SDF1A vs IL7	0.435476	0.0261747	0.0543318	SDF1A vs IL7	0.343027	0.0546027	0.128425
SDF1A vs IL8	0.791183	3.22e-22	1.56e-21	SDF1A vs IL8	0.628933	0.000578406	0.00194274	SDF1A vs IL8	0.690008	1.25e-05	9.85e-05
SDF1A vs IL10	0.894987	2e-35	2.18e-34	SDF1A vs IL10	0.694199	8.36e-05	0.000368479	SDF1A vs IL10	0.653699	4.97e-05	0.000348086
SDF1A vs IFNB	0.148411	0.144722	0.178636	SDF1A vs IFNB	0.48408	0.0122171	0.0274703	SDF1A vs IFNB	-0.122613	0.503789	0.65251
SDF1A vs EOTAXIN	0.236689	0.0189513	0.0272316	SDF1A vs EOTAXIN	-0.0781124	0.704474	0.78826	SDF1A vs EOTAXIN	0.0482958	0.792947	0.866742
SDF1A vs IL12P70	0.835467	1.06e-26	6.62e-26	SDF1A vs IL12P70	0.603935	0.00108693	0.00334752	SDF1A vs IL12P70	0.292413	0.104366	0.20973
SDF1A vs IL13	0.902094	8.23e-37	9.91e-36	SDF1A vs IL13	0.683328	0.000119286	0.000499049	SDF1A vs IL13	0.466367	0.00713497	0.0253523
SDF1A vs IL17A	0.643317	9.11e-13	2.85e-12	SDF1A vs IL17A	0.158417	0.439556	0.572208	SDF1A vs IL17A	0.422051	0.0161229	0.0478624
SDF1A vs IL31	0.390215	7.13e-05	0.000130452	SDF1A vs IL31	0.654627	0.000285155	0.00107416	SDF1A vs IL31	0.187208	0.304901	0.471053
SDF1A vs IL1RA	0.71291	1.81e-16	6.71e-16	SDF1A vs IL1RA	0.632514	0.000526083	0.00180549	SDF1A vs IL1RA	0.319445	0.0747195	0.162194
SDF1A vs SCF	0.882051	3.86e-33	3.67e-32	SDF1A vs SCF	0.538961	0.00449772	0.0114433	SDF1A vs SCF	0.138941	0.448217	0.60933
SDF1A vs RANTES	0.464274	1.47e-06	3.03e-06	SDF1A vs RANTES	0.686453	0.000107858	0.000461445	SDF1A vs RANTES	0.237343	0.190881	0.335014
SDF1A vs IFNG	0.905716	1.47e-37	1.89e-36	SDF1A vs IFNG	0.459688	0.0181443	0.0393023	SDF1A vs IFNG	0.594198	0.000336126	0.00197081
SDF1A vs GMCSF	0.767681	2.94e-20	1.3e-19	SDF1A vs GMCSF	0.327668	0.10224	0.174965	SDF1A vs GMCSF	0.502407	0.00338677	0.0140447
SDF1A vs TNFA	0.635444	2.09e-12	6.36e-12	SDF1A vs TNFA	0.591737	0.00145173	0.00426275	SDF1A vs TNFA	0.302136	0.0928259	0.189923
SDF1A vs MIP1B	0.938308	4.61e-46	1.06e-44	SDF1A vs MIP1B	0.838833	8.68e-08	7.97e-07	SDF1A vs MIP1B	0.73382	1.76e-06	1.64e-05
SDF1A vs IFNA	0.846139	5.54e-28	3.71e-27	SDF1A vs IFNA	0.806905	6.37e-07	4.87e-06	SDF1A vs IFNA	0.761643	4.13e-07	4.25e-06
SDF1A vs TGFB	0.690064	3.86e-15	1.33e-14	SDF1A vs TGFB	0.600989	0.00116685	0.00355315	SDF1A vs TGFB	0.213139	0.241502	0.400948
SDF1A vs MCP1	0.235706	0.0194673	0.0279096	SDF1A vs MCP1	-0.0532639	0.796083	0.855371	SDF1A vs MCP1	0.42425	0.0155209	0.0467047
SDF1A vs IL9	0.855961	2.98e-29	2.15e-28	SDF1A vs IL9	0.713067	4.34e-05	0.000209555	SDF1A vs IL9	0.512701	0.00269674	0.0114861
SDF1A vs VEGFD	0.719852	6.71e-17	2.54e-16	SDF1A vs VEGFD	0.11489	0.57625	0.690683	SDF1A vs VEGFD	0.00709872	0.969242	0.980651
SDF1A vs TNFB	0.794923	1.49e-22	7.31e-22	SDF1A vs TNFB	0.700171	6.83e-05	0.000310523	SDF1A vs TNFB	0.457323	0.00849911	0.0289208
SDF1A vs NGF	0.92001	7.75e-41	1.17e-39	SDF1A vs NGF	0.754158	8.6e-06	4.99e-05	SDF1A vs NGF	0.43988	0.0117602	0.0377565
SDF1A vs BDNF	0.109671	0.282374	0.329001	SDF1A vs BDNF	0.537363	0.0046414	0.0117653	SDF1A vs BDNF	0.0364997	0.842791	0.902621
SDF1A vs TRAIL	0.981293	1.69e-70	2.13e-68	SDF1A vs TRAIL	0.948792	1.65e-13	1.08e-11	SDF1A vs TRAIL	0.898929	2.82e-12	9.52e-11
SDF1A vs GCSF	0.679642	1.42e-14	4.76e-14	SDF1A vs GCSF	0.629076	0.000576241	0.0019401	SDF1A vs GCSF	0.369742	0.037268	0.0934667
SDF1A vs GROA	0.693948	2.34e-15	8.1e-15	SDF1A vs GROA	0.48476	0.0120783	0.0271905	SDF1A vs GROA	0.634488	9.62e-05	0.000647519
SDF1A vs IL1A	0.960611	3.46e-55	1.56e-53	SDF1A vs IL1A	0.882884	2.39e-09	3.47e-08	SDF1A vs IL1A	0.930629	1.24e-14	9.74e-13
SDF1A vs IL23	0.79396	1.82e-22	8.87e-22	SDF1A vs IL23	0.664806	0.000211548	0.000831678	SDF1A vs IL23	0.425874	0.0150886	0.0456519
SDF1A vs IL12P40	0.57977	3.96e-10	1.07e-09	SDF1A vs IL12P40	0.480697	0.0129276	0.0289303	SDF1A vs IL12P40	0.3142	0.0798891	0.170316
SDF1A vs IL15	0.777882	4.44e-21	2.05e-20	SDF1A vs IL15	0.57707	0.00202584	0.00570825	SDF1A vs IL15	0.171362	0.348366	0.517893
SDF1A vs IL18	0.865402	1.45e-30	1.12e-29	SDF1A vs IL18	0.545447	0.00395241	0.0102665	SDF1A vs IL18	0.54182	0.00136048	0.00648025
SDF1A vs MCSF	0.882372	3.41e-33	3.26e-32	SDF1A vs MCSF	0.746102	1.21e-05	6.73e-05	SDF1A vs MCSF	0.661566	3.74e-05	0.000274211
SDF1A vs MCP3	0.915284	1.09e-39	1.6e-38	SDF1A vs MCP3	0.640837	0.000420113	0.00150746	SDF1A vs MCP3	0.368357	0.0380407	0.095152
SDF1A vs MIG	0.975276	9.54e-65	8.2e-63	SDF1A vs MIG	0.914553	6.43e-11	1.54e-09	SDF1A vs MIG	0.724747	2.72e-06	2.44e-05
SDF1A vs RESISTIN	0.260252	0.00965168	0.0146479	SDF1A vs RESISTIN	0.225088	0.268924	0.386719	SDF1A vs RESISTIN	0.0617266	0.737168	0.828853
SDF1A vs IL21	0.936075	2.41e-45	5.18e-44	SDF1A vs IL21	0.903304	2.67e-10	5.32e-09	SDF1A vs IL21	0.614038	0.000185456	0.00116511
SDF1A vs ICAM1	0.250318	0.012921	0.0191486	SDF1A vs ICAM1	-0.108931	0.596318	0.706983	SDF1A vs ICAM1	0.172919	0.343938	0.513277
SDF1A vs FGFB	0.804286	2.01e-23	1.04e-22	SDF1A vs FGFB	0.719791	3.4e-05	0.000169793	SDF1A vs FGFB	0.568317	0.000690447	0.00350036
SDF1A vs IL22	0.459524	1.94e-06	3.96e-06	SDF1A vs IL22	-0.228786	0.260927	0.376938	SDF1A vs IL22	0.0834923	0.649607	0.766318
SDF1A vs PDGFBB	0.466673	1.28e-06	2.66e-06	SDF1A vs PDGFBB	0.0276033	0.893519	0.922222	SDF1A vs PDGFBB	0.334237	0.0615276	0.140423
SDF1A vs VEGF	0.938679	3.48e-46	8.34e-45	SDF1A vs VEGF	0.822942	2.46e-07	2.12e-06	SDF1A vs VEGF	0.619083	0.000158409	0.00101888
SDF1A vs CD40L	0.242623	0.0160793	0.0234073	SDF1A vs CD40L	0.54527	0.0039665	0.010289	SDF1A vs CD40L	-0.0829783	0.651629	0.767442
SDF1A vs ENA78	0.220682	0.0289914	0.0403999	SDF1A vs ENA78	0.0882697	0.668075	0.760935	SDF1A vs ENA78	0.135658	0.459119	0.618838
IL27 vs LIF	0.278079	0.00556397	0.00863831	IL27 vs LIF	0.759774	6.73e-06	3.95e-05	IL27 vs LIF	0.389313	0.0276386	0.0738201
IL27 vs IL1B	0.477345	6.7e-07	1.43e-06	IL27 vs IL1B	0.748369	1.1e-05	6.18e-05	IL27 vs IL1B	0.730598	2.06e-06	1.89e-05
IL27 vs IL2	0.251341	0.0125447	0.0186495	IL27 vs IL2	0.780643	2.54e-06	1.71e-05	IL27 vs IL2	0.047533	0.796148	0.868734
IL27 vs IL4	0.986078	1.31e-76	3.54e-74	IL27 vs IL4	0.910796	1.06e-10	2.41e-09	IL27 vs IL4	0.911308	4.32e-13	1.87e-11
IL27 vs IL5	0.620988	9.01e-12	2.65e-11	IL27 vs IL5	0.806865	6.39e-07	4.87e-06	IL27 vs IL5	0.314959	0.0791243	0.168938
IL27 vs IP10	0.927895	6.43e-43	1.1e-41	IL27 vs IP10	0.516208	0.00694168	0.0168076	IL27 vs IP10	0.474312	0.00609492	0.0223796
IL27 vs IL6	0.936168	2.25e-45	4.9e-44	IL27 vs IL6	0.888348	1.39e-09	2.17e-08	IL27 vs IL6	0.956343	1.41e-17	2.67e-15
IL27 vs IL7	0.507626	9.56e-08	2.15e-07	IL27 vs IL7	0.32788	0.102005	0.17472	IL27 vs IL7	0.247478	0.172065	0.311529
IL27 vs IL8	0.889667	1.89e-34	1.99e-33	IL27 vs IL8	0.779702	2.66e-06	1.75e-05	IL27 vs IL8	0.757027	5.32e-07	5.41e-06
IL27 vs IL10	0.990084	1.21e-83	5.73e-81	IL27 vs IL10	0.903033	2.76e-10	5.36e-09	IL27 vs IL10	0.862874	2.13e-10	4.34e-09
IL27 vs IFNB	0.0879451	0.389176	0.443868	IL27 vs IFNB	0.643026	0.000395544	0.00142743	IL27 vs IFNB	0.0364031	0.843202	0.902621
IL27 vs EOTAXIN	0.236125	0.0192461	0.0276343	IL27 vs EOTAXIN	0.0526347	0.798443	0.855927	IL27 vs EOTAXIN	0.021386	0.907512	0.94188
IL27 vs IL12P70	0.790384	3.79e-22	1.83e-21	IL27 vs IL12P70	0.868613	8.79e-09	1.14e-07	IL27 vs IL12P70	0.82285	7.49e-09	1.1e-07
IL27 vs IL13	0.907708	5.54e-38	7.32e-37	IL27 vs IL13	0.837131	9.76e-08	8.87e-07	IL27 vs IL13	0.970049	5.44e-20	2.06e-17
IL27 vs IL17A	0.574076	6.42e-10	1.7e-09	IL27 vs IL17A	-0.0552313	0.788715	0.852263	IL27 vs IL17A	0.525443	0.0020139	0.00910201
IL27 vs IL31	0.480937	5.37e-07	1.15e-06	IL27 vs IL31	0.850784	3.68e-08	3.8e-07	IL27 vs IL31	0.789778	7.7e-08	9.22e-07
IL27 vs IL1RA	0.716082	1.15e-16	4.32e-16	IL27 vs IL1RA	0.797491	1.07e-06	7.7e-06	IL27 vs IL1RA	0.722065	3.09e-06	2.7e-05
IL27 vs SCF	0.945298	1.7e-48	4.93e-47	IL27 vs SCF	0.822044	2.6e-07	2.23e-06	IL27 vs SCF	0.488861	0.00452342	0.0177465
IL27 vs RANTES	0.512044	7.08e-08	1.6e-07	IL27 vs RANTES	0.808014	5.98e-07	4.66e-06	IL27 vs RANTES	0.112298	0.540589	0.681957
IL27 vs IFNG	0.982656	4.62e-72	7.94e-70	IL27 vs IFNG	0.629239	0.000573766	0.0019401	IL27 vs IFNG	0.922651	5.99e-14	3.91e-12
IL27 vs GMCSF	0.913533	2.79e-39	4.05e-38	IL27 vs GMCSF	0.188367	0.35677	0.484664	IL27 vs GMCSF	0.451384	0.00951037	0.031718
IL27 vs TNFA	0.608891	2.89e-11	8.24e-11	IL27 vs TNFA	0.807687	6.1e-07	4.71e-06	IL27 vs TNFA	0.125792	0.492706	0.644799
IL27 vs HGF	0.133818	0.188964	0.227256	IL27 vs HGF	0.533677	0.00498776	0.0125257	IL27 vs HGF	0.0256503	0.889174	0.931023
IL27 vs MIP1B	0.84217	1.7e-27	1.11e-26	IL27 vs MIP1B	0.751095	9.81e-06	5.66e-05	IL27 vs MIP1B	0.40115	0.0228769	0.0629796
IL27 vs IFNA	0.787856	6.32e-22	3.01e-21	IL27 vs IFNA	0.861859	1.55e-08	1.82e-07	IL27 vs IFNA	0.797551	4.63e-08	5.87e-07
IL27 vs TGFB	0.570554	8.61e-10	2.25e-09	IL27 vs TGFB	0.799973	9.37e-07	6.84e-06	IL27 vs TGFB	0.330317	0.0648304	0.14612
IL27 vs IL9	0.968144	1.55e-59	9.18e-58	IL27 vs IL9	0.844223	5.95e-08	5.82e-07	IL27 vs IL9	0.960634	3.08e-18	8.08e-16
IL27 vs VEGFD	0.852979	7.4e-29	5.28e-28	IL27 vs VEGFD	0.278358	0.168531	0.265135	IL27 vs VEGFD	0.265042	0.142643	0.268664
IL27 vs TNFB	0.901238	1.22e-36	1.45e-35	IL27 vs TNFB	0.900502	3.71e-10	6.94e-09	IL27 vs TNFB	0.918606	1.25e-13	6.77e-12
IL27 vs NGF	0.973682	1.85e-63	1.52e-61	IL27 vs NGF	0.873525	5.71e-09	7.61e-08	IL27 vs NGF	0.960356	3.42e-18	8.08e-16
IL27 vs EGF	0.0321277	0.753485	0.787639	IL27 vs EGF	0.630895	0.000549211	0.00187804	IL27 vs EGF	0.129397	0.480292	0.634721
IL27 vs TRAIL	0.866721	9.35e-31	7.33e-30	IL27 vs TRAIL	0.490924	0.0108787	0.0249656	IL27 vs TRAIL	0.443124	0.0110846	0.0360694
IL27 vs GCSF	0.560632	1.93e-09	4.94e-09	IL27 vs GCSF	0.70096	6.65e-05	0.000303712	IL27 vs GCSF	0.49447	0.00401821	0.0161325
IL27 vs GROA	0.759454	1.26e-19	5.44e-19	IL27 vs GROA	0.501969	0.00897664	0.0210345	IL27 vs GROA	0.872821	7.38e-11	1.72e-09
IL27 vs IL1A	0.863785	2.48e-30	1.9e-29	IL27 vs IL1A	0.749877	1.03e-05	5.87e-05	IL27 vs IL1A	0.423731	0.0156613	0.0468599
IL27 vs IL23	0.941901	2.82e-47	7.62e-46	IL27 vs IL23	0.863705	1.33e-08	1.6e-07	IL27 vs IL23	0.853475	5.4e-10	1e-08
IL27 vs IL12P40	0.563705	1.51e-09	3.89e-09	IL27 vs IL12P40	0.633875	0.00050731	0.00175185	IL27 vs IL12P40	0.0639638	0.727995	0.822364
IL27 vs IL15	0.72543	2.96e-17	1.14e-16	IL27 vs IL15	0.796757	1.11e-06	7.95e-06	IL27 vs IL15	0.287236	0.110936	0.220491
IL27 vs IL18	0.93459	7.01e-45	1.42e-43	IL27 vs IL18	0.823084	2.44e-07	2.12e-06	IL27 vs IL18	0.483567	0.00504924	0.0191729
IL27 vs MCSF	0.970401	4.81e-61	3.14e-59	IL27 vs MCSF	0.862263	1.5e-08	1.78e-07	IL27 vs MCSF	0.810077	1.94e-08	2.68e-07
IL27 vs MCP3	0.959505	1.28e-54	5.36e-53	IL27 vs MCP3	0.867121	9.99e-09	1.25e-07	IL27 vs MCP3	0.877261	4.47e-11	1.16e-09
IL27 vs MIG	0.935425	3.86e-45	8.02e-44	IL27 vs MIG	0.513683	0.00727118	0.017538	IL27 vs MIG	0.289828	0.107608	0.215331
IL27 vs RESISTIN	0.306402	0.00215157	0.00351349	IL27 vs RESISTIN	0.545166	0.00397479	0.0102963	IL27 vs RESISTIN	0.149257	0.414892	0.582451
IL27 vs IL21	0.82677	1.01e-25	5.68e-25	IL27 vs IL21	0.486485	0.011732	0.026601	IL27 vs IL21	0.409087	0.0200798	0.0570038
IL27 vs ICAM1	0.24135	0.0166614	0.0242173	IL27 vs ICAM1	-0.142758	0.486616	0.613394	IL27 vs ICAM1	0.151951	0.406424	0.575404
IL27 vs FGFB	0.938373	4.39e-46	1.03e-44	IL27 vs FGFB	0.867273	9.86e-09	1.24e-07	IL27 vs FGFB	0.873425	6.9e-11	1.63e-09
IL27 vs IL22	0.42409	1.35e-05	2.58e-05	IL27 vs IL22	-0.0263032	0.898508	0.925929	IL27 vs IL22	-0.130503	0.476515	0.632021
IL27 vs PDGFBB	0.528269	2.26e-08	5.35e-08	IL27 vs PDGFBB	0.0121252	0.953121	0.968198	IL27 vs PDGFBB	0.274669	0.128166	0.248575
IL27 vs VEGF	0.845464	6.72e-28	4.46e-27	IL27 vs VEGF	0.719748	3.4e-05	0.000169793	IL27 vs VEGF	0.232965	0.199436	0.347589
IL27 vs CD40L	0.219253	0.0300741	0.0417856	IL27 vs CD40L	0.780253	2.59e-06	1.73e-05	IL27 vs CD40L	0.04174	0.820563	0.888199
LIF vs IL1B	0.902793	5.93e-37	7.19e-36	LIF vs IL1B	0.985512	5.25e-20	4.96e-17	LIF vs IL1B	0.672403	2.5e-05	0.000185784
LIF vs IL2	0.430302	9.76e-06	1.89e-05	LIF vs IL2	0.975493	2.73e-17	5.17e-15	LIF vs IL2	0.18102	0.32145	0.489422
LIF vs IL4	0.385924	8.69e-05	0.000157501	LIF vs IL4	0.85491	2.69e-08	2.88e-07	LIF vs IL4	0.528858	0.00185872	0.00853118
LIF vs IL5	0.606889	3.49e-11	9.89e-11	LIF vs IL5	0.964627	2.11e-15	2.67e-13	LIF vs IL5	0.527936	0.00189958	0.00867657
LIF vs IL6	0.244319	0.0153309	0.0223866	LIF vs IL6	0.777931	2.9e-06	1.89e-05	LIF vs IL6	0.384631	0.0297325	0.0783066
LIF vs IL7	0.382211	0.000102888	0.000185119	LIF vs IL7	0.213316	0.295417	0.415651	LIF vs IL7	0.198617	0.275823	0.440394
LIF vs IL8	0.314185	0.00162961	0.00270078	LIF vs IL8	0.390959	0.0482828	0.0927873	LIF vs IL8	0.133535	0.466243	0.624408
LIF vs IL10	0.323466	0.00115864	0.00194755	LIF vs IL10	0.893383	8.18e-10	1.38e-08	LIF vs IL10	0.446322	0.010451	0.0341917
LIF vs IFNB	0.640519	1.23e-12	3.81e-12	LIF vs IFNB	0.673645	0.000161739	0.000653524	LIF vs IFNB	0.534429	0.00162789	0.00752652
LIF vs IL12P70	0.476593	7.02e-07	1.5e-06	LIF vs IL12P70	0.940328	9.9e-13	4.46e-11	LIF vs IL12P70	0.79518	5.42e-08	6.7e-07
LIF vs IL13	0.221311	0.0285248	0.0398378	LIF vs IL13	0.531165	0.0052362	0.0130629	LIF vs IL13	0.359333	0.043399	0.106998
LIF vs IL17A	0.303544	0.00237831	0.00387039	LIF vs IL17A	0.127864	0.533626	0.658243	LIF vs IL17A	0.481035	0.00531881	0.0200356
LIF vs IL31	0.673819	2.88e-14	9.52e-14	LIF vs IL31	0.71407	4.19e-05	0.000203653	LIF vs IL31	0.659151	4.09e-05	0.000292651
LIF vs IL1RA	0.595039	1.04e-10	2.88e-10	LIF vs IL1RA	0.841122	7.41e-08	6.9e-07	LIF vs IL1RA	0.733149	1.82e-06	1.69e-05
LIF vs SCF	0.471122	9.78e-07	2.06e-06	LIF vs SCF	0.871944	6.58e-09	8.7e-08	LIF vs SCF	0.796257	5.05e-08	6.32e-07
LIF vs RANTES	0.302765	0.00244377	0.00397348	LIF vs RANTES	0.601277	0.00115881	0.00353437	LIF vs RANTES	-0.0293486	0.873314	0.923404
LIF vs IFNG	0.238059	0.0182519	0.0263469	LIF vs IFNG	0.296222	0.141734	0.229861	LIF vs IFNG	0.434824	0.0128822	0.0404655
LIF vs TNFA	0.679831	1.39e-14	4.65e-14	LIF vs TNFA	0.938149	1.51e-12	6.14e-11	LIF vs TNFA	0.465787	0.00721644	0.0255549
LIF vs HGF	0.495903	2.08e-07	4.59e-07	LIF vs HGF	0.62676	0.000612322	0.00203141	LIF vs HGF	0.57778	0.000534366	0.00283845
LIF vs MIP1B	0.309594	0.00192157	0.00315472	LIF vs MIP1B	0.453348	0.02002	0.0427289	LIF vs MIP1B	0.275538	0.126914	0.246654
LIF vs IFNA	0.274856	0.00616287	0.00949795	LIF vs IFNA	0.640643	0.000422349	0.00150976	LIF vs IFNA	0.414662	0.0182897	0.0528834
LIF vs TGFB	0.438686	6.23e-06	1.22e-05	LIF vs TGFB	0.96853	5.3e-16	7.16e-14	LIF vs TGFB	0.837014	2.37e-09	3.84e-08
LIF vs IL9	0.331556	0.00085305	0.00144934	LIF vs IL9	0.586486	0.00163858	0.00476342	LIF vs IL9	0.470326	0.00659925	0.0238152
LIF vs VEGFD	0.30959	0.00192186	0.00315472	LIF vs VEGFD	0.49753	0.00970468	0.0226283	LIF vs VEGFD	0.229889	0.205605	0.355718
LIF vs TNFB	0.522264	3.48e-08	8.14e-08	LIF vs TNFB	0.821336	2.72e-07	2.3e-06	LIF vs TNFB	0.463811	0.00750005	0.0262641
LIF vs NGF	0.337319	0.000682367	0.00116669	LIF vs NGF	0.7517	9.56e-06	5.53e-05	LIF vs NGF	0.440779	0.0115697	0.0373207
LIF vs EGF	0.363816	0.000231031	0.000406399	LIF vs EGF	0.629808	0.000565231	0.00192239	LIF vs EGF	0.370552	0.0368216	0.0931193
LIF vs TRAIL	0.24615	0.014557	0.0213555	LIF vs TRAIL	0.338516	0.0907282	0.158711	LIF vs TRAIL	0.306209	0.0882909	0.18347
LIF vs GCSF	0.217508	0.0314432	0.0435917	LIF vs GCSF	0.479155	0.0132625	0.0296096	LIF vs GCSF	0.337762	0.0586723	0.135635
LIF vs GROA	0.393031	6.25e-05	0.000114938	LIF vs GROA	0.402953	0.0412436	0.0812413	LIF vs GROA	0.313725	0.0803708	0.17115
LIF vs IL1A	0.310389	0.0018679	0.00307148	LIF vs IL1A	0.469264	0.0155857	0.0342307	LIF vs IL1A	0.144822	0.429048	0.592643
LIF vs IL23	0.237381	0.0185951	0.026781	LIF vs IL23	0.58023	0.00188796	0.00536862	LIF vs IL23	0.351765	0.0483446	0.116015
LIF vs IL12P40	0.371494	0.000165796	0.000293009	LIF vs IL12P40	0.648983	0.000334928	0.0012346	LIF vs IL12P40	0.228381	0.208676	0.358578
LIF vs IL15	0.685623	6.77e-15	2.3e-14	LIF vs IL15	0.99349	3.7e-24	7e-21	LIF vs IL15	0.898579	2.96e-12	9.79e-11
LIF vs IL18	0.386342	8.52e-05	0.000154957	LIF vs IL18	0.628435	0.000586032	0.00195793	LIF vs IL18	0.497109	0.00379788	0.015462
LIF vs MCSF	0.371678	0.000164467	0.000290933	LIF vs MCSF	0.765993	5.09e-06	3.12e-05	LIF vs MCSF	0.338331	0.0582209	0.134756
LIF vs MCP3	0.367057	0.000201047	0.000354645	LIF vs MCP3	0.929097	7.39e-12	2.37e-10	LIF vs MCP3	0.308542	0.0857719	0.178825
LIF vs MIG	0.257629	0.0104353	0.0157361	LIF vs MIG	0.461777	0.0175586	0.0382086	LIF vs MIG	0.371996	0.0360371	0.0915944
LIF vs RESISTIN	0.338009	0.000664171	0.00113763	LIF vs RESISTIN	0.420188	0.0325789	0.0664582	LIF vs RESISTIN	0.508688	0.00294969	0.0124228
LIF vs IL21	0.361523	0.000254693	0.000445948	LIF vs IL21	0.538909	0.00450228	0.0114433	LIF vs IL21	0.551425	0.00107083	0.00521891
LIF vs FGFB	0.292867	0.00342806	0.00547969	LIF vs FGFB	0.557525	0.00308561	0.00828819	LIF vs FGFB	0.41772	0.0173651	0.0506751
LIF vs VEGF	0.263509	0.00875073	0.0133449	LIF vs VEGF	0.525947	0.00578572	0.0142644	LIF vs VEGF	0.0650951	0.72337	0.819171
LIF vs CD40L	0.883806	1.96e-33	1.91e-32	LIF vs CD40L	0.941234	8.28e-13	3.82e-11	LIF vs CD40L	0.685456	1.5e-05	0.000114695
IL1B vs IL2	0.413774	2.29e-05	4.32e-05	IL1B vs IL2	0.953774	4.96e-14	3.91e-12	IL1B vs IL2	0.215752	0.235643	0.394337
IL1B vs IL4	0.5614	1.82e-09	4.65e-09	IL1B vs IL4	0.841331	7.3e-08	6.83e-07	IL1B vs IL4	0.751433	7.19e-07	7.15e-06
IL1B vs IL5	0.602132	5.44e-11	1.53e-10	IL1B vs IL5	0.926458	1.13e-11	3.37e-10	IL1B vs IL5	0.450899	0.00959733	0.0317838
IL1B vs IP10	0.386392	8.5e-05	0.000154751	IL1B vs IP10	0.213215	0.295651	0.41567	IL1B vs IP10	0.233843	0.197699	0.34499
IL1B vs IL6	0.446866	3.98e-06	7.92e-06	IL1B vs IL6	0.774726	3.39e-06	2.16e-05	IL1B vs IL6	0.812971	1.58e-08	2.21e-07
IL1B vs IL7	0.41886	1.77e-05	3.35e-05	IL1B vs IL7	0.226307	0.266271	0.383487	IL1B vs IL7	0.237911	0.189789	0.334162
IL1B vs IL8	0.509204	8.59e-08	1.93e-07	IL1B vs IL8	0.389297	0.0493285	0.0947006	IL1B vs IL8	0.436135	0.0125831	0.0397903
IL1B vs IL10	0.517109	4.99e-08	1.15e-07	IL1B vs IL10	0.880873	2.9e-09	4.09e-08	IL1B vs IL10	0.731572	1.97e-06	1.81e-05
IL1B vs IFNB	0.562773	1.63e-09	4.18e-09	IL1B vs IFNB	0.660735	0.000238694	0.000930443	IL1B vs IFNB	0.167209	0.360345	0.530695
IL1B vs IL12P70	0.564331	1.43e-09	3.71e-09	IL1B vs IL12P70	0.909652	1.22e-10	2.72e-09	IL1B vs IL12P70	0.84903	8.19e-10	1.46e-08
IL1B vs IL13	0.401891	4.1e-05	7.61e-05	IL1B vs IL13	0.50585	0.00837803	0.0197542	IL1B vs IL13	0.763094	3.81e-07	4e-06
IL1B vs IL17A	0.382957	9.95e-05	0.000179474	IL1B vs IL17A	0.0939883	0.647893	0.747508	IL1B vs IL17A	0.583754	0.0004527	0.00250309
IL1B vs IL31	0.668949	5.14e-14	1.69e-13	IL1B vs IL31	0.680124	0.00013209	0.000540656	IL1B vs IL31	0.765286	3.37e-07	3.58e-06
IL1B vs IL1RA	0.639105	1.42e-12	4.39e-12	IL1B vs IL1RA	0.810046	5.33e-07	4.23e-06	IL1B vs IL1RA	0.87246	7.69e-11	1.77e-09
IL1B vs SCF	0.601669	5.68e-11	1.59e-10	IL1B vs SCF	0.843888	6.09e-08	5.9e-07	IL1B vs SCF	0.563159	0.000791419	0.00395919
IL1B vs RANTES	0.429452	1.02e-05	1.97e-05	IL1B vs RANTES	0.608628	0.000969385	0.00301498	IL1B vs RANTES	0.119181	0.515892	0.664545
IL1B vs IFNG	0.445387	4.32e-06	8.57e-06	IL1B vs IFNG	0.292373	0.14723	0.236946	IL1B vs IFNG	0.759584	4.63e-07	4.73e-06
IL1B vs GMCSF	0.378963	0.000119104	0.000213282	IL1B vs GMCSF	0.0323179	0.875461	0.91133	IL1B vs GMCSF	0.484551	0.00494773	0.0188632
IL1B vs TNFA	0.764518	5.19e-20	2.27e-19	IL1B vs TNFA	0.942097	6.96e-13	3.46e-11	IL1B vs TNFA	0.526444	0.0019673	0.00892126
IL1B vs HGF	0.429111	1.04e-05	2.01e-05	IL1B vs HGF	0.617917	0.000768774	0.00244739	IL1B vs HGF	0.323524	0.0708809	0.156759
IL1B vs MIP1B	0.461365	1.74e-06	3.57e-06	IL1B vs MIP1B	0.455956	0.0192302	0.0412762	IL1B vs MIP1B	0.316825	0.077268	0.166606
IL1B vs IFNA	0.41131	2.58e-05	4.87e-05	IL1B vs IFNA	0.605513	0.00104609	0.00323227	IL1B vs IFNA	0.638227	8.49e-05	0.000579657
IL1B vs TGFB	0.454318	2.61e-06	5.29e-06	IL1B vs TGFB	0.946201	2.94e-13	1.6e-11	IL1B vs TGFB	0.637823	8.61e-05	0.000583366
IL1B vs IL9	0.522679	3.38e-08	7.91e-08	IL1B vs IL9	0.57576	0.00208547	0.00585976	IL1B vs IL9	0.79778	4.56e-08	5.82e-07
IL1B vs VEGFD	0.476466	7.08e-07	1.5e-06	IL1B vs VEGFD	0.492757	0.0105416	0.0242508	IL1B vs VEGFD	0.457297	0.00850342	0.0289208
IL1B vs TNFB	0.702591	7.46e-16	2.68e-15	IL1B vs TNFB	0.822877	2.47e-07	2.12e-06	IL1B vs TNFB	0.761989	4.05e-07	4.21e-06
IL1B vs NGF	0.515385	5.63e-08	1.28e-07	IL1B vs NGF	0.71901	3.5e-05	0.000173572	IL1B vs NGF	0.796155	5.08e-08	6.32e-07
IL1B vs EGF	0.339419	0.000628391	0.00108026	IL1B vs EGF	0.623674	0.000663433	0.00216302	IL1B vs EGF	0.247468	0.172082	0.311529
IL1B vs TRAIL	0.396898	5.21e-05	9.6e-05	IL1B vs TRAIL	0.320195	0.11078	0.186707	IL1B vs TRAIL	0.333874	0.0618277	0.140863
IL1B vs GCSF	0.289114	0.00388573	0.00617473	IL1B vs GCSF	0.465118	0.0166543	0.0364505	IL1B vs GCSF	0.305987	0.0885337	0.183773
IL1B vs GROA	0.546251	5.96e-09	1.47e-08	IL1B vs GROA	0.37933	0.0559774	0.105431	IL1B vs GROA	0.57755	0.000537749	0.00284046
IL1B vs IL1A	0.469821	1.06e-06	2.22e-06	IL1B vs IL1A	0.441979	0.0237794	0.0501302	IL1B vs IL1A	0.23422	0.196957	0.344538
IL1B vs IL23	0.429568	1.02e-05	1.96e-05	IL1B vs IL23	0.536295	0.00473958	0.011982	IL1B vs IL23	0.645119	6.71e-05	0.000463304
IL1B vs IL12P40	0.440704	5.59e-06	1.1e-05	IL1B vs IL12P40	0.629115	0.000575653	0.0019401	IL1B vs IL12P40	0.153548	0.40145	0.571643
IL1B vs IL15	0.723396	4e-17	1.53e-16	IL1B vs IL15	0.977577	9.51e-18	3e-15	IL1B vs IL15	0.542965	0.00132269	0.00632531
IL1B vs IL18	0.553816	3.32e-09	8.28e-09	IL1B vs IL18	0.633848	0.000507674	0.00175185	IL1B vs IL18	0.418881	0.0170245	0.0499561
IL1B vs MCSF	0.564861	1.37e-09	3.56e-09	IL1B vs MCSF	0.758415	7.15e-06	4.18e-05	IL1B vs MCSF	0.571666	0.000631146	0.0032432
IL1B vs MCP3	0.55912	2.18e-09	5.56e-09	IL1B vs MCP3	0.938158	1.5e-12	6.14e-11	IL1B vs MCP3	0.793669	5.99e-08	7.35e-07
IL1B vs MIG	0.406897	3.21e-05	6e-05	IL1B vs MIG	0.413765	0.0356188	0.0718073	IL1B vs MIG	0.279886	0.120788	0.237726
IL1B vs RESISTIN	0.340299	0.00060696	0.00104437	IL1B vs RESISTIN	0.466189	0.0163728	0.0358759	IL1B vs RESISTIN	0.175019	0.338018	0.508506
IL1B vs IL21	0.446607	4.04e-06	8.02e-06	IL1B vs IL21	0.512411	0.00744205	0.017859	IL1B vs IL21	0.364497	0.0402631	0.100313
IL1B vs FGFB	0.480218	5.62e-07	1.2e-06	IL1B vs FGFB	0.544541	0.00402499	0.0103979	IL1B vs FGFB	0.625577	0.0001288	0.000848642
IL1B vs VEGF	0.45135	3.09e-06	6.22e-06	IL1B vs VEGF	0.553421	0.00335983	0.00888593	IL1B vs VEGF	0.164334	0.368782	0.538923
IL1B vs CD40L	0.808432	7.98e-24	4.21e-23	IL1B vs CD40L	0.938074	1.53e-12	6.14e-11	IL1B vs CD40L	0.258454	0.153215	0.28573
IL2 vs IL4	0.307438	0.00207439	0.00339624	IL2 vs IL4	0.849891	3.93e-08	4.02e-07	IL2 vs IL4	0.164605	0.367982	0.538213
IL2 vs IL5	0.708634	3.27e-16	1.2e-15	IL2 vs IL5	0.964407	2.27e-15	2.69e-13	IL2 vs IL5	0.864262	1.85e-10	3.8e-09
IL2 vs IP10	0.24895	0.0134396	0.0198704	IL2 vs IP10	0.263595	0.193215	0.29489	IL2 vs IP10	0.0428478	0.81588	0.883637
IL2 vs IL6	0.154911	0.127739	0.159758	IL2 vs IL6	0.762598	5.93e-06	3.52e-05	IL2 vs IL6	0.131086	0.474531	0.631483
IL2 vs IL7	0.229236	0.0231753	0.0328765	IL2 vs IL7	0.262634	0.194903	0.297227	IL2 vs IL7	-0.00450118	0.980494	0.987281
IL2 vs IL10	0.259003	0.0100181	0.0151433	IL2 vs IL10	0.887309	1.54e-09	2.39e-08	IL2 vs IL10	0.129537	0.479814	0.634721
IL2 vs IFNB	0.253811	0.0116756	0.0174534	IL2 vs IFNB	0.638018	0.000453696	0.00160964	IL2 vs IFNB	0.0750179	0.683232	0.792108
IL2 vs IL12P70	0.435163	7.54e-06	1.47e-05	IL2 vs IL12P70	0.948141	1.91e-13	1.13e-11	IL2 vs IL12P70	0.137816	0.451938	0.613947
IL2 vs IL13	0.317111	0.00146515	0.00244321	IL2 vs IL13	0.553957	0.00332287	0.00880049	IL2 vs IL13	0.0506018	0.78329	0.859165
IL2 vs IL17A	0.256282	0.0108589	0.0163234	IL2 vs IL17A	0.104437	0.611643	0.720634	IL2 vs IL17A	0.184926	0.31094	0.478818
IL2 vs IL31	0.25612	0.010911	0.0163751	IL2 vs IL31	0.718142	3.61e-05	0.00017831	IL2 vs IL31	0.00229052	0.990073	0.992782
IL2 vs IL1RA	0.424297	1.34e-05	2.56e-05	IL2 vs IL1RA	0.853574	2.98e-08	3.11e-07	IL2 vs IL1RA	0.205124	0.260074	0.422146
IL2 vs SCF	0.331295	0.000861627	0.0014626	IL2 vs SCF	0.888841	1.32e-09	2.09e-08	IL2 vs SCF	0.0639758	0.727945	0.822364
IL2 vs RANTES	0.160801	0.113709	0.143733	IL2 vs RANTES	0.629053	0.000576593	0.0019401	IL2 vs RANTES	0.0149128	0.935436	0.957202
IL2 vs IFNG	0.252799	0.0120252	0.0179334	IL2 vs IFNG	0.300571	0.135701	0.221026	IL2 vs IFNG	0.113762	0.535293	0.67799
IL2 vs GMCSF	0.155648	0.125914	0.157685	IL2 vs GMCSF	0.0644191	0.754551	0.825727	IL2 vs GMCSF	0.501616	0.00344558	0.0142573
IL2 vs TNFA	0.57162	7.88e-10	2.07e-09	IL2 vs TNFA	0.943825	4.88e-13	2.57e-11	IL2 vs TNFA	0.52757	0.00191597	0.00873034
IL2 vs HGF	0.295443	0.00314251	0.00504457	IL2 vs HGF	0.60749	0.000996836	0.00309019	IL2 vs HGF	0.19209	0.292232	0.457459
IL2 vs MIP1B	0.399452	4.61e-05	8.54e-05	IL2 vs MIP1B	0.495632	0.0100305	0.0232448	IL2 vs MIP1B	0.422075	0.016116	0.0478624
IL2 vs IFNA	0.380256	0.000112384	0.00020163	IL2 vs IFNA	0.686006	0.000109433	0.000466026	IL2 vs IFNA	0.172912	0.343957	0.513277
IL2 vs TGFB	0.459169	1.98e-06	4.04e-06	IL2 vs TGFB	0.971602	1.57e-16	2.28e-14	IL2 vs TGFB	0.251045	0.165766	0.303744
IL2 vs IL9	0.230588	0.0223546	0.0318317	IL2 vs IL9	0.606112	0.00103094	0.00319069	IL2 vs IL9	0.101605	0.580035	0.710717
IL2 vs VEGFD	0.15443	0.128943	0.161051	IL2 vs VEGFD	0.518623	0.0066384	0.0161352	IL2 vs VEGFD	-0.118121	0.519661	0.667128
IL2 vs TNFB	0.277614	0.00564715	0.00876027	IL2 vs TNFB	0.809495	5.5e-07	4.35e-06	IL2 vs TNFB	0.0565924	0.758353	0.839605
IL2 vs NGF	0.322897	0.00118347	0.00198728	IL2 vs NGF	0.748991	1.07e-05	6.03e-05	IL2 vs NGF	0.140971	0.441548	0.603072
IL2 vs EGF	0.172705	0.0890259	0.114992	IL2 vs EGF	0.637429	0.000461004	0.00163251	IL2 vs EGF	0.00604439	0.973808	0.982642
IL2 vs BDNF	0.0744322	0.46637	0.523697	IL2 vs BDNF	0.472091	0.0148898	0.0327783	IL2 vs BDNF	-0.152676	0.404161	0.574206
IL2 vs TRAIL	0.382855	9.99e-05	0.000179959	IL2 vs TRAIL	0.381873	0.0542182	0.102732	IL2 vs TRAIL	0.61561	0.000176619	0.00111329
IL2 vs GCSF	0.358999	0.00028331	0.000495138	IL2 vs GCSF	0.485594	0.0119099	0.0268713	IL2 vs GCSF	0.0976846	0.594811	0.721943
IL2 vs IL1A	0.372085	0.000161564	0.000286065	IL2 vs IL1A	0.512421	0.00744073	0.017859	IL2 vs IL1A	0.42053	0.0165504	0.0488248
IL2 vs IL23	0.155958	0.125153	0.157043	IL2 vs IL23	0.616134	0.000804205	0.00255159	IL2 vs IL23	0.0734121	0.689673	0.79638
IL2 vs IL12P40	0.29991	0.00269759	0.00436368	IL2 vs IL12P40	0.65822	0.000256948	0.000985576	IL2 vs IL12P40	0.1009	0.582682	0.712251
IL2 vs IL15	0.487815	3.49e-07	7.57e-07	IL2 vs IL15	0.976949	1.32e-17	3.57e-15	IL2 vs IL15	0.18464	0.311701	0.478967
IL2 vs IL18	0.307623	0.00206081	0.00337694	IL2 vs IL18	0.623545	0.000665658	0.00216654	IL2 vs IL18	0.176949	0.332633	0.503207
IL2 vs MCSF	0.265539	0.00822748	0.0125672	IL2 vs MCSF	0.765231	5.27e-06	3.2e-05	IL2 vs MCSF	0.082709	0.652689	0.767442
IL2 vs MCP3	0.342367	0.000559189	0.000964805	IL2 vs MCP3	0.93022	6.14e-12	2.11e-10	IL2 vs MCP3	0.166158	0.363415	0.534362
IL2 vs MIG	0.348719	0.000433201	0.000750855	IL2 vs MIG	0.509436	0.00785492	0.0186604	IL2 vs MIG	0.78194	1.26e-07	1.45e-06
IL2 vs IL21	0.326529	0.00103282	0.0017438	IL2 vs IL21	0.568913	0.00242225	0.00667709	IL2 vs IL21	0.595068	0.000327734	0.0019367
IL2 vs FGFB	0.178268	0.079051	0.103093	IL2 vs FGFB	0.561923	0.00281308	0.00761021	IL2 vs FGFB	0.0930907	0.612329	0.735184
IL2 vs VEGF	0.334831	0.00075179	0.00128191	IL2 vs VEGF	0.569338	0.0024001	0.00662656	IL2 vs VEGF	0.196821	0.280277	0.445325
IL2 vs CD40L	0.373093	0.000154568	0.000273935	IL2 vs CD40L	0.904922	2.2e-10	4.43e-09	IL2 vs CD40L	0.0559389	0.761062	0.841127
IL4 vs IL5	0.681084	1.19e-14	4e-14	IL4 vs IL5	0.8913	1.02e-09	1.68e-08	IL4 vs IL5	0.49689	0.00381575	0.0154841
IL4 vs IP10	0.925471	2.96e-42	4.92e-41	IL4 vs IP10	0.595028	0.00134421	0.00399669	IL4 vs IP10	0.442949	0.0111203	0.0360694
IL4 vs IL6	0.916951	4.36e-40	6.45e-39	IL4 vs IL6	0.948171	1.9e-13	1.13e-11	IL4 vs IL6	0.915002	2.34e-13	1.17e-11
IL4 vs IL7	0.535794	1.31e-08	3.14e-08	IL4 vs IL7	0.272569	0.17793	0.276514	IL4 vs IL7	0.382587	0.0306869	0.0802612
IL4 vs IL8	0.910723	1.21e-38	1.68e-37	IL4 vs IL8	0.780447	2.57e-06	1.72e-05	IL4 vs IL8	0.750156	7.69e-07	7.61e-06
IL4 vs IL10	0.984295	4.09e-74	9.67e-72	IL4 vs IL10	0.979384	3.5e-18	1.32e-15	IL4 vs IL10	0.913877	2.83e-13	1.37e-11
IL4 vs IFNB	0.176091	0.0828431	0.10752	IL4 vs IFNB	0.687733	0.000103466	0.00044772	IL4 vs IFNB	0.176838	0.332942	0.503273
IL4 vs EOTAXIN	0.240167	0.0172186	0.0249314	IL4 vs EOTAXIN	-0.107844	0.600008	0.710022	IL4 vs EOTAXIN	0.0365301	0.842662	0.902621
IL4 vs IL12P70	0.816647	1.2e-24	6.49e-24	IL4 vs IL12P70	0.880937	2.88e-09	4.09e-08	IL4 vs IL12P70	0.869735	1.04e-10	2.28e-09
IL4 vs IL13	0.90137	1.15e-36	1.37e-35	IL4 vs IL13	0.873877	5.54e-09	7.48e-08	IL4 vs IL13	0.925403	3.55e-14	2.48e-12
IL4 vs IL17A	0.598839	7.36e-11	2.05e-10	IL4 vs IL17A	0.0910419	0.658262	0.755782	IL4 vs IL17A	0.646295	6.45e-05	0.000446472
IL4 vs IL31	0.549585	4.61e-09	1.15e-08	IL4 vs IL31	0.877763	3.88e-09	5.32e-08	IL4 vs IL31	0.789479	7.85e-08	9.34e-07
IL4 vs IL1RA	0.74318	1.91e-18	7.85e-18	IL4 vs IL1RA	0.783589	2.2e-06	1.5e-05	IL4 vs IL1RA	0.736846	1.52e-06	1.42e-05
IL4 vs SCF	0.956725	2.89e-53	1.09e-51	IL4 vs SCF	0.785714	1.98e-06	1.36e-05	IL4 vs SCF	0.592371	0.000354349	0.00206813
IL4 vs RANTES	0.556826	2.62e-09	6.6e-09	IL4 vs RANTES	0.772054	3.84e-06	2.44e-05	IL4 vs RANTES	0.195803	0.282824	0.446956
IL4 vs IFNG	0.971095	1.57e-61	1.1e-59	IL4 vs IFNG	0.525438	0.00584176	0.0143651	IL4 vs IFNG	0.927244	2.47e-14	1.8e-12
IL4 vs GMCSF	0.886313	7.32e-34	7.4e-33	IL4 vs GMCSF	0.238894	0.239863	0.351886	IL4 vs GMCSF	0.543282	0.00131241	0.00629889
IL4 vs TNFA	0.675543	2.34e-14	7.75e-14	IL4 vs TNFA	0.857435	2.2e-08	2.48e-07	IL4 vs TNFA	0.287092	0.111122	0.220495
IL4 vs HGF	0.173442	0.0876495	0.113291	IL4 vs HGF	0.447764	0.0218006	0.0463203	IL4 vs HGF	0.135936	0.45819	0.618442
IL4 vs MIP1B	0.865419	1.44e-30	1.12e-29	IL4 vs MIP1B	0.733392	2.02e-05	0.00010636	IL4 vs MIP1B	0.559865	0.000862496	0.00425843
IL4 vs IFNA	0.80142	3.75e-23	1.91e-22	IL4 vs IFNA	0.891041	1.05e-09	1.71e-08	IL4 vs IFNA	0.853117	5.58e-10	1.03e-08
IL4 vs TGFB	0.612281	2.1e-11	6.01e-11	IL4 vs TGFB	0.889906	1.18e-09	1.91e-08	IL4 vs TGFB	0.488519	0.00455583	0.0178366
IL4 vs IL9	0.967735	2.84e-59	1.58e-57	IL4 vs IL9	0.854407	2.79e-08	2.97e-07	IL4 vs IL9	0.95096	7.8e-17	1.05e-14
IL4 vs VEGFD	0.84606	5.67e-28	3.79e-27	IL4 vs VEGFD	0.370507	0.062427	0.115962	IL4 vs VEGFD	0.325034	0.0694988	0.15441
IL4 vs TNFB	0.934019	1.05e-44	2.02e-43	IL4 vs TNFB	0.980776	1.52e-18	8.31e-16	IL4 vs TNFB	0.922207	6.51e-14	4.1e-12
IL4 vs NGF	0.971772	5.1e-62	3.85e-60	IL4 vs NGF	0.922128	2.2e-11	6.11e-10	IL4 vs NGF	0.89647	3.97e-12	1.21e-10
IL4 vs EGF	0.0668923	0.51283	0.569778	IL4 vs EGF	0.51531	0.00705734	0.0170658	IL4 vs EGF	0.168053	0.357892	0.527904
IL4 vs TRAIL	0.866648	9.58e-31	7.48e-30	IL4 vs TRAIL	0.530251	0.00532911	0.0132507	IL4 vs TRAIL	0.594773	0.000330558	0.00194731
IL4 vs GCSF	0.585084	2.51e-10	6.82e-10	IL4 vs GCSF	0.720961	3.25e-05	0.000163604	IL4 vs GCSF	0.580461	0.000496228	0.00268873
IL4 vs GROA	0.796217	1.14e-22	5.62e-22	IL4 vs GROA	0.619486	0.000738716	0.00236364	IL4 vs GROA	0.897967	3.23e-12	1.03e-10
IL4 vs IL1A	0.884366	1.58e-33	1.55e-32	IL4 vs IL1A	0.715326	4e-05	0.000195592	IL4 vs IL1A	0.601798	0.000268895	0.00162454
IL4 vs IL23	0.922674	1.63e-41	2.58e-40	IL4 vs IL23	0.846097	5.19e-08	5.22e-07	IL4 vs IL23	0.834224	3e-09	4.73e-08
IL4 vs IL12P40	0.609673	2.69e-11	7.67e-11	IL4 vs IL12P40	0.596111	0.00131034	0.00390827	IL4 vs IL12P40	0.158949	0.384891	0.553061
IL4 vs IL15	0.787906	6.26e-22	2.99e-21	IL4 vs IL15	0.893584	8.01e-10	1.36e-08	IL4 vs IL15	0.489209	0.0044905	0.0176539
IL4 vs IL18	0.949398	4.43e-50	1.42e-48	IL4 vs IL18	0.757242	7.52e-06	4.39e-05	IL4 vs IL18	0.585777	0.000427669	0.00239977
IL4 vs MCSF	0.983264	8.44e-73	1.6e-70	IL4 vs MCSF	0.956823	2.22e-14	1.91e-12	IL4 vs MCSF	0.867609	1.3e-10	2.73e-09
IL4 vs MCP3	0.962279	4.52e-56	2.25e-54	IL4 vs MCP3	0.905037	2.17e-10	4.41e-09	IL4 vs MCP3	0.806392	2.52e-08	3.34e-07
IL4 vs MIG	0.927401	8.81e-43	1.5e-41	IL4 vs MIG	0.567773	0.00248263	0.00682363	IL4 vs MIG	0.44341	0.0110268	0.0359511
IL4 vs RESISTIN	0.319155	0.00135935	0.00227481	IL4 vs RESISTIN	0.387421	0.0505299	0.0966147	IL4 vs RESISTIN	0.197337	0.278995	0.444464
IL4 vs IL21	0.832671	2.22e-26	1.32e-25	IL4 vs IL21	0.53247	0.00510586	0.0127883	IL4 vs IL21	0.566603	0.000722659	0.00363444
IL4 vs ICAM1	0.28429	0.00455386	0.00714043	IL4 vs ICAM1	-0.0727125	0.724092	0.802613	IL4 vs ICAM1	0.231938	0.201482	0.350509
IL4 vs FGFB	0.931469	6.09e-44	1.09e-42	IL4 vs FGFB	0.893861	7.77e-10	1.34e-08	IL4 vs FGFB	0.908179	7.12e-13	2.92e-11
IL4 vs IL22	0.427681	1.12e-05	2.16e-05	IL4 vs IL22	-0.120993	0.556013	0.675286	IL4 vs IL22	-0.0880016	0.631983	0.748797
IL4 vs PDGFBB	0.508013	9.31e-08	2.09e-07	IL4 vs PDGFBB	-0.0431512	0.83421	0.882266	IL4 vs PDGFBB	0.309645	0.0845996	0.177163
IL4 vs VEGF	0.855169	3.8e-29	2.73e-28	IL4 vs VEGF	0.72396	2.91e-05	0.000148988	IL4 vs VEGF	0.312011	0.0821264	0.173684
IL4 vs CD40L	0.324465	0.00111617	0.00187782	IL4 vs CD40L	0.853969	2.89e-08	3.05e-07	IL4 vs CD40L	0.193741	0.288024	0.453122
IL5 vs IP10	0.624834	6.15e-12	1.83e-11	IL5 vs IP10	0.318991	0.112204	0.188603	IL5 vs IP10	0.14588	0.425644	0.590868
IL5 vs IL6	0.409134	2.88e-05	5.41e-05	IL5 vs IL6	0.825271	2.13e-07	1.86e-06	IL5 vs IL6	0.385476	0.0293456	0.0776838
IL5 vs IL7	0.516139	5.34e-08	1.22e-07	IL5 vs IL7	0.307599	0.12635	0.207223	IL5 vs IL7	0.187868	0.303167	0.469264
IL5 vs IL8	0.490737	2.9e-07	6.32e-07	IL5 vs IL8	0.474248	0.0143763	0.0318912	IL5 vs IL8	0.203041	0.265049	0.428749
IL5 vs IL10	0.612283	2.1e-11	6.01e-11	IL5 vs IL10	0.924538	1.53e-11	4.37e-10	IL5 vs IL10	0.429403	0.0141836	0.0436026
IL5 vs IFNB	0.338701	0.000646377	0.00111017	IL5 vs IFNB	0.655348	0.000279287	0.00105627	IL5 vs IFNB	0.251957	0.164183	0.301428
IL5 vs EOTAXIN	0.251279	0.0125672	0.0186682	IL5 vs EOTAXIN	0.00117776	0.995444	0.997026	IL5 vs EOTAXIN	0.184404	0.312331	0.479397
IL5 vs IL12P70	0.90731	6.74e-38	8.85e-37	IL5 vs IL12P70	0.953497	5.32e-14	4.02e-12	IL5 vs IL12P70	0.518597	0.0023592	0.010327
IL5 vs IL13	0.768345	2.61e-20	1.16e-19	IL5 vs IL13	0.639407	0.000436872	0.00155873	IL5 vs IL13	0.323438	0.0709602	0.156759
IL5 vs IL17A	0.587572	2.02e-10	5.52e-10	IL5 vs IL17A	0.139063	0.498079	0.622516	IL5 vs IL17A	0.461548	0.00783658	0.027141
IL5 vs IL31	0.470777	9.99e-07	2.1e-06	IL5 vs IL31	0.797185	1.09e-06	7.8e-06	IL5 vs IL31	0.375622	0.0341262	0.0873243
IL5 vs IL1RA	0.743458	1.83e-18	7.52e-18	IL5 vs IL1RA	0.852315	3.28e-08	3.4e-07	IL5 vs IL1RA	0.510337	0.00284333	0.0120285
IL5 vs SCF	0.72749	2.18e-17	8.5e-17	IL5 vs SCF	0.896231	6e-10	1.05e-08	IL5 vs SCF	0.437492	0.0122796	0.0391581
IL5 vs RANTES	0.27274	0.00658645	0.0101342	IL5 vs RANTES	0.63512	0.00049065	0.00171184	IL5 vs RANTES	0.0200317	0.913346	0.943791
IL5 vs IFNG	0.629381	3.89e-12	1.17e-11	IL5 vs IFNG	0.330785	0.0988264	0.170753	IL5 vs IFNG	0.40587	0.0211775	0.0594875
IL5 vs GMCSF	0.376101	0.000135326	0.000241189	IL5 vs GMCSF	0.103051	0.616404	0.724888	IL5 vs GMCSF	0.535972	0.00156858	0.00730944
IL5 vs TNFA	0.786584	8.15e-22	3.86e-21	IL5 vs TNFA	0.897722	5.09e-10	9.26e-09	IL5 vs TNFA	0.618802	0.000159817	0.00102445
IL5 vs HGF	0.348809	0.000431612	0.000748787	IL5 vs HGF	0.581815	0.0018219	0.00521212	IL5 vs HGF	0.37656	0.0336458	0.0867086
IL5 vs MIP1B	0.766227	3.82e-20	1.68e-19	IL5 vs MIP1B	0.544131	0.00405821	0.0104694	IL5 vs MIP1B	0.58208	0.000474383	0.00259265
IL5 vs IFNA	0.840137	2.99e-27	1.93e-26	IL5 vs IFNA	0.745319	1.25e-05	6.91e-05	IL5 vs IFNA	0.487706	0.00463386	0.0179931
IL5 vs TGFB	0.897434	6.85e-36	7.76e-35	IL5 vs TGFB	0.972101	1.27e-16	2.01e-14	IL5 vs TGFB	0.534726	0.00161632	0.00749134
IL5 vs MCP1	0.391687	6.65e-05	0.000121922	IL5 vs MCP1	0.0866161	0.673953	0.765433	IL5 vs MCP1	0.268095	0.137929	0.26187
IL5 vs IL9	0.552472	3.68e-09	9.19e-09	IL5 vs IL9	0.665926	0.000204573	0.000807617	IL5 vs IL9	0.402613	0.0223385	0.0619816
IL5 vs VEGFD	0.432853	8.53e-06	1.66e-05	IL5 vs VEGFD	0.400265	0.0427458	0.0836774	IL5 vs VEGFD	0.0223747	0.903256	0.941078
IL5 vs TNFB	0.581807	3.33e-10	9.01e-10	IL5 vs TNFB	0.849873	3.93e-08	4.02e-07	IL5 vs TNFB	0.358621	0.0438464	0.107394
IL5 vs NGF	0.739925	3.21e-18	1.31e-17	IL5 vs NGF	0.834003	1.21e-07	1.08e-06	IL5 vs NGF	0.413335	0.0187031	0.05375
IL5 vs EGF	0.2592	0.00995942	0.0150666	IL5 vs EGF	0.65108	0.00031561	0.00117716	IL5 vs EGF	0.174598	0.339199	0.509472
IL5 vs BDNF	0.222813	0.0274375	0.0384328	IL5 vs BDNF	0.436842	0.025656	0.0533725	IL5 vs BDNF	-0.0267419	0.884488	0.928688
IL5 vs TRAIL	0.773309	1.05e-20	4.75e-20	IL5 vs TRAIL	0.457317	0.0188282	0.0406439	IL5 vs TRAIL	0.76805	2.88e-07	3.07e-06
IL5 vs GCSF	0.798788	6.59e-23	3.31e-22	IL5 vs GCSF	0.555739	0.00320249	0.00851745	IL5 vs GCSF	0.38433	0.0298719	0.0785642
IL5 vs GROA	0.498225	1.79e-07	3.95e-07	IL5 vs GROA	0.474539	0.0143082	0.031794	IL5 vs GROA	0.341692	0.0556124	0.129795
IL5 vs IL1A	0.735124	6.82e-18	2.74e-17	IL5 vs IL1A	0.575262	0.0021085	0.00589942	IL5 vs IL1A	0.597955	0.000301224	0.00179689
IL5 vs IL23	0.424292	1.34e-05	2.56e-05	IL5 vs IL23	0.702821	6.24e-05	0.000289045	IL5 vs IL23	0.370774	0.0367004	0.09303
IL5 vs IL12P40	0.585303	2.46e-10	6.7e-10	IL5 vs IL12P40	0.685939	0.000109668	0.000466026	IL5 vs IL12P40	0.247664	0.171732	0.311529
IL5 vs IL15	0.920451	6.01e-41	9.16e-40	IL5 vs IL15	0.97654	1.63e-17	3.85e-15	IL5 vs IL15	0.510836	0.00281186	0.011922
IL5 vs IL18	0.665916	7.33e-14	2.4e-13	IL5 vs IL18	0.637097	0.000465164	0.00164416	IL5 vs IL18	0.434349	0.0129921	0.0406757
IL5 vs MCSF	0.607756	3.22e-11	9.14e-11	IL5 vs MCSF	0.819136	3.11e-07	2.6e-06	IL5 vs MCSF	0.37718	0.033331	0.0862228
IL5 vs MCP3	0.744942	1.44e-18	5.96e-18	IL5 vs MCP3	0.930124	6.24e-12	2.11e-10	IL5 vs MCP3	0.331604	0.0637309	0.144157
IL5 vs MIG	0.703871	6.28e-16	2.27e-15	IL5 vs MIG	0.557854	0.00306444	0.00824305	IL5 vs MIG	0.844122	1.28e-09	2.2e-08
IL5 vs RESISTIN	0.246188	0.0145415	0.0213494	IL5 vs RESISTIN	0.324418	0.105892	0.180235	IL5 vs RESISTIN	0.228404	0.208629	0.358578
IL5 vs IL21	0.647663	5.7e-13	1.8e-12	IL5 vs IL21	0.59645	0.00129992	0.00389563	IL5 vs IL21	0.774895	1.93e-07	2.12e-06
IL5 vs FGFB	0.45955	1.94e-06	3.96e-06	IL5 vs FGFB	0.649175	0.000333119	0.00123323	IL5 vs FGFB	0.43662	0.012474	0.0395787
IL5 vs IL22	0.401048	4.27e-05	7.92e-05	IL5 vs IL22	-0.116208	0.571854	0.687461	IL5 vs IL22	-0.173688	0.341762	0.512507
IL5 vs VEGF	0.718955	7.64e-17	2.88e-16	IL5 vs VEGF	0.577331	0.00201412	0.00568463	IL5 vs VEGF	0.275426	0.127075	0.246714
IL5 vs CD40L	0.53236	1.68e-08	4e-08	IL5 vs CD40L	0.897623	5.14e-10	9.26e-09	IL5 vs CD40L	0.286905	0.111365	0.220746
IP10 vs IL6	0.823942	2.05e-25	1.13e-24	IP10 vs IL6	0.677608	0.000142981	0.000580767	IP10 vs IL6	0.424739	0.0153897	0.0464886
IP10 vs IL7	0.465411	1.37e-06	2.85e-06	IP10 vs IL7	0.255131	0.208436	0.312571	IP10 vs IL7	0.0691845	0.706733	0.807724
IP10 vs IL8	0.843706	1.11e-27	7.27e-27	IP10 vs IL8	0.70903	5.02e-05	0.000240845	IP10 vs IL8	0.416515	0.0177246	0.0513281
IP10 vs IL10	0.912863	3.97e-39	5.69e-38	IP10 vs IL10	0.533686	0.00498692	0.0125257	IP10 vs IL10	0.434027	0.013067	0.040775
IP10 vs IL12P70	0.797948	7.88e-23	3.93e-22	IP10 vs IL12P70	0.314715	0.11737	0.194911	IP10 vs IL12P70	0.389417	0.0275932	0.0738031
IP10 vs IL13	0.908193	4.35e-38	5.83e-37	IP10 vs IL13	0.778275	2.86e-06	1.87e-05	IP10 vs IL13	0.378542	0.0326482	0.0845723
IP10 vs IL17A	0.580127	3.84e-10	1.04e-09	IP10 vs IL17A	-0.0158978	0.938559	0.95909	IP10 vs IL17A	0.389521	0.0275484	0.0737876
IP10 vs IL31	0.397295	5.11e-05	9.42e-05	IP10 vs IL31	0.560067	0.00292549	0.00788048	IP10 vs IL31	0.225749	0.214114	0.365423
IP10 vs IL1RA	0.649945	4.45e-13	1.41e-12	IP10 vs IL1RA	0.354125	0.0759128	0.13712	IP10 vs IL1RA	0.343354	0.0543572	0.128007
IP10 vs SCF	0.873695	8.41e-32	7.03e-31	IP10 vs SCF	0.217576	0.285648	0.405221	IP10 vs SCF	0.450926	0.00959254	0.0317838
IP10 vs RANTES	0.518406	4.56e-08	1.05e-07	IP10 vs RANTES	0.497174	0.00976515	0.0227413	IP10 vs RANTES	0.313105	0.0810024	0.172301
IP10 vs IFNG	0.939226	2.3e-46	5.64e-45	IP10 vs IFNG	0.620575	0.00071847	0.00231847	IP10 vs IFNG	0.522057	0.00217875	0.0096587
IP10 vs GMCSF	0.803438	2.42e-23	1.25e-22	IP10 vs GMCSF	0.318362	0.112953	0.189525	IP10 vs GMCSF	0.357626	0.0444776	0.108437
IP10 vs TNFA	0.578164	4.54e-10	1.22e-09	IP10 vs TNFA	0.317247	0.11429	0.191259	IP10 vs TNFA	0.0478352	0.794879	0.86785
IP10 vs MIP1B	0.86798	6.11e-31	4.9e-30	IP10 vs MIP1B	0.594777	0.00135213	0.00400765	IP10 vs MIP1B	0.44929	0.00989043	0.0324702
IP10 vs IFNA	0.836311	8.47e-27	5.34e-26	IP10 vs IFNA	0.76213	6.06e-06	3.58e-05	IP10 vs IFNA	0.487351	0.00466831	0.0180897
IP10 vs TGFB	0.63695	1.78e-12	5.47e-12	IP10 vs TGFB	0.297001	0.140638	0.228477	IP10 vs TGFB	0.31189	0.0822524	0.173684
IP10 vs IL9	0.888325	3.26e-34	3.43e-33	IP10 vs IL9	0.745893	1.22e-05	6.77e-05	IP10 vs IL9	0.461862	0.00778921	0.0270761
IP10 vs VEGFD	0.741731	2.41e-18	9.87e-18	IP10 vs VEGFD	0.143312	0.484907	0.612123	IP10 vs VEGFD	0.0389345	0.832447	0.894916
IP10 vs TNFB	0.826838	9.94e-26	5.6e-25	IP10 vs TNFB	0.600832	0.00117125	0.00356082	IP10 vs TNFB	0.587412	0.000408341	0.00230499
IP10 vs NGF	0.925916	2.25e-42	3.76e-41	IP10 vs NGF	0.655352	0.00027925	0.00105627	IP10 vs NGF	0.392985	0.0260819	0.0703578
IP10 vs TRAIL	0.874626	6.03e-32	5.16e-31	IP10 vs TRAIL	0.59693	0.00128522	0.00385771	IP10 vs TRAIL	0.342552	0.0549601	0.128945
IP10 vs GCSF	0.660897	1.31e-13	4.26e-13	IP10 vs GCSF	0.750785	9.94e-06	5.7e-05	IP10 vs GCSF	0.190825	0.295481	0.459502
IP10 vs GROA	0.73094	1.3e-17	5.1e-17	IP10 vs GROA	0.546357	0.00388061	0.0101217	IP10 vs GROA	0.516561	0.00247139	0.0106943
IP10 vs IL1A	0.867675	6.78e-31	5.39e-30	IP10 vs IL1A	0.554016	0.00331888	0.00880049	IP10 vs IL1A	0.303094	0.0917435	0.188368
IP10 vs IL23	0.828567	6.41e-26	3.65e-25	IP10 vs IL23	0.651764	0.00030953	0.00115676	IP10 vs IL23	0.376359	0.033748	0.0867086
IP10 vs IL12P40	0.61503	1.61e-11	4.66e-11	IP10 vs IL12P40	0.218301	0.284005	0.403194	IP10 vs IL12P40	0.401051	0.0229138	0.0629796
IP10 vs IL15	0.721597	5.21e-17	1.98e-16	IP10 vs IL15	0.292484	0.147068	0.236888	IP10 vs IL15	0.279628	0.121145	0.237848
IP10 vs IL18	0.878763	1.33e-32	1.24e-31	IP10 vs IL18	0.357579	0.072899	0.132678	IP10 vs IL18	0.279552	0.121251	0.237848
IP10 vs MCSF	0.912433	4.98e-39	7.03e-38	IP10 vs MCSF	0.683068	0.000120279	0.000501299	IP10 vs MCSF	0.437194	0.0123457	0.0393025
IP10 vs MCP3	0.920877	4.69e-41	7.27e-40	IP10 vs MCP3	0.39964	0.0431011	0.0842856	IP10 vs MCP3	0.411614	0.019251	0.0550737
IP10 vs MIG	0.905035	2.04e-37	2.54e-36	IP10 vs MIG	0.57701	0.00202853	0.00570825	IP10 vs MIG	0.353198	0.0473751	0.114015
IP10 vs RESISTIN	0.297337	0.0029464	0.00475397	IP10 vs RESISTIN	0.144827	0.480255	0.607467	IP10 vs RESISTIN	0.315098	0.0789855	0.168938
IP10 vs IL21	0.773449	1.02e-20	4.64e-20	IP10 vs IL21	0.356352	0.0739588	0.13409	IP10 vs IL21	0.344778	0.0532999	0.126145
IP10 vs ICAM1	0.253332	0.0118399	0.0176851	IP10 vs ICAM1	0.00597379	0.976894	0.98261	IP10 vs ICAM1	0.303973	0.0907588	0.186955
IP10 vs FGFB	0.848276	2.98e-28	2.02e-27	IP10 vs FGFB	0.780933	2.51e-06	1.7e-05	IP10 vs FGFB	0.546887	0.00120012	0.00580418
IP10 vs IL22	0.477018	6.84e-07	1.46e-06	IP10 vs IL22	-0.269762	0.182618	0.282133	IP10 vs IL22	-0.0732679	0.690252	0.79638
IP10 vs PDGFBB	0.553978	3.27e-09	8.19e-09	IP10 vs PDGFBB	0.278783	0.167854	0.26429	IP10 vs PDGFBB	0.136918	0.454917	0.616666
IP10 vs VEGF	0.867378	7.49e-31	5.93e-30	IP10 vs VEGF	0.626585	0.000615119	0.00203711	IP10 vs VEGF	0.294211	0.102154	0.206161
IL6 vs IL7	0.457832	2.14e-06	4.35e-06	IL6 vs IL7	0.36636	0.0656508	0.121118	IL6 vs IL7	0.305451	0.0891221	0.184038
IL6 vs IL8	0.873661	8.51e-32	7.09e-31	IL6 vs IL8	0.769169	4.4e-06	2.74e-05	IL6 vs IL8	0.744629	1.02e-06	9.99e-06
IL6 vs IL10	0.958825	2.79e-54	1.15e-52	IL6 vs IL10	0.933968	3.23e-12	1.17e-10	IL6 vs IL10	0.899984	2.42e-12	8.99e-11
IL6 vs IFNB	0.081359	0.425799	0.481571	IL6 vs IFNB	0.707437	5.31e-05	0.000251597	IL6 vs IFNB	0.00330359	0.985683	0.990397
IL6 vs EOTAXIN	0.215022	0.0334837	0.0462173	IL6 vs EOTAXIN	-0.0388337	0.850606	0.894602	IL6 vs EOTAXIN	0.079912	0.663736	0.776205
IL6 vs IL12P70	0.561855	1.75e-09	4.49e-09	IL6 vs IL12P70	0.820183	2.92e-07	2.45e-06	IL6 vs IL12P70	0.815508	1.31e-08	1.86e-07
IL6 vs IL13	0.719778	6.78e-17	2.56e-16	IL6 vs IL13	0.868594	8.81e-09	1.14e-07	IL6 vs IL13	0.975015	3.71e-21	3.5e-18
IL6 vs IL17A	0.45754	2.17e-06	4.42e-06	IL6 vs IL17A	0.0531855	0.796377	0.855371	IL6 vs IL17A	0.590366	0.000375367	0.0021575
IL6 vs IL31	0.490185	3e-07	6.54e-07	IL6 vs IL31	0.926411	1.14e-11	3.37e-10	IL6 vs IL31	0.781054	1.33e-07	1.52e-06
IL6 vs IL1RA	0.615358	1.56e-11	4.52e-11	IL6 vs IL1RA	0.766651	4.94e-06	3.05e-05	IL6 vs IL1RA	0.742533	1.14e-06	1.09e-05
IL6 vs SCF	0.874101	7.28e-32	6.14e-31	IL6 vs SCF	0.763379	5.73e-06	3.45e-05	IL6 vs SCF	0.480557	0.00537103	0.020167
IL6 vs RANTES	0.535056	1.38e-08	3.3e-08	IL6 vs RANTES	0.767975	4.65e-06	2.88e-05	IL6 vs RANTES	0.193823	0.287815	0.453122
IL6 vs IFNG	0.904541	2.59e-37	3.2e-36	IL6 vs IFNG	0.629275	0.000573232	0.0019401	IL6 vs IFNG	0.935957	3.86e-15	3.48e-13
IL6 vs GMCSF	0.988733	5.4e-81	2.04e-78	IL6 vs GMCSF	0.234583	0.248706	0.363449	IL6 vs GMCSF	0.513791	0.00263137	0.0113089
IL6 vs TNFA	0.498682	1.73e-07	3.84e-07	IL6 vs TNFA	0.787139	1.84e-06	1.28e-05	IL6 vs TNFA	0.266282	0.140715	0.265561
IL6 vs MIP1B	0.687988	5.03e-15	1.72e-14	IL6 vs MIP1B	0.71954	3.43e-05	0.000170654	IL6 vs MIP1B	0.429423	0.0141787	0.0436026
IL6 vs IFNA	0.548018	5.2e-09	1.29e-08	IL6 vs IFNA	0.902974	2.78e-10	5.36e-09	IL6 vs IFNA	0.820696	8.84e-09	1.28e-07
IL6 vs TGFB	0.288743	0.00393379	0.00624584	IL6 vs TGFB	0.808781	5.73e-07	4.49e-06	IL6 vs TGFB	0.333472	0.0621615	0.141113
IL6 vs IL9	0.966998	8.25e-59	4.46e-57	IL6 vs IL9	0.920128	2.95e-11	7.74e-10	IL6 vs IL9	0.964974	5.5e-19	1.73e-16
IL6 vs VEGFD	0.885295	1.1e-33	1.1e-32	IL6 vs VEGFD	0.327969	0.101906	0.17471	IL6 vs VEGFD	0.325598	0.0689885	0.153479
IL6 vs TNFB	0.903344	4.58e-37	5.62e-36	IL6 vs TNFB	0.960606	7.54e-15	8.38e-13	IL6 vs TNFB	0.930233	1.34e-14	1.02e-12
IL6 vs NGF	0.859813	8.92e-30	6.64e-29	IL6 vs NGF	0.937041	1.85e-12	7.3e-11	IL6 vs NGF	0.949119	1.34e-16	1.55e-14
IL6 vs EGF	-0.0189506	0.853064	0.872913	IL6 vs EGF	0.5267	0.00570355	0.0140802	IL6 vs EGF	0.166416	0.362662	0.533691
IL6 vs TRAIL	0.714954	1.35e-16	5.07e-16	IL6 vs TRAIL	0.572493	0.00224081	0.00623142	IL6 vs TRAIL	0.484886	0.0049136	0.0188429
IL6 vs GCSF	0.26399	0.0086242	0.0131625	IL6 vs GCSF	0.81687	3.57e-07	2.92e-06	IL6 vs GCSF	0.458825	0.00825832	0.0283421
IL6 vs GROA	0.753482	3.51e-19	1.49e-18	IL6 vs GROA	0.656596	0.000269382	0.00102495	IL6 vs GROA	0.862006	2.33e-10	4.69e-09
IL6 vs IL1A	0.72683	2.41e-17	9.36e-17	IL6 vs IL1A	0.695932	7.89e-05	0.000352605	IL6 vs IL1A	0.480419	0.00538612	0.0201686
IL6 vs IL23	0.995127	2.11e-98	3.98e-95	IL6 vs IL23	0.848339	4.41e-08	4.48e-07	IL6 vs IL23	0.846869	9.98e-10	1.75e-08
IL6 vs IL12P40	0.424592	1.32e-05	2.52e-05	IL6 vs IL12P40	0.668143	0.000191354	0.00075701	IL6 vs IL12P40	0.124662	0.496633	0.645896
IL6 vs IL15	0.535709	1.32e-08	3.15e-08	IL6 vs IL15	0.820819	2.81e-07	2.37e-06	IL6 vs IL15	0.292524	0.104228	0.209676
IL6 vs IL18	0.854849	4.19e-29	3e-28	IL6 vs IL18	0.742856	1.38e-05	7.58e-05	IL6 vs IL18	0.5049	0.00320703	0.0133874
IL6 vs MCSF	0.939858	1.41e-46	3.61e-45	IL6 vs MCSF	0.974714	3.96e-17	6.81e-15	IL6 vs MCSF	0.826711	5.53e-09	8.24e-08
IL6 vs MCP3	0.83148	3.03e-26	1.75e-25	IL6 vs MCP3	0.861423	1.6e-08	1.87e-07	IL6 vs MCP3	0.890061	9.36e-12	2.6e-10
IL6 vs MIG	0.849171	2.3e-28	1.57e-27	IL6 vs MIG	0.561973	0.00281011	0.00761021	IL6 vs MIG	0.322454	0.0718723	0.15822
IL6 vs RESISTIN	0.288654	0.00394548	0.00625915	IL6 vs RESISTIN	0.404389	0.0404582	0.0798689	IL6 vs RESISTIN	0.109612	0.550377	0.688335
IL6 vs IL21	0.777422	4.84e-21	2.23e-20	IL6 vs IL21	0.504914	0.00851922	0.0200371	IL6 vs IL21	0.404514	0.0216547	0.0603968
IL6 vs FGFB	0.98191	3.42e-71	4.98e-69	IL6 vs FGFB	0.907052	1.7e-10	3.56e-09	IL6 vs FGFB	0.876378	4.95e-11	1.25e-09
IL6 vs IL22	0.245756	0.0147207	0.0215623	IL6 vs IL22	-0.118306	0.564884	0.682553	IL6 vs IL22	-0.0495346	0.787755	0.862562
IL6 vs PDGFBB	0.543724	7.22e-09	1.78e-08	IL6 vs PDGFBB	-0.0107431	0.95846	0.970781	IL6 vs PDGFBB	0.335756	0.060284	0.138514
IL6 vs VEGF	0.703126	6.94e-16	2.5e-15	IL6 vs VEGF	0.740969	1.49e-05	8.12e-05	IL6 vs VEGF	0.249083	0.169209	0.308558
IL6 vs CD40L	0.183785	0.0700635	0.092135	IL6 vs CD40L	0.818643	3.2e-07	2.66e-06	IL6 vs CD40L	0.0489192	0.790333	0.864384
IL7 vs IL8	0.464621	1.44e-06	2.98e-06	IL7 vs IL8	0.209905	0.303388	0.425915	IL7 vs IL8	0.438947	0.011961	0.0382713
IL7 vs IL10	0.514706	5.9e-08	1.34e-07	IL7 vs IL10	0.230479	0.257318	0.373437	IL7 vs IL10	0.4313	0.0137162	0.0424507
IL7 vs EOTAXIN	0.315467	0.00155562	0.00258722	IL7 vs EOTAXIN	0.136708	0.505456	0.630744	IL7 vs EOTAXIN	0.374966	0.0344659	0.0880743
IL7 vs IL12P70	0.542148	8.13e-09	1.99e-08	IL7 vs IL12P70	0.35269	0.0771915	0.138886	IL7 vs IL12P70	0.347928	0.0510179	0.121505
IL7 vs IL13	0.478871	6.1e-07	1.3e-06	IL7 vs IL13	0.3114	0.121494	0.20065	IL7 vs IL13	0.309446	0.0848103	0.177211
IL7 vs IL17A	0.382861	9.99e-05	0.000179959	IL7 vs IL17A	-0.0808672	0.694535	0.779445	IL7 vs IL17A	0.16046	0.380329	0.549009
IL7 vs IL31	0.472779	8.85e-07	1.88e-06	IL7 vs IL31	0.455256	0.0194395	0.041631	IL7 vs IL31	0.326594	0.0680938	0.152025
IL7 vs IL1RA	0.572509	7.31e-10	1.93e-09	IL7 vs IL1RA	0.289194	0.151883	0.243171	IL7 vs IL1RA	0.279869	0.120812	0.237726
IL7 vs SCF	0.596832	8.83e-11	2.46e-10	IL7 vs SCF	0.420902	0.0322543	0.0658671	IL7 vs SCF	0.323483	0.0709188	0.156759
IL7 vs RANTES	0.305263	0.0022395	0.00364762	IL7 vs RANTES	0.245419	0.226878	0.335702	IL7 vs RANTES	0.409007	0.0201066	0.0570038
IL7 vs IFNG	0.512099	7.05e-08	1.6e-07	IL7 vs IFNG	0.28112	0.164171	0.259571	IL7 vs IFNG	0.421228	0.0163531	0.0484697
IL7 vs GMCSF	0.409406	2.84e-05	5.34e-05	IL7 vs GMCSF	-0.279373	0.16692	0.263037	IL7 vs GMCSF	-0.0706845	0.700664	0.803003
IL7 vs TNFA	0.505015	1.14e-07	2.55e-07	IL7 vs TNFA	0.249397	0.219197	0.326122	IL7 vs TNFA	0.310772	0.0834142	0.175457
IL7 vs HGF	0.267843	0.00766704	0.0117396	IL7 vs HGF	0.141769	0.489672	0.615672	IL7 vs HGF	0.273511	0.129847	0.251322
IL7 vs MIP1B	0.529363	2.09e-08	4.96e-08	IL7 vs MIP1B	0.330093	0.0995771	0.171342	IL7 vs MIP1B	0.316556	0.0775334	0.166853
IL7 vs IFNA	0.482845	4.77e-07	1.03e-06	IL7 vs IFNA	0.411655	0.0366654	0.0736032	IL7 vs IFNA	0.435173	0.0128021	0.0402808
IL7 vs TGFB	0.431777	9.03e-06	1.76e-05	IL7 vs TGFB	0.316028	0.115766	0.192943	IL7 vs TGFB	0.312638	0.0814815	0.172755
IL7 vs MCP1	0.240465	0.0170771	0.0247644	IL7 vs MCP1	0.115764	0.573333	0.688365	IL7 vs MCP1	0.341622	0.0556658	0.129795
IL7 vs IL9	0.543662	7.25e-09	1.78e-08	IL7 vs IL9	0.495945	0.0099762	0.0231472	IL7 vs IL9	0.344086	0.0538117	0.127039
IL7 vs VEGFD	0.447426	3.86e-06	7.68e-06	IL7 vs VEGFD	0.122141	0.552245	0.67287	IL7 vs VEGFD	0.027995	0.879114	0.9251
IL7 vs TNFB	0.520116	4.05e-08	9.37e-08	IL7 vs TNFB	0.297476	0.139975	0.227595	IL7 vs TNFB	0.322343	0.0719758	0.158235
IL7 vs NGF	0.561027	1.87e-09	4.79e-09	IL7 vs NGF	0.512725	0.00739963	0.0178251	IL7 vs NGF	0.199279	0.274194	0.439035
IL7 vs EGF	0.221897	0.0280968	0.0392691	IL7 vs EGF	0.409014	0.03801	0.0759798	IL7 vs EGF	0.128996	0.481663	0.634721
IL7 vs BDNF	0.231814	0.0216316	0.030872	IL7 vs BDNF	0.393975	0.04643	0.0896825	IL7 vs BDNF	0.335421	0.0605572	0.138947
IL7 vs TRAIL	0.537164	1.18e-08	2.85e-08	IL7 vs TRAIL	0.535984	0.00476858	0.0120392	IL7 vs TRAIL	0.28628	0.112181	0.222131
IL7 vs GCSF	0.398062	4.93e-05	9.1e-05	IL7 vs GCSF	0.587876	0.00158722	0.00463899	IL7 vs GCSF	0.426061	0.0150394	0.045576
IL7 vs GROA	0.48598	3.92e-07	8.46e-07	IL7 vs GROA	0.259249	0.200931	0.303726	IL7 vs GROA	0.417486	0.0174346	0.0507212
IL7 vs IL1A	0.54707	5.59e-09	1.38e-08	IL7 vs IL1A	0.396455	0.0449485	0.0870877	IL7 vs IL1A	0.411369	0.0193302	0.0552166
IL7 vs IL23	0.464281	1.47e-06	3.03e-06	IL7 vs IL23	0.292541	0.146986	0.236888	IL7 vs IL23	0.479313	0.00550904	0.0205071
IL7 vs IL12P40	0.40926	2.86e-05	5.38e-05	IL7 vs IL12P40	0.216117	0.288971	0.408709	IL7 vs IL12P40	0.374769	0.0345684	0.0882171
IL7 vs IL15	0.534247	1.47e-08	3.49e-08	IL7 vs IL15	0.273759	0.17597	0.274554	IL7 vs IL15	0.258078	0.153835	0.286603
IL7 vs IL18	0.517928	4.71e-08	1.09e-07	IL7 vs IL18	0.159067	0.437657	0.570897	IL7 vs IL18	0.510184	0.00285309	0.0120429
IL7 vs MCSF	0.519005	4.37e-08	1.01e-07	IL7 vs MCSF	0.340757	0.0884775	0.155494	IL7 vs MCSF	0.500504	0.00352978	0.0145421
IL7 vs MCP3	0.551851	3.87e-09	9.62e-09	IL7 vs MCP3	0.397716	0.0442096	0.0859201	IL7 vs MCP3	0.2376	0.190386	0.334902
IL7 vs MIG	0.529349	2.09e-08	4.96e-08	IL7 vs MIG	0.385995	0.0514587	0.0978957	IL7 vs MIG	0.101535	0.5803	0.710717
IL7 vs IL21	0.555655	2.87e-09	7.23e-09	IL7 vs IL21	0.401147	0.0422478	0.0828741	IL7 vs IL21	0.159632	0.382824	0.551536
IL7 vs FGFB	0.484937	4.19e-07	9.02e-07	IL7 vs FGFB	0.321543	0.109202	0.184377	IL7 vs FGFB	0.422175	0.0160883	0.0478624
IL7 vs IL22	0.259613	0.00983759	0.0149181	IL7 vs IL22	-0.0362637	0.860394	0.900888	IL7 vs IL22	0.467251	0.0070122	0.025019
IL7 vs PDGFBB	0.329744	0.000914274	0.00154919	IL7 vs PDGFBB	0.1732	0.397475	0.529686	IL7 vs PDGFBB	0.660095	3.95e-05	0.000287098
IL7 vs VEGF	0.535153	1.37e-08	3.28e-08	IL7 vs VEGF	0.332368	0.0971262	0.168346	IL7 vs VEGF	0.363244	0.0410072	0.101898
IL7 vs PAI1	0.211993	0.0361199	0.0494589	IL7 vs PAI1	0.309925	0.123362	0.203248	IL7 vs PAI1	0.228919	0.207577	0.358146
IL7 vs CD40L	0.28691	0.00417928	0.00660788	IL7 vs CD40L	0.220497	0.279069	0.397166	IL7 vs CD40L	-0.117563	0.521649	0.669225
IL8 vs IL10	0.893391	3.97e-35	4.27e-34	IL8 vs IL10	0.707652	5.27e-05	0.00025159	IL8 vs IL10	0.799829	3.97e-08	5.14e-07
IL8 vs IFNB	0.227335	0.0243737	0.034499	IL8 vs IFNB	0.493686	0.0103743	0.0239241	IL8 vs IFNB	-0.059114	0.747925	0.834715
IL8 vs IL12P70	0.631377	3.17e-12	9.59e-12	IL8 vs IL12P70	0.507787	0.00809203	0.0191755	IL8 vs IL12P70	0.522552	0.00215395	0.00960643
IL8 vs IL13	0.750743	5.55e-19	2.34e-18	IL8 vs IL13	0.905296	2.1e-10	4.32e-09	IL8 vs IL13	0.770696	2.47e-07	2.67e-06
IL8 vs IL17A	0.471236	9.71e-07	2.05e-06	IL8 vs IL17A	-0.0913214	0.657276	0.755108	IL8 vs IL17A	0.429108	0.0142576	0.0436971
IL8 vs IL31	0.621243	8.78e-12	2.59e-11	IL8 vs IL31	0.744419	1.3e-05	7.13e-05	IL8 vs IL31	0.485944	0.00480699	0.0185133
IL8 vs IL1RA	0.633294	2.61e-12	7.91e-12	IL8 vs IL1RA	0.472762	0.0147285	0.032537	IL8 vs IL1RA	0.498539	0.00368291	0.0151071
IL8 vs SCF	0.832285	2.46e-26	1.44e-25	IL8 vs SCF	0.406363	0.0393988	0.0782595	IL8 vs SCF	0.297121	0.0986503	0.200158
IL8 vs RANTES	0.649215	4.82e-13	1.53e-12	IL8 vs RANTES	0.720754	3.28e-05	0.000164432	IL8 vs RANTES	0.374439	0.0347405	0.0885368
IL8 vs IFNG	0.881886	4.11e-33	3.87e-32	IL8 vs IFNG	0.568793	0.00242859	0.00668482	IL8 vs IFNG	0.806569	2.49e-08	3.32e-07
IL8 vs GMCSF	0.833508	1.78e-26	1.07e-25	IL8 vs GMCSF	0.266298	0.188519	0.289123	IL8 vs GMCSF	0.37011	0.0370645	0.0934521
IL8 vs TNFA	0.574273	6.31e-10	1.68e-09	IL8 vs TNFA	0.447411	0.0219176	0.0465165	IL8 vs TNFA	0.0413439	0.822238	0.888597
IL8 vs MIP1B	0.798535	6.96e-23	3.48e-22	IL8 vs MIP1B	0.855282	2.61e-08	2.85e-07	IL8 vs MIP1B	0.5657	0.000740163	0.0037126
IL8 vs IFNA	0.651307	3.83e-13	1.22e-12	IL8 vs IFNA	0.776597	3.1e-06	2e-05	IL8 vs IFNA	0.85474	4.78e-10	8.95e-09
IL8 vs TGFB	0.405981	3.36e-05	6.26e-05	IL8 vs TGFB	0.486892	0.0116515	0.0264501	IL8 vs TGFB	0.175092	0.337812	0.508506
IL8 vs IL9	0.936537	1.72e-45	3.78e-44	IL8 vs IL9	0.844059	6.02e-08	5.86e-07	IL8 vs IL9	0.797854	4.54e-08	5.82e-07
IL8 vs VEGFD	0.772262	1.27e-20	5.74e-20	IL8 vs VEGFD	0.160636	0.433092	0.567159	IL8 vs VEGFD	0.0895314	0.626048	0.745033
IL8 vs TNFB	0.947007	3.85e-49	1.15e-47	IL8 vs TNFB	0.822975	2.46e-07	2.12e-06	IL8 vs TNFB	0.762598	3.92e-07	4.09e-06
IL8 vs NGF	0.850699	1.46e-28	1.02e-27	IL8 vs NGF	0.73999	1.55e-05	8.38e-05	IL8 vs NGF	0.694166	1.05e-05	8.52e-05
IL8 vs TRAIL	0.725787	2.81e-17	1.09e-16	IL8 vs TRAIL	0.542071	0.00422878	0.0108502	IL8 vs TRAIL	0.578053	0.000530368	0.00282514
IL8 vs GCSF	0.424127	1.35e-05	2.58e-05	IL8 vs GCSF	0.671473	0.000172908	0.000694203	IL8 vs GCSF	0.4518	0.00943647	0.0315271
IL8 vs GROA	0.845538	6.58e-28	4.38e-27	IL8 vs GROA	0.566003	0.00257892	0.0070575	IL8 vs GROA	0.859158	3.1e-10	6.11e-09
IL8 vs IL1A	0.833086	1.99e-26	1.18e-25	IL8 vs IL1A	0.80149	8.62e-07	6.37e-06	IL8 vs IL1A	0.688542	1.32e-05	0.000103366
IL8 vs IL23	0.878385	1.53e-32	1.41e-31	IL8 vs IL23	0.814682	4.06e-07	3.29e-06	IL8 vs IL23	0.698598	8.73e-06	7.24e-05
IL8 vs IL12P40	0.505617	1.09e-07	2.45e-07	IL8 vs IL12P40	0.263868	0.192738	0.2944	IL8 vs IL12P40	0.15804	0.38765	0.555759
IL8 vs IL15	0.613969	1.78e-11	5.16e-11	IL8 vs IL15	0.455782	0.0192819	0.0413403	IL8 vs IL15	0.118953	0.516704	0.664685
IL8 vs IL18	0.895816	1.4e-35	1.55e-34	IL8 vs IL18	0.726934	2.6e-05	0.00013454	IL8 vs IL18	0.59118	0.000366703	0.00211413
IL8 vs MCSF	0.944078	4.75e-48	1.36e-46	IL8 vs MCSF	0.818766	3.18e-07	2.65e-06	IL8 vs MCSF	0.892318	6.96e-12	2.02e-10
IL8 vs MCP3	0.82407	1.99e-25	1.1e-24	IL8 vs MCP3	0.557274	0.00310179	0.00830806	IL8 vs MCP3	0.59212	0.000356921	0.00206817
IL8 vs MIG	0.783057	1.64e-21	7.67e-21	IL8 vs MIG	0.464504	0.0168175	0.0367651	IL8 vs MIG	0.315948	0.0781364	0.167714
IL8 vs RESISTIN	0.363001	0.0002392	0.000419989	IL8 vs RESISTIN	0.325334	0.104854	0.178951	IL8 vs RESISTIN	0.160984	0.378755	0.548545
IL8 vs IL21	0.707295	3.94e-16	1.44e-15	IL8 vs IL21	0.324896	0.105349	0.179577	IL8 vs IL21	0.302711	0.0921754	0.188845
IL8 vs ICAM1	0.223796	0.0267453	0.0376025	IL8 vs ICAM1	-0.0980941	0.63355	0.736914	IL8 vs ICAM1	0.187838	0.303247	0.469264
IL8 vs FGFB	0.922334	1.99e-41	3.14e-40	IL8 vs FGFB	0.941346	8.1e-13	3.82e-11	IL8 vs FGFB	0.775525	1.86e-07	2.07e-06
IL8 vs IL22	0.30666	0.00213212	0.00348474	IL8 vs IL22	-0.0744973	0.717588	0.797742	IL8 vs IL22	0.0316049	0.863662	0.91583
IL8 vs PDGFBB	0.5042	1.2e-07	2.69e-07	IL8 vs PDGFBB	0.0977517	0.634741	0.737283	IL8 vs PDGFBB	0.54751	0.00118161	0.00572927
IL8 vs VEGF	0.766942	3.36e-20	1.48e-19	IL8 vs VEGF	0.725798	2.71e-05	0.000140107	IL8 vs VEGF	0.504492	0.00323585	0.013478
IL8 vs CD40L	0.296642	0.0030171	0.00486389	IL8 vs CD40L	0.473468	0.0145604	0.0322031	IL8 vs CD40L	-0.0159756	0.930845	0.953536
IL10 vs IFNB	0.121693	0.232602	0.275942	IL10 vs IFNB	0.70754	5.29e-05	0.000251597	IL10 vs IFNB	0.0752834	0.682169	0.792108
IL10 vs EOTAXIN	0.230311	0.0225208	0.0320442	IL10 vs EOTAXIN	-0.121559	0.554152	0.67476	IL10 vs EOTAXIN	0.0961675	0.600572	0.727069
IL10 vs IL12P70	0.762018	8.08e-20	3.51e-19	IL10 vs IL12P70	0.898847	4.48e-10	8.31e-09	IL10 vs IL12P70	0.772319	2.25e-07	2.45e-06
IL10 vs IL13	0.874919	5.43e-32	4.69e-31	IL10 vs IL13	0.811286	4.96e-07	3.96e-06	IL10 vs IL13	0.901461	1.96e-12	7.41e-11
IL10 vs IL17A	0.57386	6.53e-10	1.73e-09	IL10 vs IL17A	0.136248	0.506902	0.631873	IL10 vs IL17A	0.645	6.74e-05	0.000463525
IL10 vs IL31	0.499121	1.68e-07	3.74e-07	IL10 vs IL31	0.844375	5.88e-08	5.79e-07	IL10 vs IL31	0.686012	1.47e-05	0.000113078
IL10 vs IL1RA	0.709472	2.92e-16	1.08e-15	IL10 vs IL1RA	0.814672	4.07e-07	3.29e-06	IL10 vs IL1RA	0.699786	8.3e-06	6.97e-05
IL10 vs SCF	0.948157	1.38e-49	4.27e-48	IL10 vs SCF	0.803329	7.79e-07	5.87e-06	IL10 vs SCF	0.540228	0.00141459	0.00670423
IL10 vs RANTES	0.529225	2.11e-08	5e-08	IL10 vs RANTES	0.780047	2.62e-06	1.73e-05	IL10 vs RANTES	0.205649	0.25883	0.42166
IL10 vs IFNG	0.971476	8.36e-62	6.08e-60	IL10 vs IFNG	0.485921	0.0118443	0.0267759	IL10 vs IFNG	0.953323	3.78e-17	6.1e-15
IL10 vs GMCSF	0.937665	7.47e-46	1.68e-44	IL10 vs GMCSF	0.203756	0.318094	0.440314	IL10 vs GMCSF	0.401746	0.0226565	0.0625451
IL10 vs TNFA	0.625621	5.68e-12	1.7e-11	IL10 vs TNFA	0.873783	5.58e-09	7.49e-08	IL10 vs TNFA	0.310486	0.0837143	0.175893
IL10 vs HGF	0.145294	0.153444	0.188663	IL10 vs HGF	0.479693	0.0131449	0.0293817	IL10 vs HGF	0.115286	0.529802	0.673368
IL10 vs MIP1B	0.826177	1.17e-25	6.57e-25	IL10 vs MIP1B	0.697519	7.48e-05	0.00033581	IL10 vs MIP1B	0.584407	0.000444486	0.00247942
IL10 vs IFNA	0.752256	4.31e-19	1.83e-18	IL10 vs IFNA	0.843253	6.37e-08	6.12e-07	IL10 vs IFNA	0.932774	7.83e-15	6.44e-13
IL10 vs TGFB	0.537846	1.12e-08	2.72e-08	IL10 vs TGFB	0.916783	4.74e-11	1.16e-09	IL10 vs TGFB	0.471558	0.00643972	0.0234183
IL10 vs IL9	0.976691	5.83e-66	5.25e-64	IL10 vs IL9	0.789255	1.65e-06	1.15e-05	IL10 vs IL9	0.913197	3.17e-13	1.5e-11
IL10 vs VEGFD	0.87418	7.07e-32	6e-31	IL10 vs VEGFD	0.346567	0.0828366	0.14736	IL10 vs VEGFD	0.339252	0.0574972	0.133571
IL10 vs TNFB	0.92382	8.16e-42	1.32e-40	IL10 vs TNFB	0.959089	1.18e-14	1.24e-12	IL10 vs TNFB	0.868394	1.2e-10	2.57e-09
IL10 vs NGF	0.958177	5.82e-54	2.34e-52	IL10 vs NGF	0.885255	1.89e-09	2.8e-08	IL10 vs NGF	0.861131	2.55e-10	5.07e-09
IL10 vs EGF	0.0296906	0.771652	0.80485	IL10 vs EGF	0.545521	0.00394648	0.0102652	IL10 vs EGF	0.133112	0.467667	0.6258
IL10 vs TRAIL	0.851958	1.01e-28	7.09e-28	IL10 vs TRAIL	0.497881	0.00964526	0.0225175	IL10 vs TRAIL	0.661834	3.7e-05	0.000272592
IL10 vs GCSF	0.507164	9.86e-08	2.21e-07	IL10 vs GCSF	0.634286	0.000501753	0.00173776	IL10 vs GCSF	0.577238	0.000542372	0.0028569
IL10 vs GROA	0.778142	4.22e-21	1.96e-20	IL10 vs GROA	0.599333	0.00121396	0.00366708	IL10 vs GROA	0.87469	5.99e-11	1.49e-09
IL10 vs IL1A	0.850184	1.7e-28	1.17e-27	IL10 vs IL1A	0.675252	0.000153888	0.000623132	IL10 vs IL1A	0.681987	1.72e-05	0.000129582
IL10 vs IL23	0.960546	3.74e-55	1.65e-53	IL10 vs IL23	0.817919	3.35e-07	2.76e-06	IL10 vs IL23	0.78805	8.6e-08	1e-06
IL10 vs IL12P40	0.548843	4.88e-09	1.21e-08	IL10 vs IL12P40	0.627599	0.000599021	0.00199428	IL10 vs IL12P40	0.209136	0.250663	0.411106
IL10 vs IL15	0.724615	3.34e-17	1.28e-16	IL10 vs IL15	0.918822	3.55e-11	9.21e-10	IL10 vs IL15	0.458133	0.00836852	0.0286683
IL10 vs IL18	0.934542	7.25e-45	1.46e-43	IL10 vs IL18	0.769829	4.26e-06	2.66e-05	IL10 vs IL18	0.650531	5.56e-05	0.000387933
IL10 vs MCSF	0.977964	4.05e-67	4.03e-65	IL10 vs MCSF	0.927655	9.34e-12	2.85e-10	IL10 vs MCSF	0.842817	1.44e-09	2.4e-08
IL10 vs MCP3	0.9429	1.26e-47	3.54e-46	IL10 vs MCP3	0.929717	6.68e-12	2.21e-10	IL10 vs MCP3	0.754005	6.27e-07	6.3e-06
IL10 vs MIG	0.933404	1.61e-44	3.05e-43	IL10 vs MIG	0.544047	0.0040651	0.0104729	IL10 vs MIG	0.49156	0.00427386	0.0170229
IL10 vs RESISTIN	0.301472	0.00255592	0.0041487	IL10 vs RESISTIN	0.419252	0.0330087	0.0670456	IL10 vs RESISTIN	0.170682	0.35031	0.520219
IL10 vs IL21	0.834433	1.4e-26	8.58e-26	IL10 vs IL21	0.543481	0.00411143	0.0105635	IL10 vs IL21	0.580795	0.000491651	0.00267159
IL10 vs ICAM1	0.217893	0.0311364	0.0431981	IL10 vs ICAM1	-0.119988	0.559324	0.678436	IL10 vs ICAM1	0.136315	0.456927	0.617177
IL10 vs FGFB	0.959714	1e-54	4.3e-53	IL10 vs FGFB	0.83535	1.1e-07	9.92e-07	IL10 vs FGFB	0.885001	1.78e-11	4.73e-10
IL10 vs IL22	0.392315	6.46e-05	0.000118742	IL10 vs IL22	-0.0877452	0.669937	0.762057	IL10 vs IL22	0.0363488	0.843433	0.902621
IL10 vs PDGFBB	0.545418	6.35e-09	1.57e-08	IL10 vs PDGFBB	-0.067051	0.744843	0.819371	IL10 vs PDGFBB	0.396009	0.0248546	0.0679191
IL10 vs VEGF	0.832265	2.47e-26	1.45e-25	IL10 vs VEGF	0.728657	2.43e-05	0.000126286	IL10 vs VEGF	0.375895	0.0339857	0.0870826
IL10 vs CD40L	0.262181	0.00910865	0.0138683	IL10 vs CD40L	0.88579	1.79e-09	2.7e-08	IL10 vs CD40L	0.1612	0.378106	0.548545
IFNB vs IL12P70	0.225578	0.0255278	0.0359978	IFNB vs IL12P70	0.624062	0.000656821	0.00214691	IFNB vs IL12P70	0.25035	0.166981	0.304789
IFNB vs IL13	0.0658497	0.519436	0.575764	IFNB vs IL13	0.571243	0.00230277	0.00638497	IFNB vs IL13	-0.0203644	0.911912	0.94334
IFNB vs IL31	0.516443	5.23e-08	1.2e-07	IFNB vs IL31	0.65876	0.00025293	0.000976102	IFNB vs IL31	0.171381	0.348311	0.517893
IFNB vs IL1RA	0.357149	0.000306123	0.000534514	IFNB vs IL1RA	0.738651	1.64e-05	8.77e-05	IFNB vs IL1RA	0.189569	0.298729	0.463862
IFNB vs SCF	0.233486	0.0206779	0.0295778	IFNB vs SCF	0.621339	0.000704546	0.00228133	IFNB vs SCF	0.350467	0.0492365	0.117707
IFNB vs RANTES	0.277532	0.00566179	0.00877578	IFNB vs RANTES	0.700192	6.83e-05	0.000310523	IFNB vs RANTES	-0.0751293	0.682785	0.792108
IFNB vs IFNG	0.144653	0.155286	0.190556	IFNB vs IFNG	0.733359	2.02e-05	0.00010636	IFNB vs IFNG	0.0638512	0.728455	0.822393
IFNB vs TNFA	0.443909	4.69e-06	9.25e-06	IFNB vs TNFA	0.697768	7.41e-05	0.000333962	IFNB vs TNFA	0.181955	0.318913	0.486342
IFNB vs HGF	0.315627	0.00154658	0.00257445	IFNB vs HGF	0.413108	0.0359422	0.0723049	IFNB vs HGF	0.161582	0.376964	0.548338
IFNB vs MIP1B	0.204821	0.0430618	0.0582473	IFNB vs MIP1B	0.4589	0.0183693	0.0397442	IFNB vs MIP1B	0.0595362	0.746184	0.833944
IFNB vs IFNA	0.132598	0.193063	0.231504	IFNB vs IFNA	0.602806	0.00111697	0.00341226	IFNB vs IFNA	0.0731544	0.690709	0.796421
IFNB vs TGFB	0.23465	0.0200356	0.0286807	IFNB vs TGFB	0.697752	7.42e-05	0.000333962	IFNB vs TGFB	0.418208	0.0172214	0.0503332
IFNB vs IL9	0.167738	0.0987508	0.126774	IFNB vs IL9	0.584238	0.00172474	0.00498699	IFNB vs IL9	0.0746594	0.684668	0.792839
IFNB vs VEGFD	0.155188	0.127051	0.159003	IFNB vs VEGFD	0.447259	0.021968	0.0465712	IFNB vs VEGFD	0.170526	0.350756	0.520219
IFNB vs TNFB	0.322877	0.00118438	0.00198728	IFNB vs TNFB	0.693636	8.52e-05	0.000374583	IFNB vs TNFB	0.0886309	0.629539	0.746837
IFNB vs NGF	0.136195	0.181158	0.219034	IFNB vs NGF	0.630083	0.000561141	0.00191537	IFNB vs NGF	0.057658	0.753941	0.83668
IFNB vs EGF	0.294446	0.0032504	0.00520449	IFNB vs EGF	0.492997	0.0104982	0.0241803	IFNB vs EGF	0.000143817	0.999377	0.999377
IFNB vs GCSF	0.115833	0.25604	0.300727	IFNB vs GCSF	0.48894	0.0112534	0.0256696	IFNB vs GCSF	0.066589	0.717278	0.81627
IFNB vs GROA	0.292143	0.0035124	0.00560502	IFNB vs GROA	0.430243	0.0282409	0.0583646	IFNB vs GROA	0.0256988	0.888965	0.931023
IFNB vs IL23	0.0721708	0.480058	0.537153	IFNB vs IL23	0.582609	0.00178955	0.00514291	IFNB vs IL23	-0.0342356	0.852433	0.909679
IFNB vs IL12P40	0.132777	0.192457	0.230925	IFNB vs IL12P40	0.443939	0.0230933	0.0487927	IFNB vs IL12P40	-0.272874	0.130779	0.25158
IFNB vs IL15	0.394528	5.82e-05	0.000107229	IFNB vs IL15	0.686264	0.000108523	0.000463245	IFNB vs IL15	0.560773	0.000842375	0.00418092
IFNB vs IL18	0.275625	0.00601501	0.00928521	IFNB vs IL18	0.807674	6.1e-07	4.71e-06	IFNB vs IL18	0.218144	0.230363	0.38756
IFNB vs MCSF	0.202817	0.0451888	0.0609501	IFNB vs MCSF	0.705085	5.76e-05	0.000269172	IFNB vs MCSF	-0.00925827	0.959891	0.975254
IFNB vs MCP3	0.133909	0.188661	0.227089	IFNB vs MCP3	0.660932	0.000237318	0.000927206	IFNB vs MCP3	0.0121895	0.947208	0.966633
IFNB vs RESISTIN	0.441392	5.38e-06	1.06e-05	IFNB vs RESISTIN	0.701449	6.54e-05	0.000300098	IFNB vs RESISTIN	0.342621	0.0549082	0.128945
IFNB vs FGFB	0.133325	0.190613	0.228856	IFNB vs FGFB	0.569332	0.00240042	0.00662656	IFNB vs FGFB	0.0239276	0.896576	0.936699
IFNB vs VEGF	0.171164	0.0919574	0.118616	IFNB vs VEGF	0.525816	0.00580006	0.0142811	IFNB vs VEGF	-0.0577047	0.753748	0.83668
IFNB vs PAI1	-0.243892	0.0155165	0.0226402	IFNB vs PAI1	-0.463825	0.0169995	0.037072	IFNB vs PAI1	-0.101251	0.581362	0.711469
IFNB vs CD40L	0.835403	1.08e-26	6.72e-26	IFNB vs CD40L	0.86782	9.41e-09	1.21e-07	IFNB vs CD40L	0.741153	1.22e-06	1.16e-05
EOTAXIN vs IL12P70	0.249939	0.0130628	0.0193435	EOTAXIN vs IL12P70	0.0840061	0.68327	0.771843	EOTAXIN vs IL12P70	0.197064	0.279672	0.445168
EOTAXIN vs IL1RA	0.300157	0.0026747	0.00433407	EOTAXIN vs IL1RA	0.129399	0.528684	0.653426	EOTAXIN vs IL1RA	0.142435	0.436774	0.599375
EOTAXIN vs SCF	0.327152	0.00100882	0.00170481	EOTAXIN vs SCF	0.196859	0.335097	0.458848	EOTAXIN vs SCF	0.228333	0.208775	0.358578
EOTAXIN vs IFNG	0.25203	0.0122969	0.0182954	EOTAXIN vs IFNG	0.151574	0.459814	0.590221	EOTAXIN vs IFNG	0.161724	0.376537	0.548138
EOTAXIN vs TNFA	0.325859	0.00105923	0.00178521	EOTAXIN vs TNFA	0.0574667	0.780365	0.846142	EOTAXIN vs TNFA	0.449815	0.00979398	0.0323218
EOTAXIN vs HGF	0.411887	2.51e-05	4.74e-05	EOTAXIN vs HGF	0.379379	0.0559431	0.105431	EOTAXIN vs HGF	0.433205	0.0132599	0.0411732
EOTAXIN vs MIP1B	0.214473	0.033949	0.0467912	EOTAXIN vs MIP1B	-0.145976	0.476741	0.604234	EOTAXIN vs MIP1B	0.199072	0.274702	0.439106
EOTAXIN vs MCP1	0.442248	5.13e-06	1.01e-05	EOTAXIN vs MCP1	0.483302	0.0123777	0.0277983	EOTAXIN vs MCP1	0.438614	0.0120332	0.038437
EOTAXIN vs IL9	0.225283	0.025726	0.0362502	EOTAXIN vs IL9	0.00960115	0.962872	0.974728	EOTAXIN vs IL9	0.0224046	0.903127	0.941078
EOTAXIN vs VEGFD	0.244383	0.0153032	0.0223636	EOTAXIN vs VEGFD	0.186942	0.360487	0.48795	EOTAXIN vs VEGFD	-0.049747	0.786866	0.862088
EOTAXIN vs NGF	0.245863	0.0146761	0.0215136	EOTAXIN vs NGF	-0.0127246	0.950806	0.967173	EOTAXIN vs NGF	0.0749215	0.683618	0.792108
EOTAXIN vs EGF	0.293777	0.0033247	0.00531895	EOTAXIN vs EGF	0.18793	0.357909	0.485862	EOTAXIN vs EGF	0.174752	0.338768	0.509229
EOTAXIN vs IL23	0.239469	0.0175551	0.0253991	EOTAXIN vs IL23	0.101235	0.622662	0.729978	EOTAXIN vs IL23	0.328601	0.0663194	0.14912
EOTAXIN vs IL12P40	0.295443	0.00314252	0.00504457	EOTAXIN vs IL12P40	0.220995	0.277956	0.396092	EOTAXIN vs IL12P40	0.172835	0.344175	0.513277
EOTAXIN vs IL15	0.230647	0.0223193	0.0318055	EOTAXIN vs IL15	-0.0194656	0.924805	0.949406	EOTAXIN vs IL15	0.152307	0.405314	0.575194
EOTAXIN vs IL18	0.252452	0.0121472	0.0180869	EOTAXIN vs IL18	-0.04532	0.826	0.876405	EOTAXIN vs IL18	0.208476	0.252196	0.41326
EOTAXIN vs MCP3	0.250365	0.0129035	0.0191376	EOTAXIN vs MCP3	0.0465459	0.821366	0.874094	EOTAXIN vs MCP3	0.101853	0.579106	0.710655
EOTAXIN vs MIG	0.25418	0.0115505	0.01728	EOTAXIN vs MIG	-0.0951455	0.643837	0.744343	EOTAXIN vs MIG	0.059048	0.748198	0.834715
EOTAXIN vs IL21	0.242161	0.0162884	0.0236933	EOTAXIN vs IL21	-0.0952796	0.643368	0.744343	EOTAXIN vs IL21	0.0309791	0.866338	0.917784
EOTAXIN vs ICAM1	0.221229	0.028585	0.0398925	EOTAXIN vs ICAM1	-0.109746	0.593554	0.704589	EOTAXIN vs ICAM1	-0.0326615	0.859149	0.913238
EOTAXIN vs VCAM1	0.217427	0.0315081	0.0436496	EOTAXIN vs VCAM1	0.293585	0.145483	0.234934	EOTAXIN vs VCAM1	0.14216	0.437668	0.599521
EOTAXIN vs IL22	0.314372	0.00161867	0.002685	EOTAXIN vs IL22	0.359103	0.0715987	0.130688	EOTAXIN vs IL22	0.368775	0.0378063	0.0946911
EOTAXIN vs PDGFBB	0.259532	0.00986135	0.0149422	EOTAXIN vs PDGFBB	0.289735	0.151083	0.242323	EOTAXIN vs PDGFBB	0.0728786	0.691818	0.797214
EOTAXIN vs VEGF	0.222253	0.0278386	0.0389658	EOTAXIN vs VEGF	-0.121309	0.554973	0.675286	EOTAXIN vs VEGF	0.119005	0.516519	0.664685
EOTAXIN vs PAI1	0.212167	0.0359639	0.049281	EOTAXIN vs PAI1	0.0376589	0.855077	0.897309	EOTAXIN vs PAI1	0.239612	0.186547	0.329683
IL12P70 vs IL13	0.929836	1.82e-43	3.15e-42	IL12P70 vs IL13	0.654448	0.000286627	0.00107756	IL12P70 vs IL13	0.808968	2.1e-08	2.85e-07
IL12P70 vs IL17A	0.652349	3.41e-13	1.09e-12	IL12P70 vs IL17A	0.101102	0.623123	0.730066	IL12P70 vs IL17A	0.62292	0.000140259	0.00090832
IL12P70 vs IL31	0.454174	2.64e-06	5.33e-06	IL12P70 vs IL31	0.802317	8.24e-07	6.11e-06	IL12P70 vs IL31	0.911402	4.26e-13	1.87e-11
IL12P70 vs IL1RA	0.764294	5.4e-20	2.35e-19	IL12P70 vs IL1RA	0.854955	2.68e-08	2.88e-07	IL12P70 vs IL1RA	0.8871	1.37e-11	3.69e-10
IL12P70 vs SCF	0.84698	4.35e-28	2.93e-27	IL12P70 vs SCF	0.955345	3.3e-14	2.71e-12	IL12P70 vs SCF	0.744524	1.03e-06	9.99e-06
IL12P70 vs RANTES	0.33417	0.000771306	0.001314	IL12P70 vs RANTES	0.634417	0.000500005	0.00173488	IL12P70 vs RANTES	0.0470944	0.79799	0.870242
IL12P70 vs IFNG	0.804721	1.82e-23	9.52e-23	IL12P70 vs IFNG	0.406423	0.0393664	0.0782595	IL12P70 vs IFNG	0.81177	1.72e-08	2.39e-07
IL12P70 vs GMCSF	0.521287	3.73e-08	8.69e-08	IL12P70 vs GMCSF	0.0931745	0.65075	0.749433	IL12P70 vs GMCSF	0.390038	0.0273252	0.0732936
IL12P70 vs TNFA	0.752439	4.18e-19	1.78e-18	IL12P70 vs TNFA	0.908742	1.37e-10	3.02e-09	IL12P70 vs TNFA	0.391039	0.0268976	0.0722492
IL12P70 vs HGF	0.285384	0.00439393	0.00692411	IL12P70 vs HGF	0.668162	0.000191242	0.00075701	IL12P70 vs HGF	0.395478	0.0250663	0.0682019
IL12P70 vs MIP1B	0.858517	1.34e-29	9.88e-29	IL12P70 vs MIP1B	0.580728	0.00186696	0.0053169	IL12P70 vs MIP1B	0.408828	0.0201666	0.0570883
IL12P70 vs IFNA	0.957001	2.14e-53	8.43e-52	IL12P70 vs IFNA	0.762995	5.83e-06	3.48e-05	IL12P70 vs IFNA	0.722257	3.06e-06	2.69e-05
IL12P70 vs TGFB	0.934161	9.5e-45	1.85e-43	IL12P70 vs TGFB	0.946188	2.95e-13	1.6e-11	IL12P70 vs TGFB	0.689943	1.25e-05	9.85e-05
IL12P70 vs MCP1	0.389783	7.27e-05	0.000132713	IL12P70 vs MCP1	0.172631	0.399052	0.530667	IL12P70 vs MCP1	0.300076	0.0951853	0.19417
IL12P70 vs IL9	0.700449	9.94e-16	3.55e-15	IL12P70 vs IL9	0.722553	3.07e-05	0.000155227	IL12P70 vs IL9	0.866671	1.44e-10	2.99e-09
IL12P70 vs VEGFD	0.578675	4.35e-10	1.17e-09	IL12P70 vs VEGFD	0.438102	0.025185	0.0524502	IL12P70 vs VEGFD	0.345322	0.0529	0.125513
IL12P70 vs TNFB	0.685478	6.9e-15	2.34e-14	IL12P70 vs TNFB	0.842333	6.8e-08	6.43e-07	IL12P70 vs TNFB	0.836576	2.46e-09	3.95e-08
IL12P70 vs NGF	0.882974	2.71e-33	2.6e-32	IL12P70 vs NGF	0.845509	5.42e-08	5.42e-07	IL12P70 vs NGF	0.851264	6.65e-10	1.2e-08
IL12P70 vs EGF	0.213807	0.0345211	0.0474312	IL12P70 vs EGF	0.694198	8.36e-05	0.000368479	IL12P70 vs EGF	0.319441	0.0747233	0.162194
IL12P70 vs BDNF	0.221099	0.0286812	0.0399972	IL12P70 vs BDNF	0.441532	0.0239381	0.0503526	IL12P70 vs BDNF	0.116008	0.527209	0.673368
IL12P70 vs TRAIL	0.8768	2.75e-32	2.46e-31	IL12P70 vs TRAIL	0.428448	0.0289792	0.0597598	IL12P70 vs TRAIL	0.431127	0.0137584	0.0425117
IL12P70 vs GCSF	0.887184	5.17e-34	5.37e-33	IL12P70 vs GCSF	0.629828	0.000564923	0.00192239	IL12P70 vs GCSF	0.479588	0.00547828	0.0204732
IL12P70 vs GROA	0.594374	1.1e-10	3.06e-10	IL12P70 vs GROA	0.475783	0.01402	0.0312271	IL12P70 vs GROA	0.7281	2.32e-06	2.11e-05
IL12P70 vs IL1A	0.83235	2.42e-26	1.42e-25	IL12P70 vs IL1A	0.60848	0.00097292	0.00302101	IL12P70 vs IL1A	0.338996	0.0576975	0.133779
IL12P70 vs IL23	0.575519	5.68e-10	1.52e-09	IL12P70 vs IL23	0.687136	0.000105495	0.00045236	IL12P70 vs IL23	0.771582	2.34e-07	2.55e-06
IL12P70 vs IL12P40	0.645286	7.37e-13	2.31e-12	IL12P70 vs IL12P40	0.692857	8.74e-05	0.000383527	IL12P70 vs IL12P40	0.239096	0.187526	0.330795
IL12P70 vs IL15	0.945679	1.22e-48	3.61e-47	IL12P70 vs IL15	0.953125	5.84e-14	4.25e-12	IL12P70 vs IL15	0.660004	3.96e-05	0.000287098
IL12P70 vs IL18	0.799693	5.44e-23	2.74e-22	IL12P70 vs IL18	0.647429	0.000349898	0.00128228	IL12P70 vs IL18	0.578065	0.00053018	0.00282514
IL12P70 vs MCSF	0.746637	1.09e-18	4.53e-18	IL12P70 vs MCSF	0.803079	7.9e-07	5.93e-06	IL12P70 vs MCSF	0.696386	9.58e-06	7.87e-05
IL12P70 vs MCP3	0.891147	1.02e-34	1.09e-33	IL12P70 vs MCP3	0.934314	3.04e-12	1.13e-10	IL12P70 vs MCP3	0.74328	1.1e-06	1.06e-05
IL12P70 vs MIG	0.819432	6.16e-25	3.35e-24	IL12P70 vs MIG	0.539682	0.00443406	0.0113155	IL12P70 vs MIG	0.344869	0.0532328	0.126144
IL12P70 vs RESISTIN	0.280778	0.00510285	0.00797479	IL12P70 vs RESISTIN	0.421103	0.0321636	0.0658083	IL12P70 vs RESISTIN	0.34186	0.055485	0.129795
IL12P70 vs IL21	0.712986	1.79e-16	6.65e-16	IL12P70 vs IL21	0.564739	0.00264963	0.00721695	IL12P70 vs IL21	0.511369	0.00277851	0.0118071
IL12P70 vs FGFB	0.600447	6.35e-11	1.78e-10	IL12P70 vs FGFB	0.664975	0.000210484	0.000829217	IL12P70 vs FGFB	0.800756	3.73e-08	4.86e-07
IL12P70 vs IL22	0.536953	1.2e-08	2.88e-08	IL12P70 vs IL22	-0.0642612	0.755135	0.825887	IL12P70 vs IL22	-0.125331	0.494307	0.644799
IL12P70 vs PDGFBB	0.319458	0.00134428	0.00225158	IL12P70 vs PDGFBB	-0.168121	0.411669	0.543622	IL12P70 vs PDGFBB	0.160962	0.37882	0.548545
IL12P70 vs VEGF	0.83628	8.54e-27	5.36e-26	IL12P70 vs VEGF	0.570061	0.00236274	0.00654165	IL12P70 vs VEGF	0.16885	0.355583	0.526141
IL12P70 vs CD40L	0.419903	1.68e-05	3.19e-05	IL12P70 vs CD40L	0.886077	1.74e-09	2.66e-08	IL12P70 vs CD40L	0.321474	0.0727904	0.159498
IL13 vs IL17A	0.627447	4.73e-12	1.42e-11	IL13 vs IL17A	-0.0287096	0.889277	0.919422	IL13 vs IL17A	0.539391	0.00144379	0.00680849
IL13 vs IL31	0.349858	0.000413581	0.000718824	IL13 vs IL31	0.821502	2.69e-07	2.29e-06	IL13 vs IL31	0.777118	1.69e-07	1.89e-06
IL13 vs IL1RA	0.677379	1.88e-14	6.24e-14	IL13 vs IL1RA	0.578375	0.00196789	0.00557077	IL13 vs IL1RA	0.706113	6.32e-06	5.41e-05
IL13 vs SCF	0.869697	3.4e-31	2.8e-30	IL13 vs SCF	0.575622	0.00209181	0.00586887	IL13 vs SCF	0.436525	0.0124952	0.0395787
IL13 vs RANTES	0.385444	8.88e-05	0.000160695	IL13 vs RANTES	0.749584	1.05e-05	5.92e-05	IL13 vs RANTES	0.111011	0.545271	0.685576
IL13 vs IFNG	0.924628	4.98e-42	8.12e-41	IL13 vs IFNG	0.648589	0.000338673	0.00124597	IL13 vs IFNG	0.921923	6.86e-14	4.19e-12
IL13 vs GMCSF	0.695237	1.98e-15	6.89e-15	IL13 vs GMCSF	0.330726	0.0988911	0.170753	IL13 vs GMCSF	0.45967	0.00812541	0.0279875
IL13 vs TNFA	0.632571	2.81e-12	8.49e-12	IL13 vs TNFA	0.579406	0.00192308	0.0054521	IL13 vs TNFA	0.151627	0.407439	0.575404
IL13 vs MIP1B	0.894985	2e-35	2.18e-34	IL13 vs MIP1B	0.770651	4.1e-06	2.6e-05	IL13 vs MIP1B	0.42431	0.0155049	0.0467047
IL13 vs IFNA	0.961345	1.43e-55	6.59e-54	IL13 vs IFNA	0.914131	6.8e-11	1.59e-09	IL13 vs IFNA	0.809586	2.01e-08	2.76e-07
IL13 vs TGFB	0.813307	2.62e-24	1.4e-23	IL13 vs TGFB	0.634974	0.000492577	0.00171225	IL13 vs TGFB	0.298504	0.0970169	0.19748
IL13 vs MCP1	0.284652	0.00450042	0.00707422	IL13 vs MCP1	0.016559	0.936009	0.958307	IL13 vs MCP1	0.169037	0.355042	0.525752
IL13 vs IL9	0.813896	2.28e-24	1.22e-23	IL13 vs IL9	0.888903	1.31e-09	2.09e-08	IL13 vs IL9	0.972864	1.26e-20	7.95e-18
IL13 vs VEGFD	0.682544	9.95e-15	3.35e-14	IL13 vs VEGFD	0.174378	0.394222	0.526094	IL13 vs VEGFD	0.31493	0.0791534	0.168938
IL13 vs TNFB	0.743973	1.68e-18	6.94e-18	IL13 vs TNFB	0.865124	1.18e-08	1.44e-07	IL13 vs TNFB	0.912953	3.3e-13	1.52e-11
IL13 vs NGF	0.953101	1.26e-51	4.41e-50	IL13 vs NGF	0.860229	1.77e-08	2.02e-07	IL13 vs NGF	0.959052	5.51e-18	1.16e-15
IL13 vs TRAIL	0.931821	4.8e-44	8.73e-43	IL13 vs TRAIL	0.556523	0.00315071	0.00841524	IL13 vs TRAIL	0.459048	0.00822316	0.0282727
IL13 vs GCSF	0.835879	9.51e-27	5.95e-26	IL13 vs GCSF	0.791928	1.44e-06	1.01e-05	IL13 vs GCSF	0.513174	0.00266819	0.0114411
IL13 vs GROA	0.647733	5.66e-13	1.79e-12	IL13 vs GROA	0.621943	0.000693703	0.00225007	IL13 vs GROA	0.873588	6.78e-11	1.62e-09
IL13 vs IL1A	0.885859	8.76e-34	8.82e-33	IL13 vs IL1A	0.723636	2.94e-05	0.000150005	IL13 vs IL1A	0.479092	0.00553385	0.020559
IL13 vs IL23	0.733173	9.21e-18	3.67e-17	IL13 vs IL23	0.901237	3.41e-10	6.44e-09	IL13 vs IL23	0.843944	1.3e-09	2.21e-08
IL13 vs IL12P40	0.603838	4.64e-11	1.31e-10	IL13 vs IL12P40	0.440269	0.0243912	0.051135	IL13 vs IL12P40	0.110029	0.548855	0.687341
IL13 vs IL15	0.824418	1.82e-25	1.01e-24	IL13 vs IL15	0.603405	0.00110093	0.00337417	IL13 vs IL15	0.258898	0.152486	0.28465
IL13 vs IL18	0.867714	6.69e-31	5.34e-30	IL13 vs IL18	0.678818	0.000137649	0.000560979	IL13 vs IL18	0.469963	0.0066469	0.023896
IL13 vs MCSF	0.85122	1.25e-28	8.78e-28	IL13 vs MCSF	0.894427	7.31e-10	1.27e-08	IL13 vs MCSF	0.834006	3.06e-09	4.78e-08
IL13 vs MCP3	0.951137	8.62e-51	2.81e-49	IL13 vs MCP3	0.682409	0.00012284	0.000507183	IL13 vs MCP3	0.877377	4.41e-11	1.16e-09
IL13 vs MIG	0.906538	9.85e-38	1.28e-36	IL13 vs MIG	0.53753	0.00462622	0.0117425	IL13 vs MIG	0.275916	0.126372	0.245853
IL13 vs RESISTIN	0.226687	0.0247941	0.0350678	IL13 vs RESISTIN	0.30295	0.132482	0.215968	IL13 vs RESISTIN	0.053711	0.770319	0.849372
IL13 vs IL21	0.750847	5.46e-19	2.31e-18	IL13 vs IL21	0.380986	0.0548265	0.103781	IL13 vs IL21	0.382167	0.030886	0.0805591
IL13 vs ICAM1	0.214367	0.0340393	0.0468557	IL13 vs ICAM1	-0.119661	0.560403	0.678905	IL13 vs ICAM1	0.108977	0.552706	0.689879
IL13 vs FGFB	0.738464	4.05e-18	1.64e-17	IL13 vs FGFB	0.958718	1.31e-14	1.3e-12	IL13 vs FGFB	0.871153	8.88e-11	1.98e-09
IL13 vs IL22	0.56723	1.13e-09	2.94e-09	IL13 vs IL22	-0.0992974	0.62937	0.733296	IL13 vs IL22	-0.0779932	0.671354	0.783468
IL13 vs PDGFBB	0.44881	3.57e-06	7.13e-06	IL13 vs PDGFBB	0.0887025	0.666539	0.760935	IL13 vs PDGFBB	0.355917	0.0455786	0.110216
IL13 vs VEGF	0.893654	3.55e-35	3.84e-34	IL13 vs VEGF	0.685645	0.000110717	0.000469429	IL13 vs VEGF	0.192677	0.290729	0.45624
IL13 vs CD40L	0.196997	0.0518652	0.0691658	IL13 vs CD40L	0.592197	0.00143625	0.00422387	IL13 vs CD40L	0.00888766	0.961496	0.975738
IL17A vs IL31	0.315051	0.00157928	0.00262196	IL17A vs IL31	0.0287773	0.889017	0.919422	IL17A vs IL31	0.538617	0.00147122	0.00692059
IL17A vs IL1RA	0.511427	7.39e-08	1.66e-07	IL17A vs IL1RA	-0.0848953	0.680091	0.770904	IL17A vs IL1RA	0.649714	5.72e-05	0.00039776
IL17A vs SCF	0.602239	5.39e-11	1.52e-10	IL17A vs SCF	0.0447369	0.828206	0.877387	IL17A vs SCF	0.577608	0.000536885	0.00284046
IL17A vs RANTES	0.248418	0.0136458	0.0201438	IL17A vs RANTES	0.110783	0.590047	0.701748	IL17A vs RANTES	0.205003	0.260362	0.422251
IL17A vs IFNG	0.588949	1.79e-10	4.91e-10	IL17A vs IFNG	-0.101953	0.620184	0.72888	IL17A vs IFNG	0.616179	0.000173514	0.00110106
IL17A vs GMCSF	0.451313	3.1e-06	6.22e-06	IL17A vs GMCSF	0.270728	0.180995	0.280083	IL17A vs GMCSF	0.540498	0.00140528	0.00667685
IL17A vs TNFA	0.516036	5.38e-08	1.23e-07	IL17A vs TNFA	0.0347036	0.866346	0.904982	IL17A vs TNFA	0.445624	0.0105866	0.0345757
IL17A vs MIP1B	0.630711	3.4e-12	1.02e-11	IL17A vs MIP1B	0.0528935	0.797472	0.855371	IL17A vs MIP1B	0.387951	0.0282346	0.0751995
IL17A vs IFNA	0.641405	1.12e-12	3.48e-12	IL17A vs IFNA	0.0483939	0.814393	0.868594	IL17A vs IFNA	0.688181	1.34e-05	0.000104461
IL17A vs TGFB	0.57434	6.28e-10	1.67e-09	IL17A vs TGFB	0.111031	0.589211	0.701195	IL17A vs TGFB	0.515503	0.00253143	0.0109291
IL17A vs MCP1	0.276903	0.00577631	0.00893862	IL17A vs MCP1	-0.0445045	0.829085	0.877827	IL17A vs MCP1	0.407746	0.0205315	0.0579479
IL17A vs IL9	0.54117	8.76e-09	2.13e-08	IL17A vs IL9	-0.00793178	0.969324	0.976778	IL17A vs IL9	0.592051	0.000357638	0.00206817
IL17A vs VEGFD	0.463325	1.55e-06	3.2e-06	IL17A vs VEGFD	0.0908046	0.6591	0.756285	IL17A vs VEGFD	0.410732	0.019537	0.0555556
IL17A vs TNFB	0.511764	7.22e-08	1.63e-07	IL17A vs TNFB	0.0406807	0.843584	0.89041	IL17A vs TNFB	0.576597	0.000551995	0.00289147
IL17A vs NGF	0.63712	1.75e-12	5.38e-12	IL17A vs NGF	0.0389709	0.850084	0.894602	IL17A vs NGF	0.617199	0.000168069	0.00107371
IL17A vs TRAIL	0.64904	4.91e-13	1.55e-12	IL17A vs TRAIL	0.145858	0.477102	0.604286	IL17A vs TRAIL	0.440772	0.0115711	0.0373207
IL17A vs GCSF	0.543337	7.44e-09	1.82e-08	IL17A vs GCSF	-0.0565552	0.783767	0.847765	IL17A vs GCSF	0.316081	0.0780048	0.167622
IL17A vs GROA	0.733855	8.29e-18	3.32e-17	IL17A vs GROA	0.659786	0.000245444	0.000949151	IL17A vs GROA	0.546669	0.00120667	0.00582096
IL17A vs IL1A	0.636074	1.95e-12	5.98e-12	IL17A vs IL1A	0.112666	0.583706	0.697717	IL17A vs IL1A	0.411741	0.0192104	0.0550408
IL17A vs IL23	0.459213	1.97e-06	4.03e-06	IL17A vs IL23	-0.0388898	0.850392	0.894602	IL17A vs IL23	0.597184	0.000308115	0.00182647
IL17A vs IL12P40	0.427219	1.15e-05	2.21e-05	IL17A vs IL12P40	0.0894852	0.663766	0.75944	IL17A vs IL12P40	0.241697	0.182627	0.323967
IL17A vs IL15	0.618439	1.16e-11	3.38e-11	IL17A vs IL15	0.123675	0.547223	0.668474	IL17A vs IL15	0.503296	0.00332167	0.013805
IL17A vs IL18	0.574424	6.23e-10	1.66e-09	IL17A vs IL18	0.0460735	0.823151	0.874483	IL17A vs IL18	0.457695	0.00843903	0.0288054
IL17A vs MCSF	0.552194	3.76e-09	9.38e-09	IL17A vs MCSF	0.0569738	0.782204	0.847164	IL17A vs MCSF	0.481186	0.00530231	0.0200133
IL17A vs MCP3	0.620081	9.85e-12	2.89e-11	IL17A vs MCP3	0.0302475	0.883384	0.915833	IL17A vs MCP3	0.572739	0.00061311	0.00315911
IL17A vs MIG	0.611693	2.22e-11	6.34e-11	IL17A vs MIG	0.0665622	0.746644	0.820874	IL17A vs MIG	0.396808	0.024538	0.0671511
IL17A vs IL21	0.591537	1.42e-10	3.93e-10	IL17A vs IL21	0.243625	0.230401	0.339851	IL17A vs IL21	0.391551	0.026681	0.0717692
IL17A vs FGFB	0.472866	8.81e-07	1.87e-06	IL17A vs FGFB	-0.0524435	0.79916	0.856211	IL17A vs FGFB	0.58992	0.00038019	0.0021786
IL17A vs IL22	0.296595	0.00302189	0.00486746	IL17A vs IL22	-0.205316	0.314322	0.437046	IL17A vs IL22	0.0825279	0.653402	0.767442
IL17A vs PDGFBB	0.219638	0.0297791	0.0414365	IL17A vs PDGFBB	-0.0821634	0.689876	0.776983	IL17A vs PDGFBB	0.213345	0.241035	0.400948
IL17A vs VEGF	0.586854	2.15e-10	5.86e-10	IL17A vs VEGF	-0.0186715	0.927865	0.952031	IL17A vs VEGF	0.210583	0.247324	0.40704
IL17A vs LEPTIN	0.31797	0.00141983	0.00237391	IL17A vs LEPTIN	0.414484	0.0352679	0.0712661	IL17A vs LEPTIN	0.48052	0.00537503	0.020167
IL17A vs CD40L	0.276525	0.00584589	0.00903151	IL17A vs CD40L	0.111557	0.587435	0.700404	IL17A vs CD40L	0.40424	0.0217522	0.0605793
IL17A vs ENA78	0.786659	8.03e-22	3.82e-21	IL17A vs ENA78	0.951321	9.11e-14	6.38e-12	IL17A vs ENA78	0.724427	2.76e-06	2.46e-05
IL31 vs IL1RA	0.694708	2.12e-15	7.37e-15	IL31 vs IL1RA	0.780846	2.52e-06	1.7e-05	IL31 vs IL1RA	0.80891	2.11e-08	2.85e-07
IL31 vs SCF	0.569224	9.61e-10	2.51e-09	IL31 vs SCF	0.794111	1.28e-06	9.08e-06	IL31 vs SCF	0.585051	0.000436501	0.00244208
IL31 vs RANTES	0.471231	9.72e-07	2.05e-06	IL31 vs RANTES	0.682165	0.000123799	0.000510031	IL31 vs RANTES	0.067341	0.714217	0.813605
IL31 vs IFNG	0.45833	2.08e-06	4.23e-06	IL31 vs IFNG	0.573195	0.00220661	0.00615442	IL31 vs IFNG	0.729559	2.17e-06	1.98e-05
IL31 vs GMCSF	0.421141	1.57e-05	2.99e-05	IL31 vs GMCSF	0.149951	0.464687	0.592931	IL31 vs GMCSF	0.272889	0.130757	0.25158
IL31 vs TNFA	0.57113	8.2e-10	2.15e-09	IL31 vs TNFA	0.713524	4.27e-05	0.000207184	IL31 vs TNFA	0.356417	0.0452542	0.109712
IL31 vs HGF	0.346079	0.000481997	0.000833141	IL31 vs HGF	0.397625	0.0442624	0.0859346	IL31 vs HGF	0.395877	0.0249069	0.067964
IL31 vs MIP1B	0.439858	5.85e-06	1.15e-05	IL31 vs MIP1B	0.684541	0.00011473	0.000484273	IL31 vs MIP1B	0.315641	0.0784424	0.16818
IL31 vs IFNA	0.335187	0.000741477	0.00126546	IL31 vs IFNA	0.865484	1.15e-08	1.42e-07	IL31 vs IFNA	0.626492	0.00012505	0.000829721
IL31 vs TGFB	0.294903	0.00320062	0.00512913	IL31 vs TGFB	0.783935	2.16e-06	1.49e-05	IL31 vs TGFB	0.516727	0.00246205	0.0106783
IL31 vs IL9	0.596062	9.47e-11	2.64e-10	IL31 vs IL9	0.907309	1.64e-10	3.53e-09	IL31 vs IL9	0.789252	7.97e-08	9.41e-07
IL31 vs VEGFD	0.46083	1.8e-06	3.68e-06	IL31 vs VEGFD	0.35335	0.0766011	0.138086	IL31 vs VEGFD	0.278433	0.12281	0.240408
IL31 vs TNFB	0.695693	1.86e-15	6.51e-15	IL31 vs TNFB	0.885747	1.8e-09	2.7e-08	IL31 vs TNFB	0.726185	2.54e-06	2.29e-05
IL31 vs NGF	0.521236	3.74e-08	8.71e-08	IL31 vs NGF	0.935989	2.25e-12	8.5e-11	IL31 vs NGF	0.821355	8.41e-09	1.22e-07
IL31 vs EGF	0.286388	0.00425171	0.00671118	IL31 vs EGF	0.594655	0.00135602	0.00401288	IL31 vs EGF	0.243163	0.179907	0.321448
IL31 vs TRAIL	0.33339	0.000794909	0.00135299	IL31 vs TRAIL	0.545947	0.0039128	0.0101916	IL31 vs TRAIL	0.304828	0.0898093	0.185201
IL31 vs GCSF	0.202622	0.0453999	0.0611475	IL31 vs GCSF	0.806325	6.59e-07	5e-06	IL31 vs GCSF	0.413156	0.0187596	0.0538307
IL31 vs GROA	0.63811	1.58e-12	4.86e-12	IL31 vs GROA	0.61766	0.000773806	0.00245927	IL31 vs GROA	0.703935	6.95e-06	5.87e-05
IL31 vs IL1A	0.450027	3.33e-06	6.68e-06	IL31 vs IL1A	0.722341	3.09e-05	0.000155802	IL31 vs IL1A	0.25726	0.155191	0.28856
IL31 vs IL23	0.502274	1.37e-07	3.05e-07	IL31 vs IL23	0.860436	1.74e-08	2e-07	IL31 vs IL23	0.831892	3.64e-09	5.6e-08
IL31 vs IL12P40	0.317913	0.00142282	0.00237682	IL31 vs IL12P40	0.613092	0.000867958	0.00272643	IL31 vs IL12P40	0.0524304	0.775654	0.853265
IL31 vs IL15	0.527301	2.43e-08	5.72e-08	IL31 vs IL15	0.763973	5.58e-06	3.37e-05	IL31 vs IL15	0.462753	0.00765589	0.0267109
IL31 vs IL18	0.558966	2.21e-09	5.62e-09	IL31 vs IL18	0.749129	1.07e-05	6.02e-05	IL31 vs IL18	0.567534	0.00070502	0.00356469
IL31 vs MCSF	0.57828	4.5e-10	1.21e-09	IL31 vs MCSF	0.914429	6.54e-11	1.55e-09	IL31 vs MCSF	0.66324	3.52e-05	0.000259874
IL31 vs MCP3	0.455312	2.47e-06	5.01e-06	IL31 vs MCP3	0.770201	4.19e-06	2.64e-05	IL31 vs MCP3	0.694089	1.05e-05	8.52e-05
IL31 vs MIG	0.362385	0.000245544	0.000430728	IL31 vs MIG	0.532383	0.00511448	0.012793	IL31 vs MIG	0.145156	0.427972	0.592022
IL31 vs RESISTIN	0.34032	0.000606439	0.00104437	IL31 vs RESISTIN	0.27687	0.170913	0.267769	IL31 vs RESISTIN	0.326915	0.0678076	0.151565
IL31 vs IL21	0.42567	1.24e-05	2.39e-05	IL31 vs IL21	0.468315	0.0158253	0.0347165	IL31 vs IL21	0.327766	0.0670536	0.150413
IL31 vs FGFB	0.557245	2.53e-09	6.4e-09	IL31 vs FGFB	0.861919	1.54e-08	1.82e-07	IL31 vs FGFB	0.749307	8.04e-07	7.92e-06
IL31 vs VEGF	0.366341	0.00020734	0.000365065	IL31 vs VEGF	0.652603	0.000302199	0.0011316	IL31 vs VEGF	0.101849	0.579121	0.710655
IL31 vs CD40L	0.61315	1.93e-11	5.55e-11	IL31 vs CD40L	0.745174	1.26e-05	6.93e-05	IL31 vs CD40L	0.256338	0.156727	0.29056
IL1RA vs SCF	0.793847	1.86e-22	9.06e-22	IL1RA vs SCF	0.832572	1.33e-07	1.18e-06	IL1RA vs SCF	0.705457	6.51e-06	5.54e-05
IL1RA vs RANTES	0.392212	6.49e-05	0.000119199	IL1RA vs RANTES	0.596114	0.00131026	0.00390827	IL1RA vs RANTES	0.153035	0.403046	0.573483
IL1RA vs IFNG	0.698989	1.21e-15	4.28e-15	IL1RA vs IFNG	0.539489	0.004451	0.0113435	IL1RA vs IFNG	0.741614	1.2e-06	1.14e-05
IL1RA vs GMCSF	0.579478	4.06e-10	1.1e-09	IL1RA vs GMCSF	0.145018	0.479672	0.607135	IL1RA vs GMCSF	0.471697	0.00642194	0.0233986
IL1RA vs TNFA	0.744411	1.57e-18	6.48e-18	IL1RA vs TNFA	0.892698	8.81e-10	1.47e-08	IL1RA vs TNFA	0.583312	0.000458335	0.00251951
IL1RA vs HGF	0.469627	1.07e-06	2.24e-06	IL1RA vs HGF	0.635898	0.000480478	0.00168569	IL1RA vs HGF	0.470796	0.0065379	0.0236842
IL1RA vs MIP1B	0.697941	1.39e-15	4.91e-15	IL1RA vs MIP1B	0.550133	0.00359432	0.0094532	IL1RA vs MIP1B	0.385904	0.0291509	0.077422
IL1RA vs IFNA	0.660081	1.43e-13	4.67e-13	IL1RA vs IFNA	0.716638	3.82e-05	0.000187422	IL1RA vs IFNA	0.728015	2.33e-06	2.11e-05
IL1RA vs TGFB	0.62695	4.97e-12	1.49e-11	IL1RA vs TGFB	0.856806	2.32e-08	2.59e-07	IL1RA vs TGFB	0.695149	1.01e-05	8.25e-05
IL1RA vs MCP1	0.240316	0.017148	0.0248481	IL1RA vs MCP1	0.0538575	0.793858	0.855371	IL1RA vs MCP1	0.273373	0.130049	0.251455
IL1RA vs IL9	0.713374	1.69e-16	6.31e-16	IL1RA vs IL9	0.644493	0.000379791	0.00138113	IL1RA vs IL9	0.770173	2.54e-07	2.73e-06
IL1RA vs VEGFD	0.607499	3.3e-11	9.35e-11	IL1RA vs VEGFD	0.41953	0.0328805	0.0669225	IL1RA vs VEGFD	0.402578	0.0223512	0.0619816
IL1RA vs TNFB	0.709996	2.71e-16	1e-15	IL1RA vs TNFB	0.742686	1.39e-05	7.61e-05	IL1RA vs TNFB	0.723175	2.93e-06	2.59e-05
IL1RA vs NGF	0.781818	2.08e-21	9.75e-21	IL1RA vs NGF	0.791555	1.47e-06	1.03e-05	IL1RA vs NGF	0.786431	9.53e-08	1.11e-06
IL1RA vs EGF	0.285989	0.00430771	0.00679389	IL1RA vs EGF	0.619775	0.000733294	0.00235426	IL1RA vs EGF	0.364739	0.040121	0.100091
IL1RA vs TRAIL	0.686619	5.98e-15	2.05e-14	IL1RA vs TRAIL	0.456892	0.018953	0.0408201	IL1RA vs TRAIL	0.418357	0.0171776	0.0502831
IL1RA vs GCSF	0.490429	2.96e-07	6.44e-07	IL1RA vs GCSF	0.546405	0.00387681	0.0101217	IL1RA vs GCSF	0.427278	0.014723	0.0448328
IL1RA vs GROA	0.558136	2.36e-09	5.98e-09	IL1RA vs GROA	0.25641	0.206085	0.31053	IL1RA vs GROA	0.637925	8.58e-05	0.000583366
IL1RA vs IL1A	0.683326	9.03e-15	3.05e-14	IL1RA vs IL1A	0.582802	0.00178174	0.00512969	IL1RA vs IL1A	0.334269	0.0615013	0.140423
IL1RA vs IL23	0.624377	6.44e-12	1.92e-11	IL1RA vs IL23	0.631635	0.000538534	0.00184487	IL1RA vs IL23	0.68345	1.62e-05	0.00012326
IL1RA vs IL12P40	0.520584	3.91e-08	9.09e-08	IL1RA vs IL12P40	0.626515	0.000616256	0.00203731	IL1RA vs IL12P40	0.271654	0.132577	0.253749
IL1RA vs IL15	0.749899	6.39e-19	2.68e-18	IL1RA vs IL15	0.842026	6.95e-08	6.54e-07	IL1RA vs IL15	0.598166	0.000299362	0.00179144
IL1RA vs IL18	0.725033	3.14e-17	1.21e-16	IL1RA vs IL18	0.723748	2.93e-05	0.000149779	IL1RA vs IL18	0.572786	0.000612334	0.00315911
IL1RA vs MCSF	0.696948	1.58e-15	5.56e-15	IL1RA vs MCSF	0.729145	2.39e-05	0.000124275	IL1RA vs MCSF	0.612695	0.000193314	0.00120533
IL1RA vs MCP3	0.747418	9.62e-19	4e-18	IL1RA vs MCP3	0.842336	6.8e-08	6.43e-07	IL1RA vs MCP3	0.704857	6.68e-06	5.66e-05
IL1RA vs MIG	0.706202	4.57e-16	1.67e-15	IL1RA vs MIG	0.610365	0.000928749	0.00289813	IL1RA vs MIG	0.341195	0.0559922	0.130396
IL1RA vs RESISTIN	0.376236	0.000134519	0.000239977	IL1RA vs RESISTIN	0.524393	0.00595843	0.0145762	IL1RA vs RESISTIN	0.338957	0.0577281	0.133779
IL1RA vs IL21	0.734476	7.53e-18	3.02e-17	IL1RA vs IL21	0.585885	0.00166126	0.00481817	IL1RA vs IL21	0.423949	0.0156021	0.0467941
IL1RA vs FGFB	0.650572	4.15e-13	1.32e-12	IL1RA vs FGFB	0.615366	0.000819916	0.00259274	IL1RA vs FGFB	0.692335	1.13e-05	9.04e-05
IL1RA vs IL22	0.254414	0.0114714	0.0171753	IL1RA vs IL22	-0.202019	0.322326	0.444256	IL1RA vs IL22	-0.111852	0.54221	0.683546
IL1RA vs PDGFBB	0.306106	0.00217412	0.00354419	IL1RA vs PDGFBB	-0.167833	0.412484	0.543665	IL1RA vs PDGFBB	0.120598	0.510879	0.659435
IL1RA vs VEGF	0.68997	3.91e-15	1.34e-14	IL1RA vs VEGF	0.656898	0.000267029	0.00102011	IL1RA vs VEGF	0.25674	0.156056	0.289599
IL1RA vs CD40L	0.491896	2.69e-07	5.89e-07	IL1RA vs CD40L	0.855421	2.58e-08	2.84e-07	IL1RA vs CD40L	0.271931	0.132168	0.253409
SCF vs RANTES	0.494027	2.35e-07	5.16e-07	SCF vs RANTES	0.56236	0.00278715	0.00756169	SCF vs RANTES	0.182272	0.318056	0.485681
SCF vs IFNG	0.935548	3.53e-45	7.5e-44	SCF vs IFNG	0.455974	0.0192248	0.0412762	SCF vs IFNG	0.575701	0.000565689	0.00295312
SCF vs GMCSF	0.841274	2.19e-27	1.42e-26	SCF vs GMCSF	0.000214309	0.999171	0.999171	SCF vs GMCSF	0.227601	0.210277	0.360829
SCF vs TNFA	0.735402	6.53e-18	2.63e-17	SCF vs TNFA	0.862884	1.42e-08	1.7e-07	SCF vs TNFA	0.433743	0.0131334	0.0409148
SCF vs HGF	0.317442	0.00144754	0.00241598	SCF vs HGF	0.701744	6.47e-05	0.000297796	SCF vs HGF	0.520258	0.00227103	0.00996482
SCF vs MIP1B	0.838876	4.23e-27	2.7e-26	SCF vs MIP1B	0.511091	0.00762296	0.0181778	SCF vs MIP1B	0.311759	0.0823873	0.173684
SCF vs IFNA	0.796199	1.14e-22	5.63e-22	SCF vs IFNA	0.725333	2.76e-05	0.000141832	SCF vs IFNA	0.578361	0.000525886	0.00281714
SCF vs TGFB	0.654809	2.6e-13	8.33e-13	SCF vs TGFB	0.878612	3.59e-09	4.95e-08	SCF vs TGFB	0.686645	1.43e-05	0.000110687
SCF vs MCP1	0.213786	0.0345388	0.0474312	SCF vs MCP1	0.281636	0.163365	0.258514	SCF vs MCP1	0.164926	0.367033	0.537614
SCF vs IL9	0.930722	1.01e-43	1.78e-42	SCF vs IL9	0.695497	8e-05	0.000356952	SCF vs IL9	0.520633	0.0022515	0.00994764
SCF vs VEGFD	0.830296	4.12e-26	2.37e-25	SCF vs VEGFD	0.393121	0.0469486	0.0904993	SCF vs VEGFD	0.217126	0.232599	0.390279
SCF vs TNFB	0.895134	1.88e-35	2.07e-34	SCF vs TNFB	0.750123	1.02e-05	5.82e-05	SCF vs TNFB	0.578526	0.0005235	0.00281233
SCF vs NGF	0.947348	2.84e-49	8.67e-48	SCF vs NGF	0.79975	9.48e-07	6.88e-06	SCF vs NGF	0.482065	0.00520773	0.0197351
SCF vs EGF	0.243861	0.0155301	0.0226426	SCF vs EGF	0.829645	1.61e-07	1.42e-06	SCF vs EGF	0.522089	0.00217715	0.0096587
SCF vs TRAIL	0.850334	1.63e-28	1.13e-27	SCF vs TRAIL	0.386989	0.0508096	0.0969536	SCF vs TRAIL	0.302068	0.0929025	0.189923
SCF vs GCSF	0.593071	1.24e-10	3.43e-10	SCF vs GCSF	0.646811	0.000356014	0.00130217	SCF vs GCSF	0.513064	0.00267477	0.0114434
SCF vs GROA	0.754438	2.99e-19	1.27e-18	SCF vs GROA	0.413316	0.0358396	0.0721753	SCF vs GROA	0.472579	0.00630994	0.0230349
SCF vs IL1A	0.844238	9.52e-28	6.27e-27	SCF vs IL1A	0.535523	0.00481167	0.0121318	SCF vs IL1A	0.219528	0.227345	0.383848
SCF vs IL23	0.877743	1.94e-32	1.76e-31	SCF vs IL23	0.659829	0.000245134	0.000949151	SCF vs IL23	0.442772	0.0111565	0.0361248
SCF vs IL12P40	0.612133	2.13e-11	6.08e-11	SCF vs IL12P40	0.705654	5.65e-05	0.00026518	SCF vs IL12P40	0.384669	0.0297154	0.0783066
SCF vs IL15	0.831956	2.68e-26	1.56e-25	SCF vs IL15	0.88833	1.39e-09	2.17e-08	SCF vs IL15	0.790782	7.22e-08	8.75e-07
SCF vs IL18	0.91936	1.13e-40	1.69e-39	SCF vs IL18	0.6142	0.000844244	0.00265635	SCF vs IL18	0.523389	0.00211256	0.0094441
SCF vs MCSF	0.935433	3.84e-45	8.02e-44	SCF vs MCSF	0.735006	1.9e-05	0.000100229	SCF vs MCSF	0.431824	0.0135894	0.0421272
SCF vs MCP3	0.933572	1.44e-44	2.74e-43	SCF vs MCP3	0.867587	9.6e-09	1.22e-07	SCF vs MCP3	0.350711	0.0490674	0.117451
SCF vs MIG	0.909376	2.4e-38	3.24e-37	SCF vs MIG	0.485532	0.0119223	0.0268713	SCF vs MIG	0.326417	0.0682521	0.152199
SCF vs RESISTIN	0.367678	0.000195728	0.000345585	SCF vs RESISTIN	0.440937	0.0241506	0.050743	SCF vs RESISTIN	0.440586	0.0116105	0.0373391
SCF vs IL21	0.833326	1.87e-26	1.12e-25	SCF vs IL21	0.51248	0.00743276	0.017859	SCF vs IL21	0.469044	0.00676886	0.0242883
SCF vs FGFB	0.888028	3.68e-34	3.84e-33	SCF vs FGFB	0.583887	0.00173852	0.00501914	SCF vs FGFB	0.569713	0.000665161	0.00339035
SCF vs IL22	0.406456	3.28e-05	6.12e-05	SCF vs IL22	-0.0935637	0.649383	0.748314	SCF vs IL22	-0.0179973	0.922119	0.947163
SCF vs PDGFBB	0.470188	1.03e-06	2.17e-06	SCF vs PDGFBB	-0.203309	0.31918	0.440884	SCF vs PDGFBB	0.163514	0.371207	0.541629
SCF vs VEGF	0.838267	4.99e-27	3.18e-26	SCF vs VEGF	0.514308	0.00718838	0.0173604	SCF vs VEGF	0.093729	0.609882	0.734861
SCF vs CD40L	0.414977	2.15e-05	4.07e-05	SCF vs CD40L	0.844759	5.72e-08	5.69e-07	SCF vs CD40L	0.526484	0.00196544	0.00892126
RANTES vs IFNG	0.51643	5.23e-08	1.2e-07	RANTES vs IFNG	0.590156	0.00150595	0.00440829	RANTES vs IFNG	0.219356	0.227719	0.384136
RANTES vs GMCSF	0.4921	2.66e-07	5.82e-07	RANTES vs GMCSF	0.29651	0.141327	0.229399	RANTES vs GMCSF	0.136549	0.456146	0.617177
RANTES vs TNFA	0.426683	1.18e-05	2.27e-05	RANTES vs TNFA	0.641939	0.000407577	0.00146526	RANTES vs TNFA	0.309733	0.0845062	0.177163
RANTES vs MIP1B	0.482299	4.94e-07	1.06e-06	RANTES vs MIP1B	0.707505	5.3e-05	0.000251597	RANTES vs MIP1B	0.333663	0.0620031	0.141054
RANTES vs IFNA	0.332785	0.000813671	0.00138368	RANTES vs IFNA	0.740216	1.54e-05	8.32e-05	RANTES vs IFNA	0.287183	0.111004	0.220491
RANTES vs TGFB	0.200669	0.0475654	0.0637916	RANTES vs TGFB	0.682966	0.000120676	0.000501299	RANTES vs TGFB	0.127048	0.488362	0.641314
RANTES vs IL9	0.565673	1.29e-09	3.34e-09	RANTES vs IL9	0.695164	8.09e-05	0.000360121	RANTES vs IL9	0.14211	0.437831	0.599521
RANTES vs VEGFD	0.443972	4.67e-06	9.23e-06	RANTES vs VEGFD	0.340322	0.0889111	0.155821	RANTES vs VEGFD	-0.0205708	0.911023	0.942936
RANTES vs TNFB	0.639296	1.39e-12	4.32e-12	RANTES vs TNFB	0.800076	9.31e-07	6.83e-06	RANTES vs TNFB	0.26749	0.138853	0.263217
RANTES vs NGF	0.464675	1.44e-06	2.98e-06	RANTES vs NGF	0.668937	0.000186806	0.000745254	RANTES vs NGF	0.0582548	0.751474	0.835904
RANTES vs TRAIL	0.3746	0.000144633	0.000256568	RANTES vs TRAIL	0.511747	0.00753261	0.0180078	RANTES vs TRAIL	0.121259	0.508547	0.656873
RANTES vs GCSF	0.186584	0.0658299	0.0868091	RANTES vs GCSF	0.510476	0.00770848	0.0183355	RANTES vs GCSF	0.208198	0.252843	0.413604
RANTES vs GROA	0.569036	9.76e-10	2.54e-09	RANTES vs GROA	0.536796	0.00469329	0.0118809	RANTES vs GROA	0.309542	0.0847082	0.177194
RANTES vs IL1A	0.506823	1.01e-07	2.26e-07	RANTES vs IL1A	0.687255	0.000105086	0.00045236	RANTES vs IL1A	0.247272	0.172433	0.311529
RANTES vs IL23	0.542882	7.7e-09	1.88e-08	RANTES vs IL23	0.769991	4.23e-06	2.65e-05	RANTES vs IL23	0.221701	0.222662	0.376951
RANTES vs IL12P40	0.347964	0.000446668	0.000773488	RANTES vs IL12P40	0.485885	0.0118516	0.0267759	RANTES vs IL12P40	0.0609492	0.740364	0.830814
RANTES vs IL15	0.386025	8.65e-05	0.000156925	RANTES vs IL15	0.649091	0.000333906	0.00123323	RANTES vs IL15	0.119742	0.513904	0.662626
RANTES vs IL18	0.613493	1.87e-11	5.38e-11	RANTES vs IL18	0.858721	1.99e-08	2.26e-07	RANTES vs IL18	0.42105	0.0164033	0.0485424
RANTES vs MCSF	0.617786	1.23e-11	3.59e-11	RANTES vs MCSF	0.794293	1.27e-06	9.03e-06	RANTES vs MCSF	0.413392	0.0186852	0.05375
RANTES vs MCP3	0.469575	1.07e-06	2.24e-06	RANTES vs MCP3	0.707355	5.32e-05	0.000251695	RANTES vs MCP3	0.134558	0.462803	0.622889
RANTES vs MIG	0.413787	2.28e-05	4.32e-05	RANTES vs MIG	0.427064	0.0295587	0.0608883	RANTES vs MIG	0.0852995	0.642521	0.758906
RANTES vs RESISTIN	0.527821	2.34e-08	5.51e-08	RANTES vs RESISTIN	0.561509	0.00283784	0.00766622	RANTES vs RESISTIN	0.470981	0.00651392	0.0236426
RANTES vs IL21	0.385578	8.83e-05	0.000159869	RANTES vs IL21	0.490296	0.0109962	0.025174	RANTES vs IL21	0.0261716	0.886936	0.929709
RANTES vs ICAM1	0.223191	0.0271693	0.0381136	RANTES vs ICAM1	-0.168766	0.409851	0.541977	RANTES vs ICAM1	0.141406	0.440127	0.602228
RANTES vs FGFB	0.554524	3.14e-09	7.87e-09	RANTES vs FGFB	0.738001	1.68e-05	8.97e-05	RANTES vs FGFB	0.257899	0.154131	0.286871
RANTES vs IL22	0.278196	0.00554333	0.00861334	RANTES vs IL22	0.125961	0.539784	0.664107	RANTES vs IL22	0.29343	0.103111	0.207649
RANTES vs PDGFBB	0.423343	1.4e-05	2.67e-05	RANTES vs PDGFBB	0.259832	0.199884	0.302385	RANTES vs PDGFBB	0.350827	0.0489875	0.117409
RANTES vs VEGF	0.466161	1.31e-06	2.73e-06	RANTES vs VEGF	0.680909	0.000128847	0.000529674	RANTES vs VEGF	0.321235	0.0730153	0.159621
RANTES vs CD40L	0.338426	0.000653398	0.0011202	RANTES vs CD40L	0.695031	8.13e-05	0.000360211	RANTES vs CD40L	0.0619509	0.736247	0.828716
IFNG vs GMCSF	0.883164	2.52e-33	2.43e-32	IFNG vs GMCSF	0.285482	0.157448	0.25083	IFNG vs GMCSF	0.484799	0.00492246	0.0188429
IFNG vs TNFA	0.634264	2.36e-12	7.17e-12	IFNG vs TNFA	0.47238	0.0148201	0.032663	IFNG vs TNFA	0.320314	0.0738879	0.16097
IFNG vs MIP1B	0.863632	2.6e-30	1.99e-29	IFNG vs MIP1B	0.506654	0.00825828	0.0194961	IFNG vs MIP1B	0.534744	0.00161562	0.00749134
IFNG vs IFNA	0.82739	8.65e-26	4.88e-25	IFNG vs IFNA	0.683612	0.000118205	0.000495623	IFNG vs IFNA	0.918051	1.38e-13	7.26e-12
IFNG vs TGFB	0.603336	4.87e-11	1.37e-10	IFNG vs TGFB	0.354116	0.0759199	0.13712	IFNG vs TGFB	0.463967	0.00747734	0.0262331
IFNG vs IL9	0.952989	1.41e-51	4.85e-50	IFNG vs IL9	0.682912	0.000120884	0.000501299	IFNG vs IL9	0.948982	1.39e-16	1.55e-14
IFNG vs VEGFD	0.831688	2.87e-26	1.67e-25	IFNG vs VEGFD	0.201267	0.324167	0.445818	IFNG vs VEGFD	0.327665	0.0671424	0.150434
IFNG vs TNFB	0.877811	1.9e-32	1.73e-31	IFNG vs TNFB	0.528085	0.00555494	0.0137312	IFNG vs TNFB	0.920128	9.54e-14	5.46e-12
IFNG vs NGF	0.969251	2.92e-60	1.84e-58	IFNG vs NGF	0.600333	0.00118531	0.0035978	IFNG vs NGF	0.899449	2.62e-12	9.34e-11
IFNG vs TRAIL	0.88417	1.7e-33	1.67e-32	IFNG vs TRAIL	0.378562	0.0565169	0.106025	IFNG vs TRAIL	0.609209	0.000215118	0.0013286
IFNG vs GCSF	0.619367	1.06e-11	3.09e-11	IFNG vs GCSF	0.701275	6.58e-05	0.000301166	IFNG vs GCSF	0.525271	0.00202198	0.00910374
IFNG vs GROA	0.76536	4.47e-20	1.96e-19	IFNG vs GROA	0.398092	0.0439911	0.0856636	IFNG vs GROA	0.905542	1.07e-12	4.21e-11
IFNG vs IL1A	0.876071	3.58e-32	3.14e-31	IFNG vs IL1A	0.445105	0.0226929	0.0480003	IFNG vs IL1A	0.592171	0.000356399	0.00206817
IFNG vs IL23	0.909453	2.31e-38	3.14e-37	IFNG vs IL23	0.597955	0.0012544	0.00377719	IFNG vs IL23	0.843289	1.38e-09	2.32e-08
IFNG vs IL12P40	0.582954	3.01e-10	8.18e-10	IFNG vs IL12P40	0.377748	0.0570934	0.106895	IFNG vs IL12P40	0.185968	0.308173	0.474943
IFNG vs IL15	0.731422	1.2e-17	4.75e-17	IFNG vs IL15	0.340556	0.0886772	0.155555	IFNG vs IL15	0.419292	0.0169053	0.0497167
IFNG vs IL18	0.941859	2.92e-47	7.77e-46	IFNG vs IL18	0.620024	0.000728652	0.00234334	IFNG vs IL18	0.603355	0.000256695	0.00156584
IFNG vs MCSF	0.956908	2.37e-53	9.15e-52	IFNG vs MCSF	0.573001	0.00221601	0.00617153	IFNG vs MCSF	0.838578	2.08e-09	3.39e-08
IFNG vs MCP3	0.952075	3.48e-51	1.15e-49	IFNG vs MCP3	0.439081	0.0248239	0.0518123	IFNG vs MCP3	0.852082	6.16e-10	1.12e-08
IFNG vs MIG	0.932692	2.64e-44	4.95e-43	IFNG vs MIG	0.372594	0.0608523	0.113371	IFNG vs MIG	0.427292	0.0147194	0.0448328
IFNG vs RESISTIN	0.330373	0.000892567	0.00151376	IFNG vs RESISTIN	0.690333	9.5e-05	0.000413072	IFNG vs RESISTIN	0.145774	0.425986	0.590868
IFNG vs IL21	0.806206	1.31e-23	6.89e-23	IFNG vs IL21	0.240878	0.235865	0.347638	IFNG vs IL21	0.520395	0.00226387	0.00996482
IFNG vs ICAM1	0.234951	0.0198722	0.0284684	IFNG vs ICAM1	-0.0577401	0.779346	0.846006	IFNG vs ICAM1	0.1952	0.284338	0.448817
IFNG vs FGFB	0.910336	1.47e-38	2.03e-37	IFNG vs FGFB	0.643173	0.000393941	0.00142436	IFNG vs FGFB	0.895791	4.36e-12	1.31e-10
IFNG vs IL22	0.464504	1.45e-06	3e-06	IFNG vs IL22	-0.218821	0.282831	0.401829	IFNG vs IL22	0.0754492	0.681505	0.792108
IFNG vs PDGFBB	0.521759	3.6e-08	8.41e-08	IFNG vs PDGFBB	0.138751	0.499052	0.623321	IFNG vs PDGFBB	0.370251	0.0369872	0.0933815
IFNG vs VEGF	0.867315	7.65e-31	6.03e-30	IFNG vs VEGF	0.496677	0.00984994	0.0229105	IFNG vs VEGF	0.410964	0.0194616	0.0555081
IFNG vs CD40L	0.224666	0.0261444	0.0368125	IFNG vs CD40L	0.51213	0.00748032	0.0179281	IFNG vs CD40L	0.0704819	0.701482	0.803454
GMCSF vs TNFA	0.466003	1.33e-06	2.76e-06	GMCSF vs TNFA	0.150627	0.462654	0.592347	GMCSF vs TNFA	0.361344	0.0421553	0.10434
GMCSF vs MIP1B	0.657815	1.85e-13	5.99e-13	GMCSF vs MIP1B	0.322462	0.108135	0.183229	GMCSF vs MIP1B	0.400124	0.0232609	0.0638409
GMCSF vs IFNA	0.518716	4.46e-08	1.03e-07	GMCSF vs IFNA	0.309791	0.123533	0.203248	GMCSF vs IFNA	0.491396	0.00428873	0.0170378
GMCSF vs TGFB	0.252688	0.0120641	0.0179774	GMCSF vs TGFB	0.0685186	0.739447	0.814856	GMCSF vs TGFB	0.205265	0.259738	0.422146
GMCSF vs IL9	0.938488	4.03e-46	9.52e-45	GMCSF vs IL9	0.221848	0.276058	0.394577	GMCSF vs IL9	0.506805	0.00307528	0.0128944
GMCSF vs VEGFD	0.862561	3.69e-30	2.8e-29	GMCSF vs VEGFD	-0.170079	0.406165	0.538199	GMCSF vs VEGFD	0.222334	0.22131	0.375334
GMCSF vs TNFB	0.857651	1.76e-29	1.29e-28	GMCSF vs TNFB	0.205927	0.312852	0.435605	GMCSF vs TNFB	0.517435	0.00242266	0.0105316
GMCSF vs NGF	0.832522	2.31e-26	1.37e-25	GMCSF vs NGF	0.187314	0.359515	0.487343	GMCSF vs NGF	0.514153	0.00260997	0.0112425
GMCSF vs TRAIL	0.697007	1.57e-15	5.52e-15	GMCSF vs TRAIL	0.294486	0.144193	0.23365	GMCSF vs TRAIL	0.468259	0.00687441	0.0245737
GMCSF vs GCSF	0.228614	0.0235621	0.0333752	GMCSF vs GCSF	0.15804	0.440659	0.573099	GMCSF vs GCSF	0.12644	0.490465	0.643182
GMCSF vs GROA	0.712854	1.82e-16	6.75e-16	GMCSF vs GROA	0.264066	0.192391	0.294108	GMCSF vs GROA	0.455555	0.00879011	0.0297061
GMCSF vs IL1A	0.695416	1.93e-15	6.74e-15	GMCSF vs IL1A	0.291693	0.148217	0.238129	GMCSF vs IL1A	0.401936	0.0225862	0.0624424
GMCSF vs IL23	0.983408	5.59e-73	1.17e-70	GMCSF vs IL23	0.216976	0.28701	0.406848	GMCSF vs IL23	0.424197	0.0155353	0.0467047
GMCSF vs IL12P40	0.384865	9.12e-05	0.000164849	GMCSF vs IL12P40	0.365495	0.0663393	0.121912	GMCSF vs IL12P40	0.16033	0.38072	0.549154
GMCSF vs IL15	0.485477	4.05e-07	8.73e-07	GMCSF vs IL15	0.0825996	0.68831	0.776607	GMCSF vs IL15	0.125487	0.493765	0.644799
GMCSF vs IL18	0.819759	5.7e-25	3.1e-24	GMCSF vs IL18	0.15946	0.436509	0.570683	GMCSF vs IL18	0.0789218	0.667663	0.780316
GMCSF vs MCSF	0.90552	1.62e-37	2.05e-36	GMCSF vs MCSF	0.255981	0.206871	0.31122	GMCSF vs MCSF	0.435502	0.0127268	0.0401418
GMCSF vs MCP3	0.799997	5.09e-23	2.58e-22	GMCSF vs MCP3	0.0111403	0.956925	0.970266	GMCSF vs MCP3	0.581649	0.000480116	0.00261643
GMCSF vs MIG	0.839629	3.44e-27	2.21e-26	GMCSF vs MIG	0.368649	0.0638558	0.118152	GMCSF vs MIG	0.420767	0.016483	0.0487022
GMCSF vs RESISTIN	0.256291	0.0108562	0.0163234	GMCSF vs RESISTIN	0.18925	0.35448	0.481899	GMCSF vs RESISTIN	-0.058501	0.750456	0.835781
GMCSF vs IL21	0.761147	9.41e-20	4.08e-19	GMCSF vs IL21	0.255178	0.208348	0.312571	GMCSF vs IL21	0.289626	0.107865	0.215615
GMCSF vs FGFB	0.961554	1.11e-55	5.23e-54	GMCSF vs FGFB	0.262528	0.195091	0.297274	GMCSF vs FGFB	0.42283	0.0159074	0.0474462
GMCSF vs IL22	0.22323	0.027142	0.0381036	GMCSF vs IL22	-0.0644789	0.75433	0.825727	GMCSF vs IL22	-0.160591	0.379937	0.549009
GMCSF vs PDGFBB	0.53813	1.1e-08	2.66e-08	GMCSF vs PDGFBB	-0.0148792	0.942489	0.961298	GMCSF vs PDGFBB	0.00214998	0.990682	0.992782
GMCSF vs VEGF	0.675759	2.28e-14	7.56e-14	GMCSF vs VEGF	0.215935	0.289387	0.408991	GMCSF vs VEGF	0.27155	0.132732	0.253787
GMCSF vs LEPTIN	0.266673	0.00794712	0.0121586	GMCSF vs LEPTIN	0.707837	5.23e-05	0.000250591	GMCSF vs LEPTIN	0.692566	1.12e-05	8.99e-05
TNFA vs HGF	0.51749	4.86e-08	1.12e-07	TNFA vs HGF	0.655223	0.000280298	0.00105797	TNFA vs HGF	0.58578	0.000427629	0.00239977
TNFA vs MIP1B	0.676197	2.17e-14	7.18e-14	TNFA vs MIP1B	0.529206	0.00543712	0.0134929	TNFA vs MIP1B	0.369821	0.0372244	0.0934667
TNFA vs IFNA	0.685733	6.68e-15	2.28e-14	TNFA vs IFNA	0.715663	3.95e-05	0.00019371	TNFA vs IFNA	0.371501	0.0363047	0.0921507
TNFA vs TGFB	0.685651	6.75e-15	2.3e-14	TNFA vs TGFB	0.928475	8.18e-12	2.54e-10	TNFA vs TGFB	0.525382	0.00201679	0.00910201
TNFA vs MCP1	0.290435	0.0037188	0.0059194	TNFA vs MCP1	0.0672514	0.744106	0.819036	TNFA vs MCP1	0.348151	0.0508597	0.121281
TNFA vs IL9	0.601266	5.89e-11	1.65e-10	TNFA vs IL9	0.636815	0.000468728	0.00165366	TNFA vs IL9	0.205532	0.259106	0.42166
TNFA vs VEGFD	0.537007	1.19e-08	2.88e-08	TNFA vs VEGFD	0.475878	0.0139982	0.0312153	TNFA vs VEGFD	0.31653	0.077559	0.166853
TNFA vs TNFB	0.67956	1.44e-14	4.79e-14	TNFA vs TNFB	0.813236	4.42e-07	3.55e-06	TNFA vs TNFB	0.191235	0.294425	0.458581
TNFA vs NGF	0.68285	9.58e-15	3.23e-14	TNFA vs NGF	0.76265	5.92e-06	3.52e-05	TNFA vs NGF	0.242649	0.180857	0.322301
TNFA vs EGF	0.313696	0.0016587	0.00274659	TNFA vs EGF	0.636247	0.00047598	0.00167612	TNFA vs EGF	0.252241	0.163692	0.300817
TNFA vs BDNF	0.247093	0.014172	0.0208555	TNFA vs BDNF	0.377852	0.05702	0.106863	TNFA vs BDNF	0.0616015	0.737682	0.828853
TNFA vs TRAIL	0.632925	2.71e-12	8.2e-12	TNFA vs TRAIL	0.388287	0.0499721	0.095714	TNFA vs TRAIL	0.426077	0.0150353	0.045576
TNFA vs GCSF	0.575766	5.57e-10	1.49e-09	TNFA vs GCSF	0.543842	0.00408179	0.0105016	TNFA vs GCSF	0.242569	0.181007	0.322301
TNFA vs GROA	0.563936	1.48e-09	3.82e-09	TNFA vs GROA	0.337932	0.0913221	0.159603	TNFA vs GROA	0.196	0.282328	0.446956
TNFA vs IL1A	0.659081	1.61e-13	5.22e-13	TNFA vs IL1A	0.510532	0.00770067	0.0183355	TNFA vs IL1A	0.310144	0.084073	0.176451
TNFA vs IL23	0.495183	2.18e-07	4.8e-07	TNFA vs IL23	0.592826	0.00141534	0.00416885	TNFA vs IL23	0.29536	0.100759	0.204
TNFA vs IL12P40	0.567568	1.1e-09	2.87e-09	TNFA vs IL12P40	0.654278	0.000288027	0.00108067	TNFA vs IL12P40	0.226985	0.211547	0.361968
TNFA vs IL15	0.820629	4.61e-25	2.52e-24	TNFA vs IL15	0.939349	1.2e-12	5.27e-11	TNFA vs IL15	0.457866	0.00841138	0.028763
TNFA vs IL18	0.708566	3.31e-16	1.21e-15	TNFA vs IL18	0.668786	0.000187665	0.000747103	TNFA vs IL18	0.449832	0.00979094	0.0323218
TNFA vs MCSF	0.63959	1.35e-12	4.19e-12	TNFA vs MCSF	0.762992	5.83e-06	3.48e-05	TNFA vs MCSF	0.168173	0.357543	0.527802
TNFA vs MCP3	0.694421	2.2e-15	7.63e-15	TNFA vs MCP3	0.921585	2.38e-11	6.52e-10	TNFA vs MCP3	0.322267	0.0720468	0.158235
TNFA vs MIG	0.617103	1.32e-11	3.83e-11	TNFA vs MIG	0.519554	0.00652437	0.015893	TNFA vs MIG	0.455176	0.00885368	0.0298437
TNFA vs RESISTIN	0.380094	0.000113204	0.000202909	TNFA vs RESISTIN	0.545027	0.00398591	0.010311	TNFA vs RESISTIN	0.247242	0.172486	0.311529
TNFA vs IL21	0.570814	8.42e-10	2.21e-09	TNFA vs IL21	0.562878	0.0027567	0.00748982	TNFA vs IL21	0.404939	0.021504	0.0601538
TNFA vs VCAM1	0.279813	0.00526375	0.00821266	TNFA vs VCAM1	0.346885	0.0825357	0.147102	TNFA vs VCAM1	0.605148	0.000243261	0.00148869
TNFA vs FGFB	0.538204	1.09e-08	2.65e-08	TNFA vs FGFB	0.603461	0.00109945	0.00337417	TNFA vs FGFB	0.219232	0.227989	0.384248
TNFA vs IL22	0.340505	0.00060202	0.00103776	TNFA vs IL22	-0.0529603	0.797221	0.855371	TNFA vs IL22	0.20133	0.269183	0.433087
TNFA vs PDGFBB	0.226442	0.0249545	0.0352419	TNFA vs PDGFBB	-0.0407674	0.843255	0.89041	TNFA vs PDGFBB	-0.0338805	0.853947	0.909754
TNFA vs VEGF	0.6567	2.1e-13	6.76e-13	TNFA vs VEGF	0.615877	0.000809444	0.00256392	TNFA vs VEGF	0.271069	0.133446	0.254639
TNFA vs CD40L	0.618719	1.13e-11	3.29e-11	TNFA vs CD40L	0.913778	7.13e-11	1.65e-09	TNFA vs CD40L	0.182697	0.316909	0.484459
HGF vs MIP1B	0.23683	0.0188783	0.0271474	HGF vs MIP1B	0.393164	0.0469225	0.0904993	HGF vs MIP1B	0.1918	0.292973	0.457861
HGF vs TGFB	0.278875	0.00542439	0.0084424	HGF vs TGFB	0.578147	0.00197787	0.00559067	HGF vs TGFB	0.688591	1.32e-05	0.000103366
HGF vs MCP1	0.240892	0.0168756	0.0245098	HGF vs MCP1	0.490156	0.0110225	0.0252039	HGF vs MCP1	0.229794	0.205798	0.355725
HGF vs NGF	0.178989	0.0778262	0.101566	HGF vs NGF	0.474682	0.0142749	0.0317573	HGF vs NGF	0.090675	0.621626	0.740703
HGF vs EGF	0.520697	3.88e-08	9.03e-08	HGF vs EGF	0.62679	0.000611837	0.00203141	HGF vs EGF	0.362754	0.041301	0.102494
HGF vs BDNF	0.269065	0.00738358	0.0113331	HGF vs BDNF	0.20467	0.31588	0.43834	HGF vs BDNF	0.271949	0.132141	0.253409
HGF vs IL12P40	0.233068	0.020913	0.0298915	HGF vs IL12P40	0.55636	0.00316141	0.00843191	HGF vs IL12P40	0.219701	0.226971	0.383558
HGF vs IL15	0.34973	0.000415731	0.000721898	HGF vs IL15	0.604148	0.00108135	0.00333577	HGF vs IL15	0.575623	0.000566886	0.00295312
HGF vs IL18	0.222017	0.0280092	0.0391756	HGF vs IL18	0.414469	0.035275	0.0712661	HGF vs IL18	0.305644	0.0889102	0.184038
HGF vs MCP3	0.176032	0.0829469	0.107581	HGF vs MCP3	0.594019	0.0013764	0.00406572	HGF vs MCP3	0.0599768	0.744368	0.832899
HGF vs RESISTIN	0.435322	7.48e-06	1.46e-05	HGF vs RESISTIN	0.565263	0.00262013	0.00715991	HGF vs RESISTIN	0.423457	0.0157358	0.0470086
HGF vs IL21	0.237115	0.0187317	0.0269572	HGF vs IL21	0.397412	0.0443868	0.0860876	HGF vs IL21	0.300483	0.0947157	0.19342
HGF vs VCAM1	0.212298	0.0358468	0.0491561	HGF vs VCAM1	0.564689	0.00265245	0.00721695	HGF vs VCAM1	0.230023	0.205334	0.355718
HGF vs VEGF	0.235723	0.0194586	0.0279096	HGF vs VEGF	0.426943	0.0296099	0.0609275	HGF vs VEGF	0.225181	0.215299	0.366784
HGF vs CD40L	0.482025	5.02e-07	1.08e-06	HGF vs CD40L	0.599618	0.00120574	0.00364809	HGF vs CD40L	0.358572	0.0438773	0.107394
MIP1B vs IFNA	0.882034	3.88e-33	3.67e-32	MIP1B vs IFNA	0.777126	3.02e-06	1.95e-05	MIP1B vs IFNA	0.67744	2.06e-05	0.000154251
MIP1B vs TGFB	0.749849	6.44e-19	2.7e-18	MIP1B vs TGFB	0.535379	0.00482525	0.0121499	MIP1B vs TGFB	0.476654	0.00581424	0.0214727
MIP1B vs MCP1	0.266282	0.00804279	0.012295	MIP1B vs MCP1	-0.0657155	0.749765	0.823011	MIP1B vs MCP1	0.247969	0.171188	0.311266
MIP1B vs IL9	0.801238	3.9e-23	1.98e-22	MIP1B vs IL9	0.804936	7.12e-07	5.39e-06	MIP1B vs IL9	0.48991	0.00442494	0.0174688
MIP1B vs VEGFD	0.613628	1.84e-11	5.32e-11	MIP1B vs VEGFD	0.0610139	0.767164	0.835661	MIP1B vs VEGFD	-0.160953	0.378847	0.548545
MIP1B vs TNFB	0.774543	8.34e-21	3.82e-20	MIP1B vs TNFB	0.76998	4.23e-06	2.65e-05	MIP1B vs TNFB	0.528883	0.00185763	0.00853118
MIP1B vs NGF	0.886709	6.25e-34	6.42e-33	MIP1B vs NGF	0.735773	1.84e-05	9.78e-05	MIP1B vs NGF	0.406722	0.0208819	0.0587616
MIP1B vs TRAIL	0.942764	1.4e-47	3.9e-46	MIP1B vs TRAIL	0.78359	2.2e-06	1.5e-05	MIP1B vs TRAIL	0.79058	7.31e-08	8.81e-07
MIP1B vs GCSF	0.749809	6.49e-19	2.71e-18	MIP1B vs GCSF	0.640645	0.000422322	0.00150976	MIP1B vs GCSF	0.385326	0.0294139	0.0776838
MIP1B vs GROA	0.703683	6.44e-16	2.32e-15	MIP1B vs GROA	0.550762	0.00354838	0.00934537	MIP1B vs GROA	0.602459	0.000263648	0.00159795
MIP1B vs IL1A	0.967862	2.36e-59	1.35e-57	MIP1B vs IL1A	0.936793	1.94e-12	7.48e-11	MIP1B vs IL1A	0.79686	4.85e-08	6.11e-07
MIP1B vs IL23	0.699403	1.14e-15	4.06e-15	MIP1B vs IL23	0.725528	2.74e-05	0.000141166	MIP1B vs IL23	0.417093	0.0175515	0.0509828
MIP1B vs IL12P40	0.617899	1.22e-11	3.55e-11	MIP1B vs IL12P40	0.407975	0.0385492	0.0768501	MIP1B vs IL12P40	0.358707	0.0437922	0.107394
MIP1B vs IL15	0.794845	1.51e-22	7.42e-22	MIP1B vs IL15	0.502523	0.00888909	0.0208552	MIP1B vs IL15	0.379862	0.0319972	0.0831137
MIP1B vs IL18	0.861429	5.32e-30	4.01e-29	MIP1B vs IL18	0.671871	0.000170813	0.000688714	MIP1B vs IL18	0.53997	0.00142352	0.00672967
MIP1B vs MCSF	0.841025	2.34e-27	1.52e-26	MIP1B vs MCSF	0.778639	2.81e-06	1.84e-05	MIP1B vs MCSF	0.622629	0.000141566	0.000913655
MIP1B vs MCP3	0.877017	2.54e-32	2.29e-31	MIP1B vs MCP3	0.599969	0.00119567	0.00362341	MIP1B vs MCP3	0.320181	0.0740146	0.161061
MIP1B vs MIG	0.898993	3.41e-36	3.89e-35	MIP1B vs MIG	0.702505	6.3e-05	0.000291501	MIP1B vs MIG	0.723959	2.82e-06	2.51e-05
MIP1B vs RESISTIN	0.337926	0.000666354	0.00114034	MIP1B vs RESISTIN	0.366763	0.0653318	0.120693	MIP1B vs RESISTIN	0.383198	0.0303988	0.0796678
MIP1B vs IL21	0.834026	1.56e-26	9.43e-26	MIP1B vs IL21	0.642216	0.000404481	0.0014569	MIP1B vs IL21	0.635567	9.28e-05	0.000626912
MIP1B vs ICAM1	0.21867	0.0305255	0.0423816	MIP1B vs ICAM1	-0.155778	0.447309	0.578347	MIP1B vs ICAM1	0.122916	0.502728	0.651583
MIP1B vs FGFB	0.73603	5.92e-18	2.39e-17	MIP1B vs FGFB	0.827027	1.9e-07	1.67e-06	MIP1B vs FGFB	0.584045	0.000449026	0.00249005
MIP1B vs IL22	0.490906	2.87e-07	6.26e-07	MIP1B vs IL22	-0.0536919	0.794479	0.855371	MIP1B vs IL22	0.018726	0.918976	0.946842
MIP1B vs PDGFBB	0.408065	3.03e-05	5.69e-05	MIP1B vs PDGFBB	0.0502552	0.807383	0.863065	MIP1B vs PDGFBB	0.159396	0.383538	0.551536
MIP1B vs VEGF	0.935406	3.91e-45	8.04e-44	MIP1B vs VEGF	0.879356	3.35e-09	4.69e-08	MIP1B vs VEGF	0.460949	0.00792781	0.0274067
MIP1B vs CD40L	0.298167	0.00286394	0.00462485	MIP1B vs CD40L	0.498429	0.0095534	0.0223306	MIP1B vs CD40L	0.0739214	0.687628	0.79525
IFNA vs TGFB	0.908065	4.64e-38	6.17e-37	IFNA vs TGFB	0.714862	4.07e-05	0.000198405	IFNA vs TGFB	0.489518	0.00446148	0.0175764
IFNA vs MCP1	0.381478	0.000106355	0.000191176	IFNA vs MCP1	0.156053	0.446499	0.578308	IFNA vs MCP1	0.39401	0.0256604	0.0696181
IFNA vs IL9	0.685985	6.47e-15	2.21e-14	IFNA vs IL9	0.92129	2.49e-11	6.62e-10	IFNA vs IL9	0.84897	8.23e-10	1.46e-08
IFNA vs VEGFD	0.54331	7.45e-09	1.83e-08	IFNA vs VEGFD	0.253541	0.211384	0.315491	IFNA vs VEGFD	0.255346	0.158394	0.292502
IFNA vs TNFB	0.643817	8.63e-13	2.7e-12	IFNA vs TNFB	0.859878	1.82e-08	2.07e-07	IFNA vs TNFB	0.824322	6.68e-09	9.87e-08
IFNA vs NGF	0.878288	1.59e-32	1.46e-31	IFNA vs NGF	0.931867	4.65e-12	1.63e-10	IFNA vs NGF	0.80728	2.37e-08	3.18e-07
IFNA vs EGF	0.138077	0.175143	0.213124	IFNA vs EGF	0.493853	0.0103444	0.0238843	IFNA vs EGF	0.239397	0.186955	0.330096
IFNA vs BDNF	0.223626	0.0268634	0.0377405	IFNA vs BDNF	0.42224	0.031653	0.0648492	IFNA vs BDNF	0.153735	0.400872	0.571497
IFNA vs TRAIL	0.899977	2.18e-36	2.53e-35	IFNA vs TRAIL	0.684092	0.000116395	0.000489119	IFNA vs TRAIL	0.7426	1.14e-06	1.09e-05
IFNA vs GCSF	0.930005	1.62e-43	2.84e-42	IFNA vs GCSF	0.867697	9.51e-09	1.21e-07	IFNA vs GCSF	0.594146	0.000336633	0.00197081
IFNA vs GROA	0.588233	1.9e-10	5.22e-10	IFNA vs GROA	0.624171	0.000654971	0.00214653	IFNA vs GROA	0.888317	1.17e-11	3.21e-10
IFNA vs IL1A	0.858518	1.34e-29	9.88e-29	IFNA vs IL1A	0.776161	3.16e-06	2.03e-05	IFNA vs IL1A	0.764178	3.58e-07	3.79e-06
IFNA vs IL23	0.564094	1.46e-09	3.78e-09	IFNA vs IL23	0.882363	2.51e-09	3.63e-08	IFNA vs IL23	0.78032	1.39e-07	1.58e-06
IFNA vs IL12P40	0.630227	3.57e-12	1.07e-11	IFNA vs IL12P40	0.611513	0.000902716	0.00283091	IFNA vs IL12P40	0.322456	0.0718703	0.15822
IFNA vs IL15	0.86815	5.77e-31	4.64e-30	IFNA vs IL15	0.705431	5.7e-05	0.000266593	IFNA vs IL15	0.455808	0.00874795	0.0296458
IFNA vs IL18	0.794732	1.55e-22	7.57e-22	IFNA vs IL18	0.643834	0.000386801	0.00140123	IFNA vs IL18	0.706244	6.29e-06	5.4e-05
IFNA vs MCSF	0.741692	2.43e-18	9.91e-18	IFNA vs MCSF	0.907205	1.66e-10	3.54e-09	IFNA vs MCSF	0.856647	3.97e-10	7.59e-09
IFNA vs MCP3	0.87599	3.69e-32	3.21e-31	IFNA vs MCP3	0.756488	7.78e-06	4.52e-05	IFNA vs MCP3	0.682656	1.68e-05	0.0001267
IFNA vs MIG	0.820646	4.6e-25	2.52e-24	IFNA vs MIG	0.705921	5.6e-05	0.000263367	IFNA vs MIG	0.554736	0.000984354	0.00483484
IFNA vs RESISTIN	0.22886	0.0234083	0.0331823	IFNA vs RESISTIN	0.321697	0.109023	0.184377	IFNA vs RESISTIN	0.25568	0.157831	0.292319
IFNA vs IL21	0.667249	6.28e-14	2.06e-13	IFNA vs IL21	0.586452	0.00163987	0.00476342	IFNA vs IL21	0.576879	0.000547744	0.00287718
IFNA vs FGFB	0.589043	1.77e-10	4.88e-10	IFNA vs FGFB	0.910563	1.09e-10	2.45e-09	IFNA vs FGFB	0.871121	8.91e-11	1.98e-09
IFNA vs IL22	0.588002	1.94e-10	5.32e-10	IFNA vs IL22	-0.207616	0.308811	0.432244	IFNA vs IL22	0.0207164	0.910396	0.942936
IFNA vs PDGFBB	0.366576	0.000205251	0.000361724	IFNA vs PDGFBB	0.0717356	0.727659	0.805151	IFNA vs PDGFBB	0.393657	0.0258048	0.0698094
IFNA vs VEGF	0.869569	3.55e-31	2.91e-30	IFNA vs VEGF	0.73975	1.57e-05	8.43e-05	IFNA vs VEGF	0.500951	0.00349572	0.0144332
IFNA vs CD40L	0.268355	0.00754699	0.0115651	IFNA vs CD40L	0.669773	0.00018212	0.000729636	IFNA vs CD40L	0.134027	0.464584	0.623992
TGFB vs MCP1	0.416816	1.96e-05	3.72e-05	TGFB vs MCP1	0.0234402	0.909508	0.936244	TGFB vs MCP1	0.295235	0.100911	0.204036
TGFB vs IL9	0.447509	3.84e-06	7.66e-06	TGFB vs IL9	0.648135	0.000343024	0.00125953	TGFB vs IL9	0.433553	0.0131779	0.040986
TGFB vs VEGFD	0.354576	0.000340691	0.00059323	TGFB vs VEGFD	0.499704	0.00934224	0.0218641	TGFB vs VEGFD	0.261203	0.148736	0.2782
TGFB vs TNFB	0.453043	2.81e-06	5.67e-06	TGFB vs TNFB	0.85577	2.51e-08	2.78e-07	TGFB vs TNFB	0.475271	0.00597861	0.0219952
TGFB vs NGF	0.69623	1.74e-15	6.09e-15	TGFB vs NGF	0.807203	6.27e-07	4.82e-06	TGFB vs NGF	0.373897	0.0350248	0.0891413
TGFB vs EGF	0.223075	0.0272511	0.0382001	TGFB vs EGF	0.627656	0.000598139	0.00199428	TGFB vs EGF	0.401079	0.0229036	0.0629796
TGFB vs BDNF	0.256128	0.0109083	0.0163751	TGFB vs BDNF	0.400399	0.0426695	0.0836145	TGFB vs BDNF	0.261354	0.148495	0.2782
TGFB vs TRAIL	0.766511	3.63e-20	1.6e-19	TGFB vs TRAIL	0.40216	0.0416823	0.08202	TGFB vs TRAIL	0.395653	0.0249966	0.0681103
TGFB vs GCSF	0.932049	4.11e-44	7.54e-43	TGFB vs GCSF	0.528547	0.00550607	0.0136461	TGFB vs GCSF	0.32561	0.0689778	0.153479
TGFB vs GROA	0.389885	7.24e-05	0.000132211	TGFB vs GROA	0.439838	0.0245475	0.0513489	TGFB vs GROA	0.327306	0.0674604	0.150968
TGFB vs IL1A	0.702242	7.82e-16	2.81e-15	TGFB vs IL1A	0.549063	0.00367357	0.00964822	TGFB vs IL1A	0.282308	0.117471	0.232008
TGFB vs IL23	0.307326	0.00208255	0.00340667	TGFB vs IL23	0.679243	0.000135819	0.000554716	TGFB vs IL23	0.354855	0.0462735	0.111754
TGFB vs IL12P40	0.59131	1.45e-10	4e-10	TGFB vs IL12P40	0.620099	0.000727258	0.00234284	TGFB vs IL12P40	0.324956	0.0695704	0.15441
TGFB vs IL15	0.906248	1.14e-37	1.47e-36	TGFB vs IL15	0.980545	1.76e-18	8.31e-16	TGFB vs IL15	0.897045	3.67e-12	1.14e-10
TGFB vs IL18	0.624062	6.64e-12	1.97e-11	TGFB vs IL18	0.692315	8.9e-05	0.00038959	TGFB vs IL18	0.449387	0.00987253	0.0324677
TGFB vs MCSF	0.524605	2.94e-08	6.92e-08	TGFB vs MCSF	0.813805	4.28e-07	3.44e-06	TGFB vs MCSF	0.346587	0.0519799	0.12364
TGFB vs MCP3	0.724306	3.5e-17	1.34e-16	TGFB vs MCP3	0.938622	1.38e-12	5.91e-11	TGFB vs MCP3	0.321364	0.0728933	0.159538
TGFB vs MIG	0.656783	2.08e-13	6.72e-13	TGFB vs MIG	0.491001	0.0108643	0.0249629	TGFB vs MIG	0.468465	0.00684656	0.0245206
TGFB vs RESISTIN	0.205954	0.0418967	0.0567934	TGFB vs RESISTIN	0.384958	0.052142	0.099096	TGFB vs RESISTIN	0.464897	0.007343	0.0259544
TGFB vs IL21	0.554337	3.18e-09	7.97e-09	TGFB vs IL21	0.556614	0.00314479	0.0084113	TGFB vs IL21	0.582124	0.000473805	0.00259265
TGFB vs FGFB	0.338508	0.000651304	0.00111762	TGFB vs FGFB	0.633071	0.000518329	0.00178211	TGFB vs FGFB	0.463042	0.00761304	0.0266105
TGFB vs IL22	0.572161	7.53e-10	1.99e-09	TGFB vs IL22	-0.0460894	0.823091	0.874483	TGFB vs IL22	0.00684606	0.970336	0.980708
TGFB vs VEGF	0.729577	1.59e-17	6.23e-17	TGFB vs VEGF	0.572122	0.00225905	0.00627293	TGFB vs VEGF	0.320343	0.0738605	0.16097
TGFB vs CD40L	0.406426	3.29e-05	6.13e-05	TGFB vs CD40L	0.924432	1.55e-11	4.37e-10	TGFB vs CD40L	0.487841	0.00462086	0.0179931
MCP1 vs NGF	0.21436	0.0340453	0.0468557	MCP1 vs NGF	0.133481	0.515649	0.640244	MCP1 vs NGF	0.175602	0.336386	0.507262
MCP1 vs EGF	0.245329	0.0148997	0.0218076	MCP1 vs EGF	0.421043	0.0321907	0.0658083	MCP1 vs EGF	0.0325075	0.859806	0.913424
MCP1 vs TRAIL	0.283623	0.0046539	0.00729124	MCP1 vs TRAIL	-0.0447455	0.828173	0.877387	MCP1 vs TRAIL	0.408539	0.0202634	0.0572766
MCP1 vs GCSF	0.424029	1.36e-05	2.58e-05	MCP1 vs GCSF	0.330881	0.0987229	0.170753	MCP1 vs GCSF	0.0689565	0.707657	0.80808
MCP1 vs IL1A	0.226502	0.0249151	0.0352125	MCP1 vs IL1A	-0.0776607	0.706108	0.789622	MCP1 vs IL1A	0.39439	0.0255057	0.0692977
MCP1 vs IL23	0.0290554	0.776408	0.808919	MCP1 vs IL23	0.167932	0.412203	0.543665	MCP1 vs IL23	0.426577	0.0149046	0.0453128
MCP1 vs IL12P40	0.272586	0.00661831	0.010175	MCP1 vs IL12P40	0.274443	0.174848	0.273029	MCP1 vs IL12P40	0.336525	0.059662	0.137419
MCP1 vs IL15	0.325972	0.00105475	0.00177924	MCP1 vs IL15	0.0836228	0.684642	0.772931	MCP1 vs IL15	0.214526	0.238379	0.397509
MCP1 vs MCP3	0.213797	0.0345299	0.0474312	MCP1 vs MCP3	0.0943584	0.646595	0.746466	MCP1 vs MCP3	0.194129	0.287039	0.452326
MCP1 vs VCAM1	0.120023	0.239122	0.283143	MCP1 vs VCAM1	0.55332	0.00336687	0.0088921	MCP1 vs VCAM1	0.115859	0.527745	0.673368
MCP1 vs IL22	0.274326	0.00626663	0.00965	MCP1 vs IL22	-0.00632307	0.975544	0.981774	MCP1 vs IL22	0.16304	0.372615	0.543265
MCP1 vs VEGF	0.248259	0.0137083	0.0202202	MCP1 vs VEGF	-0.10698	0.60295	0.713057	MCP1 vs VEGF	0.407095	0.0207537	0.0584878
IL9 vs VEGFD	0.874712	5.85e-32	5.03e-31	IL9 vs VEGFD	0.309735	0.123604	0.203248	IL9 vs VEGFD	0.302775	0.0921032	0.188845
IL9 vs TNFB	0.953453	8.85e-52	3.16e-50	IL9 vs TNFB	0.883794	2.19e-09	3.2e-08	IL9 vs TNFB	0.953245	3.87e-17	6.1e-15
IL9 vs NGF	0.931759	5.01e-44	9.02e-43	IL9 vs NGF	0.917846	4.08e-11	1.04e-09	IL9 vs NGF	0.94516	4.01e-16	3.99e-14
IL9 vs EGF	0.0544886	0.594113	0.64456	IL9 vs EGF	0.481894	0.0126722	0.0283924	IL9 vs EGF	0.131152	0.474306	0.631483
IL9 vs TRAIL	0.7977	8.31e-23	4.12e-22	IL9 vs TRAIL	0.645499	0.000369307	0.00134559	IL9 vs TRAIL	0.531858	0.00173111	0.00798423
IL9 vs GCSF	0.436445	7.04e-06	1.37e-05	IL9 vs GCSF	0.933761	3.35e-12	1.19e-10	IL9 vs GCSF	0.464198	0.00744385	0.0262086
IL9 vs GROA	0.833874	1.62e-26	9.75e-26	IL9 vs GROA	0.685552	0.000111048	0.000469782	IL9 vs GROA	0.892773	6.56e-12	1.94e-10
IL9 vs IL1A	0.827613	8.17e-26	4.64e-25	IL9 vs IL1A	0.777583	2.95e-06	1.92e-05	IL9 vs IL1A	0.528041	0.00189486	0.00867598
IL9 vs IL23	0.966364	2.03e-58	1.06e-56	IL9 vs IL23	0.831728	1.4e-07	1.24e-06	IL9 vs IL23	0.827406	5.23e-09	7.86e-08
IL9 vs IL12P40	0.521978	3.55e-08	8.29e-08	IL9 vs IL12P40	0.552769	0.0034053	0.00898107	IL9 vs IL12P40	0.167303	0.360071	0.530695
IL9 vs IL15	0.666972	6.48e-14	2.12e-13	IL9 vs IL15	0.650448	0.000321324	0.00119376	IL9 vs IL15	0.376449	0.0337025	0.0867086
IL9 vs IL18	0.912499	4.81e-39	6.84e-38	IL9 vs IL18	0.658488	0.00025495	0.000979898	IL9 vs IL18	0.524826	0.00204309	0.00917693
IL9 vs MCSF	0.981744	5.28e-71	7.13e-69	IL9 vs MCSF	0.92498	1.42e-11	4.14e-10	IL9 vs MCSF	0.868643	1.16e-10	2.53e-09
IL9 vs MCP3	0.900766	1.52e-36	1.79e-35	IL9 vs MCP3	0.722855	3.03e-05	0.00015406	IL9 vs MCP3	0.871212	8.82e-11	1.98e-09
IL9 vs MIG	0.886361	7.18e-34	7.3e-33	IL9 vs MIG	0.60362	0.00109524	0.00336764	IL9 vs MIG	0.358124	0.0441604	0.107891
IL9 vs RESISTIN	0.329564	0.000920571	0.00155846	IL9 vs RESISTIN	0.357241	0.0731902	0.132952	IL9 vs RESISTIN	0.131767	0.472219	0.629292
IL9 vs IL21	0.810876	4.58e-24	2.43e-23	IL9 vs IL21	0.463762	0.0170167	0.037072	IL9 vs IL21	0.464111	0.00745649	0.0262086
IL9 vs FGFB	0.97871	7.91e-68	8.3e-66	IL9 vs FGFB	0.928653	7.95e-12	2.51e-10	IL9 vs FGFB	0.899674	2.53e-12	9.22e-11
IL9 vs IL22	0.313029	0.00169911	0.00280613	IL9 vs IL22	-0.16833	0.411079	0.543221	IL9 vs IL22	-0.0657093	0.720863	0.81871
IL9 vs PDGFBB	0.529206	2.12e-08	5e-08	IL9 vs PDGFBB	0.0614996	0.765361	0.834659	IL9 vs PDGFBB	0.356714	0.0450626	0.109529
IL9 vs VEGF	0.791515	3.01e-22	1.46e-21	IL9 vs VEGF	0.732667	2.08e-05	0.000108983	IL9 vs VEGF	0.298108	0.0974824	0.198001
IL9 vs CD40L	0.277069	0.0057459	0.00889886	IL9 vs CD40L	0.646019	0.000363987	0.00132876	IL9 vs CD40L	0.10117	0.581666	0.711469
VEGFD vs TNFB	0.822369	3.02e-25	1.66e-24	VEGFD vs TNFB	0.378772	0.0563686	0.105933	VEGFD vs TNFB	0.298359	0.0971874	0.197614
VEGFD vs NGF	0.796074	1.17e-22	5.76e-22	VEGFD vs NGF	0.283643	0.160258	0.254022	VEGFD vs NGF	0.363337	0.0409512	0.101893
VEGFD vs TRAIL	0.656735	2.09e-13	6.75e-13	VEGFD vs TRAIL	-0.0147112	0.943137	0.961441	VEGFD vs TRAIL	-0.0214099	0.907409	0.94188
VEGFD vs GCSF	0.306187	0.00216795	0.00353718	VEGFD vs GCSF	0.266652	0.187911	0.288425	VEGFD vs GCSF	0.255428	0.158256	0.292502
VEGFD vs GROA	0.68001	1.36e-14	4.56e-14	VEGFD vs GROA	0.245791	0.226152	0.334889	VEGFD vs GROA	0.195763	0.282922	0.446956
VEGFD vs IL1A	0.655008	2.54e-13	8.16e-13	VEGFD vs IL1A	0.0977515	0.634742	0.737283	VEGFD vs IL1A	-0.0333662	0.856141	0.910823
VEGFD vs IL23	0.884581	1.45e-33	1.44e-32	VEGFD vs IL23	0.187685	0.358546	0.486377	VEGFD vs IL23	0.25289	0.162574	0.299054
VEGFD vs IL12P40	0.456398	2.32e-06	4.71e-06	VEGFD vs IL12P40	0.134088	0.513723	0.638273	VEGFD vs IL12P40	-0.0152881	0.933815	0.95606
VEGFD vs IL15	0.571966	7.65e-10	2.02e-09	VEGFD vs IL15	0.505281	0.00846371	0.0199313	VEGFD vs IL15	0.261887	0.147638	0.276969
VEGFD vs IL18	0.804538	1.9e-23	9.89e-23	VEGFD vs IL18	0.377149	0.0575206	0.107588	VEGFD vs IL18	0.1135	0.536237	0.678641
VEGFD vs MCSF	0.850533	1.54e-28	1.07e-27	VEGFD vs MCSF	0.362638	0.0686517	0.126039	VEGFD vs MCSF	0.142174	0.437623	0.599521
VEGFD vs MCP3	0.789038	4.98e-22	2.39e-21	VEGFD vs MCP3	0.463916	0.0169752	0.0370671	VEGFD vs MCP3	0.369869	0.0371979	0.0934667
VEGFD vs MIG	0.772325	1.26e-20	5.68e-20	VEGFD vs MIG	0.065275	0.75139	0.823698	VEGFD vs MIG	-0.089388	0.626604	0.745225
VEGFD vs RESISTIN	0.279502	0.0053165	0.00828813	VEGFD vs RESISTIN	0.304366	0.130592	0.213071	VEGFD vs RESISTIN	-0.0890159	0.628046	0.745944
VEGFD vs IL21	0.697395	1.49e-15	5.26e-15	VEGFD vs IL21	0.104948	0.609892	0.719019	VEGFD vs IL21	-0.0146269	0.936671	0.95743
VEGFD vs ICAM1	0.237975	0.0182941	0.0263876	VEGFD vs ICAM1	-0.0549168	0.789892	0.852627	VEGFD vs ICAM1	0.247282	0.172415	0.311529
VEGFD vs FGFB	0.876368	3.22e-32	2.84e-31	VEGFD vs FGFB	0.167804	0.412564	0.543665	VEGFD vs FGFB	0.288315	0.109541	0.218274
VEGFD vs IL22	0.286844	0.00418837	0.00661671	VEGFD vs IL22	-0.00774059	0.970063	0.976778	VEGFD vs IL22	-0.133815	0.465299	0.624029
VEGFD vs PDGFBB	0.444547	4.52e-06	8.95e-06	VEGFD vs PDGFBB	0.182775	0.371483	0.500338	VEGFD vs PDGFBB	-0.105588	0.565195	0.699924
VEGFD vs VEGF	0.638995	1.44e-12	4.43e-12	VEGFD vs VEGF	0.117969	0.566	0.683465	VEGFD vs VEGF	0.0409668	0.823834	0.888716
VEGFD vs CD40L	0.248083	0.0137774	0.0203063	VEGFD vs CD40L	0.519505	0.00653033	0.015893	VEGFD vs CD40L	0.0960249	0.601115	0.727261
TNFB vs NGF	0.87359	8.73e-32	7.24e-31	TNFB vs NGF	0.902297	3.01e-10	5.75e-09	TNFB vs NGF	0.868169	1.23e-10	2.6e-09
TNFB vs EGF	0.125894	0.216751	0.257783	TNFB vs EGF	0.494785	0.0101789	0.0235597	TNFB vs EGF	0.279713	0.121028	0.237848
TNFB vs TRAIL	0.726592	2.49e-17	9.68e-17	TNFB vs TRAIL	0.546666	0.00385644	0.0101093	TNFB vs TRAIL	0.491537	0.00427598	0.0170229
TNFB vs GCSF	0.404252	3.66e-05	6.8e-05	TNFB vs GCSF	0.731089	2.21e-05	0.000115583	TNFB vs GCSF	0.477497	0.00571593	0.0211523
TNFB vs GROA	0.859079	1.13e-29	8.34e-29	TNFB vs GROA	0.62403	0.000657356	0.00214691	TNFB vs GROA	0.874382	6.2e-11	1.52e-09
TNFB vs IL1A	0.801776	3.47e-23	1.78e-22	TNFB vs IL1A	0.735532	1.86e-05	9.84e-05	TNFB vs IL1A	0.496408	0.00385534	0.0155779
TNFB vs IL23	0.899499	2.71e-36	3.13e-35	TNFB vs IL23	0.839806	8.12e-08	7.49e-07	TNFB vs IL23	0.778083	1.59e-07	1.79e-06
TNFB vs IL12P40	0.534564	1.43e-08	3.41e-08	TNFB vs IL12P40	0.574109	0.00216275	0.006041	TNFB vs IL12P40	0.246448	0.173913	0.3135
TNFB vs IL15	0.719675	6.88e-17	2.6e-16	TNFB vs IL15	0.861177	1.64e-08	1.9e-07	TNFB vs IL15	0.436586	0.0124815	0.0395787
TNFB vs IL18	0.8958	1.41e-35	1.56e-34	TNFB vs IL18	0.780107	2.61e-06	1.73e-05	TNFB vs IL18	0.487014	0.00470125	0.0181801
TNFB vs MCSF	0.961943	6.86e-56	3.32e-54	TNFB vs MCSF	0.976277	1.86e-17	3.9e-15	TNFB vs MCSF	0.857509	3.65e-10	7.12e-09
TNFB vs MCP3	0.860425	7.34e-30	5.48e-29	TNFB vs MCP3	0.885645	1.82e-09	2.71e-08	TNFB vs MCP3	0.81698	1.17e-08	1.68e-07
TNFB vs MIG	0.799586	5.56e-23	2.8e-22	TNFB vs MIG	0.540823	0.00433498	0.0110939	TNFB vs MIG	0.34419	0.0537344	0.127015
TNFB vs RESISTIN	0.377435	0.000127524	0.000227928	TNFB vs RESISTIN	0.411152	0.0369186	0.074033	TNFB vs RESISTIN	0.22472	0.216264	0.368097
TNFB vs IL21	0.74894	7.49e-19	3.12e-18	TNFB vs IL21	0.50824	0.00802629	0.0190436	TNFB vs IL21	0.455513	0.00879715	0.0297061
TNFB vs FGFB	0.938915	2.91e-46	7.06e-45	TNFB vs FGFB	0.908269	1.46e-10	3.17e-09	TNFB vs FGFB	0.921271	7.74e-14	4.58e-12
TNFB vs IL22	0.26124	0.00937019	0.0142551	TNFB vs IL22	-0.0673611	0.743702	0.819036	TNFB vs IL22	-0.0827808	0.652406	0.767442
TNFB vs PDGFBB	0.487454	3.57e-07	7.74e-07	TNFB vs PDGFBB	-0.0084128	0.967465	0.976302	TNFB vs PDGFBB	0.343798	0.0540256	0.127384
TNFB vs VEGF	0.756137	2.24e-19	9.57e-19	TNFB vs VEGF	0.7506	1e-05	5.72e-05	TNFB vs VEGF	0.335344	0.0606194	0.138947
TNFB vs CD40L	0.461882	1.69e-06	3.47e-06	TNFB vs CD40L	0.840687	7.63e-08	7.08e-07	TNFB vs CD40L	0.102659	0.576093	0.708778
NGF vs EGF	0.0861203	0.399129	0.454397	NGF vs EGF	0.580973	0.00185671	0.00530368	NGF vs EGF	0.127616	0.486405	0.640077
NGF vs TRAIL	0.90949	2.27e-38	3.11e-37	NGF vs TRAIL	0.65624	0.000272177	0.00103351	NGF vs TRAIL	0.469979	0.00664475	0.023896
NGF vs GCSF	0.683359	8.99e-15	3.05e-14	NGF vs GCSF	0.87	7.8e-09	1.02e-07	NGF vs GCSF	0.487786	0.00462621	0.0179931
NGF vs GROA	0.760015	1.15e-19	4.95e-19	NGF vs GROA	0.625443	0.000633702	0.00208769	NGF vs GROA	0.844884	1.19e-09	2.07e-08
NGF vs IL1A	0.890919	1.12e-34	1.19e-33	NGF vs IL1A	0.765716	5.15e-06	3.15e-05	NGF vs IL1A	0.41883	0.0170395	0.0499561
NGF vs IL23	0.868802	4.62e-31	3.74e-30	NGF vs IL23	0.855113	2.64e-08	2.87e-07	NGF vs IL23	0.855668	4.37e-10	8.27e-09
NGF vs IL12P40	0.587422	2.04e-10	5.58e-10	NGF vs IL12P40	0.603236	0.00110545	0.00338254	NGF vs IL12P40	0.0506696	0.783006	0.859165
NGF vs IL15	0.810386	5.12e-24	2.71e-23	NGF vs IL15	0.802745	8.04e-07	5.99e-06	NGF vs IL15	0.324627	0.0698696	0.154893
NGF vs IL18	0.92322	1.17e-41	1.88e-40	NGF vs IL18	0.671563	0.000172434	0.000693773	NGF vs IL18	0.484337	0.00496971	0.0189089
NGF vs MCSF	0.940492	8.61e-47	2.23e-45	NGF vs MCSF	0.92138	2.45e-11	6.62e-10	NGF vs MCSF	0.775186	1.9e-07	2.1e-06
NGF vs MCP3	0.973316	3.56e-63	2.8e-61	NGF vs MCP3	0.835828	1.07e-07	9.65e-07	NGF vs MCP3	0.892048	7.22e-12	2.04e-10
NGF vs MIG	0.937857	6.47e-46	1.48e-44	NGF vs MIG	0.669614	0.000183002	0.000731622	NGF vs MIG	0.331394	0.0639097	0.144216
NGF vs RESISTIN	0.287604	0.00408485	0.00647482	NGF vs RESISTIN	0.28458	0.158822	0.252593	NGF vs RESISTIN	0.139659	0.445855	0.606833
NGF vs IL21	0.829066	5.65e-26	3.23e-25	NGF vs IL21	0.596368	0.00130243	0.00389697	NGF vs IL21	0.41337	0.0186922	0.05375
NGF vs FGFB	0.876486	3.08e-32	2.75e-31	NGF vs FGFB	0.897709	5.09e-10	9.26e-09	NGF vs FGFB	0.834593	2.91e-09	4.62e-08
NGF vs IL22	0.447596	3.82e-06	7.63e-06	NGF vs IL22	-0.264344	0.191905	0.293602	NGF vs IL22	-0.140371	0.443514	0.605111
NGF vs PDGFBB	0.476035	7.26e-07	1.54e-06	NGF vs PDGFBB	-0.105095	0.609391	0.718876	NGF vs PDGFBB	0.196502	0.281073	0.445523
NGF vs VEGF	0.879173	1.14e-32	1.07e-31	NGF vs VEGF	0.718138	3.61e-05	0.00017831	NGF vs VEGF	0.173118	0.343374	0.513277
NGF vs CD40L	0.279375	0.0053381	0.00831495	NGF vs CD40L	0.763226	5.77e-06	3.46e-05	NGF vs CD40L	0.0868313	0.636539	0.75278
EGF vs BDNF	0.386823	8.34e-05	0.000152008	EGF vs BDNF	0.184602	0.366638	0.495577	EGF vs BDNF	0.296865	0.0989542	0.20056
EGF vs GCSF	0.136838	0.179086	0.217224	EGF vs GCSF	0.490504	0.010957	0.0251149	EGF vs GCSF	0.213156	0.241463	0.400948
EGF vs IL23	-0.013644	0.893923	0.907845	EGF vs IL23	0.530527	0.00530093	0.0132069	EGF vs IL23	0.154779	0.39764	0.5675
EGF vs IL12P40	0.199102	0.0493621	0.0659706	EGF vs IL12P40	0.566928	0.00252821	0.00693545	EGF vs IL12P40	0.37969	0.0320813	0.0832178
EGF vs IL15	0.253066	0.011932	0.0178085	EGF vs IL15	0.638545	0.00044725	0.00158975	EGF vs IL15	0.405198	0.0214129	0.0599879
EGF vs IL18	0.119404	0.241571	0.285864	EGF vs IL18	0.506755	0.00824334	0.0194852	EGF vs IL18	0.282259	0.117538	0.232008
EGF vs MCSF	0.0610886	0.550143	0.605895	EGF vs MCSF	0.471373	0.0150642	0.0331237	EGF vs MCSF	0.219849	0.22665	0.383359
EGF vs MCP3	0.0724286	0.478486	0.53603	EGF vs MCP3	0.628759	0.000581056	0.00194819	EGF vs MCP3	-0.0628393	0.732601	0.825595
EGF vs RESISTIN	0.336743	0.000697896	0.00119216	EGF vs RESISTIN	0.435934	0.0259997	0.0540279	EGF vs RESISTIN	0.570082	0.000658609	0.00336602
EGF vs PAI1	0.276851	0.00578572	0.00894587	EGF vs PAI1	0.129971	0.526847	0.652434	EGF vs PAI1	0.560375	0.000851141	0.00421337
EGF vs CD40L	0.407998	3.04e-05	5.7e-05	EGF vs CD40L	0.624342	0.000652062	0.00214071	EGF vs CD40L	0.223798	0.218206	0.371068
BDNF vs TRAIL	0.11426	0.262597	0.307284	BDNF vs TRAIL	0.486272	0.0117743	0.0266649	BDNF vs TRAIL	-0.0340728	0.853127	0.909746
BDNF vs GCSF	0.22409	0.0265411	0.0373431	BDNF vs GCSF	0.249065	0.219831	0.326552	BDNF vs GCSF	0.108412	0.554776	0.691094
BDNF vs IL1A	0.162885	0.109042	0.138295	BDNF vs IL1A	0.452436	0.0203025	0.0432831	BDNF vs IL1A	0.0898115	0.624964	0.744211
BDNF vs IL12P40	0.217139	0.0317394	0.0439057	BDNF vs IL12P40	0.22992	0.258507	0.374301	BDNF vs IL12P40	0.524477	0.00205977	0.00922993
BDNF vs MIG	0.0541046	0.596719	0.646645	BDNF vs MIG	0.58279	0.00178224	0.00512969	BDNF vs MIG	-0.119701	0.514052	0.662626
BDNF vs IL21	0.0264509	0.795993	0.824328	BDNF vs IL21	0.494351	0.0102557	0.0237084	BDNF vs IL21	0.0086453	0.962545	0.975964
BDNF vs PDGFBB	0.375341	0.000139968	0.000249228	BDNF vs PDGFBB	0.252595	0.213151	0.317877	BDNF vs PDGFBB	0.497493	0.00376671	0.0153841
BDNF vs VEGF	0.217295	0.0316133	0.0437633	BDNF vs VEGF	0.380062	0.0554659	0.104712	BDNF vs VEGF	0.214985	0.237351	0.396844
BDNF vs PAI1	0.316438	0.00150162	0.00250183	BDNF vs PAI1	0.245096	0.22751	0.336373	BDNF vs PAI1	0.413593	0.0186221	0.05375
TRAIL vs GCSF	0.771622	1.43e-20	6.42e-20	TRAIL vs GCSF	0.611163	0.000910596	0.00285089	TRAIL vs GCSF	0.464351	0.0074217	0.0261837
TRAIL vs GROA	0.640507	1.23e-12	3.81e-12	TRAIL vs GROA	0.439548	0.024653	0.0515126	TRAIL vs GROA	0.616212	0.000173332	0.00110106
TRAIL vs IL1A	0.952838	1.64e-51	5.53e-50	TRAIL vs IL1A	0.853837	2.92e-08	3.06e-07	TRAIL vs IL1A	0.918815	1.21e-13	6.71e-12
TRAIL vs IL23	0.721849	5.02e-17	1.91e-16	TRAIL vs IL23	0.525003	0.00589012	0.0144652	TRAIL vs IL23	0.451808	0.0094349	0.0315271
TRAIL vs IL12P40	0.573679	6.63e-10	1.75e-09	TRAIL vs IL12P40	0.35594	0.0743172	0.134611	TRAIL vs IL12P40	0.279421	0.121433	0.237958
TRAIL vs IL15	0.797793	8.15e-23	4.05e-22	TRAIL vs IL15	0.386854	0.0508972	0.0970228	TRAIL vs IL15	0.38811	0.0281646	0.075119
TRAIL vs IL18	0.834564	1.35e-26	8.31e-26	TRAIL vs IL18	0.369233	0.0634043	0.117431	TRAIL vs IL18	0.601191	0.000273785	0.00164881
TRAIL vs MCSF	0.829891	4.57e-26	2.63e-25	TRAIL vs MCSF	0.610475	0.000926241	0.00289508	TRAIL vs MCSF	0.615708	0.000176078	0.00111329
TRAIL vs MCP3	0.905062	2.02e-37	2.53e-36	TRAIL vs MCP3	0.455011	0.0195133	0.0417417	TRAIL vs MCP3	0.376399	0.0337278	0.0867086
TRAIL vs MIG	0.96239	3.93e-56	2.01e-54	TRAIL vs MIG	0.916138	5.18e-11	1.26e-09	TRAIL vs MIG	0.899245	2.69e-12	9.44e-11
TRAIL vs RESISTIN	0.230252	0.022556	0.0320702	TRAIL vs RESISTIN	0.0769495	0.708684	0.792033	TRAIL vs RESISTIN	0.207389	0.254733	0.415976
TRAIL vs IL21	0.897395	6.97e-36	7.85e-35	TRAIL vs IL21	0.887114	1.57e-09	2.42e-08	TRAIL vs IL21	0.841415	1.62e-09	2.69e-08
TRAIL vs FGFB	0.732512	1.02e-17	4.05e-17	TRAIL vs FGFB	0.618057	0.00076606	0.00244287	TRAIL vs FGFB	0.612619	0.000193771	0.00120533
TRAIL vs IL22	0.499802	1.61e-07	3.58e-07	TRAIL vs IL22	-0.315994	0.115806	0.192943	TRAIL vs IL22	-0.0292398	0.873781	0.923404
TRAIL vs PDGFBB	0.41894	1.76e-05	3.34e-05	TRAIL vs PDGFBB	-0.0158346	0.938803	0.95909	TRAIL vs PDGFBB	0.184604	0.311797	0.478967
TRAIL vs VEGF	0.942419	1.86e-47	5.09e-46	TRAIL vs VEGF	0.738887	1.63e-05	8.71e-05	TRAIL vs VEGF	0.623884	0.000135998	0.000886799
TRAIL vs CD40L	0.216296	0.0324245	0.044788	TRAIL vs CD40L	0.358235	0.0723378	0.13191	TRAIL vs CD40L	0.104442	0.569445	0.703345
GCSF vs GROA	0.40739	3.14e-05	5.87e-05	GCSF vs GROA	0.615114	0.000825109	0.00260481	GCSF vs GROA	0.588377	0.000397298	0.00225613
GCSF vs IL1A	0.717227	9.79e-17	3.68e-16	GCSF vs IL1A	0.625024	0.000640644	0.00210688	GCSF vs IL1A	0.497817	0.00374059	0.0153105
GCSF vs IL23	0.282101	0.00488949	0.00765399	GCSF vs IL23	0.717875	3.65e-05	0.000179574	GCSF vs IL23	0.570979	0.000642923	0.00329476
GCSF vs IL12P40	0.571119	8.21e-10	2.15e-09	GCSF vs IL12P40	0.48806	0.0114231	0.0259942	GCSF vs IL12P40	0.222067	0.221881	0.375965
GCSF vs IL15	0.802207	3.16e-23	1.63e-22	GCSF vs IL15	0.546525	0.00386741	0.0101152	GCSF vs IL15	0.460638	0.00797544	0.0275211
GCSF vs IL18	0.589214	1.74e-10	4.81e-10	GCSF vs IL18	0.447864	0.0217677	0.0463022	GCSF vs IL18	0.423903	0.0156145	0.0467941
GCSF vs MCSF	0.512953	6.65e-08	1.51e-07	GCSF vs MCSF	0.80284	8e-07	5.98e-06	GCSF vs MCSF	0.554398	0.000992891	0.00486414
GCSF vs MCP3	0.702203	7.86e-16	2.82e-15	GCSF vs MCP3	0.61495	0.000828511	0.00261119	GCSF vs MCP3	0.329484	0.0655499	0.147565
GCSF vs MIG	0.635525	2.07e-12	6.32e-12	GCSF vs MIG	0.590192	0.00150468	0.00440829	GCSF vs MIG	0.376171	0.0338442	0.0868377
GCSF vs IL21	0.488876	3.26e-07	7.09e-07	GCSF vs IL21	0.418457	0.0333769	0.0677208	GCSF vs IL21	0.486612	0.0047407	0.0182952
GCSF vs FGFB	0.311872	0.00177128	0.00291767	GCSF vs FGFB	0.816847	3.57e-07	2.92e-06	GCSF vs FGFB	0.626382	0.000125495	0.000829761
GCSF vs IL22	0.595961	9.55e-11	2.66e-10	GCSF vs IL22	-0.273336	0.176664	0.275183	GCSF vs IL22	-0.101705	0.57966	0.710717
GCSF vs VEGF	0.729742	1.55e-17	6.09e-17	GCSF vs VEGF	0.584504	0.00171435	0.00496453	GCSF vs VEGF	0.266457	0.140444	0.265561
GCSF vs CD40L	0.229405	0.0230717	0.0327542	GCSF vs CD40L	0.540699	0.00434564	0.0111049	GCSF vs CD40L	0.0725475	0.69315	0.798135
GROA vs IL1A	0.727603	2.14e-17	8.37e-17	GROA vs IL1A	0.53274	0.00507923	0.0127385	GROA vs IL1A	0.675166	2.24e-05	0.000167777
GROA vs IL23	0.750082	6.2e-19	2.61e-18	GROA vs IL23	0.566883	0.00253065	0.00693545	GROA vs IL23	0.83892	2.02e-09	3.32e-08
GROA vs IL12P40	0.462638	1.62e-06	3.32e-06	GROA vs IL12P40	0.3375	0.0917632	0.160078	GROA vs IL12P40	0.137302	0.453642	0.61582
GROA vs IL15	0.604965	4.18e-11	1.18e-10	GROA vs IL15	0.453828	0.0198727	0.0424625	GROA vs IL15	0.32804	0.066812	0.150049
GROA vs IL18	0.770648	1.72e-20	7.67e-20	GROA vs IL18	0.472666	0.0147516	0.03255	GROA vs IL18	0.608242	0.000221547	0.00136021
GROA vs MCSF	0.833194	1.94e-26	1.16e-25	GROA vs MCSF	0.668657	0.0001884	0.000748455	GROA vs MCSF	0.91127	4.35e-13	1.87e-11
GROA vs MCP3	0.722277	4.71e-17	1.8e-16	GROA vs MCP3	0.460673	0.0178662	0.0388334	GROA vs MCP3	0.754303	6.17e-07	6.24e-06
GROA vs MIG	0.672101	3.54e-14	1.17e-13	GROA vs MIG	0.306867	0.127303	0.208604	GROA vs MIG	0.392462	0.026299	0.0708425
GROA vs RESISTIN	0.312674	0.00172093	0.00283969	GROA vs RESISTIN	0.139921	0.495407	0.620407	GROA vs RESISTIN	0.168694	0.356034	0.526395
GROA vs IL21	0.624905	6.11e-12	1.82e-11	GROA vs IL21	0.306299	0.128044	0.209637	GROA vs IL21	0.470328	0.00659894	0.0238152
GROA vs FGFB	0.801621	3.59e-23	1.84e-22	GROA vs FGFB	0.626104	0.000622889	0.00205564	GROA vs FGFB	0.906851	8.74e-13	3.52e-11
GROA vs IL22	0.216912	0.0319222	0.0441264	GROA vs IL22	-0.22047	0.279129	0.397166	GROA vs IL22	0.0220763	0.90454	0.941685
GROA vs PDGFBB	0.398336	4.86e-05	9e-05	GROA vs PDGFBB	0.0230048	0.911182	0.937457	GROA vs PDGFBB	0.404743	0.0215733	0.0602587
GROA vs VEGF	0.658984	1.62e-13	5.27e-13	GROA vs VEGF	0.441844	0.0238272	0.0501752	GROA vs VEGF	0.44836	0.0100632	0.0329801
GROA vs CD40L	0.360656	0.00026421	0.000462184	GROA vs CD40L	0.456691	0.0190123	0.0409014	GROA vs CD40L	0.0177727	0.923088	0.947643
GROA vs ENA78	0.478966	6.07e-07	1.3e-06	GROA vs ENA78	0.540818	0.00433546	0.0110939	GROA vs ENA78	0.130476	0.476606	0.632021
IL1A vs IL23	0.736616	5.41e-18	2.18e-17	IL1A vs IL23	0.722511	3.07e-05	0.000155227	IL1A vs IL23	0.462221	0.0077352	0.0269379
IL1A vs IL12P40	0.607951	3.16e-11	8.99e-11	IL1A vs IL12P40	0.412553	0.0362173	0.0727811	IL1A vs IL12P40	0.33279	0.0627315	0.142237
IL1A vs IL15	0.779709	3.13e-21	1.46e-20	IL1A vs IL15	0.518079	0.00670573	0.016278	IL1A vs IL15	0.268759	0.136918	0.260214
IL1A vs IL18	0.875629	4.2e-32	3.65e-31	IL1A vs IL18	0.660214	0.000242381	0.000941154	IL1A vs IL18	0.588007	0.000401497	0.00227314
IL1A vs MCSF	0.870064	3e-31	2.48e-30	IL1A vs MCSF	0.741481	1.46e-05	7.97e-05	IL1A vs MCSF	0.706404	6.24e-06	5.39e-05
IL1A vs MCP3	0.884531	1.48e-33	1.46e-32	IL1A vs MCP3	0.58076	0.00186565	0.0053169	IL1A vs MCP3	0.30889	0.0854005	0.178248
IL1A vs MIG	0.913014	3.67e-39	5.29e-38	IL1A vs MIG	0.780042	2.62e-06	1.73e-05	IL1A vs MIG	0.753103	6.58e-07	6.58e-06
IL1A vs RESISTIN	0.284573	0.00451198	0.00708651	IL1A vs RESISTIN	0.240214	0.237197	0.348515	IL1A vs RESISTIN	0.111231	0.54447	0.685481
IL1A vs IL21	0.865884	1.24e-30	9.62e-30	IL1A vs IL21	0.764248	5.51e-06	3.34e-05	IL1A vs IL21	0.699413	8.43e-06	7.02e-05
IL1A vs ICAM1	0.249582	0.0131976	0.0195279	IL1A vs ICAM1	-0.123339	0.54832	0.669382	IL1A vs ICAM1	0.212284	0.243438	0.403455
IL1A vs FGFB	0.768787	2.41e-20	1.07e-19	IL1A vs FGFB	0.800909	8.9e-07	6.55e-06	IL1A vs FGFB	0.657051	4.41e-05	0.000312196
IL1A vs IL22	0.463272	1.56e-06	3.21e-06	IL1A vs IL22	-0.208595	0.306486	0.42946	IL1A vs IL22	-0.0128078	0.944534	0.964425
IL1A vs PDGFBB	0.427828	1.11e-05	2.15e-05	IL1A vs PDGFBB	-0.0378521	0.854342	0.897035	IL1A vs PDGFBB	0.385541	0.0293157	0.0776838
IL1A vs VEGF	0.937071	1.16e-45	2.58e-44	IL1A vs VEGF	0.799651	9.53e-07	6.88e-06	IL1A vs VEGF	0.624547	0.000133137	0.000871152
IL1A vs CD40L	0.285075	0.00443862	0.0069887	IL1A vs CD40L	0.487587	0.0115152	0.0261721	IL1A vs CD40L	0.00981305	0.95749	0.973448
IL1A vs ENA78	0.226009	0.0252405	0.0356192	IL1A vs ENA78	0.0621003	0.763134	0.83271	IL1A vs ENA78	0.0738259	0.688011	0.79525
IL23 vs IL12P40	0.424116	1.35e-05	2.58e-05	IL23 vs IL12P40	0.511455	0.00757269	0.0180808	IL23 vs IL12P40	0.124998	0.495463	0.644818
IL23 vs IL15	0.542079	8.18e-09	2e-08	IL23 vs IL15	0.644417	0.000380587	0.00138136	IL23 vs IL15	0.277573	0.124019	0.242273
IL23 vs IL18	0.863471	2.74e-30	2.09e-29	IL23 vs IL18	0.747406	1.15e-05	6.41e-05	IL23 vs IL18	0.542906	0.0013246	0.00632531
IL23 vs MCSF	0.941669	3.39e-47	8.92e-46	IL23 vs MCSF	0.864244	1.27e-08	1.54e-07	IL23 vs MCSF	0.781749	1.27e-07	1.46e-06
IL23 vs MCP3	0.836693	7.64e-27	4.83e-26	IL23 vs MCP3	0.691225	9.23e-05	0.00040203	IL23 vs MCP3	0.792833	6.32e-08	7.71e-07
IL23 vs MIG	0.851494	1.16e-28	8.12e-28	IL23 vs MIG	0.488295	0.0113776	0.0259218	IL23 vs MIG	0.242227	0.181642	0.322521
IL23 vs RESISTIN	0.28431	0.00455088	0.00714043	IL23 vs RESISTIN	0.276252	0.171909	0.268883	IL23 vs RESISTIN	0.165401	0.365636	0.535983
IL23 vs IL21	0.77714	5.11e-21	2.35e-20	IL23 vs IL21	0.419668	0.0328174	0.0668726	IL23 vs IL21	0.321547	0.0727215	0.159498
IL23 vs FGFB	0.98232	1.15e-71	1.81e-69	IL23 vs FGFB	0.896532	5.81e-10	1.03e-08	IL23 vs FGFB	0.83161	3.73e-09	5.68e-08
IL23 vs IL22	0.258724	0.0101016	0.0152573	IL23 vs IL22	-0.119378	0.561338	0.679571	IL23 vs IL22	0.00693941	0.969932	0.980708
IL23 vs PDGFBB	0.541388	8.61e-09	2.1e-08	IL23 vs PDGFBB	0.0576162	0.779808	0.846022	IL23 vs PDGFBB	0.386829	0.0287339	0.0764217
IL23 vs VEGF	0.709935	2.74e-16	1.01e-15	IL23 vs VEGF	0.682958	0.000120705	0.000501299	IL23 vs VEGF	0.318472	0.0756581	0.163695
IL23 vs CD40L	0.170284	0.0936679	0.120658	IL23 vs CD40L	0.618067	0.000765865	0.00244287	IL23 vs CD40L	-0.0463703	0.801034	0.871551
IL12P40 vs IL15	0.647254	5.96e-13	1.88e-12	IL12P40 vs IL15	0.649096	0.000333856	0.00123323	IL12P40 vs IL15	0.267449	0.138916	0.263217
IL12P40 vs IL18	0.621356	8.69e-12	2.56e-11	IL12P40 vs IL18	0.404146	0.0405906	0.0800384	IL12P40 vs IL18	0.180879	0.321832	0.48961
IL12P40 vs MCSF	0.575802	5.55e-10	1.48e-09	IL12P40 vs MCSF	0.594872	0.00134911	0.00400498	IL12P40 vs MCSF	0.23153	0.202298	0.351605
IL12P40 vs MCP3	0.620149	9.78e-12	2.87e-11	IL12P40 vs MCP3	0.628445	0.000585882	0.00195793	IL12P40 vs MCP3	0.0467496	0.799439	0.870818
IL12P40 vs MIG	0.563685	1.51e-09	3.89e-09	IL12P40 vs MIG	0.398578	0.0437101	0.0852783	IL12P40 vs MIG	0.246359	0.174074	0.3135
IL12P40 vs IL21	0.486995	3.68e-07	7.96e-07	IL12P40 vs IL21	0.425386	0.0302744	0.0621594	IL12P40 vs IL21	0.214823	0.237714	0.3971
IL12P40 vs ICAM1	0.486409	3.82e-07	8.25e-07	IL12P40 vs ICAM1	0.165877	0.418028	0.549333	IL12P40 vs ICAM1	-0.0481651	0.793495	0.86684
IL12P40 vs FGFB	0.452897	2.83e-06	5.71e-06	IL12P40 vs FGFB	0.440068	0.024464	0.0512308	IL12P40 vs FGFB	0.271329	0.13306	0.254157
IL12P40 vs IL22	0.576567	5.2e-10	1.39e-09	IL12P40 vs IL22	0.140346	0.494084	0.619284	IL12P40 vs IL22	-0.0162441	0.929686	0.952865
IL12P40 vs PDGFBB	0.309556	0.00192422	0.00315585	IL12P40 vs PDGFBB	-0.0985833	0.631849	0.735731	IL12P40 vs PDGFBB	0.340208	0.0567532	0.132005
IL12P40 vs VEGF	0.582977	3.01e-10	8.17e-10	IL12P40 vs VEGF	0.40135	0.0421343	0.0827372	IL12P40 vs VEGF	0.182948	0.316235	0.484459
IL12P40 vs PAI1	0.179294	0.0773131	0.100966	IL12P40 vs PAI1	0.0603593	0.769596	0.837689	IL12P40 vs PAI1	0.554091	0.00100071	0.00488976
IL12P40 vs CD40L	0.269015	0.00739495	0.0113413	IL12P40 vs CD40L	0.597787	0.0012594	0.00378622	IL12P40 vs CD40L	-0.148733	0.41655	0.583478
IL15 vs IL18	0.779267	3.41e-21	1.59e-20	IL15 vs IL18	0.65665	0.000268955	0.00102495	IL15 vs IL18	0.479366	0.00550302	0.0205071
IL15 vs MCSF	0.73196	1.11e-17	4.4e-17	IL15 vs MCSF	0.815738	3.82e-07	3.11e-06	IL15 vs MCSF	0.331711	0.0636406	0.144125
IL15 vs MCP3	0.834402	1.41e-26	8.62e-26	IL15 vs MCP3	0.949248	1.49e-13	1e-11	IL15 vs MCP3	0.211215	0.245876	0.405856
IL15 vs MIG	0.757277	1.84e-19	7.89e-19	IL15 vs MIG	0.489879	0.0110747	0.0252925	IL15 vs MIG	0.484603	0.00494242	0.0188632
IL15 vs RESISTIN	0.31532	0.00156395	0.0025988	IL15 vs RESISTIN	0.404382	0.0404624	0.0798689	IL15 vs RESISTIN	0.518036	0.00238965	0.0104361
IL15 vs IL21	0.695962	1.8e-15	6.3e-15	IL15 vs IL21	0.554668	0.00327443	0.00869655	IL15 vs IL21	0.655685	4.63e-05	0.000325464
IL15 vs FGFB	0.576998	5.02e-10	1.35e-09	IL15 vs FGFB	0.620981	0.000711031	0.00229839	IL15 vs FGFB	0.428606	0.014384	0.0439419
IL15 vs IL22	0.470722	1e-06	2.11e-06	IL15 vs IL22	-0.0693943	0.736232	0.812287	IL15 vs IL22	-0.0301714	0.869792	0.920928
IL15 vs PDGFBB	0.256281	0.0108592	0.0163234	IL15 vs PDGFBB	-0.14267	0.486887	0.613394	IL15 vs PDGFBB	-0.00400733	0.982634	0.987917
IL15 vs VEGF	0.775323	7.2e-21	3.31e-20	IL15 vs VEGF	0.561227	0.00285479	0.00770102	IL15 vs VEGF	0.233811	0.197762	0.34499
IL15 vs CD40L	0.621607	8.47e-12	2.5e-11	IL15 vs CD40L	0.943386	5.35e-13	2.73e-11	IL15 vs CD40L	0.66565	3.22e-05	0.000238626
IL18 vs MCSF	0.939314	2.15e-46	5.34e-45	IL18 vs MCSF	0.750823	9.92e-06	5.7e-05	IL18 vs MCSF	0.613812	0.000186757	0.00116939
IL18 vs MCP3	0.91201	6.21e-39	8.7e-38	IL18 vs MCP3	0.702145	6.38e-05	0.000294428	IL18 vs MCP3	0.353175	0.0473908	0.114015
IL18 vs MIG	0.877754	1.94e-32	1.76e-31	IL18 vs MIG	0.310289	0.122899	0.202795	IL18 vs MIG	0.493849	0.00407163	0.0163124
IL18 vs RESISTIN	0.436611	6.97e-06	1.36e-05	IL18 vs RESISTIN	0.650893	0.000317292	0.0011811	IL18 vs RESISTIN	0.600624	0.000278423	0.00167142
IL18 vs IL21	0.773786	9.6e-21	4.39e-20	IL18 vs IL21	0.382684	0.0536664	0.101789	IL18 vs IL21	0.520255	0.0022712	0.00996482
IL18 vs ICAM1	0.248744	0.0135191	0.0199723	IL18 vs ICAM1	-0.149588	0.465783	0.593928	IL18 vs ICAM1	0.290092	0.107274	0.21489
IL18 vs FGFB	0.876417	3.16e-32	2.8e-31	IL18 vs FGFB	0.71073	4.72e-05	0.000227296	IL18 vs FGFB	0.583543	0.000455386	0.0025106
IL18 vs IL22	0.469077	1.11e-06	2.31e-06	IL18 vs IL22	-0.0351299	0.864719	0.904416	IL18 vs IL22	0.0280913	0.878701	0.9251
IL18 vs PDGFBB	0.468836	1.12e-06	2.34e-06	IL18 vs PDGFBB	0.00276948	0.989287	0.99191	IL18 vs PDGFBB	0.11464	0.532125	0.674898
IL18 vs VEGF	0.845305	7.03e-28	4.65e-27	IL18 vs VEGF	0.695016	8.13e-05	0.000360211	IL18 vs VEGF	0.32251	0.0718199	0.15822
IL18 vs CD40L	0.386043	8.64e-05	0.000156925	IL18 vs CD40L	0.766325	5.01e-06	3.09e-05	IL18 vs CD40L	0.37053	0.0368341	0.0931193
MCSF vs MCP3	0.924736	4.66e-42	7.67e-41	MCSF vs MCP3	0.838436	8.92e-08	8.15e-07	MCSF vs MCP3	0.627519	0.00012096	0.000805408
MCSF vs MIG	0.896472	1.05e-35	1.17e-34	MCSF vs MIG	0.595178	0.00133944	0.0039888	MCSF vs MIG	0.383158	0.0304179	0.0796678
MCSF vs RESISTIN	0.347637	0.000452616	0.000783072	MCSF vs RESISTIN	0.370165	0.0626885	0.116334	MCSF vs RESISTIN	0.305704	0.0888438	0.184038
MCSF vs IL21	0.807561	9.7e-24	5.11e-23	MCSF vs IL21	0.524823	0.00591019	0.0144769	MCSF vs IL21	0.449636	0.00982676	0.0323735
MCSF vs ICAM1	0.238681	0.0179415	0.0259185	MCSF vs ICAM1	-0.111755	0.586771	0.700053	MCSF vs ICAM1	0.222485	0.220989	0.375126
MCSF vs FGFB	0.956573	3.41e-53	1.26e-51	MCSF vs FGFB	0.91727	4.42e-11	1.11e-09	MCSF vs FGFB	0.897824	3.29e-12	1.04e-10
MCSF vs IL22	0.37521	0.000140781	0.000250204	MCSF vs IL22	-0.118809	0.563216	0.680973	MCSF vs IL22	-0.0827141	0.652669	0.767442
MCSF vs PDGFBB	0.525845	2.7e-08	6.34e-08	MCSF vs PDGFBB	-0.00910724	0.964781	0.975463	MCSF vs PDGFBB	0.522013	0.002181	0.0096587
MCSF vs VEGF	0.837817	5.64e-27	3.58e-26	MCSF vs VEGF	0.775159	3.32e-06	2.12e-05	MCSF vs VEGF	0.485307	0.00487092	0.0187214
MCSF vs CD40L	0.32877	0.000948797	0.00160481	MCSF vs CD40L	0.809212	5.59e-07	4.4e-06	MCSF vs CD40L	0.0738534	0.687901	0.79525
MCP3 vs MIG	0.927381	8.92e-43	1.51e-41	MCP3 vs MIG	0.50771	0.00810324	0.019178	MCP3 vs MIG	0.264425	0.14361	0.270216
MCP3 vs RESISTIN	0.270844	0.00698766	0.0107341	MCP3 vs RESISTIN	0.474175	0.0143935	0.0318912	MCP3 vs RESISTIN	-0.0403195	0.826575	0.890629
MCP3 vs IL21	0.814144	2.16e-24	1.16e-23	MCP3 vs IL21	0.557291	0.00310072	0.00830806	MCP3 vs IL21	0.319273	0.0748846	0.162207
MCP3 vs ICAM1	0.25067	0.0127905	0.018985	MCP3 vs ICAM1	-0.233667	0.250611	0.36595	MCP3 vs ICAM1	0.144972	0.428563	0.592407
MCP3 vs FGFB	0.841378	2.12e-27	1.39e-26	MCP3 vs FGFB	0.699602	6.97e-05	0.000315865	MCP3 vs FGFB	0.698106	8.91e-06	7.36e-05
MCP3 vs IL22	0.515033	5.76e-08	1.31e-07	MCP3 vs IL22	0.0456923	0.824592	0.875521	MCP3 vs IL22	0.115391	0.529422	0.673368
MCP3 vs PDGFBB	0.501383	1.45e-07	3.23e-07	MCP3 vs PDGFBB	-0.0208124	0.919619	0.945108	MCP3 vs PDGFBB	0.211066	0.246218	0.405856
MCP3 vs VEGF	0.887091	5.37e-34	5.54e-33	MCP3 vs VEGF	0.682691	0.000121742	0.000503749	MCP3 vs VEGF	0.196741	0.280477	0.445325
MCP3 vs LEPTIN	0.0818719	0.422878	0.47884	MCP3 vs LEPTIN	-0.448399	0.0215919	0.0459801	MCP3 vs LEPTIN	0.170365	0.351219	0.520497
MCP3 vs CD40L	0.292612	0.00345761	0.00552225	MCP3 vs CD40L	0.906253	1.87e-10	3.89e-09	MCP3 vs CD40L	-0.0938916	0.609259	0.734763
MIG vs RESISTIN	0.254935	0.0112976	0.0169285	MIG vs RESISTIN	0.12726	0.535579	0.660211	MIG vs RESISTIN	0.272936	0.130688	0.25158
MIG vs IL21	0.934469	7.63e-45	1.52e-43	MIG vs IL21	0.892055	9.43e-10	1.56e-08	MIG vs IL21	0.898482	3e-12	9.79e-11
MIG vs ICAM1	0.243031	0.0158963	0.0231586	MIG vs ICAM1	-0.0946771	0.645478	0.745631	MIG vs ICAM1	0.0545991	0.766625	0.84678
MIG vs FGFB	0.847323	3.94e-28	2.66e-27	MIG vs FGFB	0.582047	0.00181239	0.00519427	MIG vs FGFB	0.417519	0.0174247	0.0507212
MIG vs IL22	0.445163	4.37e-06	8.66e-06	MIG vs IL22	-0.416256	0.0344145	0.0696764	MIG vs IL22	-0.104746	0.568317	0.703239
MIG vs PDGFBB	0.472082	9.23e-07	1.95e-06	MIG vs PDGFBB	-0.124098	0.545844	0.668085	MIG vs PDGFBB	-0.0289699	0.874937	0.923404
MIG vs VEGF	0.901451	1.11e-36	1.33e-35	MIG vs VEGF	0.680418	0.000130868	0.000536813	MIG vs VEGF	0.429323	0.0142037	0.0436026
RESISTIN vs IL21	0.240606	0.0170101	0.0246862	RESISTIN vs IL21	0.128849	0.530452	0.655183	RESISTIN vs IL21	0.315222	0.0788606	0.168885
RESISTIN vs FGFB	0.322379	0.00120655	0.00202269	RESISTIN vs FGFB	0.315588	0.116302	0.193427	RESISTIN vs FGFB	0.251199	0.165498	0.303547
RESISTIN vs VEGF	0.28486	0.00446992	0.00703213	RESISTIN vs VEGF	0.405325	0.0399528	0.0791108	RESISTIN vs VEGF	0.150389	0.411321	0.579214
RESISTIN vs CD40L	0.472333	9.09e-07	1.93e-06	RESISTIN vs CD40L	0.598635	0.00123429	0.00372256	RESISTIN vs CD40L	0.506964	0.00306446	0.0128775
IL21 vs ICAM1	0.214899	0.0335873	0.0463265	IL21 vs ICAM1	-0.0980668	0.633644	0.736914	IL21 vs ICAM1	0.11051	0.547096	0.686502
IL21 vs FGFB	0.779143	3.49e-21	1.62e-20	IL21 vs FGFB	0.443732	0.0231648	0.048889	IL21 vs FGFB	0.538253	0.00148432	0.00694763
IL21 vs IL22	0.310535	0.00185813	0.00305807	IL21 vs IL22	-0.272336	0.178317	0.276846	IL21 vs IL22	-0.10769	0.557431	0.692577
IL21 vs PDGFBB	0.378852	0.000119697	0.000214141	IL21 vs PDGFBB	-0.108146	0.598984	0.709254	IL21 vs PDGFBB	0.0227694	0.901557	0.940498
IL21 vs VEGF	0.831764	2.82e-26	1.64e-25	IL21 vs VEGF	0.658122	0.000257689	0.000986416	IL21 vs VEGF	0.440706	0.011585	0.0373207
IL21 vs CD40L	0.279823	0.00526199	0.00821266	IL21 vs CD40L	0.502768	0.00885063	0.0207907	IL21 vs CD40L	0.341743	0.0555736	0.129795
IL21 vs ENA78	0.231995	0.0215261	0.0307447	IL21 vs ENA78	0.208715	0.306201	0.42946	IL21 vs ENA78	-0.104666	0.568616	0.703239
ICAM1 vs VCAM1	0.287536	0.00409394	0.00648378	ICAM1 vs VCAM1	0.0549002	0.789954	0.852627	ICAM1 vs VCAM1	0.317477	0.076628	0.165415
ICAM1 vs IL22	0.289965	0.00377745	0.0060077	ICAM1 vs IL22	-0.0923898	0.653511	0.751696	ICAM1 vs IL22	-0.146169	0.42472	0.590548
ICAM1 vs LEPTIN	0.0858482	0.400627	0.455827	ICAM1 vs LEPTIN	0.406018	0.0395823	0.0785416	ICAM1 vs LEPTIN	0.454426	0.00898045	0.0302171
FGFB vs IL22	0.237403	0.018584	0.026781	FGFB vs IL22	-0.190714	0.3507	0.47779	FGFB vs IL22	-0.145324	0.427431	0.59198
FGFB vs PDGFBB	0.558221	2.34e-09	5.94e-09	FGFB vs PDGFBB	0.0349705	0.865327	0.904551	FGFB vs PDGFBB	0.410767	0.0195259	0.0555556
FGFB vs VEGF	0.732634	1e-17	3.98e-17	FGFB vs VEGF	0.74651	1.19e-05	6.64e-05	FGFB vs VEGF	0.428609	0.0143833	0.0439419
FGFB vs CD40L	0.230898	0.0221698	0.0316162	FGFB vs CD40L	0.609747	0.000943041	0.00293788	FGFB vs CD40L	0.069556	0.705228	0.806768
IL22 vs PDGFBB	0.313062	0.0016971	0.00280526	IL22 vs PDGFBB	0.474137	0.0144025	0.0318912	IL22 vs PDGFBB	0.41655	0.0177142	0.0513281
IL22 vs VEGF	0.546861	5.68e-09	1.41e-08	IL22 vs VEGF	-0.038863	0.850494	0.894602	IL22 vs VEGF	0.223072	0.21974	0.373342
PDGFBB vs VEGF	0.49297	2.51e-07	5.52e-07	PDGFBB vs VEGF	0.0844634	0.681634	0.771118	PDGFBB vs VEGF	0.358858	0.0436968	0.107394
VEGF vs CD40L	0.259321	0.00992355	0.0150244	VEGF vs CD40L	0.593964	0.00137817	0.00406572	VEGF vs CD40L	-0.123893	0.499314	0.648491
LEPTIN vs ENA78	0.462703	1.61e-06	3.32e-06	LEPTIN vs ENA78	0.522702	0.00615129	0.0150285	LEPTIN vs ENA78	0.659212	4.08e-05	0.000292651
A1C vs CHOLHDL	0.31108	0.00182228	0.0249186	A1C vs CHOLHDL	0.211341	0.289961	0.821588	A1C vs CHOLHDL	0.217073	0.232717	0.714558
A1C vs GLU	0.648012	5.49e-13	2.58e-11	A1C vs GLU	0.634864	0.000374792	0.0183648	A1C vs GLU	0.651959	5.29e-05	0.00239111
A1C vs LDLHDL	0.30878	0.00197802	0.0258461	A1C vs LDLHDL	0.163405	0.415418	0.917721	A1C vs LDLHDL	0.214977	0.237369	0.717365
A1C vs WBC	0.332082	0.000835997	0.0129359	A1C vs WBC	0.41504	0.0313393	0.4095	A1C vs WBC	0.305221	0.0893755	0.522913
AG vs CL	-0.243671	0.0156133	0.116951	AG vs CL	-0.035234	0.861495	0.987854	AG vs CL	-0.695918	9.77e-06	0.000546843
AG vs CO2	-0.593126	1.23e-10	4.68e-09	AG vs CO2	-0.569362	0.0019374	0.061578	AG vs CO2	-0.64362	7.07e-05	0.00286646
ALB vs ALT	0.335565	0.000730668	0.0117708	ALB vs ALT	0.314936	0.10959	0.616639	ALB vs ALT	0.40242	0.0224089	0.276254
ALB vs AST	0.294396	0.00325591	0.0375388	ALB vs AST	0.119641	0.552247	0.93666	ALB vs AST	0.343916	0.0539378	0.414581
ALB vs HCT	0.43394	8.05e-06	0.000205775	ALB vs HCT	0.487902	0.00983062	0.231216	ALB vs HCT	0.543288	0.0013122	0.0296759
ALB vs HGB	0.444048	4.65e-06	0.000124282	ALB vs HGB	0.445969	0.0197238	0.323381	ALB vs HGB	0.560509	0.000848172	0.0213301
ALB vs HSCRP	-0.366191	0.000262684	0.00490343	ALB vs HSCRP	-0.00970928	0.961665	0.992608	ALB vs HSCRP	-0.626834	0.000123674	0.00427767
ALB vs MCHC	0.286215	0.00427584	0.0469942	ALB vs MCHC	0.115988	0.564532	0.93666	ALB vs MCHC	0.464979	0.00733138	0.129292
ALB vs TP	0.396393	5.33e-05	0.00116127	ALB vs TP	0.107504	0.593531	0.938734	ALB vs TP	0.430713	0.0138596	0.20896
ALCRU vs BUN	0.26468	0.0132337	0.106696	ALCRU vs BUN	0.0724204	0.730834	0.972061	ALCRU vs BUN	0.579024	0.00051635	0.0141216
ALCRU vs CR	0.413165	6.97e-05	0.00146411	ALCRU vs CR	0.305492	0.137537	0.694179	ALCRU vs CR	0.700759	7.96e-06	0.000492799
ALT vs AST	0.671311	3.89e-14	2.29e-12	ALT vs AST	0.705419	3.96e-05	0.00233061	ALT vs AST	0.69856	8.74e-06	0.000513891
ALT vs HCT	0.308143	0.00202323	0.0261463	ALT vs HCT	0.133132	0.507974	0.93666	ALT vs HCT	0.423864	0.0156252	0.21951
ALT vs HGB	0.303761	0.00236039	0.02953	ALT vs HGB	0.170097	0.396307	0.909446	ALT vs HGB	0.425291	0.0152425	0.2186
AST vs HCT	0.333298	0.000797747	0.0126777	AST vs HCT	0.237751	0.232419	0.772965	AST vs HCT	0.390375	0.0271807	0.287969
AST vs HGB	0.372919	0.000155754	0.0029543	AST vs HGB	0.289026	0.143694	0.695256	AST vs HGB	0.443543	0.0109998	0.172476
AST vs MONO	0.307659	0.0020582	0.0263092	AST vs MONO	0.119063	0.554182	0.93666	AST vs MONO	0.645147	6.71e-05	0.00281685
BASO vs BASOAB	0.818034	8.61e-25	7.79e-23	BASO vs BASOAB	0.829809	8.7e-08	7.87e-06	BASO vs BASOAB	0.815476	1.31e-08	1.19e-06
BASO vs EOS	0.33605	0.000717012	0.0117112	BASO vs EOS	0.2481	0.21211	0.753598	BASO vs EOS	0.500054	0.00356435	0.072986
BASO vs RDW	0.223188	0.0271716	0.166426	BASO vs RDW	-0.0262793	0.896478	0.992608	BASO vs RDW	0.680263	1.84e-05	0.00094128
BASOAB vs EOS	0.30992	0.00189936	0.0253824	BASOAB vs EOS	0.362684	0.0629896	0.52831	BASOAB vs EOS	0.59455	0.000332707	0.009543
BASOAB vs EOSAB	0.350658	0.000400292	0.00724221	BASOAB vs EOSAB	0.383295	0.0484352	0.470016	BASOAB vs EOSAB	0.631868	0.000104935	0.00385636
BASOAB vs MONOAB	0.388897	7.58e-05	0.0015629	BASOAB vs MONOAB	0.399006	0.0392353	0.45236	BASOAB vs MONOAB	0.400137	0.0232561	0.276254
BASOAB vs PLT	0.318597	0.00138755	0.0196598	BASOAB vs PLT	0.689732	6.89e-05	0.0038572	BASOAB vs PLT	0.369499	0.0374025	0.323422
BASOAB vs RDW	0.23643	0.0190863	0.131382	BASOAB vs RDW	-0.0190451	0.924881	0.992608	BASOAB vs RDW	0.565756	0.000739063	0.0197531
BASOAB vs WBC	0.403161	3.86e-05	0.000871868	BASOAB vs WBC	0.389475	0.0446331	0.466128	BASOAB vs WBC	0.410707	0.0195452	0.249839
BUN vs CR	0.37753	0.000126987	0.00248894	BUN vs CR	0.445514	0.0198645	0.323381	BUN vs CR	0.429292	0.0142114	0.211551
BUN vs EGFR	-0.336049	0.0039017	0.0432868	BUN vs EGFR	-0.336531	0.125671	0.67793	BUN vs EGFR	-0.157164	0.433692	0.820359
BUN vs K	0.304269	0.00231886	0.0293224	BUN vs K	0.271234	0.171156	0.709148	BUN vs K	0.550719	0.0010901	0.0256393
CA vs CHOLHDL	0.301402	0.00256215	0.0314164	CA vs CHOLHDL	0.124652	0.535595	0.93666	CA vs CHOLHDL	0.386668	0.0288063	0.29716
CA vs LYMAB	0.350915	0.000396095	0.00724221	CA vs LYMAB	0.202464	0.311161	0.846928	CA vs LYMAB	0.323972	0.0704684	0.458408
CA vs NHDL	0.284177	0.00457078	0.0497707	CA vs NHDL	0.160954	0.422542	0.923583	CA vs NHDL	0.288538	0.109254	0.578316
CA vs PLT	0.337879	0.000667587	0.0112155	CA vs PLT	0.112876	0.575095	0.93666	CA vs PLT	0.316425	0.0776634	0.479752
CA vs TP	0.378232	0.000123065	0.00245296	CA vs TP	0.23494	0.238151	0.779269	CA vs TP	0.314293	0.0797956	0.483709
CHOL vs CHOLHDL	0.643457	8.97e-13	4.06e-11	CHOL vs CHOLHDL	0.515842	0.00588502	0.15729	CHOL vs CHOLHDL	0.678044	2.01e-05	0.000983873
CHOL vs LDL	0.920476	5.92e-41	9.98e-39	CHOL vs LDL	0.843373	3.33e-08	3.91e-06	CHOL vs LDL	0.93245	8.4e-15	1.98e-12
CHOL vs LDLHDL	0.67937	1.47e-14	9.11e-13	CHOL vs LDLHDL	0.501887	0.00764404	0.195421	CHOL vs LDLHDL	0.736801	1.52e-06	9.96e-05
CHOL vs NHDL	0.92047	5.94e-41	9.98e-39	CHOL vs NHDL	0.864806	5.97e-09	1.12e-06	CHOL vs NHDL	0.946491	2.8e-16	8.23e-14
CHOL vs PLT	0.320709	0.00128364	0.0184092	CHOL vs PLT	0.0539024	0.789449	0.982475	CHOL vs PLT	0.394105	0.0256216	0.28639
CHOL vs TGL	0.332805	0.000813055	0.0127487	CHOL vs TGL	0.404197	0.0365228	0.438274	CHOL vs TGL	0.271309	0.133089	0.608867
CHOLHDL vs HDL	-0.660001	1.45e-13	8.11e-12	CHOLHDL vs HDL	-0.764426	3.46e-06	0.000225813	CHOLHDL vs HDL	-0.660753	3.85e-05	0.001813
CHOLHDL vs LDL	0.770486	1.77e-20	1.48e-18	CHOLHDL vs LDL	0.831708	7.64e-08	7.49e-06	CHOLHDL vs LDL	0.690952	1.2e-05	0.000640973
CHOLHDL vs LDLHDL	0.97134	1.05e-61	6.16e-59	CHOLHDL vs LDLHDL	0.984993	1.35e-20	1.59e-17	CHOLHDL vs LDLHDL	0.952647	4.67e-17	1.83e-14
CHOLHDL vs NHDL	0.86643	1.03e-30	1.1e-28	CHOLHDL vs NHDL	0.863519	6.68e-09	1.12e-06	CHOLHDL vs NHDL	0.857567	3.63e-10	3.88e-08
CHOLHDL vs TGL	0.636508	1.87e-12	8.14e-11	CHOLHDL vs TGL	0.569685	0.00192333	0.061578	CHOLHDL vs TGL	0.628953	0.000115451	0.00411427
CL vs NA.	0.68602	6.44e-15	4.21e-13	CL vs NA.	0.588666	0.00123762	0.0501876	CL vs NA.	0.608792	0.000217874	0.00674263
CO2 vs NA.	0.200307	0.0479751	0.241106	CO2 vs NA.	0.174438	0.384183	0.906519	CO2 vs NA.	0.614873	0.000180716	0.0059034
CR vs EGFR	-0.691941	1.69e-11	6.61e-10	CR vs EGFR	-0.625299	0.0018587	0.061578	CR vs EGFR	-0.792008	8.57e-07	6.3e-05
CR vs HCT	0.301074	0.00259132	0.0314164	CR vs HCT	0.295755	0.134183	0.688647	CR vs HCT	0.292548	0.104199	0.578316
CR vs HGB	0.338937	0.000640423	0.010915	CR vs HGB	0.344066	0.0788622	0.562072	CR vs HGB	0.312431	0.0816943	0.490166
EOS vs EOSAB	0.967055	7.6e-59	2.98e-56	EOS vs EOSAB	0.974251	1.09e-17	3.2e-15	EOS vs EOSAB	0.923841	4.79e-14	7.21e-12
EOSAB vs WBC	0.184397	0.0691194	0.306733	EOSAB vs WBC	0.393566	0.0422486	0.458291	EOSAB vs WBC	0.560315	0.000852477	0.0213301
GLOB vs HSCRP	0.304606	0.00268832	0.0322598	GLOB vs HSCRP	0.0704137	0.727089	0.971671	GLOB vs HSCRP	0.453069	0.00921363	0.150489
GLOB vs LYM	0.340023	0.00061361	0.0107266	GLOB vs LYM	0.348379	0.0749387	0.554264	GLOB vs LYM	0.14862	0.416908	0.807716
GLOB vs LYMAB	0.327139	0.00100932	0.0154151	GLOB vs LYMAB	0.394132	0.0419266	0.458291	GLOB vs LYMAB	-0.0121812	0.947244	0.986992
GLOB vs NEUT	-0.323698	0.00114863	0.0168415	GLOB vs NEUT	-0.463296	0.0149422	0.286788	GLOB vs NEUT	-0.17428	0.340094	0.769135
GLOB vs TP	0.757271	1.84e-19	1.44e-17	GLOB vs TP	0.785865	1.19e-06	9.33e-05	GLOB vs TP	0.610062	0.00020959	0.00666157
HCT vs HGB	0.973213	4.27e-63	5.02e-60	HCT vs HGB	0.978798	9.82e-19	3.85e-16	HCT vs HGB	0.983539	7.5e-24	8.82e-21
HCT vs HSCRP	-0.328348	0.00116	0.0168415	HCT vs HSCRP	-0.346069	0.0770211	0.559116	HCT vs HSCRP	-0.349464	0.0499341	0.394111
HCT vs MCH	0.291666	0.00356905	0.0399734	HCT vs MCH	0.477997	0.0116769	0.249672	HCT vs MCH	0.154019	0.399991	0.791418
HCT vs PLT	-0.298877	0.00279513	0.0332027	HCT vs PLT	-0.237931	0.232055	0.772965	HCT vs PLT	-0.245407	0.175798	0.664387
HCT vs RBC	0.714291	1.49e-16	1.09e-14	HCT vs RBC	0.461211	0.0154611	0.286788	HCT vs RBC	0.806892	2.44e-08	2.05e-06
HCT vs TBIL	0.388124	8.56e-05	0.0017355	HCT vs TBIL	0.156359	0.436082	0.925792	HCT vs TBIL	0.484494	0.00495356	0.0939578
HDL vs LDLHDL	-0.626313	5.3e-12	2.23e-10	HDL vs LDLHDL	-0.768273	2.88e-06	0.000211542	HDL vs LDLHDL	-0.599885	0.000284576	0.00836653
HDL vs NEUTAB	-0.310298	0.00187396	0.0253307	HDL vs NEUTAB	-0.1501	0.454891	0.936342	HDL vs NEUTAB	-0.197728	0.278023	0.728276
HDL vs NHDL	-0.309548	0.00192476	0.0254327	HDL vs NHDL	-0.386314	0.0465471	0.466128	HDL vs NHDL	-0.267893	0.138236	0.618122
HDL vs RBC	-0.391893	6.59e-05	0.00140907	HDL vs RBC	-0.566102	0.00208416	0.0644994	HDL vs RBC	-0.420352	0.0166012	0.223182
HDL vs TGL	-0.44148	5.35e-06	0.00013993	HDL vs TGL	-0.323355	0.0999206	0.598434	HDL vs TGL	-0.464736	0.00736615	0.129292
HGB vs HSCRP	-0.329494	0.00111196	0.0165528	HGB vs HSCRP	-0.361091	0.0642418	0.52831	HGB vs HSCRP	-0.336922	0.0593434	0.433465
HGB vs MCH	0.39813	4.91e-05	0.00108941	HGB vs MCH	0.550082	0.0029525	0.0846865	HGB vs MCH	0.251443	0.165074	0.662255
HGB vs MCHC	0.451227	3.12e-06	8.52e-05	HGB vs MCHC	0.575941	0.00166807	0.0594441	HGB vs MCHC	0.334807	0.0610591	0.443244
HGB vs MCV	0.314122	0.00163335	0.0225978	HGB vs MCV	0.481868	0.0109236	0.244356	HGB vs MCV	0.201091	0.269764	0.726073
HGB vs PLT	-0.29241	0.00348116	0.0397461	HGB vs PLT	-0.185621	0.353944	0.89535	HGB vs PLT	-0.322614	0.0717237	0.458408
HGB vs RBC	0.652189	3.47e-13	1.86e-11	HGB vs RBC	0.4004	0.0384917	0.450855	HGB vs RBC	0.751687	7.09e-07	5.56e-05
HGB vs RDW	-0.336772	0.000697118	0.0115466	HGB vs RDW	-0.460633	0.0156075	0.286788	HGB vs RDW	-0.378249	0.0327943	0.309955
HGB vs TBIL	0.405147	3.85e-05	0.000871868	HGB vs TBIL	0.170177	0.396083	0.909446	HGB vs TBIL	0.500283	0.00354671	0.072986
LDL vs LDLHDL	0.85191	1.02e-28	1e-26	LDL vs LDLHDL	0.856983	1.15e-08	1.7e-06	LDL vs LDLHDL	0.829418	4.45e-09	4.36e-07
LDL vs NHDL	0.958224	5.52e-54	1.3e-51	LDL vs NHDL	0.972249	2.74e-17	6.45e-15	LDL vs NHDL	0.923713	4.91e-14	7.21e-12
LDLHDL vs NHDL	0.886025	8.21e-34	1.21e-31	LDLHDL vs NHDL	0.853642	1.51e-08	1.98e-06	LDLHDL vs NHDL	0.888208	1.19e-11	1.41e-09
LDLHDL vs RBC	0.297431	0.00293702	0.0341974	LDLHDL vs RBC	0.595163	0.00105761	0.0460649	LDLHDL vs RBC	0.323879	0.0705535	0.458408
LDLHDL vs TGL	0.457021	2.24e-06	6.27e-05	LDLHDL vs TGL	0.434938	0.023374	0.347947	LDLHDL vs TGL	0.388619	0.0279411	0.290933
LYM vs LYMAB	0.552907	3.56e-09	1.2e-07	LYM vs LYMAB	0.512191	0.00630834	0.164858	LYM vs LYMAB	0.604959	0.000244645	0.00737699
LYM vs NEUT	-0.880882	6.02e-33	7.43e-31	LYM vs NEUT	-0.834162	6.45e-08	6.9e-06	LYM vs NEUT	-0.931508	1.03e-14	2.01e-12
LYM vs NEUTAB	-0.573098	6.96e-10	2.41e-08	LYM vs NEUTAB	-0.554278	0.00269955	0.0793668	LYM vs NEUTAB	-0.549252	0.00113112	0.0260824
LYMAB vs MONOAB	0.468231	1.16e-06	3.42e-05	LYMAB vs MONOAB	0.661615	0.000171209	0.00875397	LYMAB vs MONOAB	0.376709	0.0335696	0.309955
LYMAB vs NEUT	-0.421779	1.52e-05	0.000380912	LYMAB vs NEUT	-0.482105	0.010879	0.244356	LYMAB vs NEUT	-0.490299	0.00438894	0.0860233
LYMAB vs PLT	0.347233	0.000460079	0.00819778	LYMAB vs PLT	0.497293	0.00831205	0.203645	LYMAB vs PLT	0.186731	0.306157	0.750361
LYMAB vs TGL	0.414241	2.23e-05	0.000535783	LYMAB vs TGL	0.425939	0.0267432	0.374702	LYMAB vs TGL	0.458669	0.00828312	0.139156
LYMAB vs WBC	0.650926	3.99e-13	1.97e-11	LYMAB vs WBC	0.76534	3.31e-06	0.000225813	LYMAB vs WBC	0.648448	5.98e-05	0.00260488
MCH vs MCHC	0.617818	1.23e-11	4.98e-10	MCH vs MCHC	0.617686	0.000597203	0.0280924	MCH vs MCHC	0.736763	1.52e-06	9.96e-05
MCH vs MCV	0.964301	3.36e-57	9.88e-55	MCH vs MCV	0.979879	5.13e-19	3.02e-16	MCH vs MCV	0.969555	6.93e-20	4.07e-17
MCH vs RBC	-0.418578	1.79e-05	0.000439312	MCH vs RBC	-0.534309	0.00409289	0.111936	MCH vs RBC	-0.43115	0.0137529	0.20896
MCH vs RDW	-0.577546	4.79e-10	1.76e-08	MCH vs RDW	-0.668622	0.000137668	0.00735899	MCH vs RDW	-0.632474	0.000102859	0.00385636
MCHC vs MCV	0.407772	3.08e-05	0.000724048	MCHC vs MCV	0.466678	0.0141311	0.286083	MCHC vs MCV	0.56457	0.000762588	0.019929
MCHC vs RDW	-0.505609	1.09e-07	3.48e-06	MCHC vs RDW	-0.578771	0.00156259	0.0574252	MCHC vs RDW	-0.558932	0.000883636	0.0216491
MCV vs RBC	-0.481807	5.09e-07	1.54e-05	MCV vs RBC	-0.585188	0.00134445	0.0527022	MCV vs RBC	-0.473505	0.00619422	0.113819
MCV vs RDW	-0.516011	5.39e-08	1.76e-06	MCV vs RDW	-0.614638	0.00064685	0.0292575	MCV vs RDW	-0.615511	0.000177164	0.0059034
MONO vs MONOAB	0.574331	6.28e-10	2.24e-08	MONO vs MONOAB	0.580308	0.00150773	0.0571966	MONO vs MONOAB	0.392033	0.0264781	0.28639
MONO vs NEUTAB	-0.301207	0.00257947	0.0314164	MONO vs NEUTAB	-0.283712	0.15154	0.698865	MONO vs NEUTAB	-0.514432	0.00259353	0.0564813
MONOAB vs NEUTAB	0.464139	1.48e-06	4.25e-05	MONOAB vs NEUTAB	0.425885	0.0267644	0.374702	MONOAB vs NEUTAB	0.426785	0.0148504	0.215606
MONOAB vs UALB	0.341668	0.00288893	0.0339738	MONOAB vs UALB	0.177487	0.429412	0.925792	MONOAB vs UALB	0.242211	0.205541	0.700207
MONOAB vs WBC	0.65088	4.01e-13	1.97e-11	MONOAB vs WBC	0.73984	1.03e-05	0.000639058	MONOAB vs WBC	0.584889	0.000438502	0.0122781
NA. vs UALB	0.0804831	0.495453	0.782905	NA. vs UALB	0.127989	0.570291	0.93666	NA. vs UALB	-0.581048	0.000948933	0.0227744
NEUT vs NEUTAB	0.691816	3.08e-15	2.13e-13	NEUT vs NEUTAB	0.590243	0.00119163	0.0500486	NEUT vs NEUTAB	0.641424	7.62e-05	0.00298689
NEUT vs WBC	0.291914	0.00353953	0.0399734	NEUT vs WBC	0.0327223	0.871284	0.987854	NEUT vs WBC	0.23808	0.189466	0.679304
NEUTAB vs WBC	0.880757	6.31e-33	7.43e-31	NEUTAB vs WBC	0.813373	2.5e-07	2.1e-05	NEUTAB vs WBC	0.888147	1.2e-11	1.41e-09
NHDL vs PLT	0.315382	0.00156043	0.0218461	NHDL vs PLT	-0.0786297	0.696652	0.954852	NHDL vs PLT	0.407793	0.0205155	0.259422
NHDL vs TGL	0.491965	2.68e-07	8.29e-06	NHDL vs TGL	0.538952	0.0037237	0.104263	NHDL vs TGL	0.421993	0.0161391	0.220692
PLT vs WBC	0.375167	0.00014105	0.00271926	PLT vs WBC	0.446282	0.0196275	0.323381	PLT vs WBC	0.244594	0.177278	0.664387
RBC vs TBIL	0.327191	0.00107086	0.0161453	RBC vs TBIL	0.44638	0.0195974	0.323381	RBC vs TBIL	0.268547	0.13724	0.616008
TGL vs WBC	0.33975	0.000620244	0.0107266	TGL vs WBC	0.331541	0.0911458	0.598434	TGL vs WBC	0.351379	0.0486081	0.392588
pHILIC_142.1225_1.3 vs pHILIC_154.1225_1.6	0.956993	2.59e-52	1.51e-48	pHILIC_142.1225_1.3 vs pHILIC_154.1225_1.6	0.966361	7.42e-17	2.94e-13	pHILIC_142.1225_1.3 vs pHILIC_154.1225_1.6	0.941957	2.79e-15	6.95e-12
pHILIC_142.1225_1.3 vs pHILIC_257.1127_2	0.447856	4.76e-06	0.000197111	pHILIC_142.1225_1.3 vs pHILIC_257.1127_2	0.536286	0.00326346	0.0892885	pHILIC_142.1225_1.3 vs pHILIC_257.1127_2	0.480016	0.0062796	0.153791
pHILIC_142.1225_1.3 vs pHILIC_223.1438_4.1	-0.56702	1.71e-09	1.42e-07	pHILIC_142.1225_1.3 vs pHILIC_223.1438_4.1	-0.617554	0.00046317	0.0243881	pHILIC_142.1225_1.3 vs pHILIC_223.1438_4.1	-0.406055	0.0234172	0.291352
pHILIC_142.1225_1.3 vs pHILIC_585.2694_4.9	-0.520482	5.46e-08	3.51e-06	pHILIC_142.1225_1.3 vs pHILIC_585.2694_4.9	-0.470459	0.0115207	0.184567	pHILIC_142.1225_1.3 vs pHILIC_585.2694_4.9	-0.425105	0.0171279	0.252823
pHILIC_142.1225_1.3 vs pHILIC_542.3221_6	-0.166644	0.104643	0.366378	pHILIC_142.1225_1.3 vs pHILIC_542.3221_6	-0.608073	0.000597738	0.0292582	pHILIC_142.1225_1.3 vs pHILIC_542.3221_6	-0.0726501	0.697727	0.926092
pHILIC_142.1225_1.3 vs pHILIC_360.2736_6.1	-0.519397	5.88e-08	3.76e-06	pHILIC_142.1225_1.3 vs pHILIC_360.2736_6.1	-0.651829	0.000171379	0.0116751	pHILIC_142.1225_1.3 vs pHILIC_360.2736_6.1	-0.433039	0.0149594	0.236886
pHILIC_142.1225_1.3 vs pHILIC_221.0917_6.6	0.354139	0.00040038	0.00825182	pHILIC_142.1225_1.3 vs pHILIC_221.0917_6.6	0.345519	0.0717214	0.434791	pHILIC_142.1225_1.3 vs pHILIC_221.0917_6.6	0.242027	0.189596	0.64751
pHILIC_142.1225_1.3 vs pHILIC_150.0581_7	-0.352566	0.000426668	0.00867881	pHILIC_142.1225_1.3 vs pHILIC_150.0581_7	-0.208048	0.288066	0.713436	pHILIC_142.1225_1.3 vs pHILIC_150.0581_7	-0.507871	0.0035378	0.110805
pHILIC_142.1225_1.3 vs pHILIC_203.0813_7.2	0.547462	7.83e-09	5.83e-07	pHILIC_142.1225_1.3 vs pHILIC_203.0813_7.2	0.652612	0.00016729	0.0114588	pHILIC_142.1225_1.3 vs pHILIC_203.0813_7.2	0.40802	0.0226916	0.287132
pHILIC_142.1225_1.3 vs pHILIC_237.0865_7.3	0.461984	2.16e-06	9.81e-05	pHILIC_142.1225_1.3 vs pHILIC_237.0865_7.3	0.649049	0.000186611	0.0124151	pHILIC_142.1225_1.3 vs pHILIC_237.0865_7.3	0.375187	0.0375466	0.357461
pHILIC_142.1225_1.3 vs pHILIC_218.1384_7.3	-0.536617	1.74e-08	1.22e-06	pHILIC_142.1225_1.3 vs pHILIC_218.1384_7.3	-0.499376	0.00682093	0.138282	pHILIC_142.1225_1.3 vs pHILIC_218.1384_7.3	-0.581521	0.000601283	0.0355
pHILIC_142.1225_1.3 vs pHILIC_221.0918_7.5	0.531011	2.61e-08	1.77e-06	pHILIC_142.1225_1.3 vs pHILIC_221.0918_7.5	0.651814	0.000171455	0.0116769	pHILIC_142.1225_1.3 vs pHILIC_221.0918_7.5	0.365735	0.0430368	0.378545
pHILIC_142.1225_1.3 vs pHILIC_174.1237_7.5	0.350876	0.000456673	0.009168	pHILIC_142.1225_1.3 vs pHILIC_174.1237_7.5	0.46279	0.013144	0.197624	pHILIC_142.1225_1.3 vs pHILIC_174.1237_7.5	0.340279	0.0610585	0.434433
pHILIC_142.1225_1.3 vs pHILIC_299.1383_7.5	-0.387035	9.8e-05	0.00263537	pHILIC_142.1225_1.3 vs pHILIC_299.1383_7.5	-0.250792	0.198006	0.631739	pHILIC_142.1225_1.3 vs pHILIC_299.1383_7.5	-0.273408	0.136688	0.582098
pHILIC_142.1225_1.3 vs pHILIC_182.081_7.7	0.346985	0.000533252	0.010369	pHILIC_142.1225_1.3 vs pHILIC_182.081_7.7	0.466026	0.0124372	0.191841	pHILIC_142.1225_1.3 vs pHILIC_182.081_7.7	0.336278	0.0643629	0.442935
pHILIC_142.1225_1.3 vs pHILIC_189.1233_8.4	0.373131	0.000180969	0.00436896	pHILIC_142.1225_1.3 vs pHILIC_189.1233_8.4	0.509723	0.00559252	0.123537	pHILIC_142.1225_1.3 vs pHILIC_189.1233_8.4	0.103661	0.578936	0.885683
pHILIC_142.1225_1.3 vs pHILIC_249.1078_10.4	-0.0885271	0.391054	0.69934	pHILIC_142.1225_1.3 vs pHILIC_249.1078_10.4	-0.309542	0.108953	0.511864	pHILIC_142.1225_1.3 vs pHILIC_249.1078_10.4	-0.570051	0.000814425	0.0435902
pHILIC_142.1225_1.3 vs pHILIC_258.1097_10.8	0.549103	6.92e-09	5.2e-07	pHILIC_142.1225_1.3 vs pHILIC_258.1097_10.8	0.4755	0.0105478	0.176372	pHILIC_142.1225_1.3 vs pHILIC_258.1097_10.8	0.684296	2.19e-05	0.00272574
pHILIC_142.1225_1.3 vs pHILIC_224.1653_12.6	-0.733085	2.04e-17	4.13e-15	pHILIC_142.1225_1.3 vs pHILIC_224.1653_12.6	-0.749676	4.4e-06	0.000591141	pHILIC_142.1225_1.3 vs pHILIC_224.1653_12.6	-0.736686	2.3e-06	0.000389847
pHILIC_142.1225_1.3 vs pHILIC_210.1497_12.7	-0.577719	7.15e-10	6.27e-08	pHILIC_142.1225_1.3 vs pHILIC_210.1497_12.7	-0.704462	2.86e-05	0.00280811	pHILIC_142.1225_1.3 vs pHILIC_210.1497_12.7	-0.656678	6.02e-05	0.00627619
pHILIC_142.1225_1.3 vs nHILIC_441.1596_3.7	-0.688806	8.71e-15	1.37e-12	pHILIC_142.1225_1.3 vs nHILIC_441.1596_3.7	-0.66673	0.000106963	0.00803759	pHILIC_142.1225_1.3 vs nHILIC_441.1596_3.7	-0.597515	0.000386368	0.0258446
pHILIC_142.1225_1.3 vs nHILIC_277.2171_1	-0.312024	0.00196941	0.0279784	pHILIC_142.1225_1.3 vs nHILIC_277.2171_1	-0.0434773	0.826125	0.96001	pHILIC_142.1225_1.3 vs nHILIC_277.2171_1	0.22484	0.223963	0.683013
pHILIC_142.1225_1.3 vs nHILIC_343.0993_3.5	-0.460066	2.41e-06	0.000108139	pHILIC_142.1225_1.3 vs nHILIC_343.0993_3.5	-0.428826	0.0227888	0.260251	pHILIC_142.1225_1.3 vs nHILIC_343.0993_3.5	-0.527202	0.00230806	0.0849498
pHILIC_142.1225_1.3 vs nHILIC_87.0087_4.4	-0.676955	3.68e-14	5.4e-12	pHILIC_142.1225_1.3 vs nHILIC_87.0087_4.4	-0.671521	9.14e-05	0.0070971	pHILIC_142.1225_1.3 vs nHILIC_87.0087_4.4	-0.671465	3.54e-05	0.00407806
pHILIC_142.1225_1.3 vs nHILIC_235.0723_6.5	0.607285	5.39e-11	5.52e-09	pHILIC_142.1225_1.3 vs nHILIC_235.0723_6.5	0.725156	1.27e-05	0.00145169	pHILIC_142.1225_1.3 vs nHILIC_235.0723_6.5	0.48644	0.00552411	0.142669
pHILIC_142.1225_1.3 vs nHILIC_245.0432_6.5	0.392317	7.71e-05	0.00216106	pHILIC_142.1225_1.3 vs nHILIC_245.0432_6.5	0.37884	0.0468067	0.363571	pHILIC_142.1225_1.3 vs nHILIC_245.0432_6.5	0.185623	0.317428	0.756516
pHILIC_142.1225_1.3 vs nHILIC_135.0299_7.9	0.300602	0.00292174	0.0373843	pHILIC_142.1225_1.3 vs nHILIC_135.0299_7.9	0.350871	0.0671479	0.423529	pHILIC_142.1225_1.3 vs nHILIC_135.0299_7.9	-0.0122187	0.947985	0.990125
pHILIC_142.1225_1.3 vs nHILIC_333.0592_10.7	0.538237	1.55e-08	1.1e-06	pHILIC_142.1225_1.3 vs nHILIC_333.0592_10.7	0.629874	0.000328405	0.0189692	pHILIC_142.1225_1.3 vs nHILIC_333.0592_10.7	0.492227	0.00491144	0.133476
pHILIC_142.1225_1.3 vs nHILIC_296.0378_11	0.244329	0.0164377	0.122143	pHILIC_142.1225_1.3 vs nHILIC_296.0378_11	0.577856	0.00128041	0.0489579	pHILIC_142.1225_1.3 vs nHILIC_296.0378_11	0.153454	0.409835	0.810383
pHILIC_142.1225_1.3 vs nHILIC_239.0164_12.1	0.528214	3.18e-08	2.13e-06	pHILIC_142.1225_1.3 vs nHILIC_239.0164_12.1	0.506997	0.0058963	0.127044	pHILIC_142.1225_1.3 vs nHILIC_239.0164_12.1	0.523406	0.00251491	0.0899697
pHILIC_142.1225_1.3 vs nHILIC_129.0192_7.6	-0.335857	0.000821826	0.0144581	pHILIC_142.1225_1.3 vs nHILIC_129.0192_7.6	-0.481871	0.00941716	0.165388	pHILIC_142.1225_1.3 vs nHILIC_129.0192_7.6	-0.239608	0.194196	0.652563
pHILIC_142.1225_1.3 vs nHILIC_504.3095_5.8	-0.298911	0.00309337	0.0390185	pHILIC_142.1225_1.3 vs nHILIC_504.3095_5.8	-0.357312	0.061947	0.409409	pHILIC_142.1225_1.3 vs nHILIC_504.3095_5.8	-0.332079	0.0679795	0.452377
pHILIC_142.1225_1.3 vs nHILIC_485.1492_3.9	-0.490554	3.9e-07	2.11e-05	pHILIC_142.1225_1.3 vs nHILIC_485.1492_3.9	-0.528034	0.00387576	0.0989743	pHILIC_142.1225_1.3 vs nHILIC_485.1492_3.9	-0.483542	0.00585466	0.147508
pHILIC_142.1225_1.3 vs nHILIC_381.1387_3.9	-0.664812	1.51e-13	2.06e-11	pHILIC_142.1225_1.3 vs nHILIC_381.1387_3.9	-0.622709	0.000401807	0.0218817	pHILIC_142.1225_1.3 vs nHILIC_381.1387_3.9	-0.589246	0.000487025	0.0304945
pHILIC_142.1225_1.3 vs nHILIC_345.0942_3.3	-0.482628	6.37e-07	3.29e-05	pHILIC_142.1225_1.3 vs nHILIC_345.0942_3.3	-0.197564	0.313587	0.732831	pHILIC_142.1225_1.3 vs nHILIC_345.0942_3.3	-0.453945	0.0103146	0.197859
pHILIC_142.1225_1.3 vs nHILIC_179.0348_2.2	0.55304	5.13e-09	3.92e-07	pHILIC_142.1225_1.3 vs nHILIC_179.0348_2.2	0.480777	0.00960377	0.167242	pHILIC_142.1225_1.3 vs nHILIC_179.0348_2.2	0.486241	0.00554623	0.143042
pHILIC_142.1225_1.3 vs nHILIC_163.04_1.4	-0.412552	2.96e-05	0.000961384	pHILIC_142.1225_1.3 vs nHILIC_163.04_1.4	-0.503946	0.00625288	0.131523	pHILIC_142.1225_1.3 vs nHILIC_163.04_1.4	-0.476161	0.00677394	0.160387
pHILIC_142.1225_1.3 vs nHILIC_157.0869_1	-0.349623	0.000480154	0.0095528	pHILIC_142.1225_1.3 vs nHILIC_157.0869_1	-0.436559	0.0201984	0.245812	pHILIC_142.1225_1.3 vs nHILIC_157.0869_1	-0.074176	0.691685	0.924201
pHILIC_142.1225_1.3 vs pRPLC_166.0724_1.2	0.337619	0.000768233	0.0137373	pHILIC_142.1225_1.3 vs pRPLC_166.0724_1.2	0.416313	0.0275513	0.284477	pHILIC_142.1225_1.3 vs pRPLC_166.0724_1.2	0.395933	0.0274637	0.313409
pHILIC_142.1225_1.3 vs pRPLC_312.1305_2.8	0.398417	5.81e-05	0.00170589	pHILIC_142.1225_1.3 vs pRPLC_312.1305_2.8	0.395055	0.0374689	0.329167	pHILIC_142.1225_1.3 vs pRPLC_312.1305_2.8	0.320585	0.0786907	0.479085
pHILIC_142.1225_1.3 vs pRPLC_347.0633_6	0.441221	6.81e-06	0.000270492	pHILIC_142.1225_1.3 vs pRPLC_347.0633_6	0.180883	0.35698	0.76105	pHILIC_142.1225_1.3 vs pRPLC_347.0633_6	0.216973	0.241019	0.698211
pHILIC_142.1225_1.3 vs pRPLC_267.1228_6.3	0.504357	1.61e-07	9.49e-06	pHILIC_142.1225_1.3 vs pRPLC_267.1228_6.3	0.536313	0.00326162	0.0892474	pHILIC_142.1225_1.3 vs pRPLC_267.1228_6.3	0.539644	0.00172978	0.0716156
pHILIC_142.1225_1.3 vs pRPLC_777.6945_7.2	0.313352	0.00187925	0.0269923	pHILIC_142.1225_1.3 vs pRPLC_777.6945_7.2	0.252707	0.194489	0.628109	pHILIC_142.1225_1.3 vs pRPLC_777.6945_7.2	0.418343	0.0191764	0.266244
pHILIC_142.1225_1.3 vs pRPLC_267.1228_7.6	0.399501	5.52e-05	0.00163263	pHILIC_142.1225_1.3 vs pRPLC_267.1228_7.6	0.532393	0.00354111	0.0938057	pHILIC_142.1225_1.3 vs pRPLC_267.1228_7.6	0.330433	0.0694394	0.456258
pHILIC_142.1225_1.3 vs pRPLC_468.3085_9.3	-0.40125	5.09e-05	0.00152411	pHILIC_142.1225_1.3 vs pRPLC_468.3085_9.3	-0.452176	0.0157005	0.216469	pHILIC_142.1225_1.3 vs pRPLC_468.3085_9.3	-0.520573	0.00267959	0.0936341
pHILIC_142.1225_1.3 vs pRPLC_494.324_9.5	-0.417458	2.32e-05	0.000782358	pHILIC_142.1225_1.3 vs pRPLC_494.324_9.5	-0.447979	0.0168187	0.224348	pHILIC_142.1225_1.3 vs pRPLC_494.324_9.5	-0.444476	0.0122401	0.215626
pHILIC_142.1225_1.3 vs pRPLC_502.2927_9.7	-0.329373	0.00104973	0.0174307	pHILIC_142.1225_1.3 vs pRPLC_502.2927_9.7	-0.416108	0.0276353	0.284861	pHILIC_142.1225_1.3 vs pRPLC_502.2927_9.7	-0.167141	0.36881	0.788189
pHILIC_142.1225_1.3 vs pRPLC_526.2924_9.8	-0.398213	5.87e-05	0.00171857	pHILIC_142.1225_1.3 vs pRPLC_526.2924_9.8	-0.413649	0.0286623	0.289982	pHILIC_142.1225_1.3 vs pRPLC_526.2924_9.8	-0.336151	0.0644701	0.443227
pHILIC_142.1225_1.3 vs pRPLC_520.3396_9.8	-0.397365	6.1e-05	0.00177824	pHILIC_142.1225_1.3 vs pRPLC_520.3396_9.8	-0.513819	0.00516103	0.117766	pHILIC_142.1225_1.3 vs pRPLC_520.3396_9.8	-0.381163	0.0343769	0.34416
pHILIC_142.1225_1.3 vs pRPLC_544.3392_9.8	-0.33058	0.00100338	0.0168459	pHILIC_142.1225_1.3 vs pRPLC_544.3392_9.8	-0.32198	0.0947387	0.484933	pHILIC_142.1225_1.3 vs pRPLC_544.3392_9.8	-0.214958	0.245523	0.702443
pHILIC_142.1225_1.3 vs pRPLC_568.339_9.8	-0.358345	0.000337229	0.00719303	pHILIC_142.1225_1.3 vs pRPLC_568.339_9.8	-0.299365	0.121717	0.533227	pHILIC_142.1225_1.3 vs pRPLC_568.339_9.8	-0.394287	0.0281728	0.317015
pHILIC_142.1225_1.3 vs pRPLC_546.3545_10.1	-0.329811	0.00103267	0.0172224	pHILIC_142.1225_1.3 vs pRPLC_546.3545_10.1	-0.263186	0.176007	0.607048	pHILIC_142.1225_1.3 vs pRPLC_546.3545_10.1	-0.380143	0.0349021	0.346162
pHILIC_142.1225_1.3 vs pRPLC_369.2397_10.5	0.281829	0.00540573	0.0581489	pHILIC_142.1225_1.3 vs pRPLC_369.2397_10.5	0.593359	0.000874313	0.0380306	pHILIC_142.1225_1.3 vs pRPLC_369.2397_10.5	0.134002	0.472337	0.841732
pHILIC_142.1225_1.3 vs pRPLC_429.2519_10.5	0.442417	6.39e-06	0.000255558	pHILIC_142.1225_1.3 vs pRPLC_429.2519_10.5	0.650496	0.000178541	0.0120381	pHILIC_142.1225_1.3 vs pRPLC_429.2519_10.5	0.245657	0.182836	0.639922
pHILIC_142.1225_1.3 vs pRPLC_417.3348_10.5	0.365757	0.000247765	0.0056305	pHILIC_142.1225_1.3 vs pRPLC_417.3348_10.5	0.319599	0.0973447	0.49016	pHILIC_142.1225_1.3 vs pRPLC_417.3348_10.5	0.320522	0.0787522	0.479136
pHILIC_142.1225_1.3 vs pRPLC_704.4472_10.9	-0.304517	0.00255673	0.0339779	pHILIC_142.1225_1.3 vs pRPLC_704.4472_10.9	-0.00565793	0.977204	0.995193	pHILIC_142.1225_1.3 vs pRPLC_704.4472_10.9	0.00768061	0.96729	0.993782
pHILIC_142.1225_1.3 vs pRPLC_359.3154_11	0.334262	0.00087325	0.015151	pHILIC_142.1225_1.3 vs pRPLC_359.3154_11	0.60929	0.000578744	0.0286337	pHILIC_142.1225_1.3 vs pRPLC_359.3154_11	0.223369	0.227088	0.685761
pHILIC_142.1225_1.3 vs pRPLC_457.2832_11	0.304404	0.00256665	0.0340752	pHILIC_142.1225_1.3 vs pRPLC_457.2832_11	0.588134	0.000996402	0.0413993	pHILIC_142.1225_1.3 vs pRPLC_457.2832_11	0.0897669	0.631061	0.904573
pHILIC_142.1225_1.3 vs pRPLC_310.3104_11.1	0.390761	8.28e-05	0.00229607	pHILIC_142.1225_1.3 vs pRPLC_310.3104_11.1	0.527829	0.00389216	0.0992428	pHILIC_142.1225_1.3 vs pRPLC_310.3104_11.1	0.252309	0.170892	0.626522
pHILIC_142.1225_1.3 vs pRPLC_706.4648_11.2	-0.466974	1.62e-06	7.6e-05	pHILIC_142.1225_1.3 vs pRPLC_706.4648_11.2	-0.301874	0.118472	0.527939	pHILIC_142.1225_1.3 vs pRPLC_706.4648_11.2	-0.235548	0.20209	0.660504
pHILIC_142.1225_1.3 vs pRPLC_580.4347_11.8	0.422228	1.83e-05	0.000637858	pHILIC_142.1225_1.3 vs pRPLC_580.4347_11.8	0.42177	0.0253838	0.273935	pHILIC_142.1225_1.3 vs pRPLC_580.4347_11.8	0.441801	0.0128358	0.220294
pHILIC_142.1225_1.3 vs pRPLC_445.3672_12.4	0.353726	0.000407129	0.00835998	pHILIC_142.1225_1.3 vs pRPLC_445.3672_12.4	0.509095	0.00566128	0.124408	pHILIC_142.1225_1.3 vs pRPLC_445.3672_12.4	0.299408	0.101773	0.526909
pHILIC_142.1225_1.3 vs nRPLC_381.1387_4.6	-0.661707	2.14e-13	2.87e-11	pHILIC_142.1225_1.3 vs nRPLC_381.1387_4.6	-0.613389	0.000518606	0.0264123	pHILIC_142.1225_1.3 vs nRPLC_381.1387_4.6	-0.536412	0.00186633	0.0752181
pHILIC_142.1225_1.3 vs nRPLC_171.1027_5.6	-0.320527	0.00145346	0.0223558	pHILIC_142.1225_1.3 vs nRPLC_171.1027_5.6	-0.259084	0.183089	0.615115	pHILIC_142.1225_1.3 vs nRPLC_171.1027_5.6	0.0519702	0.781278	0.950299
pHILIC_142.1225_1.3 vs nRPLC_263.1289_6.8	-0.5954	1.57e-10	1.51e-08	pHILIC_142.1225_1.3 vs nRPLC_263.1289_6.8	-0.686745	5.44e-05	0.00472607	pHILIC_142.1225_1.3 vs nRPLC_263.1289_6.8	-0.423664	0.0175484	0.255994
pHILIC_142.1225_1.3 vs nRPLC_235.1703_9.5	-0.381827	0.000123725	0.0031938	pHILIC_142.1225_1.3 vs nRPLC_235.1703_9.5	-0.303039	0.116989	0.525486	pHILIC_142.1225_1.3 vs nRPLC_235.1703_9.5	-0.0360029	0.847523	0.967241
pHILIC_142.1225_1.3 vs nRPLC_297.1344_7.6	0.43833	7.94e-06	0.000309781	pHILIC_142.1225_1.3 vs nRPLC_297.1344_7.6	0.487155	0.00855826	0.157154	pHILIC_142.1225_1.3 vs nRPLC_297.1344_7.6	0.427538	0.016437	0.24758
pHILIC_142.1225_1.3 vs nRPLC_284.2232_9.8	0.351998	0.000436536	0.00884496	pHILIC_142.1225_1.3 vs nRPLC_284.2232_9.8	0.357823	0.0615483	0.408392	pHILIC_142.1225_1.3 vs nRPLC_284.2232_9.8	0.22836	0.216603	0.675579
pHILIC_142.1225_1.3 vs nRPLC_297.2435_10.2	-0.292099	0.0038802	0.0458943	pHILIC_142.1225_1.3 vs nRPLC_297.2435_10.2	-0.43791	0.0197717	0.243232	pHILIC_142.1225_1.3 vs nRPLC_297.2435_10.2	-0.221587	0.230914	0.689361
pHILIC_142.1225_1.3 vs nRPLC_667.5325_10.5	0.288558	0.00435597	0.0498954	pHILIC_142.1225_1.3 vs nRPLC_667.5325_10.5	0.549803	0.00243915	0.0743439	pHILIC_142.1225_1.3 vs nRPLC_667.5325_10.5	0.345644	0.0568383	0.422291
pHILIC_142.1225_1.3 vs nRPLC_299.2591_10.6	-0.432342	1.09e-05	0.000409013	pHILIC_142.1225_1.3 vs nRPLC_299.2591_10.6	-0.166805	0.39623	0.786473	pHILIC_142.1225_1.3 vs nRPLC_299.2591_10.6	-0.384446	0.03273	0.337521
pHILIC_142.1225_1.3 vs nRPLC_512.2683_10.8	-0.301788	0.00280654	0.0363456	pHILIC_142.1225_1.3 vs nRPLC_512.2683_10.8	-0.406472	0.0318381	0.304686	pHILIC_142.1225_1.3 vs nRPLC_512.2683_10.8	-0.136396	0.464388	0.838109
pHILIC_142.1225_1.3 vs nRPLC_433.3321_10.9	-0.617605	2.05e-11	2.22e-09	pHILIC_142.1225_1.3 vs nRPLC_433.3321_10.9	-0.582973	0.00113128	0.0451382	pHILIC_142.1225_1.3 vs nRPLC_433.3321_10.9	-0.309164	0.0905774	0.505609
pHILIC_142.1225_1.3 vs nRPLC_597.3048_11.9	0.359623	0.00031994	0.00689758	pHILIC_142.1225_1.3 vs nRPLC_597.3048_11.9	0.553366	0.00225439	0.0706287	pHILIC_142.1225_1.3 vs nRPLC_597.3048_11.9	0.363247	0.0445836	0.383902
pHILIC_142.1225_1.3 vs nRPLC_609.5098_10.5	0.30561	0.00246241	0.0329841	pHILIC_142.1225_1.3 vs nRPLC_609.5098_10.5	0.466331	0.0123723	0.191416	pHILIC_142.1225_1.3 vs nRPLC_609.5098_10.5	0.43134	0.0154034	0.240173
pHILIC_142.1225_1.3 vs nRPLC_511.3039_10.3	0.330377	0.00101103	0.0169341	pHILIC_142.1225_1.3 vs nRPLC_511.3039_10.3	0.421574	0.025459	0.274243	pHILIC_142.1225_1.3 vs nRPLC_511.3039_10.3	0.0253687	0.892245	0.978118
pHILIC_142.1225_1.3 vs nRPLC_429.3008_10.3	0.322335	0.00136104	0.0212719	pHILIC_142.1225_1.3 vs nRPLC_429.3008_10.3	0.486937	0.00859231	0.157463	pHILIC_142.1225_1.3 vs nRPLC_429.3008_10.3	-0.0502895	0.788188	0.9522
pHILIC_142.1225_1.3 vs nRPLC_269.2122_9.6	-0.456825	2.89e-06	0.00012719	pHILIC_142.1225_1.3 vs nRPLC_269.2122_9.6	-0.585459	0.00106446	0.0433235	pHILIC_142.1225_1.3 vs nRPLC_269.2122_9.6	-0.420671	0.0184496	0.261735
pHILIC_142.1225_1.3 vs nRPLC_293.2122_9.4	0.291998	0.0038931	0.0460095	pHILIC_142.1225_1.3 vs nRPLC_293.2122_9.4	0.0543596	0.783522	0.947873	pHILIC_142.1225_1.3 vs nRPLC_293.2122_9.4	0.443381	0.0124811	0.21785
pHILIC_142.1225_1.3 vs nRPLC_432.1927_8.8	-0.43785	8.15e-06	0.000317067	pHILIC_142.1225_1.3 vs nRPLC_432.1927_8.8	-0.261967	0.178091	0.609588	pHILIC_142.1225_1.3 vs nRPLC_432.1927_8.8	-0.410459	0.0218167	0.282449
pHILIC_142.1225_1.3 vs nRPLC_297.1344_7.3	0.422112	1.84e-05	0.000641268	pHILIC_142.1225_1.3 vs nRPLC_297.1344_7.3	0.500789	0.00664081	0.136138	pHILIC_142.1225_1.3 vs nRPLC_297.1344_7.3	0.387668	0.0311764	0.330883
pHILIC_142.1225_1.3 vs nRPLC_541.2651_7	0.358287	0.000338036	0.0072058	pHILIC_142.1225_1.3 vs nRPLC_541.2651_7	0.609738	0.000571892	0.0283698	pHILIC_142.1225_1.3 vs nRPLC_541.2651_7	0.275473	0.133631	0.577617
pHILIC_142.1225_1.3 vs nRPLC_539.2494_7	0.289103	0.00427955	0.0492901	pHILIC_142.1225_1.3 vs nRPLC_539.2494_7	0.40941	0.0305055	0.298663	pHILIC_142.1225_1.3 vs nRPLC_539.2494_7	0.28672	0.117858	0.553705
pHILIC_142.1225_1.3 vs nRPLC_577.255_7	-0.434952	9.5e-06	0.000361959	pHILIC_142.1225_1.3 vs nRPLC_577.255_7	-0.460746	0.0136074	0.20121	pHILIC_142.1225_1.3 vs nRPLC_577.255_7	-0.404162	0.0241342	0.295055
pHILIC_142.1225_1.3 vs nRPLC_411.127_3.6	0.455556	3.1e-06	0.000135309	pHILIC_142.1225_1.3 vs nRPLC_411.127_3.6	0.354977	0.0637946	0.41459	pHILIC_142.1225_1.3 vs nRPLC_411.127_3.6	0.364116	0.0440383	0.382174
pHILIC_199.0825_1.5 vs pHILIC_257.1127_2	0.368335	0.000222179	0.00515241	pHILIC_199.0825_1.5 vs pHILIC_257.1127_2	0.413739	0.0286245	0.289794	pHILIC_199.0825_1.5 vs pHILIC_257.1127_2	0.316361	0.0829382	0.488581
pHILIC_199.0825_1.5 vs pHILIC_768.5548_4.4	0.243985	0.016595	0.12286	pHILIC_199.0825_1.5 vs pHILIC_768.5548_4.4	0.208665	0.286607	0.712208	pHILIC_199.0825_1.5 vs pHILIC_768.5548_4.4	0.564314	0.000944015	0.0482762
pHILIC_199.0825_1.5 vs pHILIC_585.2694_4.9	-0.297431	0.00325103	0.0404064	pHILIC_199.0825_1.5 vs pHILIC_585.2694_4.9	-0.414022	0.0285047	0.289362	pHILIC_199.0825_1.5 vs pHILIC_585.2694_4.9	-0.249608	0.175674	0.631854
pHILIC_199.0825_1.5 vs pHILIC_150.0581_7	-0.332305	0.000940373	0.0160327	pHILIC_199.0825_1.5 vs pHILIC_150.0581_7	-0.292827	0.130478	0.546811	pHILIC_199.0825_1.5 vs pHILIC_150.0581_7	-0.510958	0.00331002	0.106345
pHILIC_199.0825_1.5 vs pHILIC_174.1237_7.5	0.410344	3.29e-05	0.00105715	pHILIC_199.0825_1.5 vs pHILIC_174.1237_7.5	0.365354	0.0558994	0.391678	pHILIC_199.0825_1.5 vs pHILIC_174.1237_7.5	0.314569	0.0847919	0.492646
pHILIC_199.0825_1.5 vs pHILIC_299.1383_7.5	-0.315162	0.00176238	0.0257846	pHILIC_199.0825_1.5 vs pHILIC_299.1383_7.5	-0.31353	0.104233	0.503693	pHILIC_199.0825_1.5 vs pHILIC_299.1383_7.5	-0.35663	0.048915	0.398229
pHILIC_199.0825_1.5 vs pHILIC_189.1345_14.4	-0.34742	0.000524138	0.0102294	pHILIC_199.0825_1.5 vs pHILIC_189.1345_14.4	-0.176955	0.367691	0.76793	pHILIC_199.0825_1.5 vs pHILIC_189.1345_14.4	-0.479198	0.00638184	0.155044
pHILIC_199.0825_1.5 vs nHILIC_181.0367_6.8	0.521745	5.01e-08	3.24e-06	pHILIC_199.0825_1.5 vs nHILIC_181.0367_6.8	0.412196	0.0292837	0.292917	pHILIC_199.0825_1.5 vs nHILIC_181.0367_6.8	0.527372	0.00229911	0.0847874
pHILIC_199.0825_1.5 vs nHILIC_132.0302_8.3	0.295527	0.00346426	0.0422935	pHILIC_199.0825_1.5 vs nHILIC_132.0302_8.3	0.324247	0.0923062	0.480484	pHILIC_199.0825_1.5 vs nHILIC_132.0302_8.3	0.268521	0.144125	0.592737
pHILIC_199.0825_1.5 vs nHILIC_245.0432_6.5	0.343078	0.000621828	0.0116699	pHILIC_199.0825_1.5 vs nHILIC_245.0432_6.5	0.324167	0.0923915	0.480517	pHILIC_199.0825_1.5 vs nHILIC_245.0432_6.5	0.516508	0.00293215	0.0989324
pHILIC_199.0825_1.5 vs nHILIC_165.0405_8.5	0.334591	0.000862407	0.0149916	pHILIC_199.0825_1.5 vs nHILIC_165.0405_8.5	0.391879	0.0391693	0.335535	pHILIC_199.0825_1.5 vs nHILIC_165.0405_8.5	0.347701	0.0552828	0.417698
pHILIC_199.0825_1.5 vs nHILIC_195.051_8.7	0.353976	0.000403042	0.00829557	pHILIC_199.0825_1.5 vs nHILIC_195.051_8.7	0.261739	0.178482	0.610065	pHILIC_199.0825_1.5 vs nHILIC_195.051_8.7	0.382385	0.0337565	0.341896
pHILIC_199.0825_1.5 vs nHILIC_130.0509_8.8	-0.316231	0.00169643	0.0250828	pHILIC_199.0825_1.5 vs nHILIC_130.0509_8.8	-0.2733	0.159371	0.586418	pHILIC_199.0825_1.5 vs nHILIC_130.0509_8.8	-0.370372	0.0402682	0.36825
pHILIC_199.0825_1.5 vs nHILIC_104.0352_9.7	-0.288565	0.00435508	0.0498879	pHILIC_199.0825_1.5 vs nHILIC_104.0352_9.7	-0.0549103	0.781381	0.947304	pHILIC_199.0825_1.5 vs nHILIC_104.0352_9.7	-0.408098	0.022663	0.287
pHILIC_199.0825_1.5 vs nHILIC_202.1197_13.3	0.317838	0.00160158	0.0240146	pHILIC_199.0825_1.5 vs nHILIC_202.1197_13.3	0.397562	0.0361688	0.323557	pHILIC_199.0825_1.5 vs nHILIC_202.1197_13.3	0.222754	0.228404	0.687016
pHILIC_199.0825_1.5 vs nHILIC_160.0615_7.2	0.284819	0.00491438	0.0543282	pHILIC_199.0825_1.5 vs nHILIC_160.0615_7.2	-0.0193313	0.922221	0.983107	pHILIC_199.0825_1.5 vs nHILIC_160.0615_7.2	0.577694	0.000666164	0.0381182
pHILIC_199.0825_1.5 vs nHILIC_257.0777_2.2	0.370566	0.000202039	0.00477894	pHILIC_199.0825_1.5 vs nHILIC_257.0777_2.2	0.248038	0.203141	0.636793	pHILIC_199.0825_1.5 vs nHILIC_257.0777_2.2	0.547975	0.00141712	0.0632393
pHILIC_199.0825_1.5 vs nHILIC_197.0679_1.4	0.92845	3.29e-42	8.04e-39	pHILIC_199.0825_1.5 vs nHILIC_197.0679_1.4	0.957316	1.56e-15	3.96e-12	pHILIC_199.0825_1.5 vs nHILIC_197.0679_1.4	0.885842	3.5e-11	2.54e-08
pHILIC_199.0825_1.5 vs pRPLC_162.1123_0.6	-0.083195	0.420323	0.721237	pHILIC_199.0825_1.5 vs pRPLC_162.1123_0.6	0.231802	0.235264	0.668767	pHILIC_199.0825_1.5 vs pRPLC_162.1123_0.6	-0.620373	0.000196909	0.0157486
pHILIC_199.0825_1.5 vs pRPLC_166.0724_1.2	0.396447	6.37e-05	0.00184332	pHILIC_199.0825_1.5 vs pRPLC_166.0724_1.2	0.199959	0.307636	0.728191	pHILIC_199.0825_1.5 vs pRPLC_166.0724_1.2	0.460398	0.00915401	0.186924
pHILIC_199.0825_1.5 vs pRPLC_169.0971_1.6	0.602619	8.25e-11	8.21e-09	pHILIC_199.0825_1.5 vs pRPLC_169.0971_1.6	0.719335	1.61e-05	0.00175898	pHILIC_199.0825_1.5 vs pRPLC_169.0971_1.6	0.516778	0.00291476	0.0984993
pHILIC_199.0825_1.5 vs pRPLC_312.1305_2.8	0.376945	0.000153374	0.00380963	pHILIC_199.0825_1.5 vs pRPLC_312.1305_2.8	0.334506	0.0818833	0.458378	pHILIC_199.0825_1.5 vs pRPLC_312.1305_2.8	0.457572	0.00964802	0.19153
pHILIC_199.0825_1.5 vs pRPLC_181.0718_3.1	0.85067	5.4e-28	2.89e-25	pHILIC_199.0825_1.5 vs pRPLC_181.0718_3.1	0.861568	3.93e-09	1.43e-06	pHILIC_199.0825_1.5 vs pRPLC_181.0718_3.1	0.84295	2.68e-09	1.05e-06
pHILIC_199.0825_1.5 vs pRPLC_181.0719_3.4	0.352887	0.000421177	0.00858784	pHILIC_199.0825_1.5 vs pRPLC_181.0719_3.4	0.196356	0.316614	0.734739	pHILIC_199.0825_1.5 vs pRPLC_181.0719_3.4	0.391151	0.0295653	0.323653
pHILIC_199.0825_1.5 vs pRPLC_197.1285_3.4	0.673299	5.67e-14	8.17e-12	pHILIC_199.0825_1.5 vs pRPLC_197.1285_3.4	0.731683	9.68e-06	0.00115354	pHILIC_199.0825_1.5 vs pRPLC_197.1285_3.4	0.710397	7.56e-06	0.00111265
pHILIC_199.0825_1.5 vs pRPLC_352.1657_3.7	0.171352	0.0950624	0.347932	pHILIC_199.0825_1.5 vs pRPLC_352.1657_3.7	0.633132	0.000299125	0.0177044	pHILIC_199.0825_1.5 vs pRPLC_352.1657_3.7	0.0343904	0.854278	0.968872
pHILIC_199.0825_1.5 vs pRPLC_211.1441_4.4	0.313821	0.00184829	0.0266718	pHILIC_199.0825_1.5 vs pRPLC_211.1441_4.4	0.257351	0.186141	0.618495	pHILIC_199.0825_1.5 vs pRPLC_211.1441_4.4	0.111186	0.551529	0.875062
pHILIC_199.0825_1.5 vs pRPLC_211.144_4.6	0.388379	9.22e-05	0.00250836	pHILIC_199.0825_1.5 vs pRPLC_211.144_4.6	0.335743	0.0806899	0.455583	pHILIC_199.0825_1.5 vs pRPLC_211.144_4.6	0.184839	0.319512	0.758042
pHILIC_199.0825_1.5 vs pRPLC_267.1228_6.3	0.475866	9.58e-07	4.75e-05	pHILIC_199.0825_1.5 vs pRPLC_267.1228_6.3	0.614282	0.000506256	0.0259499	pHILIC_199.0825_1.5 vs pRPLC_267.1228_6.3	0.291585	0.111482	0.543431
pHILIC_199.0825_1.5 vs pRPLC_267.1228_7.6	0.357283	0.00035225	0.00744559	pHILIC_199.0825_1.5 vs pRPLC_267.1228_7.6	0.584765	0.00108276	0.0438475	pHILIC_199.0825_1.5 vs pRPLC_267.1228_7.6	0.164216	0.377368	0.79287
pHILIC_199.0825_1.5 vs pRPLC_283.1541_8.3	0.321032	0.00142708	0.0220526	pHILIC_199.0825_1.5 vs pRPLC_283.1541_8.3	0.442822	0.0182821	0.234001	pHILIC_199.0825_1.5 vs pRPLC_283.1541_8.3	0.00822183	0.964987	0.993342
pHILIC_199.0825_1.5 vs pRPLC_438.2976_10.2	-0.294882	0.00353933	0.0429674	pHILIC_199.0825_1.5 vs pRPLC_438.2976_10.2	-0.071674	0.717025	0.928055	pHILIC_199.0825_1.5 vs pRPLC_438.2976_10.2	-0.492437	0.0048903	0.133172
pHILIC_199.0825_1.5 vs pRPLC_480.3446_10.3	-0.30032	0.0029498	0.0376642	pHILIC_199.0825_1.5 vs pRPLC_480.3446_10.3	-0.221827	0.25659	0.687592	pHILIC_199.0825_1.5 vs pRPLC_480.3446_10.3	-0.247429	0.179599	0.636432
pHILIC_199.0825_1.5 vs nRPLC_159.1027_5.5	0.339602	0.000711767	0.0129546	pHILIC_199.0825_1.5 vs nRPLC_159.1027_5.5	0.421725	0.0254008	0.274022	pHILIC_199.0825_1.5 vs nRPLC_159.1027_5.5	0.455227	0.0100747	0.19558
pHILIC_199.0825_1.5 vs nRPLC_165.0418_1.9	0.766312	9.22e-20	2.24e-17	pHILIC_199.0825_1.5 vs nRPLC_165.0418_1.9	0.724724	1.29e-05	0.00147035	pHILIC_199.0825_1.5 vs nRPLC_165.0418_1.9	0.779141	2.42e-07	5.42e-05
pHILIC_199.0825_1.5 vs nRPLC_201.1133_5.9	0.296044	0.00340513	0.041788	pHILIC_199.0825_1.5 vs nRPLC_201.1133_5.9	0.15964	0.417109	0.798749	pHILIC_199.0825_1.5 vs nRPLC_201.1133_5.9	0.52339	0.00251583	0.0899901
pHILIC_199.0825_1.5 vs nRPLC_255.1141_6.4	-0.300937	0.00288877	0.0370893	pHILIC_199.0825_1.5 vs nRPLC_255.1141_6.4	-0.217232	0.266827	0.696167	pHILIC_199.0825_1.5 vs nRPLC_255.1141_6.4	-0.209791	0.257329	0.711827
pHILIC_199.0825_1.5 vs nRPLC_215.1288_6.8	0.303044	0.00268896	0.035171	pHILIC_199.0825_1.5 vs nRPLC_215.1288_6.8	0.315463	0.102001	0.499164	pHILIC_199.0825_1.5 vs nRPLC_215.1288_6.8	0.457679	0.00962879	0.191407
pHILIC_199.0825_1.5 vs nRPLC_297.1344_7.6	0.41603	2.49e-05	0.000830568	pHILIC_199.0825_1.5 vs nRPLC_297.1344_7.6	0.582496	0.0011445	0.045496	pHILIC_199.0825_1.5 vs nRPLC_297.1344_7.6	0.142263	0.445206	0.828696
pHILIC_199.0825_1.5 vs nRPLC_243.1601_8.3	0.372398	0.000186773	0.0044839	pHILIC_199.0825_1.5 vs nRPLC_243.1601_8.3	0.378602	0.0469566	0.364105	pHILIC_199.0825_1.5 vs nRPLC_243.1601_8.3	0.17712	0.340486	0.770514
pHILIC_199.0825_1.5 vs nRPLC_597.3048_11.9	0.320199	0.00147088	0.0225476	pHILIC_199.0825_1.5 vs nRPLC_597.3048_11.9	0.507079	0.00588701	0.126928	pHILIC_199.0825_1.5 vs nRPLC_597.3048_11.9	0.232014	0.209139	0.667499
pHILIC_199.0825_1.5 vs nRPLC_315.2541_9.4	0.364151	0.000265054	0.00594036	pHILIC_199.0825_1.5 vs nRPLC_315.2541_9.4	0.564572	0.00174962	0.0600199	pHILIC_199.0825_1.5 vs nRPLC_315.2541_9.4	0.220049	0.23425	0.692055
pHILIC_199.0825_1.5 vs nRPLC_297.1343_8.3	0.295218	0.00350009	0.0426117	pHILIC_199.0825_1.5 vs nRPLC_297.1343_8.3	0.429986	0.0223839	0.258139	pHILIC_199.0825_1.5 vs nRPLC_297.1343_8.3	0.0125822	0.94644	0.989835
pHILIC_199.0825_1.5 vs nRPLC_267.1238_8.3	0.314079	0.0018315	0.0265099	pHILIC_199.0825_1.5 vs nRPLC_267.1238_8.3	0.455916	0.0147564	0.209697	pHILIC_199.0825_1.5 vs nRPLC_267.1238_8.3	0.0200477	0.914754	0.983023
pHILIC_199.0825_1.5 vs nRPLC_297.1344_7.3	0.399442	5.54e-05	0.00163574	pHILIC_199.0825_1.5 vs nRPLC_297.1344_7.3	0.567676	0.00162843	0.0573468	pHILIC_199.0825_1.5 vs nRPLC_297.1344_7.3	0.169651	0.36156	0.784022
pHILIC_199.0825_1.5 vs nRPLC_227.1289_6.9	0.299982	0.00298365	0.0379655	pHILIC_199.0825_1.5 vs nRPLC_227.1289_6.9	0.311732	0.106341	0.507537	pHILIC_199.0825_1.5 vs nRPLC_227.1289_6.9	0.387318	0.0313424	0.331533
pHILIC_199.0825_1.5 vs nRPLC_187.0976_5.4	0.398144	5.89e-05	0.001723	pHILIC_199.0825_1.5 vs nRPLC_187.0976_5.4	0.245048	0.208818	0.642777	pHILIC_199.0825_1.5 vs nRPLC_187.0976_5.4	0.356656	0.0488972	0.398229
pHILIC_199.0825_1.5 vs nRPLC_411.127_3.6	0.309523	0.00214993	0.0298068	pHILIC_199.0825_1.5 vs nRPLC_411.127_3.6	0.18082	0.357151	0.761097	pHILIC_199.0825_1.5 vs nRPLC_411.127_3.6	0.335595	0.064941	0.444487
pHILIC_154.1225_1.6 vs pHILIC_257.1127_2	0.522545	4.74e-08	3.08e-06	pHILIC_154.1225_1.6 vs pHILIC_257.1127_2	0.599488	0.000747898	0.034263	pHILIC_154.1225_1.6 vs pHILIC_257.1127_2	0.540664	0.00168851	0.0704376
pHILIC_154.1225_1.6 vs pHILIC_776.5554_3	0.291085	0.00401143	0.0469878	pHILIC_154.1225_1.6 vs pHILIC_776.5554_3	0.492364	0.007777	0.149095	pHILIC_154.1225_1.6 vs pHILIC_776.5554_3	0.225073	0.223471	0.682597
pHILIC_154.1225_1.6 vs pHILIC_768.5558_3.5	0.337012	0.000786331	0.0139812	pHILIC_154.1225_1.6 vs pHILIC_768.5558_3.5	0.460383	0.0136911	0.201888	pHILIC_154.1225_1.6 vs pHILIC_768.5558_3.5	0.260257	0.15736	0.610233
pHILIC_154.1225_1.6 vs pHILIC_223.1438_4.1	-0.592806	1.98e-10	1.88e-08	pHILIC_154.1225_1.6 vs pHILIC_223.1438_4.1	-0.721957	1.45e-05	0.00161719	pHILIC_154.1225_1.6 vs pHILIC_223.1438_4.1	-0.428162	0.0162635	0.24643
pHILIC_154.1225_1.6 vs pHILIC_585.2694_4.9	-0.57981	6.01e-10	5.34e-08	pHILIC_154.1225_1.6 vs pHILIC_585.2694_4.9	-0.586991	0.00102499	0.0421949	pHILIC_154.1225_1.6 vs pHILIC_585.2694_4.9	-0.510691	0.00332918	0.106794
pHILIC_154.1225_1.6 vs pHILIC_219.0795_5	-0.327905	0.00110869	0.0181642	pHILIC_154.1225_1.6 vs pHILIC_219.0795_5	-0.33095	0.0853892	0.465844	pHILIC_154.1225_1.6 vs pHILIC_219.0795_5	-0.405997	0.0234387	0.291426
pHILIC_154.1225_1.6 vs pHILIC_288.2161_5.8	-0.295734	0.00344049	0.0420739	pHILIC_154.1225_1.6 vs pHILIC_288.2161_5.8	-0.431708	0.0217935	0.254833	pHILIC_154.1225_1.6 vs pHILIC_288.2161_5.8	-0.262529	0.153638	0.605699
pHILIC_154.1225_1.6 vs pHILIC_542.3221_6	-0.285274	0.00484316	0.0537432	pHILIC_154.1225_1.6 vs pHILIC_542.3221_6	-0.72034	1.54e-05	0.00170594	pHILIC_154.1225_1.6 vs pHILIC_542.3221_6	-0.250901	0.173373	0.629234
pHILIC_154.1225_1.6 vs pHILIC_360.2736_6.1	-0.608883	4.65e-11	4.81e-09	pHILIC_154.1225_1.6 vs pHILIC_360.2736_6.1	-0.719698	1.58e-05	0.00173944	pHILIC_154.1225_1.6 vs pHILIC_360.2736_6.1	-0.605252	0.000309321	0.0220053
pHILIC_154.1225_1.6 vs pHILIC_221.0917_6.6	0.411242	3.15e-05	0.00101697	pHILIC_154.1225_1.6 vs pHILIC_221.0917_6.6	0.446428	0.0172484	0.227205	pHILIC_154.1225_1.6 vs pHILIC_221.0917_6.6	0.298556	0.102799	0.528429
pHILIC_154.1225_1.6 vs pHILIC_150.0581_7	-0.391908	7.86e-05	0.00219528	pHILIC_154.1225_1.6 vs pHILIC_150.0581_7	-0.221646	0.256988	0.688017	pHILIC_154.1225_1.6 vs pHILIC_150.0581_7	-0.585655	0.000537494	0.0327078
pHILIC_154.1225_1.6 vs pHILIC_203.0813_7.2	0.636315	3.24e-12	3.87e-10	pHILIC_154.1225_1.6 vs pHILIC_203.0813_7.2	0.719268	1.61e-05	0.00176294	pHILIC_154.1225_1.6 vs pHILIC_203.0813_7.2	0.53946	0.00173731	0.0717985
pHILIC_154.1225_1.6 vs pHILIC_237.0865_7.3	0.522306	4.82e-08	3.12e-06	pHILIC_154.1225_1.6 vs pHILIC_237.0865_7.3	0.71129	2.2e-05	0.00227272	pHILIC_154.1225_1.6 vs pHILIC_237.0865_7.3	0.486962	0.00546629	0.141982
pHILIC_154.1225_1.6 vs pHILIC_218.1384_7.3	-0.606612	5.73e-11	5.84e-09	pHILIC_154.1225_1.6 vs pHILIC_218.1384_7.3	-0.617009	0.000470117	0.0246378	pHILIC_154.1225_1.6 vs pHILIC_218.1384_7.3	-0.674099	3.22e-05	0.00376112
pHILIC_154.1225_1.6 vs pHILIC_221.0918_7.5	0.61989	1.65e-11	1.8e-09	pHILIC_154.1225_1.6 vs pHILIC_221.0918_7.5	0.720074	1.56e-05	0.00171989	pHILIC_154.1225_1.6 vs pHILIC_221.0918_7.5	0.483699	0.00583642	0.14719
pHILIC_154.1225_1.6 vs pHILIC_174.1237_7.5	0.419233	2.12e-05	0.000725411	pHILIC_154.1225_1.6 vs pHILIC_174.1237_7.5	0.498082	0.0069895	0.140222	pHILIC_154.1225_1.6 vs pHILIC_174.1237_7.5	0.434784	0.0145147	0.233159
pHILIC_154.1225_1.6 vs pHILIC_299.1383_7.5	-0.455384	3.13e-06	0.000136417	pHILIC_154.1225_1.6 vs pHILIC_299.1383_7.5	-0.384408	0.0434129	0.351386	pHILIC_154.1225_1.6 vs pHILIC_299.1383_7.5	-0.3687	0.0412493	0.371738
pHILIC_154.1225_1.6 vs pHILIC_263.0732_7.6	0.312398	0.00194362	0.0277036	pHILIC_154.1225_1.6 vs pHILIC_263.0732_7.6	0.228979	0.241175	0.673756	pHILIC_154.1225_1.6 vs pHILIC_263.0732_7.6	0.0864618	0.643734	0.908623
pHILIC_154.1225_1.6 vs pHILIC_182.081_7.7	0.378387	0.000143995	0.00361939	pHILIC_154.1225_1.6 vs pHILIC_182.081_7.7	0.521359	0.00444036	0.107398	pHILIC_154.1225_1.6 vs pHILIC_182.081_7.7	0.300622	0.100326	0.524268
pHILIC_154.1225_1.6 vs pHILIC_189.1233_8.4	0.444566	5.69e-06	0.000230702	pHILIC_154.1225_1.6 vs pHILIC_189.1233_8.4	0.532073	0.00356484	0.0941579	pHILIC_154.1225_1.6 vs pHILIC_189.1233_8.4	0.249069	0.176639	0.63291
pHILIC_154.1225_1.6 vs pHILIC_258.1097_10.8	0.559046	3.22e-09	2.55e-07	pHILIC_154.1225_1.6 vs pHILIC_258.1097_10.8	0.559067	0.00198386	0.0653609	pHILIC_154.1225_1.6 vs pHILIC_258.1097_10.8	0.65736	5.88e-05	0.00616546
pHILIC_154.1225_1.6 vs pHILIC_224.1653_12.6	-0.79365	5.3e-22	1.57e-19	pHILIC_154.1225_1.6 vs pHILIC_224.1653_12.6	-0.829163	4.99e-08	1.27e-05	pHILIC_154.1225_1.6 vs pHILIC_224.1653_12.6	-0.792016	1.11e-07	2.72e-05
pHILIC_154.1225_1.6 vs pHILIC_210.1497_12.7	-0.666116	1.3e-13	1.8e-11	pHILIC_154.1225_1.6 vs pHILIC_210.1497_12.7	-0.777178	1.15e-06	0.000189492	pHILIC_154.1225_1.6 vs pHILIC_210.1497_12.7	-0.705617	9.26e-06	0.0013248
pHILIC_154.1225_1.6 vs nHILIC_179.0561_7.6	0.310946	0.00204548	0.0287501	pHILIC_154.1225_1.6 vs nHILIC_179.0561_7.6	0.432474	0.0215349	0.253382	pHILIC_154.1225_1.6 vs nHILIC_179.0561_7.6	0.30456	0.0957376	0.515492
pHILIC_154.1225_1.6 vs nHILIC_441.1596_3.7	-0.740581	6.48e-18	1.38e-15	pHILIC_154.1225_1.6 vs nHILIC_441.1596_3.7	-0.752331	3.89e-06	0.000536454	pHILIC_154.1225_1.6 vs nHILIC_441.1596_3.7	-0.70772	8.48e-06	0.00122573
pHILIC_154.1225_1.6 vs nHILIC_217.0651_5	-0.318885	0.00154232	0.0233482	pHILIC_154.1225_1.6 vs nHILIC_217.0651_5	-0.268966	0.166357	0.594857	pHILIC_154.1225_1.6 vs nHILIC_217.0651_5	-0.41108	0.0215983	0.281166
pHILIC_154.1225_1.6 vs nHILIC_151.0611_5.4	0.289278	0.00425531	0.0490831	pHILIC_154.1225_1.6 vs nHILIC_151.0611_5.4	0.565821	0.00169995	0.058969	pHILIC_154.1225_1.6 vs nHILIC_151.0611_5.4	0.222237	0.229514	0.688028
pHILIC_154.1225_1.6 vs nHILIC_277.2171_1	-0.296053	0.0034041	0.0417831	pHILIC_154.1225_1.6 vs nHILIC_277.2171_1	0.0458715	0.816706	0.957396	pHILIC_154.1225_1.6 vs nHILIC_277.2171_1	0.0667449	0.721281	0.933177
pHILIC_154.1225_1.6 vs nHILIC_459.1407_2.1	-0.299881	0.00299389	0.038071	pHILIC_154.1225_1.6 vs nHILIC_459.1407_2.1	-0.3133	0.104501	0.504204	pHILIC_154.1225_1.6 vs nHILIC_459.1407_2.1	-0.263931	0.151372	0.602888
pHILIC_154.1225_1.6 vs nHILIC_343.0993_3.5	-0.502169	1.86e-07	1.08e-05	pHILIC_154.1225_1.6 vs nHILIC_343.0993_3.5	-0.523644	0.00423971	0.104447	pHILIC_154.1225_1.6 vs nHILIC_343.0993_3.5	-0.637321	0.000115359	0.0105495
pHILIC_154.1225_1.6 vs nHILIC_87.0087_4.4	-0.682568	1.88e-14	2.82e-12	pHILIC_154.1225_1.6 vs nHILIC_87.0087_4.4	-0.713013	2.06e-05	0.00215632	pHILIC_154.1225_1.6 vs nHILIC_87.0087_4.4	-0.667316	4.12e-05	0.00462662
pHILIC_154.1225_1.6 vs nHILIC_235.0723_6.5	0.684379	1.5e-14	2.29e-12	pHILIC_154.1225_1.6 vs nHILIC_235.0723_6.5	0.80408	2.54e-07	5.15e-05	pHILIC_154.1225_1.6 vs nHILIC_235.0723_6.5	0.584914	0.00054848	0.0331374
pHILIC_154.1225_1.6 vs nHILIC_245.0432_6.5	0.43772	8.21e-06	0.000318967	pHILIC_154.1225_1.6 vs nHILIC_245.0432_6.5	0.40321	0.0333725	0.311855	pHILIC_154.1225_1.6 vs nHILIC_245.0432_6.5	0.274265	0.135413	0.58025
pHILIC_154.1225_1.6 vs nHILIC_177.0339_6.7	-0.296365	0.00336886	0.041479	pHILIC_154.1225_1.6 vs nHILIC_177.0339_6.7	-0.217672	0.265836	0.695302	pHILIC_154.1225_1.6 vs nHILIC_177.0339_6.7	-0.43576	0.0142709	0.231201
pHILIC_154.1225_1.6 vs nHILIC_128.0352_7.6	0.334965	0.000850232	0.0148355	pHILIC_154.1225_1.6 vs nHILIC_128.0352_7.6	0.326024	0.0904328	0.476834	pHILIC_154.1225_1.6 vs nHILIC_128.0352_7.6	0.524136	0.00247394	0.0889903
pHILIC_154.1225_1.6 vs nHILIC_135.0299_7.9	0.403016	4.68e-05	0.00142128	pHILIC_154.1225_1.6 vs nHILIC_135.0299_7.9	0.468907	0.0118349	0.187048	pHILIC_154.1225_1.6 vs nHILIC_135.0299_7.9	0.0913127	0.625169	0.902593
pHILIC_154.1225_1.6 vs nHILIC_333.0592_10.7	0.601294	9.3e-11	9.18e-09	pHILIC_154.1225_1.6 vs nHILIC_333.0592_10.7	0.716355	1.81e-05	0.00194109	pHILIC_154.1225_1.6 vs nHILIC_333.0592_10.7	0.570859	0.000797484	0.0430355
pHILIC_154.1225_1.6 vs nHILIC_296.0378_11	0.26843	0.00818525	0.0773112	pHILIC_154.1225_1.6 vs nHILIC_296.0378_11	0.586844	0.00102874	0.0423012	pHILIC_154.1225_1.6 vs nHILIC_296.0378_11	0.121279	0.515751	0.861641
pHILIC_154.1225_1.6 vs nHILIC_239.0164_12.1	0.557651	3.59e-09	2.82e-07	pHILIC_154.1225_1.6 vs nHILIC_239.0164_12.1	0.610196	0.000564949	0.0280999	pHILIC_154.1225_1.6 vs nHILIC_239.0164_12.1	0.544405	0.00154449	0.0667604
pHILIC_154.1225_1.6 vs nHILIC_269.0875_7.6	0.342923	0.000625603	0.0117281	pHILIC_154.1225_1.6 vs nHILIC_269.0875_7.6	0.520661	0.0045032	0.108308	pHILIC_154.1225_1.6 vs nHILIC_269.0875_7.6	0.233776	0.205604	0.663952
pHILIC_154.1225_1.6 vs nHILIC_129.0192_7.6	-0.359682	0.000319171	0.0068851	pHILIC_154.1225_1.6 vs nHILIC_129.0192_7.6	-0.530154	0.00370975	0.0963423	pHILIC_154.1225_1.6 vs nHILIC_129.0192_7.6	-0.192939	0.298384	0.743515
pHILIC_154.1225_1.6 vs nHILIC_504.3095_5.8	-0.354929	0.000387754	0.00805377	pHILIC_154.1225_1.6 vs nHILIC_504.3095_5.8	-0.404846	0.0325957	0.308195	pHILIC_154.1225_1.6 vs nHILIC_504.3095_5.8	-0.38706	0.0314649	0.332118
pHILIC_154.1225_1.6 vs nHILIC_149.0455_5.6	0.307205	0.00233043	0.03167	pHILIC_154.1225_1.6 vs nHILIC_149.0455_5.6	0.458195	0.0142046	0.205662	pHILIC_154.1225_1.6 vs nHILIC_149.0455_5.6	0.478749	0.00643854	0.155879
pHILIC_154.1225_1.6 vs nHILIC_183.0774_5	-0.299062	0.00307774	0.0388823	pHILIC_154.1225_1.6 vs nHILIC_183.0774_5	-0.291145	0.132804	0.550174	pHILIC_154.1225_1.6 vs nHILIC_183.0774_5	-0.445206	0.0120818	0.214149
pHILIC_154.1225_1.6 vs nHILIC_485.1492_3.9	-0.548594	7.19e-09	5.39e-07	pHILIC_154.1225_1.6 vs nHILIC_485.1492_3.9	-0.630233	0.000325056	0.0188262	pHILIC_154.1225_1.6 vs nHILIC_485.1492_3.9	-0.505961	0.00368542	0.113452
pHILIC_154.1225_1.6 vs nHILIC_381.1387_3.9	-0.702454	1.52e-15	2.57e-13	pHILIC_154.1225_1.6 vs nHILIC_381.1387_3.9	-0.731411	9.79e-06	0.00116326	pHILIC_154.1225_1.6 vs nHILIC_381.1387_3.9	-0.655832	6.2e-05	0.00642002
pHILIC_154.1225_1.6 vs nHILIC_345.0942_3.3	-0.4818	6.7e-07	3.43e-05	pHILIC_154.1225_1.6 vs nHILIC_345.0942_3.3	-0.250186	0.199129	0.632986	pHILIC_154.1225_1.6 vs nHILIC_345.0942_3.3	-0.461861	0.00890695	0.184598
pHILIC_154.1225_1.6 vs nHILIC_179.0348_2.2	0.60054	9.95e-11	9.79e-09	pHILIC_154.1225_1.6 vs nHILIC_179.0348_2.2	0.590564	0.000937898	0.0397708	pHILIC_154.1225_1.6 vs nHILIC_179.0348_2.2	0.557914	0.00110958	0.053989
pHILIC_154.1225_1.6 vs nHILIC_163.04_1.4	-0.463069	2.03e-06	9.29e-05	pHILIC_154.1225_1.6 vs nHILIC_163.04_1.4	-0.573765	0.00141162	0.052217	pHILIC_154.1225_1.6 vs nHILIC_163.04_1.4	-0.559712	0.00106067	0.0523289
pHILIC_154.1225_1.6 vs nHILIC_157.0869_1	-0.292163	0.00387201	0.045836	pHILIC_154.1225_1.6 vs nHILIC_157.0869_1	-0.36539	0.0558734	0.391616	pHILIC_154.1225_1.6 vs nHILIC_157.0869_1	0.0904418	0.628486	0.903569
pHILIC_154.1225_1.6 vs pRPLC_166.0724_1.2	0.405557	4.15e-05	0.00128471	pHILIC_154.1225_1.6 vs pRPLC_166.0724_1.2	0.524738	0.00414636	0.103079	pHILIC_154.1225_1.6 vs pRPLC_166.0724_1.2	0.410159	0.0219227	0.28306
pHILIC_154.1225_1.6 vs pRPLC_295.1292_1.3	0.327433	0.0011283	0.0184002	pHILIC_154.1225_1.6 vs pRPLC_295.1292_1.3	0.535997	0.00328341	0.089656	pHILIC_154.1225_1.6 vs pRPLC_295.1292_1.3	0.302691	0.0978954	0.519353
pHILIC_154.1225_1.6 vs pRPLC_312.1305_2.8	0.457987	2.71e-06	0.000120032	pHILIC_154.1225_1.6 vs pRPLC_312.1305_2.8	0.47052	0.0115085	0.18444	pHILIC_154.1225_1.6 vs pRPLC_312.1305_2.8	0.357553	0.0482916	0.396697
pHILIC_154.1225_1.6 vs pRPLC_347.0633_6	0.451627	3.86e-06	0.000164282	pHILIC_154.1225_1.6 vs pRPLC_347.0633_6	0.236496	0.225649	0.659516	pHILIC_154.1225_1.6 vs pRPLC_347.0633_6	0.303248	0.0972488	0.518133
pHILIC_154.1225_1.6 vs pRPLC_267.1228_6.3	0.563401	2.29e-09	1.85e-07	pHILIC_154.1225_1.6 vs pRPLC_267.1228_6.3	0.611315	0.000548315	0.0275289	pHILIC_154.1225_1.6 vs pRPLC_267.1228_6.3	0.583447	0.000570783	0.034146
pHILIC_154.1225_1.6 vs pRPLC_777.6945_7.2	0.369105	0.000215032	0.00502227	pHILIC_154.1225_1.6 vs pRPLC_777.6945_7.2	0.319609	0.0973338	0.49016	pHILIC_154.1225_1.6 vs pRPLC_777.6945_7.2	0.452843	0.0105247	0.199941
pHILIC_154.1225_1.6 vs pRPLC_267.1228_7.6	0.452047	3.78e-06	0.000160897	pHILIC_154.1225_1.6 vs pRPLC_267.1228_7.6	0.590639	0.000936125	0.0397225	pHILIC_154.1225_1.6 vs pRPLC_267.1228_7.6	0.379303	0.0353394	0.348124
pHILIC_154.1225_1.6 vs pRPLC_468.3085_9.3	-0.390226	8.48e-05	0.00234452	pHILIC_154.1225_1.6 vs pRPLC_468.3085_9.3	-0.490014	0.00812172	0.15269	pHILIC_154.1225_1.6 vs pRPLC_468.3085_9.3	-0.442706	0.0126317	0.218871
pHILIC_154.1225_1.6 vs pRPLC_494.324_9.5	-0.401648	4.99e-05	0.00149881	pHILIC_154.1225_1.6 vs pRPLC_494.324_9.5	-0.498682	0.00691096	0.139298	pHILIC_154.1225_1.6 vs pRPLC_494.324_9.5	-0.371003	0.0399027	0.366912
pHILIC_154.1225_1.6 vs pRPLC_526.2924_9.8	-0.387724	9.5e-05	0.00256992	pHILIC_154.1225_1.6 vs pRPLC_526.2924_9.8	-0.423294	0.0248036	0.27117	pHILIC_154.1225_1.6 vs pRPLC_526.2924_9.8	-0.292174	0.110728	0.54218
pHILIC_154.1225_1.6 vs pRPLC_520.3396_9.8	-0.409168	3.48e-05	0.00110799	pHILIC_154.1225_1.6 vs pRPLC_520.3396_9.8	-0.468346	0.0119503	0.188031	pHILIC_154.1225_1.6 vs pRPLC_520.3396_9.8	-0.419846	0.0187044	0.263265
pHILIC_154.1225_1.6 vs pRPLC_544.3392_9.8	-0.312228	0.00195533	0.0278267	pHILIC_154.1225_1.6 vs pRPLC_544.3392_9.8	-0.379393	0.0464609	0.362283	pHILIC_154.1225_1.6 vs pRPLC_544.3392_9.8	-0.166893	0.369532	0.788649
pHILIC_154.1225_1.6 vs pRPLC_568.339_9.8	-0.368108	0.000224332	0.00519497	pHILIC_154.1225_1.6 vs pRPLC_568.339_9.8	-0.355587	0.0633078	0.413262	pHILIC_154.1225_1.6 vs pRPLC_568.339_9.8	-0.353682	0.0509496	0.404834
pHILIC_154.1225_1.6 vs pRPLC_431.3153_10.3	0.328743	0.00107466	0.0177489	pHILIC_154.1225_1.6 vs pRPLC_431.3153_10.3	0.471032	0.0114066	0.18365	pHILIC_154.1225_1.6 vs pRPLC_431.3153_10.3	0.031664	0.865722	0.971668
pHILIC_154.1225_1.6 vs pRPLC_369.2397_10.5	0.359247	0.000324939	0.00698636	pHILIC_154.1225_1.6 vs pRPLC_369.2397_10.5	0.693479	4.28e-05	0.00389241	pHILIC_154.1225_1.6 vs pRPLC_369.2397_10.5	0.208902	0.259397	0.713597
pHILIC_154.1225_1.6 vs pRPLC_429.2519_10.5	0.508515	1.23e-07	7.37e-06	pHILIC_154.1225_1.6 vs pRPLC_429.2519_10.5	0.701426	3.2e-05	0.00308198	pHILIC_154.1225_1.6 vs pRPLC_429.2519_10.5	0.338516	0.0624976	0.438227
pHILIC_154.1225_1.6 vs pRPLC_417.3348_10.5	0.383173	0.000116543	0.00304232	pHILIC_154.1225_1.6 vs pRPLC_417.3348_10.5	0.34833	0.0692901	0.429368	pHILIC_154.1225_1.6 vs pRPLC_417.3348_10.5	0.324644	0.0747686	0.469911
pHILIC_154.1225_1.6 vs pRPLC_524.3708_10.6	0.256207	0.0117479	0.0981779	pHILIC_154.1225_1.6 vs pRPLC_524.3708_10.6	0.579791	0.00122211	0.0475907	pHILIC_154.1225_1.6 vs pRPLC_524.3708_10.6	0.168361	0.365276	0.786434
pHILIC_154.1225_1.6 vs pRPLC_510.3913_10.9	0.314922	0.00177746	0.0259501	pHILIC_154.1225_1.6 vs pRPLC_510.3913_10.9	0.572642	0.0014496	0.053032	pHILIC_154.1225_1.6 vs pRPLC_510.3913_10.9	0.376686	0.03673	0.354136
pHILIC_154.1225_1.6 vs pRPLC_359.3154_11	0.445396	5.44e-06	0.00022151	pHILIC_154.1225_1.6 vs pRPLC_359.3154_11	0.700584	3.31e-05	0.00316234	pHILIC_154.1225_1.6 vs pRPLC_359.3154_11	0.352946	0.0514678	0.406619
pHILIC_154.1225_1.6 vs pRPLC_457.2832_11	0.394273	7.05e-05	0.00200374	pHILIC_154.1225_1.6 vs pRPLC_457.2832_11	0.674804	8.19e-05	0.00652679	pHILIC_154.1225_1.6 vs pRPLC_457.2832_11	0.189444	0.307391	0.749857
pHILIC_154.1225_1.6 vs pRPLC_310.3104_11.1	0.449809	4.27e-06	0.000179344	pHILIC_154.1225_1.6 vs pRPLC_310.3104_11.1	0.590787	0.000932664	0.0396209	pHILIC_154.1225_1.6 vs pRPLC_310.3104_11.1	0.293836	0.10862	0.538603
pHILIC_154.1225_1.6 vs pRPLC_706.4648_11.2	-0.406413	3.98e-05	0.001241	pHILIC_154.1225_1.6 vs pRPLC_706.4648_11.2	-0.2529	0.194138	0.62759	pHILIC_154.1225_1.6 vs pRPLC_706.4648_11.2	-0.191145	0.302986	0.746625
pHILIC_154.1225_1.6 vs pRPLC_580.4347_11.8	0.462584	2.08e-06	9.51e-05	pHILIC_154.1225_1.6 vs pRPLC_580.4347_11.8	0.533998	0.00342427	0.0919501	pHILIC_154.1225_1.6 vs pRPLC_580.4347_11.8	0.48679	0.00548526	0.142263
pHILIC_154.1225_1.6 vs pRPLC_445.3672_12.4	0.461373	2.23e-06	0.000101164	pHILIC_154.1225_1.6 vs pRPLC_445.3672_12.4	0.599657	0.000744653	0.0341768	pHILIC_154.1225_1.6 vs pRPLC_445.3672_12.4	0.444517	0.0122312	0.21557
pHILIC_154.1225_1.6 vs pRPLC_675.5429_12.6	0.341252	0.000667689	0.0123325	pHILIC_154.1225_1.6 vs pRPLC_675.5429_12.6	0.471311	0.0113512	0.183118	pHILIC_154.1225_1.6 vs pRPLC_675.5429_12.6	0.286182	0.11858	0.554807
pHILIC_154.1225_1.6 vs nRPLC_381.1387_4.6	-0.704182	1.21e-15	2.07e-13	pHILIC_154.1225_1.6 vs nRPLC_381.1387_4.6	-0.714808	1.92e-05	0.00203538	pHILIC_154.1225_1.6 vs nRPLC_381.1387_4.6	-0.618527	0.000208327	0.0164578
pHILIC_154.1225_1.6 vs nRPLC_263.1289_6.8	-0.673241	5.71e-14	8.22e-12	pHILIC_154.1225_1.6 vs nRPLC_263.1289_6.8	-0.775708	1.24e-06	0.000201994	pHILIC_154.1225_1.6 vs nRPLC_263.1289_6.8	-0.539086	0.00175271	0.0721388
pHILIC_154.1225_1.6 vs nRPLC_235.1703_9.5	-0.360763	0.00030522	0.00664758	pHILIC_154.1225_1.6 vs nRPLC_235.1703_9.5	-0.369017	0.053303	0.384097	pHILIC_154.1225_1.6 vs nRPLC_235.1703_9.5	-0.0399051	0.83122	0.96334
pHILIC_154.1225_1.6 vs nRPLC_431.3166_10.4	0.334947	0.000850819	0.0148425	pHILIC_154.1225_1.6 vs nRPLC_431.3166_10.4	0.46108	0.0135308	0.200564	pHILIC_154.1225_1.6 vs nRPLC_431.3166_10.4	0.131602	0.480376	0.845468
pHILIC_154.1225_1.6 vs nRPLC_172.098_2.8	0.334177	0.00087609	0.0151912	pHILIC_154.1225_1.6 vs nRPLC_172.098_2.8	0.489377	0.00821734	0.15372	pHILIC_154.1225_1.6 vs nRPLC_172.098_2.8	0.104912	0.574336	0.884051
pHILIC_154.1225_1.6 vs nRPLC_201.1133_5.9	0.310392	0.0020856	0.0291761	pHILIC_154.1225_1.6 vs nRPLC_201.1133_5.9	0.246199	0.206621	0.640258	pHILIC_154.1225_1.6 vs nRPLC_201.1133_5.9	0.280824	0.125945	0.565665
pHILIC_154.1225_1.6 vs nRPLC_215.1288_6.8	0.332676	0.000927292	0.0158822	pHILIC_154.1225_1.6 vs nRPLC_215.1288_6.8	0.286793	0.138963	0.558853	pHILIC_154.1225_1.6 vs nRPLC_215.1288_6.8	0.28778	0.116447	0.551451
pHILIC_154.1225_1.6 vs nRPLC_297.1344_7.6	0.512869	9.17e-08	5.65e-06	pHILIC_154.1225_1.6 vs nRPLC_297.1344_7.6	0.547274	0.00257808	0.0770616	pHILIC_154.1225_1.6 vs nRPLC_297.1344_7.6	0.530895	0.0021211	0.0809606
pHILIC_154.1225_1.6 vs nRPLC_377.2698_9.2	0.303988	0.00260355	0.0344028	pHILIC_154.1225_1.6 vs nRPLC_377.2698_9.2	0.516396	0.00490423	0.114221	pHILIC_154.1225_1.6 vs nRPLC_377.2698_9.2	0.239056	0.195257	0.653595
pHILIC_154.1225_1.6 vs nRPLC_284.2232_9.8	0.373018	0.000181851	0.00438787	pHILIC_154.1225_1.6 vs nRPLC_284.2232_9.8	0.429483	0.0225587	0.259106	pHILIC_154.1225_1.6 vs nRPLC_284.2232_9.8	0.22661	0.220241	0.679345
pHILIC_154.1225_1.6 vs nRPLC_667.5325_10.5	0.362728	0.00028128	0.00623038	pHILIC_154.1225_1.6 vs nRPLC_667.5325_10.5	0.630266	0.000324757	0.018813	pHILIC_154.1225_1.6 vs nRPLC_667.5325_10.5	0.421985	0.0180493	0.258998
pHILIC_154.1225_1.6 vs nRPLC_299.2591_10.6	-0.3756	0.000162622	0.00399798	pHILIC_154.1225_1.6 vs nRPLC_299.2591_10.6	-0.0603694	0.760245	0.941371	pHILIC_154.1225_1.6 vs nRPLC_299.2591_10.6	-0.432805	0.0150201	0.237129
pHILIC_154.1225_1.6 vs nRPLC_512.2683_10.8	-0.300882	0.00289416	0.037145	pHILIC_154.1225_1.6 vs nRPLC_512.2683_10.8	-0.449319	0.0164547	0.222014	pHILIC_154.1225_1.6 vs nRPLC_512.2683_10.8	-0.149182	0.423145	0.818025
pHILIC_154.1225_1.6 vs nRPLC_433.3321_10.9	-0.6089	4.64e-11	4.8e-09	pHILIC_154.1225_1.6 vs nRPLC_433.3321_10.9	-0.590942	0.000929069	0.0395642	pHILIC_154.1225_1.6 vs nRPLC_433.3321_10.9	-0.388474	0.0307973	0.329195
pHILIC_154.1225_1.6 vs nRPLC_597.3048_11.9	0.423068	1.75e-05	0.000615658	pHILIC_154.1225_1.6 vs nRPLC_597.3048_11.9	0.615734	0.000486726	0.0252205	pHILIC_154.1225_1.6 vs nRPLC_597.3048_11.9	0.428503	0.0161692	0.245645
pHILIC_154.1225_1.6 vs nRPLC_723.5955_11	0.316567	0.00167617	0.0248625	pHILIC_154.1225_1.6 vs nRPLC_723.5955_11	0.642444	0.000227704	0.0144405	pHILIC_154.1225_1.6 vs nRPLC_723.5955_11	0.439649	0.0133325	0.224346
pHILIC_154.1225_1.6 vs nRPLC_609.5098_10.5	0.358783	0.00033121	0.00709148	pHILIC_154.1225_1.6 vs nRPLC_609.5098_10.5	0.580774	0.00119339	0.0468209	pHILIC_154.1225_1.6 vs nRPLC_609.5098_10.5	0.455819	0.00996536	0.194496
pHILIC_154.1225_1.6 vs nRPLC_312.2546_10.4	0.291913	0.00390394	0.0460877	pHILIC_154.1225_1.6 vs nRPLC_312.2546_10.4	0.291956	0.131679	0.548493	pHILIC_154.1225_1.6 vs nRPLC_312.2546_10.4	0.261877	0.154699	0.6069
pHILIC_154.1225_1.6 vs nRPLC_511.3039_10.3	0.361268	0.000298897	0.00653435	pHILIC_154.1225_1.6 vs nRPLC_511.3039_10.3	0.485699	0.00878803	0.159339	pHILIC_154.1225_1.6 vs nRPLC_511.3039_10.3	0.0665	0.722264	0.933558
pHILIC_154.1225_1.6 vs nRPLC_429.3008_10.3	0.364151	0.000265046	0.00594036	pHILIC_154.1225_1.6 vs nRPLC_429.3008_10.3	0.530013	0.00372062	0.0965416	pHILIC_154.1225_1.6 vs nRPLC_429.3008_10.3	0.00349171	0.985127	0.997401
pHILIC_154.1225_1.6 vs nRPLC_283.1088_9.6	-0.315805	0.00172242	0.0253578	pHILIC_154.1225_1.6 vs nRPLC_283.1088_9.6	-0.133998	0.49663	0.840796	pHILIC_154.1225_1.6 vs nRPLC_283.1088_9.6	-0.265597	0.148712	0.598915
pHILIC_154.1225_1.6 vs nRPLC_269.2122_9.6	-0.438747	7.77e-06	0.000304263	pHILIC_154.1225_1.6 vs nRPLC_269.2122_9.6	-0.506584	0.00594358	0.12756	pHILIC_154.1225_1.6 vs nRPLC_269.2122_9.6	-0.414587	0.0203991	0.274247
pHILIC_154.1225_1.6 vs nRPLC_293.2122_9.4	0.338828	0.000733348	0.0132589	pHILIC_154.1225_1.6 vs nRPLC_293.2122_9.4	0.189861	0.333202	0.745779	pHILIC_154.1225_1.6 vs nRPLC_293.2122_9.4	0.492144	0.00491977	0.133627
pHILIC_154.1225_1.6 vs nRPLC_432.1927_8.8	-0.491301	3.72e-07	2.02e-05	pHILIC_154.1225_1.6 vs nRPLC_432.1927_8.8	-0.356026	0.0629592	0.41221	pHILIC_154.1225_1.6 vs nRPLC_432.1927_8.8	-0.486281	0.00554184	0.142943
pHILIC_154.1225_1.6 vs nRPLC_297.1344_7.3	0.488047	4.56e-07	2.43e-05	pHILIC_154.1225_1.6 vs nRPLC_297.1344_7.3	0.557702	0.00204593	0.0665266	pHILIC_154.1225_1.6 vs nRPLC_297.1344_7.3	0.505498	0.003722	0.114045
pHILIC_154.1225_1.6 vs nRPLC_541.2651_7	0.42211	1.84e-05	0.000641268	pHILIC_154.1225_1.6 vs nRPLC_541.2651_7	0.657732	0.000142619	0.0100966	pHILIC_154.1225_1.6 vs nRPLC_541.2651_7	0.33237	0.0677238	0.451779
pHILIC_154.1225_1.6 vs nRPLC_539.2494_7	0.323302	0.00131376	0.020708	pHILIC_154.1225_1.6 vs nRPLC_539.2494_7	0.455604	0.0148333	0.210205	pHILIC_154.1225_1.6 vs nRPLC_539.2494_7	0.325592	0.073875	0.467466
pHILIC_154.1225_1.6 vs nRPLC_577.255_7	-0.483671	5.98e-07	3.1e-05	pHILIC_154.1225_1.6 vs nRPLC_577.255_7	-0.508142	0.00576706	0.125636	pHILIC_154.1225_1.6 vs nRPLC_577.255_7	-0.457402	0.00967841	0.191773
pHILIC_154.1225_1.6 vs nRPLC_227.1289_6.9	0.332297	0.000940627	0.016034	pHILIC_154.1225_1.6 vs nRPLC_227.1289_6.9	0.331595	0.0847452	0.464338	pHILIC_154.1225_1.6 vs nRPLC_227.1289_6.9	0.323598	0.0757644	0.472255
pHILIC_154.1225_1.6 vs nRPLC_411.127_3.6	0.524228	4.21e-08	2.76e-06	pHILIC_154.1225_1.6 vs nRPLC_411.127_3.6	0.402052	0.0339309	0.313934	pHILIC_154.1225_1.6 vs nRPLC_411.127_3.6	0.50115	0.00408085	0.120142
pHILIC_302.3046_1.8 vs pHILIC_764.5206_3.4	0.399887	5.42e-05	0.00160724	pHILIC_302.3046_1.8 vs pHILIC_764.5206_3.4	0.282071	0.145878	0.569021	pHILIC_302.3046_1.8 vs pHILIC_764.5206_3.4	0.330589	0.0693003	0.455858
pHILIC_302.3046_1.8 vs pHILIC_740.5213_3.6	0.407008	3.87e-05	0.00121037	pHILIC_302.3046_1.8 vs pHILIC_740.5213_3.6	0.399842	0.0350181	0.318692	pHILIC_302.3046_1.8 vs pHILIC_740.5213_3.6	0.595461	0.000409475	0.0268934
pHILIC_302.3046_1.8 vs pHILIC_738.5049_3.9	0.480658	7.18e-07	3.66e-05	pHILIC_302.3046_1.8 vs pHILIC_738.5049_3.9	0.275433	0.156011	0.58187	pHILIC_302.3046_1.8 vs pHILIC_738.5049_3.9	0.408297	0.0225908	0.286605
pHILIC_302.3046_1.8 vs pHILIC_716.5208_3.9	0.397024	6.2e-05	0.00180288	pHILIC_302.3046_1.8 vs pHILIC_716.5208_3.9	0.504191	0.00622358	0.131139	pHILIC_302.3046_1.8 vs pHILIC_716.5208_3.9	0.384501	0.0327032	0.337485
pHILIC_302.3046_1.8 vs pHILIC_764.5217_4.2	0.536064	1.82e-08	1.27e-06	pHILIC_302.3046_1.8 vs pHILIC_764.5217_4.2	0.294633	0.128013	0.543043	pHILIC_302.3046_1.8 vs pHILIC_764.5217_4.2	0.472226	0.00731224	0.166751
pHILIC_302.3046_1.8 vs pHILIC_752.5554_4.3	0.472519	1.17e-06	5.69e-05	pHILIC_302.3046_1.8 vs pHILIC_752.5554_4.3	0.432951	0.0213752	0.25265	pHILIC_302.3046_1.8 vs pHILIC_752.5554_4.3	0.570435	0.000806333	0.0433255
pHILIC_302.3046_1.8 vs pHILIC_776.5553_4.3	0.523069	4.57e-08	2.97e-06	pHILIC_302.3046_1.8 vs pHILIC_776.5553_4.3	0.551571	0.00234591	0.0725665	pHILIC_302.3046_1.8 vs pHILIC_776.5553_4.3	0.651143	7.28e-05	0.00734973
pHILIC_302.3046_1.8 vs pHILIC_750.5404_4.4	0.425173	1.57e-05	0.000561192	pHILIC_302.3046_1.8 vs pHILIC_750.5404_4.4	0.256935	0.186877	0.619395	pHILIC_302.3046_1.8 vs pHILIC_750.5404_4.4	0.565279	0.000921022	0.0474904
pHILIC_302.3046_1.8 vs pHILIC_724.5254_4.4	0.338322	0.000747758	0.0134489	pHILIC_302.3046_1.8 vs pHILIC_724.5254_4.4	0.251489	0.196721	0.630602	pHILIC_302.3046_1.8 vs pHILIC_724.5254_4.4	0.417787	0.0193533	0.26724
pHILIC_302.3046_1.8 vs pHILIC_740.522_4.4	0.413879	2.77e-05	0.00091012	pHILIC_302.3046_1.8 vs pHILIC_740.522_4.4	0.351072	0.0669801	0.423206	pHILIC_302.3046_1.8 vs pHILIC_740.522_4.4	0.313147	0.0862862	0.496149
pHILIC_302.3046_1.8 vs pHILIC_768.5548_4.4	0.489666	4.12e-07	2.22e-05	pHILIC_302.3046_1.8 vs pHILIC_768.5548_4.4	0.498639	0.0069165	0.139344	pHILIC_302.3046_1.8 vs pHILIC_768.5548_4.4	0.47393	0.00707473	0.163695
pHILIC_302.3046_1.8 vs pHILIC_728.5563_4.5	0.335829	0.000822708	0.0144707	pHILIC_302.3046_1.8 vs pHILIC_728.5563_4.5	0.397303	0.0363017	0.324244	pHILIC_302.3046_1.8 vs pHILIC_728.5563_4.5	0.393301	0.0286046	0.319148
pHILIC_302.3046_1.8 vs pHILIC_792.5536_4.5	0.413718	2.79e-05	0.000916202	pHILIC_302.3046_1.8 vs pHILIC_792.5536_4.5	0.175368	0.372074	0.77069	pHILIC_302.3046_1.8 vs pHILIC_792.5536_4.5	0.474227	0.00703406	0.163223
pHILIC_302.3046_1.8 vs pHILIC_428.3736_5.5	0.52339	4.47e-08	2.91e-06	pHILIC_302.3046_1.8 vs pHILIC_428.3736_5.5	0.564601	0.00174846	0.0600075	pHILIC_302.3046_1.8 vs pHILIC_428.3736_5.5	0.0949	0.611583	0.897378
pHILIC_302.3046_1.8 vs pHILIC_400.3413_5.6	0.406506	3.96e-05	0.00123654	pHILIC_302.3046_1.8 vs pHILIC_400.3413_5.6	0.199422	0.308965	0.728983	pHILIC_302.3046_1.8 vs pHILIC_400.3413_5.6	0.0928976	0.619151	0.900479
pHILIC_302.3046_1.8 vs pHILIC_813.6806_5.6	0.74016	6.92e-18	1.46e-15	pHILIC_302.3046_1.8 vs pHILIC_813.6806_5.6	0.71001	2.32e-05	0.0023607	pHILIC_302.3046_1.8 vs pHILIC_813.6806_5.6	0.743806	1.62e-06	0.00028676
pHILIC_302.3046_1.8 vs pHILIC_785.6497_5.6	0.763165	1.6e-19	3.8e-17	pHILIC_302.3046_1.8 vs pHILIC_785.6497_5.6	0.814865	1.3e-07	2.88e-05	pHILIC_302.3046_1.8 vs pHILIC_785.6497_5.6	0.803195	5.38e-08	1.44e-05
pHILIC_302.3046_1.8 vs pHILIC_731.6033_5.7	0.787543	1.79e-21	5.01e-19	pHILIC_302.3046_1.8 vs pHILIC_731.6033_5.7	0.696883	3.79e-05	0.00353132	pHILIC_302.3046_1.8 vs pHILIC_731.6033_5.7	0.823194	1.31e-08	4.1e-06
pHILIC_302.3046_1.8 vs pHILIC_703.5724_5.7	0.630764	5.67e-12	6.58e-10	pHILIC_302.3046_1.8 vs pHILIC_703.5724_5.7	0.607733	0.000603133	0.0294123	pHILIC_302.3046_1.8 vs pHILIC_703.5724_5.7	0.380658	0.0346362	0.345014
pHILIC_302.3046_1.8 vs pHILIC_189.1233_8.4	0.312229	0.00195524	0.0278267	pHILIC_302.3046_1.8 vs pHILIC_189.1233_8.4	0.328216	0.0881617	0.471547	pHILIC_302.3046_1.8 vs pHILIC_189.1233_8.4	0.248176	0.178246	0.634955
pHILIC_302.3046_1.8 vs nHILIC_746.5159_4.2	0.363585	0.000271401	0.00605357	pHILIC_302.3046_1.8 vs nHILIC_746.5159_4.2	0.114067	0.563292	0.871081	pHILIC_302.3046_1.8 vs nHILIC_746.5159_4.2	0.297177	0.104475	0.531531
pHILIC_302.3046_1.8 vs nHILIC_740.525_4.5	0.440385	7.12e-06	0.000281447	pHILIC_302.3046_1.8 vs nHILIC_740.525_4.5	0.532589	0.00352665	0.0935364	pHILIC_302.3046_1.8 vs nHILIC_740.525_4.5	0.448661	0.0113549	0.207425
pHILIC_302.3046_1.8 vs nHILIC_271.0614_5.2	-0.42544	1.55e-05	0.000554892	pHILIC_302.3046_1.8 vs nHILIC_271.0614_5.2	-0.505121	0.00611341	0.129652	pHILIC_302.3046_1.8 vs nHILIC_271.0614_5.2	-0.317464	0.0818124	0.486271
pHILIC_302.3046_1.8 vs nHILIC_151.0611_5.4	0.408706	3.56e-05	0.00112988	pHILIC_302.3046_1.8 vs nHILIC_151.0611_5.4	0.566724	0.00166481	0.0581897	pHILIC_302.3046_1.8 vs nHILIC_151.0611_5.4	-0.0432902	0.817134	0.959696
pHILIC_302.3046_1.8 vs nHILIC_119.0349_5.7	0.443845	5.91e-06	0.000238835	pHILIC_302.3046_1.8 vs nHILIC_119.0349_5.7	0.410793	0.0298937	0.29579	pHILIC_302.3046_1.8 vs nHILIC_119.0349_5.7	0.138426	0.4577	0.83484
pHILIC_302.3046_1.8 vs nHILIC_281.2484_1	0.480766	7.13e-07	3.64e-05	pHILIC_302.3046_1.8 vs nHILIC_281.2484_1	0.402816	0.0335616	0.312596	pHILIC_302.3046_1.8 vs nHILIC_281.2484_1	0.223659	0.226471	0.685177
pHILIC_302.3046_1.8 vs nHILIC_459.1407_2.1	-0.301308	0.0028526	0.0367711	pHILIC_302.3046_1.8 vs nHILIC_459.1407_2.1	-0.226755	0.245901	0.678185	pHILIC_302.3046_1.8 vs nHILIC_459.1407_2.1	-0.27663	0.13194	0.574915
pHILIC_302.3046_1.8 vs nHILIC_742.5417_4.6	0.263371	0.00952415	0.0854626	pHILIC_302.3046_1.8 vs nHILIC_742.5417_4.6	0.623408	0.00039406	0.0215675	pHILIC_302.3046_1.8 vs nHILIC_742.5417_4.6	-0.156721	0.399816	0.805225
pHILIC_302.3046_1.8 vs nHILIC_833.5227_5.2	0.359129	0.00032653	0.0070102	pHILIC_302.3046_1.8 vs nHILIC_833.5227_5.2	0.482212	0.00935958	0.164826	pHILIC_302.3046_1.8 vs nHILIC_833.5227_5.2	0.489352	0.00520814	0.138443
pHILIC_302.3046_1.8 vs nHILIC_481.244_5.2	-0.388326	9.25e-05	0.00251283	pHILIC_302.3046_1.8 vs nHILIC_481.244_5.2	-0.376345	0.0483943	0.368949	pHILIC_302.3046_1.8 vs nHILIC_481.244_5.2	-0.429098	0.0160062	0.244582
pHILIC_302.3046_1.8 vs nHILIC_245.0432_6.5	0.339642	0.000710651	0.0129406	pHILIC_302.3046_1.8 vs nHILIC_245.0432_6.5	0.414465	0.0283183	0.288416	pHILIC_302.3046_1.8 vs nHILIC_245.0432_6.5	0.0856101	0.647016	0.90971
pHILIC_302.3046_1.8 vs nHILIC_219.0451_7.2	0.301089	0.00287392	0.0369585	pHILIC_302.3046_1.8 vs nHILIC_219.0451_7.2	0.494864	0.00742401	0.145373	pHILIC_302.3046_1.8 vs nHILIC_219.0451_7.2	0.257357	0.162206	0.61642
pHILIC_302.3046_1.8 vs nHILIC_149.0455_5.6	0.412416	2.98e-05	0.000967461	pHILIC_302.3046_1.8 vs nHILIC_149.0455_5.6	0.41287	0.0289944	0.291487	pHILIC_302.3046_1.8 vs nHILIC_149.0455_5.6	0.0313003	0.867251	0.971882
pHILIC_302.3046_1.8 vs nHILIC_835.537_5.2	0.418704	2.18e-05	0.000741727	pHILIC_302.3046_1.8 vs nHILIC_835.537_5.2	0.469803	0.0116528	0.185784	pHILIC_302.3046_1.8 vs nHILIC_835.537_5.2	0.609814	0.000270567	0.0199084
pHILIC_302.3046_1.8 vs nHILIC_716.5258_4.7	0.43524	9.35e-06	0.000357577	pHILIC_302.3046_1.8 vs nHILIC_716.5258_4.7	0.483738	0.00910587	0.162236	pHILIC_302.3046_1.8 vs nHILIC_716.5258_4.7	0.418652	0.0190786	0.265774
pHILIC_302.3046_1.8 vs nHILIC_700.5312_4.5	0.482249	6.52e-07	3.35e-05	pHILIC_302.3046_1.8 vs nHILIC_700.5312_4.5	0.390606	0.0398679	0.338445	pHILIC_302.3046_1.8 vs nHILIC_700.5312_4.5	0.365154	0.043394	0.379792
pHILIC_302.3046_1.8 vs nHILIC_738.511_4.5	0.432692	1.07e-05	0.000402536	pHILIC_302.3046_1.8 vs nHILIC_738.511_4.5	0.328531	0.087838	0.470891	pHILIC_302.3046_1.8 vs nHILIC_738.511_4.5	0.393339	0.0285882	0.319124
pHILIC_302.3046_1.8 vs nHILIC_777.5678_4.3	0.608145	4.98e-11	5.12e-09	pHILIC_302.3046_1.8 vs nHILIC_777.5678_4.3	0.579637	0.00122669	0.0476981	pHILIC_302.3046_1.8 vs nHILIC_777.5678_4.3	0.567008	0.000881067	0.046147
pHILIC_302.3046_1.8 vs pRPLC_398.3266_8.9	0.328478	0.00108535	0.0178725	pHILIC_302.3046_1.8 vs pRPLC_398.3266_8.9	0.206455	0.291857	0.716481	pHILIC_302.3046_1.8 vs pRPLC_398.3266_8.9	-0.00959349	0.95915	0.99219
pHILIC_302.3046_1.8 vs pRPLC_380.2561_9.4	0.439839	7.33e-06	0.000289074	pHILIC_302.3046_1.8 vs pRPLC_380.2561_9.4	0.408446	0.0309378	0.300618	pHILIC_302.3046_1.8 vs pRPLC_380.2561_9.4	0.441677	0.012864	0.220574
pHILIC_302.3046_1.8 vs pRPLC_426.3576_9.5	0.435905	9.03e-06	0.000346802	pHILIC_302.3046_1.8 vs pRPLC_426.3576_9.5	0.421112	0.0256374	0.275202	pHILIC_302.3046_1.8 vs pRPLC_426.3576_9.5	-0.0314708	0.866534	0.971814
pHILIC_302.3046_1.8 vs pRPLC_382.2719_9.6	0.388693	9.09e-05	0.00247917	pHILIC_302.3046_1.8 vs pRPLC_382.2719_9.6	0.317038	0.100209	0.495835	pHILIC_302.3046_1.8 vs pRPLC_382.2719_9.6	0.421219	0.0182818	0.260503
pHILIC_302.3046_1.8 vs pRPLC_526.2924_9.8	0.326166	0.00118249	0.0190783	pHILIC_302.3046_1.8 vs pRPLC_526.2924_9.8	-0.0216684	0.912851	0.980546	pHILIC_302.3046_1.8 vs pRPLC_526.2924_9.8	0.316635	0.0826571	0.488035
pHILIC_302.3046_1.8 vs pRPLC_454.2927_9.9	0.306262	0.00240764	0.0324276	pHILIC_302.3046_1.8 vs pRPLC_454.2927_9.9	0.184778	0.346543	0.753982	pHILIC_302.3046_1.8 vs pRPLC_454.2927_9.9	0.492621	0.00487187	0.132975
pHILIC_302.3046_1.8 vs pRPLC_438.2976_10.2	0.341701	0.000656146	0.0121664	pHILIC_302.3046_1.8 vs pRPLC_438.2976_10.2	0.416766	0.0273655	0.283676	pHILIC_302.3046_1.8 vs pRPLC_438.2976_10.2	0.387087	0.0314519	0.332066
pHILIC_302.3046_1.8 vs pRPLC_269.2264_10.4	0.418069	2.25e-05	0.000762408	pHILIC_302.3046_1.8 vs pRPLC_269.2264_10.4	0.419268	0.0263595	0.278633	pHILIC_302.3046_1.8 vs pRPLC_269.2264_10.4	0.336357	0.0642966	0.442814
pHILIC_302.3046_1.8 vs pRPLC_482.3238_10.5	0.358783	0.000331209	0.00709148	pHILIC_302.3046_1.8 vs pRPLC_482.3238_10.5	0.476589	0.0103469	0.174306	pHILIC_302.3046_1.8 vs pRPLC_482.3238_10.5	0.553811	0.00122862	0.0577309
pHILIC_302.3046_1.8 vs pRPLC_369.2397_10.5	0.545118	9.33e-09	6.88e-07	pHILIC_302.3046_1.8 vs pRPLC_369.2397_10.5	0.570261	0.00153308	0.054986	pHILIC_302.3046_1.8 vs pRPLC_369.2397_10.5	0.425663	0.0169674	0.251576
pHILIC_302.3046_1.8 vs pRPLC_429.2519_10.5	0.422458	1.81e-05	0.000631863	pHILIC_302.3046_1.8 vs pRPLC_429.2519_10.5	0.453478	0.0153664	0.213904	pHILIC_302.3046_1.8 vs pRPLC_429.2519_10.5	0.478762	0.00643689	0.155875
pHILIC_302.3046_1.8 vs pRPLC_524.3708_10.6	0.290031	0.00415213	0.0482182	pHILIC_302.3046_1.8 vs pRPLC_524.3708_10.6	0.474642	0.0107084	0.177698	pHILIC_302.3046_1.8 vs pRPLC_524.3708_10.6	0.444188	0.0123033	0.216157
pHILIC_302.3046_1.8 vs pRPLC_676.417_10.7	0.365179	0.000253863	0.00574267	pHILIC_302.3046_1.8 vs pRPLC_676.417_10.7	0.336011	0.0804334	0.455089	pHILIC_302.3046_1.8 vs pRPLC_676.417_10.7	0.254937	0.166331	0.621016
pHILIC_302.3046_1.8 vs pRPLC_538.3863_10.8	0.358676	0.000332678	0.00711709	pHILIC_302.3046_1.8 vs pRPLC_538.3863_10.8	0.537963	0.00314976	0.0873554	pHILIC_302.3046_1.8 vs pRPLC_538.3863_10.8	0.351724	0.0523371	0.409261
pHILIC_302.3046_1.8 vs pRPLC_359.3154_11	0.470993	1.28e-06	6.15e-05	pHILIC_302.3046_1.8 vs pRPLC_359.3154_11	0.509846	0.00557913	0.12337	pHILIC_302.3046_1.8 vs pRPLC_359.3154_11	0.514219	0.00308325	0.102075
pHILIC_302.3046_1.8 vs pRPLC_457.2832_11	0.497804	2.46e-07	1.39e-05	pHILIC_302.3046_1.8 vs pRPLC_457.2832_11	0.599653	0.000744716	0.0341768	pHILIC_302.3046_1.8 vs pRPLC_457.2832_11	0.546161	0.00148066	0.0649126
pHILIC_302.3046_1.8 vs pRPLC_647.5116_11.7	0.299747	0.00300744	0.0382137	pHILIC_302.3046_1.8 vs pRPLC_647.5116_11.7	0.509211	0.00564849	0.124204	pHILIC_302.3046_1.8 vs pRPLC_647.5116_11.7	0.452603	0.0105709	0.200427
pHILIC_302.3046_1.8 vs pRPLC_445.3672_12.4	0.479169	7.86e-07	3.97e-05	pHILIC_302.3046_1.8 vs pRPLC_445.3672_12.4	0.249904	0.199652	0.633368	pHILIC_302.3046_1.8 vs pRPLC_445.3672_12.4	0.64638	8.55e-05	0.00838199
pHILIC_302.3046_1.8 vs pRPLC_675.5429_12.6	0.370032	0.000206701	0.00486764	pHILIC_302.3046_1.8 vs pRPLC_675.5429_12.6	0.600181	0.000734653	0.0338517	pHILIC_302.3046_1.8 vs pRPLC_675.5429_12.6	0.421993	0.0180468	0.258996
pHILIC_302.3046_1.8 vs nRPLC_365.2333_9.7	0.349268	0.000487005	0.00965987	pHILIC_302.3046_1.8 vs nRPLC_365.2333_9.7	0.0442884	0.822931	0.959131	pHILIC_302.3046_1.8 vs nRPLC_365.2333_9.7	0.135495	0.467371	0.839427
pHILIC_302.3046_1.8 vs nRPLC_257.1759_8.8	0.315018	0.0017714	0.0258847	pHILIC_302.3046_1.8 vs nRPLC_257.1759_8.8	0.0895068	0.65059	0.905117	pHILIC_302.3046_1.8 vs nRPLC_257.1759_8.8	0.295161	0.106962	0.535587
pHILIC_302.3046_1.8 vs nRPLC_371.189_9.7	-0.323466	0.0013059	0.0206295	pHILIC_302.3046_1.8 vs nRPLC_371.189_9.7	-0.389492	0.0404874	0.340748	pHILIC_302.3046_1.8 vs nRPLC_371.189_9.7	-0.332194	0.0678784	0.452262
pHILIC_302.3046_1.8 vs nRPLC_301.2173_10.3	0.331647	0.000963956	0.0163328	pHILIC_302.3046_1.8 vs nRPLC_301.2173_10.3	0.21937	0.262031	0.692213	pHILIC_302.3046_1.8 vs nRPLC_301.2173_10.3	0.336112	0.0645033	0.443312
pHILIC_302.3046_1.8 vs nRPLC_253.2172_10.3	0.440439	7.1e-06	0.000280722	pHILIC_302.3046_1.8 vs nRPLC_253.2172_10.3	0.380768	0.0456087	0.359354	pHILIC_302.3046_1.8 vs nRPLC_253.2172_10.3	0.292585	0.110204	0.54132
pHILIC_302.3046_1.8 vs nRPLC_329.2487_10.7	0.464484	1.87e-06	8.65e-05	pHILIC_302.3046_1.8 vs nRPLC_329.2487_10.7	0.339494	0.0771525	0.447725	pHILIC_302.3046_1.8 vs nRPLC_329.2487_10.7	0.335117	0.0653476	0.445434
pHILIC_302.3046_1.8 vs nRPLC_159.1026_3.8	0.289663	0.00420229	0.0486207	pHILIC_302.3046_1.8 vs nRPLC_159.1026_3.8	-0.122673	0.534018	0.858506	pHILIC_302.3046_1.8 vs nRPLC_159.1026_3.8	0.471188	0.00746014	0.16864
pHILIC_302.3046_1.8 vs nRPLC_159.1026_5.1	0.340795	0.000679632	0.0125037	pHILIC_302.3046_1.8 vs nRPLC_159.1026_5.1	0.189937	0.333003	0.745646	pHILIC_302.3046_1.8 vs nRPLC_159.1026_5.1	0.433744	0.0147785	0.235347
pHILIC_302.3046_1.8 vs nRPLC_243.1601_7.9	-0.298717	0.00311365	0.0392204	pHILIC_302.3046_1.8 vs nRPLC_243.1601_7.9	0.0629161	0.750441	0.938525	pHILIC_302.3046_1.8 vs nRPLC_243.1601_7.9	-0.166294	0.371277	0.789626
pHILIC_302.3046_1.8 vs nRPLC_247.1703_9.4	0.33899	0.000728784	0.0131892	pHILIC_302.3046_1.8 vs nRPLC_247.1703_9.4	0.13339	0.498604	0.841866	pHILIC_302.3046_1.8 vs nRPLC_247.1703_9.4	0.371353	0.0397012	0.366384
pHILIC_302.3046_1.8 vs nRPLC_285.2072_9.6	0.327904	0.00110877	0.0181644	pHILIC_302.3046_1.8 vs nRPLC_285.2072_9.6	0.303098	0.116913	0.52537	pHILIC_302.3046_1.8 vs nRPLC_285.2072_9.6	0.278555	0.129163	0.570418
pHILIC_302.3046_1.8 vs nRPLC_295.2279_9.6	0.486493	5.02e-07	2.66e-05	pHILIC_302.3046_1.8 vs nRPLC_295.2279_9.6	0.495259	0.00736945	0.144711	pHILIC_302.3046_1.8 vs nRPLC_295.2279_9.6	0.206282	0.265554	0.718224
pHILIC_302.3046_1.8 vs nRPLC_311.223_9.8	0.29096	0.00402795	0.0471392	pHILIC_302.3046_1.8 vs nRPLC_311.223_9.8	0.160144	0.415621	0.797942	pHILIC_302.3046_1.8 vs nRPLC_311.223_9.8	0.262776	0.153237	0.605131
pHILIC_302.3046_1.8 vs nRPLC_225.186_9.8	0.424346	1.64e-05	0.000582576	pHILIC_302.3046_1.8 vs nRPLC_225.186_9.8	0.358843	0.060758	0.406103	pHILIC_302.3046_1.8 vs nRPLC_225.186_9.8	0.442846	0.0126004	0.218691
pHILIC_302.3046_1.8 vs nRPLC_319.2278_9.8	0.311247	0.00202396	0.0285472	pHILIC_302.3046_1.8 vs nRPLC_319.2278_9.8	0.21323	0.275954	0.703899	pHILIC_302.3046_1.8 vs nRPLC_319.2278_9.8	0.272275	0.138386	0.584635
pHILIC_302.3046_1.8 vs nRPLC_293.2122_9.9	0.311259	0.00202312	0.028537	pHILIC_302.3046_1.8 vs nRPLC_293.2122_9.9	0.267636	0.168544	0.597258	pHILIC_302.3046_1.8 vs nRPLC_293.2122_9.9	0.309789	0.0898931	0.503987
pHILIC_302.3046_1.8 vs nRPLC_321.2435_9.9	0.352094	0.000434869	0.00881517	pHILIC_302.3046_1.8 vs nRPLC_321.2435_9.9	0.417047	0.0272511	0.283145	pHILIC_302.3046_1.8 vs nRPLC_321.2435_9.9	-0.147704	0.427808	0.820375
pHILIC_302.3046_1.8 vs nRPLC_225.186_10	0.401022	5.14e-05	0.00153728	pHILIC_302.3046_1.8 vs nRPLC_225.186_10	0.306779	0.112315	0.517782	pHILIC_302.3046_1.8 vs nRPLC_225.186_10	0.478329	0.00649192	0.15647
pHILIC_302.3046_1.8 vs nRPLC_251.2016_10	0.460248	2.38e-06	0.000107135	pHILIC_302.3046_1.8 vs nRPLC_251.2016_10	0.385374	0.0428445	0.349094	pHILIC_302.3046_1.8 vs nRPLC_251.2016_10	0.408578	0.0224888	0.285954
pHILIC_302.3046_1.8 vs nRPLC_321.2435_10.1	0.307529	0.0023044	0.0313979	pHILIC_302.3046_1.8 vs nRPLC_321.2435_10.1	0.334937	0.0814663	0.457346	pHILIC_302.3046_1.8 vs nRPLC_321.2435_10.1	0.0581618	0.755963	0.943231
pHILIC_302.3046_1.8 vs nRPLC_265.2171_10.3	0.387137	9.76e-05	0.00262624	pHILIC_302.3046_1.8 vs nRPLC_265.2171_10.3	0.300693	0.119992	0.530435	pHILIC_302.3046_1.8 vs nRPLC_265.2171_10.3	0.357845	0.0480954	0.395997
pHILIC_302.3046_1.8 vs nRPLC_667.5325_10.5	0.676482	3.9e-14	5.69e-12	pHILIC_302.3046_1.8 vs nRPLC_667.5325_10.5	0.724518	1.3e-05	0.00148039	pHILIC_302.3046_1.8 vs nRPLC_667.5325_10.5	0.531132	0.00210955	0.080748
pHILIC_302.3046_1.8 vs nRPLC_267.233_10.6	0.472879	1.14e-06	5.58e-05	pHILIC_302.3046_1.8 vs nRPLC_267.233_10.6	0.408141	0.0310754	0.301206	pHILIC_302.3046_1.8 vs nRPLC_267.233_10.6	0.352195	0.0520005	0.408277
pHILIC_302.3046_1.8 vs nRPLC_299.2591_10.6	0.326732	0.001158	0.0187688	pHILIC_302.3046_1.8 vs nRPLC_299.2591_10.6	0.302218	0.118033	0.527183	pHILIC_302.3046_1.8 vs nRPLC_299.2591_10.6	-0.0612382	0.743475	0.939843
pHILIC_302.3046_1.8 vs nRPLC_445.2544_10.8	0.327063	0.00114389	0.0185931	pHILIC_302.3046_1.8 vs nRPLC_445.2544_10.8	0.514804	0.00506155	0.11645	pHILIC_302.3046_1.8 vs nRPLC_445.2544_10.8	0.272048	0.138729	0.58512
pHILIC_302.3046_1.8 vs nRPLC_343.2657_10.9	0.438817	7.74e-06	0.000303283	pHILIC_302.3046_1.8 vs nRPLC_343.2657_10.9	0.35979	0.0600316	0.403928	pHILIC_302.3046_1.8 vs nRPLC_343.2657_10.9	0.371857	0.0394123	0.365377
pHILIC_302.3046_1.8 vs nRPLC_295.2642_11.1	0.562614	2.43e-09	1.96e-07	pHILIC_302.3046_1.8 vs nRPLC_295.2642_11.1	0.491536	0.00789705	0.150385	pHILIC_302.3046_1.8 vs nRPLC_295.2642_11.1	0.505512	0.00372087	0.114034
pHILIC_302.3046_1.8 vs nRPLC_357.2801_11.2	0.509371	1.16e-07	7e-06	pHILIC_302.3046_1.8 vs nRPLC_357.2801_11.2	0.484924	0.00891251	0.160561	pHILIC_302.3046_1.8 vs nRPLC_357.2801_11.2	0.475678	0.00683803	0.160983
pHILIC_302.3046_1.8 vs nRPLC_359.2957_11.5	0.516715	7.07e-08	4.45e-06	pHILIC_302.3046_1.8 vs nRPLC_359.2957_11.5	0.42773	0.0231771	0.262464	pHILIC_302.3046_1.8 vs nRPLC_359.2957_11.5	0.314664	0.0846927	0.492376
pHILIC_302.3046_1.8 vs nRPLC_335.2957_11.7	0.617294	2.11e-11	2.28e-09	pHILIC_302.3046_1.8 vs nRPLC_335.2957_11.7	0.557515	0.00205457	0.0666752	pHILIC_302.3046_1.8 vs nRPLC_335.2957_11.7	0.293934	0.108497	0.538419
pHILIC_302.3046_1.8 vs nRPLC_597.3048_11.9	0.310531	0.00207545	0.029073	pHILIC_302.3046_1.8 vs nRPLC_597.3048_11.9	0.48322	0.00919134	0.163193	pHILIC_302.3046_1.8 vs nRPLC_597.3048_11.9	0.525347	0.00240723	0.0874682
pHILIC_302.3046_1.8 vs nRPLC_297.2799_11.7	0.619003	1.79e-11	1.95e-09	pHILIC_302.3046_1.8 vs nRPLC_297.2799_11.7	0.499896	0.00675419	0.137424	pHILIC_302.3046_1.8 vs nRPLC_297.2799_11.7	0.327702	0.0719152	0.462407
pHILIC_302.3046_1.8 vs nRPLC_309.2801_11.4	0.608294	4.91e-11	5.06e-09	pHILIC_302.3046_1.8 vs nRPLC_309.2801_11.4	0.488451	0.00835804	0.155141	pHILIC_302.3046_1.8 vs nRPLC_309.2801_11.4	0.413588	0.0207351	0.276404
pHILIC_302.3046_1.8 vs nRPLC_333.2799_11.2	0.525143	3.95e-08	2.61e-06	pHILIC_302.3046_1.8 vs nRPLC_333.2799_11.2	0.394482	0.037771	0.330381	pHILIC_302.3046_1.8 vs nRPLC_333.2799_11.2	0.302919	0.0976298	0.518827
pHILIC_302.3046_1.8 vs nRPLC_307.2644_11	0.560447	2.89e-09	2.3e-07	pHILIC_302.3046_1.8 vs nRPLC_307.2644_11	0.413833	0.0285843	0.289659	pHILIC_302.3046_1.8 vs nRPLC_307.2644_11	0.32664	0.0728964	0.464788
pHILIC_302.3046_1.8 vs nRPLC_269.2487_11	0.585629	3.67e-10	3.36e-08	pHILIC_302.3046_1.8 vs nRPLC_269.2487_11	0.451295	0.0159299	0.218021	pHILIC_302.3046_1.8 vs nRPLC_269.2487_11	0.402162	0.0249115	0.299797
pHILIC_302.3046_1.8 vs nRPLC_723.5955_11	0.650561	7.28e-13	9.28e-11	pHILIC_302.3046_1.8 vs nRPLC_723.5955_11	0.669121	9.89e-05	0.00754451	pHILIC_302.3046_1.8 vs nRPLC_723.5955_11	0.52682	0.00232818	0.085462
pHILIC_302.3046_1.8 vs nRPLC_331.2644_10.9	0.459353	2.51e-06	0.000112185	pHILIC_302.3046_1.8 vs nRPLC_331.2644_10.9	0.324081	0.092482	0.480649	pHILIC_302.3046_1.8 vs nRPLC_331.2644_10.9	0.207586	0.262478	0.716085
pHILIC_302.3046_1.8 vs nRPLC_355.2643_10.9	0.48225	6.52e-07	3.35e-05	pHILIC_302.3046_1.8 vs nRPLC_355.2643_10.9	0.36054	0.0594608	0.402324	pHILIC_302.3046_1.8 vs nRPLC_355.2643_10.9	0.436547	0.0140766	0.229904
pHILIC_302.3046_1.8 vs nRPLC_415.3217_10.9	-0.377336	0.000150776	0.00376044	pHILIC_302.3046_1.8 vs nRPLC_415.3217_10.9	-0.337063	0.079432	0.452899	pHILIC_302.3046_1.8 vs nRPLC_415.3217_10.9	-0.263208	0.152538	0.604488
pHILIC_302.3046_1.8 vs nRPLC_585.486_10.8	0.371434	0.000194669	0.00463435	pHILIC_302.3046_1.8 vs nRPLC_585.486_10.8	0.373835	0.0500337	0.374495	pHILIC_302.3046_1.8 vs nRPLC_585.486_10.8	0.2195	0.235448	0.693015
pHILIC_302.3046_1.8 vs nRPLC_305.2486_10.7	0.450894	4.02e-06	0.000170243	pHILIC_302.3046_1.8 vs nRPLC_305.2486_10.7	0.322401	0.0942834	0.484047	pHILIC_302.3046_1.8 vs nRPLC_305.2486_10.7	0.291137	0.112058	0.544308
pHILIC_302.3046_1.8 vs nRPLC_508.3404_10.6	0.307808	0.00228223	0.0311752	pHILIC_302.3046_1.8 vs nRPLC_508.3404_10.6	0.489541	0.00819264	0.153433	pHILIC_302.3046_1.8 vs nRPLC_508.3404_10.6	0.512971	0.00316838	0.103825
pHILIC_302.3046_1.8 vs nRPLC_609.5098_10.5	0.598923	1.15e-10	1.12e-08	pHILIC_302.3046_1.8 vs nRPLC_609.5098_10.5	0.731457	9.77e-06	0.00116205	pHILIC_302.3046_1.8 vs nRPLC_609.5098_10.5	0.358551	0.0476245	0.394673
pHILIC_302.3046_1.8 vs nRPLC_312.2546_10.4	0.456028	3.02e-06	0.000132237	pHILIC_302.3046_1.8 vs nRPLC_312.2546_10.4	0.490623	0.0080312	0.151954	pHILIC_302.3046_1.8 vs nRPLC_312.2546_10.4	0.374352	0.0380077	0.359639
pHILIC_302.3046_1.8 vs nRPLC_271.228_10.3	0.553699	4.88e-09	3.75e-07	pHILIC_302.3046_1.8 vs nRPLC_271.228_10.3	0.429207	0.0226551	0.259555	pHILIC_302.3046_1.8 vs nRPLC_271.228_10.3	0.290064	0.113447	0.546595
pHILIC_302.3046_1.8 vs nRPLC_227.2017_10.2	0.42694	1.44e-05	0.000520009	pHILIC_302.3046_1.8 vs nRPLC_227.2017_10.2	0.379848	0.0461773	0.361241	pHILIC_302.3046_1.8 vs nRPLC_227.2017_10.2	0.387418	0.0312947	0.331336
pHILIC_302.3046_1.8 vs nRPLC_239.2016_10.1	0.37865	0.000142341	0.0035894	pHILIC_302.3046_1.8 vs nRPLC_239.2016_10.1	0.356804	0.0623452	0.410417	pHILIC_302.3046_1.8 vs nRPLC_239.2016_10.1	0.39909	0.0261449	0.306382
pHILIC_302.3046_1.8 vs nRPLC_275.2017_10	0.495033	2.94e-07	1.63e-05	pHILIC_302.3046_1.8 vs nRPLC_275.2017_10	0.429983	0.0223849	0.258139	pHILIC_302.3046_1.8 vs nRPLC_275.2017_10	0.372317	0.03915	0.364465
pHILIC_302.3046_1.8 vs nRPLC_319.2278_10	0.355986	0.000371421	0.00777125	pHILIC_302.3046_1.8 vs nRPLC_319.2278_10	0.238473	0.221679	0.655733	pHILIC_302.3046_1.8 vs nRPLC_319.2278_10	0.191157	0.302954	0.746604
pHILIC_302.3046_1.8 vs nRPLC_297.2436_10	0.390677	8.31e-05	0.00230313	pHILIC_302.3046_1.8 vs nRPLC_297.2436_10	0.471456	0.0113227	0.182929	pHILIC_302.3046_1.8 vs nRPLC_297.2436_10	0.196927	0.288314	0.736202
pHILIC_302.3046_1.8 vs nRPLC_526.2939_9.9	0.361479	0.000296289	0.00649142	pHILIC_302.3046_1.8 vs nRPLC_526.2939_9.9	0.345335	0.0718828	0.435278	pHILIC_302.3046_1.8 vs nRPLC_526.2939_9.9	0.428411	0.0161946	0.245841
pHILIC_302.3046_1.8 vs nRPLC_295.2278_9.9	0.388842	9.03e-05	0.00246525	pHILIC_302.3046_1.8 vs nRPLC_295.2278_9.9	0.398806	0.0355375	0.32093	pHILIC_302.3046_1.8 vs nRPLC_295.2278_9.9	0.198155	0.285257	0.734018
pHILIC_302.3046_1.8 vs nRPLC_249.1859_9.8	0.429398	1.27e-05	0.000467112	pHILIC_302.3046_1.8 vs nRPLC_249.1859_9.8	0.320068	0.0968274	0.489268	pHILIC_302.3046_1.8 vs nRPLC_249.1859_9.8	0.386855	0.0315627	0.33264
pHILIC_302.3046_1.8 vs nRPLC_293.2123_9.6	0.364277	0.00026365	0.00591802	pHILIC_302.3046_1.8 vs nRPLC_293.2123_9.6	0.399841	0.0350186	0.318692	pHILIC_302.3046_1.8 vs nRPLC_293.2123_9.6	0.373847	0.0382887	0.361002
pHILIC_302.3046_1.8 vs nRPLC_199.1704_9.5	0.337262	0.000778834	0.013879	pHILIC_302.3046_1.8 vs nRPLC_199.1704_9.5	0.331764	0.084577	0.464096	pHILIC_302.3046_1.8 vs nRPLC_199.1704_9.5	0.269118	0.1432	0.591417
pHILIC_302.3046_1.8 vs nRPLC_315.2541_9.4	0.332167	0.000945279	0.0160924	pHILIC_302.3046_1.8 vs nRPLC_315.2541_9.4	0.360624	0.0593977	0.402223	pHILIC_302.3046_1.8 vs nRPLC_315.2541_9.4	0.144309	0.438619	0.82541
pHILIC_302.3046_1.8 vs nRPLC_448.3069_9.4	0.327875	0.00110996	0.018177	pHILIC_302.3046_1.8 vs nRPLC_448.3069_9.4	0.416451	0.0274945	0.284168	pHILIC_302.3046_1.8 vs nRPLC_448.3069_9.4	0.375231	0.0375224	0.357359
pHILIC_302.3046_1.8 vs nRPLC_293.2122_9.4	0.414705	2.66e-05	0.000878549	pHILIC_302.3046_1.8 vs nRPLC_293.2122_9.4	0.394246	0.0378966	0.330924	pHILIC_302.3046_1.8 vs nRPLC_293.2122_9.4	0.463029	0.00871367	0.182287
pHILIC_302.3046_1.8 vs nRPLC_269.2122_9.3	0.343594	0.000609411	0.011488	pHILIC_302.3046_1.8 vs nRPLC_269.2122_9.3	0.442932	0.0182496	0.233809	pHILIC_302.3046_1.8 vs nRPLC_269.2122_9.3	0.21602	0.243143	0.700175
pHILIC_302.3046_1.8 vs nRPLC_197.1547_9.1	0.33324	0.000907721	0.0156124	pHILIC_302.3046_1.8 vs nRPLC_197.1547_9.1	0.27765	0.152572	0.577727	pHILIC_302.3046_1.8 vs nRPLC_197.1547_9.1	0.378078	0.0359851	0.350812
pHILIC_302.3046_1.8 vs nRPLC_371.1887_9.1	-0.331313	0.000976146	0.0164785	pHILIC_302.3046_1.8 vs nRPLC_371.1887_9.1	-0.306529	0.112623	0.518301	pHILIC_302.3046_1.8 vs nRPLC_371.1887_9.1	-0.237005	0.199232	0.657248
pHILIC_302.3046_1.8 vs nRPLC_197.1547_9	0.395795	6.57e-05	0.00189136	pHILIC_302.3046_1.8 vs nRPLC_197.1547_9	0.305541	0.113847	0.519986	pHILIC_302.3046_1.8 vs nRPLC_197.1547_9	0.380284	0.0348293	0.345843
pHILIC_302.3046_1.8 vs nRPLC_481.244_7.1	-0.358002	0.000342019	0.00727589	pHILIC_302.3046_1.8 vs nRPLC_481.244_7.1	-0.234776	0.229141	0.662602	pHILIC_302.3046_1.8 vs nRPLC_481.244_7.1	-0.253341	0.169091	0.624426
pHILIC_790.5707_2 vs pHILIC_298.1139_4.7	-0.290511	0.00408745	0.0476458	pHILIC_790.5707_2 vs pHILIC_298.1139_4.7	-0.451328	0.0159211	0.217994	pHILIC_790.5707_2 vs pHILIC_298.1139_4.7	-0.309264	0.0904676	0.505266
pHILIC_790.5707_2 vs pHILIC_816.5884_5	0.0065902	0.949189	0.983174	pHILIC_790.5707_2 vs pHILIC_816.5884_5	-0.617933	0.000458396	0.0242323	pHILIC_790.5707_2 vs pHILIC_816.5884_5	0.0197545	0.915996	0.983266
pHILIC_790.5707_2 vs pHILIC_834.5975_5	-0.243826	0.0166679	0.123208	pHILIC_790.5707_2 vs pHILIC_834.5975_5	-0.606872	0.000617008	0.0298552	pHILIC_790.5707_2 vs pHILIC_834.5975_5	-0.656932	5.96e-05	0.00623821
pHILIC_790.5707_2 vs pHILIC_810.5973_5	-0.224386	0.0279607	0.170389	pHILIC_790.5707_2 vs pHILIC_810.5973_5	-0.728254	1.12e-05	0.00129862	pHILIC_790.5707_2 vs pHILIC_810.5973_5	-0.60977	0.000270923	0.019929
pHILIC_790.5707_2 vs pHILIC_806.5663_5	-0.213274	0.0369475	0.202371	pHILIC_790.5707_2 vs pHILIC_806.5663_5	-0.556821	0.0020869	0.0672737	pHILIC_790.5707_2 vs pHILIC_806.5663_5	-0.663073	4.8e-05	0.00523358
pHILIC_790.5707_2 vs pHILIC_782.5665_5.1	-0.171265	0.0952322	0.348198	pHILIC_790.5707_2 vs pHILIC_782.5665_5.1	-0.62541	0.000372605	0.0207651	pHILIC_790.5707_2 vs pHILIC_782.5665_5.1	-0.563151	0.000972378	0.0491999
pHILIC_790.5707_2 vs pHILIC_768.5508_5.1	-0.185798	0.0699223	0.294149	pHILIC_790.5707_2 vs pHILIC_768.5508_5.1	-0.474991	0.0106427	0.177182	pHILIC_790.5707_2 vs pHILIC_768.5508_5.1	-0.677043	2.88e-05	0.0034403
pHILIC_790.5707_2 vs pHILIC_786.5972_5.1	-0.145952	0.155925	0.451699	pHILIC_790.5707_2 vs pHILIC_786.5972_5.1	-0.590797	0.000932448	0.0396209	pHILIC_790.5707_2 vs pHILIC_786.5972_5.1	-0.487362	0.00542227	0.141394
pHILIC_790.5707_2 vs pHILIC_104.1069_6.6	-0.442785	6.26e-06	0.000251291	pHILIC_790.5707_2 vs pHILIC_104.1069_6.6	-0.495574	0.00732617	0.144104	pHILIC_790.5707_2 vs pHILIC_104.1069_6.6	-0.358411	0.0477178	0.394876
pHILIC_790.5707_2 vs pHILIC_203.1388_8.9	-0.384234	0.000111157	0.00292564	pHILIC_790.5707_2 vs pHILIC_203.1388_8.9	-0.191123	0.329937	0.743525	pHILIC_790.5707_2 vs pHILIC_203.1388_8.9	-0.489995	0.0051404	0.137354
pHILIC_790.5707_2 vs nHILIC_203.1037_10.8	-0.402906	4.7e-05	0.0014272	pHILIC_790.5707_2 vs nHILIC_203.1037_10.8	-0.0741022	0.707846	0.925477	pHILIC_790.5707_2 vs nHILIC_203.1037_10.8	-0.614778	0.000233351	0.017905
pHILIC_790.5707_2 vs nHILIC_399.0965_7.8	-0.0472753	0.647391	0.859076	pHILIC_790.5707_2 vs nHILIC_399.0965_7.8	-0.605546	0.00063892	0.0305875	pHILIC_790.5707_2 vs nHILIC_399.0965_7.8	0.472548	0.00726678	0.166047
pHILIC_790.5707_2 vs nHILIC_131.0349_5.1	-0.110262	0.284865	0.606097	pHILIC_790.5707_2 vs nHILIC_131.0349_5.1	0.0711297	0.719087	0.928632	pHILIC_790.5707_2 vs nHILIC_131.0349_5.1	-0.567663	0.000866324	0.0455849
pHILIC_790.5707_2 vs nHILIC_481.244_5.2	-0.420555	1.99e-05	0.000685657	pHILIC_790.5707_2 vs nHILIC_481.244_5.2	-0.261752	0.178461	0.610032	pHILIC_790.5707_2 vs nHILIC_481.244_5.2	-0.515314	0.00301012	0.100527
pHILIC_790.5707_2 vs nHILIC_275.0649_8.9	-0.435316	9.32e-06	0.000356311	pHILIC_790.5707_2 vs nHILIC_275.0649_8.9	0.0983246	0.618644	0.893323	pHILIC_790.5707_2 vs nHILIC_275.0649_8.9	-0.570561	0.000803701	0.0432729
pHILIC_790.5707_2 vs nHILIC_209.0302_11	-0.311634	0.00199663	0.0282532	pHILIC_790.5707_2 vs nHILIC_209.0302_11	-0.225091	0.249478	0.681265	pHILIC_790.5707_2 vs nHILIC_209.0302_11	-0.547632	0.00142895	0.0635826
pHILIC_790.5707_2 vs nHILIC_88.988_11	-0.333908	0.000885057	0.0153162	pHILIC_790.5707_2 vs nHILIC_88.988_11	0.0256782	0.896802	0.976952	pHILIC_790.5707_2 vs nHILIC_88.988_11	-0.574016	0.000734252	0.0407146
pHILIC_790.5707_2 vs nHILIC_218.1032_6.5	-0.331026	0.0009867	0.0166191	pHILIC_790.5707_2 vs nHILIC_218.1032_6.5	-0.391175	0.0395543	0.337066	pHILIC_790.5707_2 vs nHILIC_218.1032_6.5	-0.630775	0.000142349	0.0123325
pHILIC_790.5707_2 vs pRPLC_246.17_1.9	-0.382825	0.000118362	0.00308306	pHILIC_790.5707_2 vs pRPLC_246.17_1.9	-0.457281	0.0144239	0.207469	pHILIC_790.5707_2 vs pRPLC_246.17_1.9	-0.555216	0.00118667	0.0565229
pHILIC_790.5707_2 vs pRPLC_267.1228_8.3	0.166808	0.104297	0.365693	pHILIC_790.5707_2 vs pRPLC_267.1228_8.3	0.141582	0.472351	0.828412	pHILIC_790.5707_2 vs pRPLC_267.1228_8.3	0.651818	7.12e-05	0.00720953
pHILIC_790.5707_2 vs pRPLC_283.1541_8.3	0.111603	0.27901	0.600456	pHILIC_790.5707_2 vs pRPLC_283.1541_8.3	0.122226	0.535519	0.859313	pHILIC_790.5707_2 vs pRPLC_283.1541_8.3	0.623097	0.000181073	0.0147361
pHILIC_790.5707_2 vs nRPLC_172.098_2.8	-0.244994	0.0161377	0.120597	pHILIC_790.5707_2 vs nRPLC_172.098_2.8	-0.626041	0.000366058	0.0205286	pHILIC_790.5707_2 vs nRPLC_172.098_2.8	-0.166974	0.369295	0.78847
pHILIC_790.5707_2 vs nRPLC_327.2538_10.5	-0.0985004	0.339686	0.657542	pHILIC_790.5707_2 vs nRPLC_327.2538_10.5	-0.627368	0.000352609	0.0199669	pHILIC_790.5707_2 vs nRPLC_327.2538_10.5	0.284512	0.12084	0.557672
pHILIC_790.5707_2 vs nRPLC_433.3323_10.5	-0.207147	0.0428619	0.221325	pHILIC_790.5707_2 vs nRPLC_433.3323_10.5	-0.620019	0.000432883	0.0231749	pHILIC_790.5707_2 vs nRPLC_433.3323_10.5	-0.0314662	0.866553	0.971814
pHILIC_790.5707_2 vs nRPLC_297.1343_8.3	0.0960003	0.352145	0.667519	pHILIC_790.5707_2 vs nRPLC_297.1343_8.3	0.0952573	0.629684	0.897428	pHILIC_790.5707_2 vs nRPLC_297.1343_8.3	0.579736	0.000630819	0.0367076
pHILIC_790.5707_2 vs nRPLC_267.1238_8.3	0.104024	0.313163	0.633599	pHILIC_790.5707_2 vs nRPLC_267.1238_8.3	0.0552638	0.780007	0.946995	pHILIC_790.5707_2 vs nRPLC_267.1238_8.3	0.576843	0.000681405	0.0387278
pHILIC_790.5707_2 vs nRPLC_541.2651_7	-0.303063	0.00268719	0.0351549	pHILIC_790.5707_2 vs nRPLC_541.2651_7	-0.113426	0.5655	0.872171	pHILIC_790.5707_2 vs nRPLC_541.2651_7	-0.429604	0.0158684	0.243593
pHILIC_790.5707_2 vs nRPLC_411.127_3.6	-0.331417	0.000972322	0.0164309	pHILIC_790.5707_2 vs nRPLC_411.127_3.6	-0.532639	0.00352297	0.0935051	pHILIC_790.5707_2 vs nRPLC_411.127_3.6	-0.175944	0.343756	0.772485
pHILIC_257.1127_2 vs pHILIC_114.0661_2.5	0.50747	1.31e-07	7.86e-06	pHILIC_257.1127_2 vs pHILIC_114.0661_2.5	0.495982	0.00727056	0.143366	pHILIC_257.1127_2 vs pHILIC_114.0661_2.5	0.311329	0.0882244	0.500019
pHILIC_257.1127_2 vs pHILIC_223.1438_4.1	-0.483009	6.22e-07	3.22e-05	pHILIC_257.1127_2 vs pHILIC_223.1438_4.1	-0.558078	0.00202864	0.0662032	pHILIC_257.1127_2 vs pHILIC_223.1438_4.1	-0.355181	0.0499069	0.401485
pHILIC_257.1127_2 vs pHILIC_585.2694_4.9	-0.502687	1.8e-07	1.05e-05	pHILIC_257.1127_2 vs pHILIC_585.2694_4.9	-0.708476	2.46e-05	0.00247581	pHILIC_257.1127_2 vs pHILIC_585.2694_4.9	-0.268745	0.143777	0.59221
pHILIC_257.1127_2 vs pHILIC_360.2736_6.1	-0.332088	0.000948097	0.0161309	pHILIC_257.1127_2 vs pHILIC_360.2736_6.1	-0.617894	0.000458891	0.0242536	pHILIC_257.1127_2 vs pHILIC_360.2736_6.1	-0.296047	0.105864	0.533667
pHILIC_257.1127_2 vs pHILIC_221.0917_6.6	0.330507	0.00100611	0.0168776	pHILIC_257.1127_2 vs pHILIC_221.0917_6.6	0.506137	0.00599506	0.128108	pHILIC_257.1127_2 vs pHILIC_221.0917_6.6	0.0283993	0.879461	0.975185
pHILIC_257.1127_2 vs pHILIC_203.0813_7.2	0.461556	2.21e-06	0.000100267	pHILIC_257.1127_2 vs pHILIC_203.0813_7.2	0.642247	0.000229043	0.0145043	pHILIC_257.1127_2 vs pHILIC_203.0813_7.2	0.185356	0.318136	0.757081
pHILIC_257.1127_2 vs pHILIC_229.1543_7.2	0.505409	1.51e-07	8.92e-06	pHILIC_257.1127_2 vs pHILIC_229.1543_7.2	0.505807	0.00603334	0.128654	pHILIC_257.1127_2 vs pHILIC_229.1543_7.2	0.236443	0.20033	0.658505
pHILIC_257.1127_2 vs pHILIC_237.0865_7.3	0.460328	2.37e-06	0.000106722	pHILIC_257.1127_2 vs pHILIC_237.0865_7.3	0.522221	0.00436372	0.106198	pHILIC_257.1127_2 vs pHILIC_237.0865_7.3	0.307429	0.0924965	0.508866
pHILIC_257.1127_2 vs pHILIC_218.1384_7.3	-0.447961	4.73e-06	0.000196097	pHILIC_257.1127_2 vs pHILIC_218.1384_7.3	-0.6506	0.000177973	0.0120176	pHILIC_257.1127_2 vs pHILIC_218.1384_7.3	-0.452476	0.0105954	0.200657
pHILIC_257.1127_2 vs pHILIC_221.0918_7.5	0.420884	1.96e-05	0.000675651	pHILIC_257.1127_2 vs pHILIC_221.0918_7.5	0.636411	0.000272001	0.016441	pHILIC_257.1127_2 vs pHILIC_221.0918_7.5	0.0873986	0.640132	0.90746
pHILIC_257.1127_2 vs pHILIC_174.1237_7.5	0.382171	0.000121853	0.0031549	pHILIC_257.1127_2 vs pHILIC_174.1237_7.5	0.609333	0.00057808	0.0286102	pHILIC_257.1127_2 vs pHILIC_174.1237_7.5	0.387304	0.0313492	0.331576
pHILIC_257.1127_2 vs pHILIC_299.1383_7.5	-0.32899	0.00106481	0.0176151	pHILIC_257.1127_2 vs pHILIC_299.1383_7.5	-0.484998	0.00890065	0.16048	pHILIC_257.1127_2 vs pHILIC_299.1383_7.5	-0.155504	0.403533	0.806821
pHILIC_257.1127_2 vs pHILIC_263.0732_7.6	0.313001	0.00190274	0.0272638	pHILIC_257.1127_2 vs pHILIC_263.0732_7.6	0.441024	0.0188162	0.237236	pHILIC_257.1127_2 vs pHILIC_263.0732_7.6	0.140154	0.452052	0.831679
pHILIC_257.1127_2 vs pHILIC_173.092_8.1	0.38852	9.17e-05	0.00249528	pHILIC_257.1127_2 vs pHILIC_173.092_8.1	0.368518	0.0536511	0.385136	pHILIC_257.1127_2 vs pHILIC_173.092_8.1	0.154663	0.406112	0.808156
pHILIC_257.1127_2 vs pHILIC_269.1239_8.3	0.316475	0.0016817	0.024929	pHILIC_257.1127_2 vs pHILIC_269.1239_8.3	0.342176	0.0746975	0.442204	pHILIC_257.1127_2 vs pHILIC_269.1239_8.3	0.327546	0.0720595	0.462762
pHILIC_257.1127_2 vs pHILIC_157.0607_8.3	0.341362	0.000664829	0.012291	pHILIC_257.1127_2 vs pHILIC_157.0607_8.3	0.144771	0.462329	0.823231	pHILIC_257.1127_2 vs pHILIC_157.0607_8.3	0.198555	0.284268	0.733299
pHILIC_257.1127_2 vs pHILIC_189.1233_8.4	0.410988	3.19e-05	0.00102782	pHILIC_257.1127_2 vs pHILIC_189.1233_8.4	0.531302	0.00362245	0.0949772	pHILIC_257.1127_2 vs pHILIC_189.1233_8.4	0.441995	0.0127919	0.220036
pHILIC_257.1127_2 vs pHILIC_170.0923_8.5	0.360836	0.000304288	0.0066306	pHILIC_257.1127_2 vs pHILIC_170.0923_8.5	0.29105	0.132937	0.550329	pHILIC_257.1127_2 vs pHILIC_170.0923_8.5	0.406813	0.0231351	0.289383
pHILIC_257.1127_2 vs pHILIC_229.1544_10.4	0.526965	3.48e-08	2.31e-06	pHILIC_257.1127_2 vs pHILIC_229.1544_10.4	0.546183	0.0026401	0.0782621	pHILIC_257.1127_2 vs pHILIC_229.1544_10.4	0.275137	0.134125	0.578464
pHILIC_257.1127_2 vs pHILIC_258.1097_10.8	0.33742	0.000774116	0.0138204	pHILIC_257.1127_2 vs pHILIC_258.1097_10.8	0.457067	0.0144755	0.207827	pHILIC_257.1127_2 vs pHILIC_258.1097_10.8	0.290683	0.112644	0.545254
pHILIC_257.1127_2 vs pHILIC_224.1653_12.6	-0.447668	4.8e-06	0.000198945	pHILIC_257.1127_2 vs pHILIC_224.1653_12.6	-0.626934	0.000356956	0.0201607	pHILIC_257.1127_2 vs pHILIC_224.1653_12.6	-0.428364	0.0162077	0.245883
pHILIC_257.1127_2 vs pHILIC_210.1497_12.7	-0.339947	0.000702325	0.0128251	pHILIC_257.1127_2 vs pHILIC_210.1497_12.7	-0.50191	0.00650084	0.134554	pHILIC_257.1127_2 vs pHILIC_210.1497_12.7	-0.288995	0.114844	0.548996
pHILIC_257.1127_2 vs pHILIC_203.1501_13.6	0.338304	0.00074829	0.0134547	pHILIC_257.1127_2 vs pHILIC_203.1501_13.6	0.335616	0.0808125	0.45588	pHILIC_257.1127_2 vs pHILIC_203.1501_13.6	0.353505	0.0510739	0.405342
pHILIC_257.1127_2 vs pHILIC_189.1596_18.3	0.317015	0.00164952	0.0245604	pHILIC_257.1127_2 vs pHILIC_189.1596_18.3	0.307528	0.111396	0.516229	pHILIC_257.1127_2 vs pHILIC_189.1596_18.3	0.36235	0.0451519	0.38596
pHILIC_257.1127_2 vs nHILIC_441.1596_3.7	-0.517698	6.61e-08	4.18e-06	pHILIC_257.1127_2 vs nHILIC_441.1596_3.7	-0.726155	1.22e-05	0.00140187	pHILIC_257.1127_2 vs nHILIC_441.1596_3.7	-0.453152	0.0104654	0.19927
pHILIC_257.1127_2 vs nHILIC_151.0611_5.4	0.335664	0.000827885	0.0145393	pHILIC_257.1127_2 vs nHILIC_151.0611_5.4	0.725458	1.25e-05	0.00143782	pHILIC_257.1127_2 vs nHILIC_151.0611_5.4	0.363043	0.0447125	0.384272
pHILIC_257.1127_2 vs nHILIC_204.0665_5.1	0.328414	0.00108793	0.017907	pHILIC_257.1127_2 vs nHILIC_204.0665_5.1	0.195409	0.319	0.736054	pHILIC_257.1127_2 vs nHILIC_204.0665_5.1	0.0345357	0.853669	0.968729
pHILIC_257.1127_2 vs nHILIC_194.0458_6.6	-0.0209455	0.839481	0.943193	pHILIC_257.1127_2 vs nHILIC_194.0458_6.6	0.633431	0.000296558	0.0175883	pHILIC_257.1127_2 vs nHILIC_194.0458_6.6	-0.234573	0.204018	0.662121
pHILIC_257.1127_2 vs nHILIC_132.0302_8.3	0.584895	3.91e-10	3.56e-08	pHILIC_257.1127_2 vs nHILIC_132.0302_8.3	0.708463	2.46e-05	0.00247611	pHILIC_257.1127_2 vs nHILIC_132.0302_8.3	0.536998	0.0018409	0.0745145
pHILIC_257.1127_2 vs nHILIC_247.057_11.8	0.31358	0.00186418	0.0268388	pHILIC_257.1127_2 vs nHILIC_247.057_11.8	0.346401	0.0709512	0.43338	pHILIC_257.1127_2 vs nHILIC_247.057_11.8	0.186909	0.314027	0.75405
pHILIC_257.1127_2 vs nHILIC_144.0302_7.2	0.598584	1.19e-10	1.15e-08	pHILIC_257.1127_2 vs nHILIC_144.0302_7.2	0.73929	6.99e-06	0.000876327	pHILIC_257.1127_2 vs nHILIC_144.0302_7.2	0.509606	0.00340815	0.108279
pHILIC_257.1127_2 vs nHILIC_277.2171_1	-0.355591	0.000377453	0.00787422	pHILIC_257.1127_2 vs nHILIC_277.2171_1	-0.0774484	0.695263	0.921054	pHILIC_257.1127_2 vs nHILIC_277.2171_1	-0.181649	0.328083	0.763318
pHILIC_257.1127_2 vs nHILIC_281.089_2.2	0.368611	0.000219592	0.00510494	pHILIC_257.1127_2 vs nHILIC_281.089_2.2	0.546283	0.00263434	0.0781909	pHILIC_257.1127_2 vs nHILIC_281.089_2.2	0.273673	0.136293	0.581565
pHILIC_257.1127_2 vs nHILIC_165.0768_3.4	0.362167	0.000287934	0.00635051	pHILIC_257.1127_2 vs nHILIC_165.0768_3.4	0.487369	0.00852495	0.156891	pHILIC_257.1127_2 vs nHILIC_165.0768_3.4	0.234506	0.204151	0.662251
pHILIC_257.1127_2 vs nHILIC_343.0993_3.5	-0.480473	7.26e-07	3.7e-05	pHILIC_257.1127_2 vs nHILIC_343.0993_3.5	-0.635036	0.000283101	0.0169437	pHILIC_257.1127_2 vs nHILIC_343.0993_3.5	-0.510443	0.00334716	0.107187
pHILIC_257.1127_2 vs nHILIC_177.0226_3.6	0.333571	0.000896428	0.0154639	pHILIC_257.1127_2 vs nHILIC_177.0226_3.6	0.207251	0.289958	0.715271	pHILIC_257.1127_2 vs nHILIC_177.0226_3.6	0.268939	0.143477	0.591707
pHILIC_257.1127_2 vs nHILIC_133.0506_4.4	0.298787	0.00310635	0.0391474	pHILIC_257.1127_2 vs nHILIC_133.0506_4.4	0.39267	0.0387404	0.333994	pHILIC_257.1127_2 vs nHILIC_133.0506_4.4	0.125382	0.50154	0.855387
pHILIC_257.1127_2 vs nHILIC_87.0087_4.4	-0.447021	4.98e-06	0.000205355	pHILIC_257.1127_2 vs nHILIC_87.0087_4.4	-0.740578	6.6e-06	0.000836623	pHILIC_257.1127_2 vs nHILIC_87.0087_4.4	-0.314014	0.0853724	0.493881
pHILIC_257.1127_2 vs nHILIC_235.0723_6.5	0.442029	6.52e-06	0.000260328	pHILIC_257.1127_2 vs nHILIC_235.0723_6.5	0.559198	0.00197797	0.0652328	pHILIC_257.1127_2 vs nHILIC_235.0723_6.5	0.329661	0.0701327	0.457882
pHILIC_257.1127_2 vs nHILIC_245.0432_6.5	0.461139	2.26e-06	0.000102395	pHILIC_257.1127_2 vs nHILIC_245.0432_6.5	0.557744	0.00204398	0.0665266	pHILIC_257.1127_2 vs nHILIC_245.0432_6.5	0.459213	0.00935853	0.189028
pHILIC_257.1127_2 vs nHILIC_128.0352_7.6	0.394132	7.09e-05	0.00201486	pHILIC_257.1127_2 vs nHILIC_128.0352_7.6	0.413469	0.028739	0.290254	pHILIC_257.1127_2 vs nHILIC_128.0352_7.6	0.457622	0.009639	0.19144
pHILIC_257.1127_2 vs nHILIC_177.0404_7.8	0.341725	0.00065551	0.0121599	pHILIC_257.1127_2 vs nHILIC_177.0404_7.8	0.274785	0.157025	0.583047	pHILIC_257.1127_2 vs nHILIC_177.0404_7.8	0.171108	0.357388	0.781569
pHILIC_257.1127_2 vs nHILIC_135.0299_7.9	0.418781	2.17e-05	0.000739438	pHILIC_257.1127_2 vs nHILIC_135.0299_7.9	0.501583	0.00654142	0.135058	pHILIC_257.1127_2 vs nHILIC_135.0299_7.9	0.255828	0.164803	0.619107
pHILIC_257.1127_2 vs nHILIC_165.0405_8.5	0.396824	6.26e-05	0.00181689	pHILIC_257.1127_2 vs nHILIC_165.0405_8.5	0.531137	0.00363492	0.0951829	pHILIC_257.1127_2 vs nHILIC_165.0405_8.5	0.14693	0.430259	0.821516
pHILIC_257.1127_2 vs nHILIC_195.051_8.7	0.4336	1.02e-05	0.0003855	pHILIC_257.1127_2 vs nHILIC_195.051_8.7	0.220445	0.259641	0.690116	pHILIC_257.1127_2 vs nHILIC_195.051_8.7	0.442841	0.0126015	0.218691
pHILIC_257.1127_2 vs nHILIC_147.0297_10.2	0.359938	0.000315814	0.00683001	pHILIC_257.1127_2 vs nHILIC_147.0297_10.2	0.310335	0.108002	0.510251	pHILIC_257.1127_2 vs nHILIC_147.0297_10.2	0.301667	0.0990932	0.521709
[truncated: 28,748 more rows]
